# Supplementary material for: Uncovering a Dual Regulatory Role for Caspases During Endoplasmic Reticulum Stress-induced Cell Death
Source: Mol Cell Proteomics. 2016 Apr 28;15(7):2293–307. doi: 10.1074/mcp.M115.055376 (PMC4937505; doi:10.1074/mcp.M115.055376)
Supplement: Supplemental Data [file 10.1074_M115.055376_mcp.M115.055376-8.xls]

## Sheet: normalized, clustered
Gene	Protein	Peptide	T=0	T=4hr	T=8hr	T=24hr	T=48hr	T=72hr	Cluster
YWHAB	1433B_HUMAN	R.DNLTLWTSENQGD.E	-0.84436	-0.424031	-1.05933	1.27676	-0.108042	1.159	5
YWHAE	1433E_HUMAN	R.DNLTLWTSDMQGD.G	-0.721101	-0.651419	-1.16842	1.36202	0.324479	0.854443	5
--	A4D231_HUMAN	R.SAVMELAVDLTSAEC*IC*SPGRLD.A	-0.73845	-0.700289	-1.17746	0.662275	0.637566	1.31635	5
ABLIM1	ABLM1_HUMAN	K.FSKFPAAQAPDPSETPKIETD.H	-0.883071	-0.691079	-0.888927	1.2917	0.0389457	1.13243	5
ABLIM1	ABLM1_HUMAN	K.FPAAQAPDPSETPKIETD.H	-0.848915	-0.404793	-1.12702	1.55529	0.205706	0.619736	5
ACIN1	ACINU_HUMAN	K.FLC*ADYAEQDELD.Y	-0.914129	-0.0118404	-1.43044	0.879669	0.382078	1.09466	5
AHNAK2	AHNK2_HUMAN	K.EKEDTDVAD.G	-0.895208	-0.593694	-0.980199	0.953072	0.114655	1.40137	5
AHNAK	AHNK_HUMAN	K.ADIDVSGPSVDTD.A	-0.974998	-0.0104126	-1.35124	1.27215	0.393583	0.670923	5
AKAP8L	AKP8L_HUMAN	R.LDMVPHLETD.M	-0.727538	-0.139436	-1.34212	0.999089	-0.0731211	1.28313	5
AMBRA1	AMRA1_HUMAN	R.GFPASGLATESD.G	-0.879646	-0.0759398	-1.39674	0.91317	0.272306	1.16685	5
SOWAHC	ANR57_HUMAN	K.NLVGALDEGD.G	-0.832958	-0.215238	-1.32155	1.38151	0.252785	0.735453	5
ARFGAP3	ARFG3_HUMAN	R.SSSFSSWDDSSD.S	-0.654611	-0.817846	-1.08646	1.22791	0.260138	1.07088	5
LOC728377	ARHG5_HUMAN	R.DTHPSVVETD.G	-0.598036	-0.979675	-1.00296	0.879557	0.372989	1.32813	5
ASCC2	ASCC2_HUMAN	R.HNVFQNDEFD.V	-0.933874	-0.402282	-1.23263	0.583271	0.732647	1.25287	5
RASAL2	B1AKC7_HUMAN	K.EKEIPVEGGQEQQTD.S	-0.849959	-0.578502	-0.958127	0.533212	0.211468	1.64191	5
FAM134A	B3KR51_HUMAN	K.C*SPGGPVETLSPETD.S	-0.820843	-0.825984	-1.07505	0.942895	0.797902	0.981085	5
UCHL5	B4DKB3_HUMAN	R.QLAEEPMDTD.Q	-0.922658	-0.301563	-1.3147	0.706889	0.640838	1.1912	5
BOD1L	BOD1L_HUMAN	R.TSTPVIMEGVQEETD.T	-0.884142	-0.586004	-1.10301	1.06552	0.31424	1.1934	5
CDC42EP4	BORG4_HUMAN	R.RNGAAGPHSPDPLLDEQAFGDLTD.L	-0.836462	-0.812466	-1.00001	1.28617	0.850779	0.511988	5
MTHFD1	C1TC_HUMAN	R.IFHELTQTD.K	-0.412402	-0.324374	-1.27997	0.628873	-0.23552	1.6234	5
CACNB3	CACB3_HUMAN	R.HLEEDYAD.A	-1.18767	-0.151574	-1.17809	0.800341	0.679675	1.03733	5
CALD1	CALD1_HUMAN	R.QKEFDPTITD.A	-0.913673	-0.79423	-0.92301	1.19641	0.383966	1.05054	5
CASP3	CASP3_HUMAN	R.GTELDC*GIETD.S	-0.932855	-0.553608	-1.19208	0.849475	0.851637	0.977427	5
CASP8	CASP8_HUMAN	K.GIPVETD.S	-1.00074	-0.0810338	-1.35826	0.914539	0.491496	1.03399	5
CASQ2	CASQ2_HUMAN	K.INTED.D	-0.647704	-0.833417	-1.15624	0.742752	0.629068	1.26554	5
CPD	CBPD_HUMAN	K.KSLLSHEFQDETD.T	-0.357619	-0.485955	-1.35135	0.772303	-0.0637431	1.48637	5
CBX3	CBX3_HUMAN	R.KSLSDSESD.D	-0.635824	-0.0705757	-1.28011	0.598801	-0.209103	1.59681	5
CLGN	CLGN_HUMAN	K.DDMDEEISIYD.G	-0.704803	-0.0971784	-1.56408	1.02622	0.44997	0.889871	5
NCAPH2	CNDH2_HUMAN	K.LQDFHQWYLAAYADHAD.S	-0.767575	-0.402461	-1.28941	0.953539	0.231813	1.27409	5
C18orf25	CR025_HUMAN	R.DSSESQLASTESD.K	-0.540703	-0.783015	-0.999766	0.793885	-0.0398467	1.56944	5
DDX1	DDX1_HUMAN	R.FLVLDEAD.G	-0.691216	-0.609966	-1.0298	0.503865	0.149807	1.67731	5
DNAJC2	DNJC2_HUMAN	K.EHGVVPQAD.N	-0.640212	-0.433393	-1.27784	1.21372	-0.000831662	1.13856	5
DNM1L	DNM1L_HUMAN	K.SSKVPSALAPASQEPSPAASAEAD.G	-0.442365	-0.807595	-1.1557	0.941925	0.0769032	1.38684	5
DOCK5	DOCK5_HUMAN	R.TLSSPSLQTD.G	-0.866608	-0.496626	-1.24728	0.631248	0.77817	1.20109	5
POLA1	DPOLA_HUMAN	K.AWDKESEPAEEVKQEAD.S	-0.860317	-0.591164	-0.860243	1.33761	-0.186261	1.16037	5
DYNC1H1	DYHC1_HUMAN	R.AWTQVLLGQAEDKAEVDMDTD.A	-0.820965	-0.554508	-1.0641	0.772223	0.1629	1.50445	5
NHSL1	E2QRJ1_HUMAN	K.ELASGTGQDDAD.G	-1.34808	0.476514	-1.18042	0.377139	0.744119	0.930733	5
EEF1A1	EF1A1_HUMAN	K.NMITGTSQAD.C	-0.746078	-0.411779	-1.2061	0.999718	0.0153661	1.34887	5
EEF1B2	EF1B_HUMAN	K.SSILLDVKPWDDETD.M	-0.901155	-0.640947	-1.0888	0.915238	0.482192	1.23347	5
EHMT1	EHMT1_HUMAN	R.VKGILSSQAEGLANGPDVLETD.G	-0.60479	-0.476052	-1.17679	1.03544	-0.164712	1.38691	5
EIF3J	EIF3J_HUMAN	K.KLQEESD.L	-0.586148	-0.469818	-1.24611	0.452401	0.229273	1.6204	5
ERCC5	ERCC5_HUMAN	K.AVEPMEIDSEESESD.G	-0.967805	-0.478844	-1.21115	0.942073	0.79542	0.92031	5
FAM120B	F120B_HUMAN	R.REVPVYTD.S	-0.580899	0.0251401	-1.49705	0.660828	-0.0164963	1.40848	5
FAM172A	F172A_HUMAN	K.IHVQSSSDSSD.E	-0.970932	-0.923669	-0.737125	0.945402	0.427746	1.25858	5
--	F1772_HUMAN	K.LQTDSIVQTD.Q	-0.817623	-0.453175	-1.23368	0.736847	0.384335	1.3833	5
PTK2	FAK1_HUMAN	R.THAVSVSETD.D	-0.822903	-0.541671	-1.09549	0.493355	0.412414	1.5543	5
FXR1	FXR1_HUMAN	R.TDEDAVLMDGMTESD.T	-1.01206	-0.448881	-0.96671	0.770851	0.16771	1.48909	5
FYCO1	FYCO1_HUMAN	K.KVFYHLTVDRPVIYDGSD.F	-0.531922	-0.560909	-1.12911	0.945884	-0.204196	1.48025	5
GBF1	GBF1_HUMAN	R.HLETGGQKIEAD.S	-0.603594	-0.429167	-1.15606	1.06845	-0.260122	1.38049	5
GLI2	GLI2_HUMAN	R.RSSEASPLGAGRPHNASSADSYDPISTD.A	-0.757799	-0.642032	-1.07472	0.52052	0.394595	1.55944	5
GNL3	GNL3_HUMAN	K.IIEEDDAYDFSTD.Y	-0.911151	-0.295813	-1.21545	0.453385	0.504461	1.46456	5
GOLGB1	GOGB1_HUMAN	K.LITSNTDASD.G	-0.860993	-0.263013	-1.4094	0.724275	0.759543	1.04959	5
GTF2IRD1	GT2D1_HUMAN	K.ATGAQDFSD.C	-0.91081	-0.233674	-1.3436	0.75645	0.520074	1.21156	5
HDAC7	HDAC7_HUMAN	R.QIPSAEDLETD.G	-0.945504	-0.537867	-1.13149	0.664017	0.665053	1.28579	5
HNRNPK	HNRPK_HUMAN	K.IIPTLEEGLQLPSPTATSQLPLESD.A	-0.902876	-0.366307	-1.28492	0.79563	0.547201	1.21127	5
HSPA4L	HS74L_HUMAN	R.VNIHGIFSVASASVIEKQNLEGDHSD.A	-0.797446	-0.123209	-1.18195	0.764463	-0.18888	1.52703	5
HUWE1	HUWE1_HUMAN	R.QLEAEAD.A	-0.479315	-0.615773	-1.19075	0.922919	-0.0907511	1.45367	5
CLNS1A	ICLN_HUMAN	R.TEDSIRDYEDGMEVD.T	-0.962879	-0.733964	-0.907297	0.98627	0.345529	1.27234	5
EIF4G3	IF4G3_HUMAN	K.LDFIESD.S	-0.641906	-0.4734	-1.10241	1.0734	-0.246873	1.39119	5
IL18	IL18_HUMAN	R.NLNDQVLFIDQGNRPLFEDMTD.S	-0.718299	-0.751928	-0.923272	1.62682	0.132559	0.634122	5
IMPDH2	IMDH2_HUMAN	R.HGFC*GIPITD.T	-0.746997	-0.463966	-1.22002	1.10232	0.0984188	1.23024	5
ITCH	ITCH_HUMAN	R.RPASVNGSPSATSESD.G	-1.02993	-0.436424	-1.18158	0.796205	0.879804	0.971927	5
ITPR1	ITPR1_HUMAN	K.LLQAPFTDC*GD.G	-0.69728	-0.325792	-1.14582	0.927359	-0.23482	1.47635	5
PHF15	JADE2_HUMAN	K.VSLHFDTETD.G	-0.921895	-0.67858	-1.1103	0.941945	0.833289	0.935542	5
PFKM	K6PF_HUMAN	K.YEIDLDTSD.H	-0.863263	-0.666469	-1.09303	0.684527	0.602438	1.3358	5
KIDINS220	KDIS_HUMAN	R.HLSPTETD.G	-0.65333	0.275168	-1.58766	0.297716	0.335638	1.33247	5
RPS6KA4	KS6A4_HUMAN	R.IFQGYSFVAPSILFDHNNAVMTD.G	-0.544131	-0.107099	-1.30966	0.566716	-0.22058	1.61475	5
KTN1	KTN1_HUMAN	K.QKTENVFVDEPLIHATTYIPLMDNAD.S	-0.954423	-0.77432	-0.927363	1.29041	0.556776	0.808925	5
LARP7	LARP7_HUMAN	K.TISQIKSESEMETD.S	-0.836106	-0.56916	-1.02357	0.56393	0.272032	1.59288	5
LENG1	LENG1_HUMAN	R.ALQEGQPEEDETD.D	-1.07385	-0.0458327	-1.32346	1.06059	0.611887	0.770667	5
LEO1	LEO1_HUMAN	K.NAIASDSEAD.S	-0.612461	-0.480725	-1.35777	0.813269	0.295466	1.34222	5
LRRFIP1	LRRF1_HUMAN	K.SEDADRC*TLPEHESPSQDISD.A	-0.809975	-0.814474	-0.937336	1.09998	0.219248	1.24256	5
MAP1B	MAP1B_HUMAN	K.HSPTEDEESAKAEAD.A	-0.924066	-0.725629	-0.96419	0.727294	0.506643	1.37995	5
MAP4	MAP4_HUMAN	R.WPTETD.V	-0.838316	-0.671077	-1.18097	1.04462	0.880927	0.764816	5
MARK3	MARK3_HUMAN	K.SSELDASD.S	-1.20352	-0.55392	-0.734214	0.687232	0.352048	1.45238	5
SPEN	MINT_HUMAN	R.SLVHEVGKPPQDVTD.D	-0.85919	-0.604299	-1.0093	1.01482	0.102393	1.35558	5
MYH9	MYH9_HUMAN	R.NAEQYKDQAD.K	-0.955407	0.00428229	-1.11826	0.673005	-0.141102	1.53748	5
MYH9	MYH9_HUMAN	K.LQVELDNVTGLLSQSD.S	-0.600741	-0.835513	-1.16404	0.869014	0.458082	1.27319	5
NAA15	NAA15_HUMAN	K.LHDNPLTDENKEHEAD.T	-0.797207	-0.523613	-0.955225	0.619583	-0.0149826	1.67144	5
NACAD	NACAD_HUMAN	R.VTPQAGEEETD.S	-0.986784	-0.399724	-1.19874	0.799903	0.579673	1.20567	5
NASP	NASP_HUMAN	R.KPTDGASSSNC*VTD.I	-0.807674	-0.655864	-0.93778	0.668518	0.128207	1.60459	5
NBEA	NBEA_HUMAN	R.EIEDLSQSQSPESETD.Y	-0.880073	0.0928097	-1.30296	1.02048	-0.138034	1.20778	5
NOTCH1	NOTC1_HUMAN	R.FEEPVVLPDLDDQTD.H	-0.800031	-0.395574	-1.30496	0.777653	0.407799	1.31511	5
NUCB2	NUCB2_HUMAN	K.EVWEETD.G	-0.696901	0.107044	-1.47971	0.850584	-0.0412203	1.26021	5
OTUD4	OTUD4_HUMAN	K.VPVPVYPHNPWFQEAPAAQNESD.C	-0.214447	-0.733396	-1.24721	0.92114	-0.137854	1.41177	5
POM121	P121A_HUMAN	K.ASLQWFNQALEDKSD.A	-0.797714	-0.661779	-0.98005	1.16962	0.00613803	1.26379	5
PASK	PASK_HUMAN	K.ELFFSDQTD.Q	-0.180538	-0.662931	-1.3117	1.12278	-0.195783	1.22817	5
PDLIM5	PDLI5_HUMAN	R.ILAQITGTEHLKESEAD.N	-0.875214	-0.751309	-0.959278	0.905877	0.331221	1.3487	5
PEX19	PEX19_HUMAN	K.AMEGLGMDEGD.G	-0.777345	-0.366828	-1.30499	1.40102	0.372359	0.675783	5
PHF12	PHF12_HUMAN	K.ADIKPVIVTD.S	-0.815001	-0.695436	-0.904508	0.501045	0.26722	1.64668	5
PHF3	PHF3_HUMAN	K.ITHKGEIEIESD.A	-0.830965	-0.716964	-1.07094	1.05642	0.386315	1.17614	5
PSIP1	PSIP1_HUMAN	K.QPC*PSESD.I	-0.830695	-0.511112	-1.21554	0.602259	0.591997	1.36309	5
PFAS	PUR4_HUMAN	R.LLC*SGHDVSD.G	-0.943405	0.659184	-1.42288	0.161978	0.308378	1.23675	5
PUS7	PUS7_HUMAN	K.HGLTEAD.V	-0.731544	-1.01895	-0.930275	1.22569	0.716594	0.738484	5
RAB24	RAB24_HUMAN	R.VDFHDVQDYAD.N	-0.756385	-0.451971	-1.06969	0.383418	0.193136	1.70149	5
RANBP3	RANB3_HUMAN	R.VKLINESVDEAD.M	-0.867293	-0.354275	-1.15541	1.20212	0.016426	1.15843	5
RANBP2	RBP2_HUMAN	K.SVFGTPTLETANKNHETD.G	-0.918221	-0.805729	-0.914797	1.2085	0.408901	1.02135	5
RANBP2	RBP2_HUMAN	R.TDVIQGDDVAD.A	-0.70777	-0.52622	-1.1853	0.608882	0.269722	1.54069	5
RB1	RB_HUMAN	K.LRFDIEGSDEAD.G	-0.867378	-0.492217	-1.22736	1.00214	0.446834	1.13799	5
RB1	RB_HUMAN	R.LFLDHDKTLQTD.S	-0.720206	-0.621321	-1.02527	0.942917	-0.0434629	1.46734	5
RFC2	RFC2_HUMAN	R.HKIIILDEAD.S	-0.608807	-0.488642	-1.20362	0.714501	0.0275322	1.55904	5
RFC4	RFC4_HUMAN	K.CLADGAD.E	-0.629081	-0.634038	-1.18142	1.20251	0.078267	1.16376	5
RGNEF	RGNEF_HUMAN	R.SATSLESESD.H	-0.590706	-0.581069	-1.31866	1.12579	0.248706	1.11593	5
RGS3	RGS3_HUMAN	R.HSC*HLVC*DSSD.G	-0.766411	-0.450539	-1.18133	0.75014	0.155798	1.49235	5
RICTOR	RICTR_HUMAN	R.ETVGVDATTMDTD.C	-0.551762	-0.595502	-1.38659	1.11147	0.418495	1.0039	5
HNRNPA0	ROA0_HUMAN	K.RGFGFVYFQNHDAAD.K	-0.462459	-0.737358	-1.1383	1.17255	-0.0852558	1.25082	5
ROCK1	ROCK1_HUMAN	K.LLDLSDSTSVASFPSADETD.G	-0.821986	-0.496276	-1.2991	0.952148	0.611994	1.05322	5
C22orf28	RTCB_HUMAN	R.GLGHQVATD.A	-0.782275	-0.669361	-0.83147	1.26637	-0.242661	1.2594	5
SEC62	SEC62_HUMAN	K.EELEQQTD.G	-0.762679	-0.302758	-1.31102	0.644954	0.277159	1.45434	5
42256	SEPT9_HUMAN	R.SQEATEAAPSC*VGDMAD.T	-0.632547	-0.591529	-1.31161	0.708818	0.490037	1.33683	5
SERPINH1	SERPH_HUMAN	R.SALQSINEWAAQTTD.G	-0.638493	-0.38397	-1.11179	0.533558	-0.106022	1.70672	5
SF3B2	SF3B2_HUMAN	K.YEEHVREQQAQVEKEDFSD.M	-0.851892	-0.649955	-1.02759	1.22246	0.180518	1.12646	5
SF3B2	SF3B2_HUMAN	R.QEEMNSQQEEEEMETD.A	-0.792727	-0.553334	-1.18135	1.0198	0.257138	1.25048	5
SF3B2	SF3B2_HUMAN	R.EQQAQVEKEDFSD.M	-0.917484	-0.7478	-0.909645	1.33944	0.290447	0.945043	5
MAPKAP1	SIN1_HUMAN	K.LNDNVSAYC*LHIAEDDGEVDTD.F	-0.818924	-0.434871	-1.15159	1.03542	0.0511171	1.31885	5
SLBP	SLBP_HUMAN	R.HMDSQVEDEFD.L	-0.828446	-0.760683	-0.833117	0.500571	0.273827	1.64785	5
SLTM	SLTM_HUMAN	R.SSASGYGSREGDRGVITD.R	-0.720269	-0.749907	-0.88998	0.591836	0.105365	1.66295	5
SMARCA2	SMCA2_HUMAN	R.DVDYSD.A	-0.823361	-0.723996	-1.00085	1.01442	0.223335	1.31045	5
SPATA5L1	SPA5L_HUMAN	R.GPSLLFLDEMD.A	-0.476929	-0.52668	-1.26283	1.33296	-0.119753	1.05322	5
SPTBN1	SPTB2_HUMAN	K.HTLVEAD.I	-0.747356	-0.511629	-1.12355	0.492874	0.278127	1.61154	5
SRF	SRF_HUMAN	R.MSATGFEETD.L	-0.929649	-0.304878	-1.19082	0.815158	0.22893	1.38126	5
SSFA2	SSFA2_HUMAN	R.TASQHSDSSGFAEDSTD.C	-0.694988	-0.523707	-1.16071	1.32277	-0.013679	1.07031	5
STIM1	STIM1_HUMAN	K.KAVAEEDNGSIGEETD.S	-0.512519	-0.53039	-1.28436	1.0232	-0.0221955	1.32627	5
TCF20	TCF20_HUMAN	R.YGPPHETD.G	-0.923162	-0.604548	-1.06224	1.16946	0.337804	1.08269	5
CCT2	TCPB_HUMAN	R.MLPTIIADNAGYDSAD.L	-0.559958	-0.65212	-1.32493	0.754132	0.474494	1.30839	5
GTF3C1	TF3C1_HUMAN	K.YISC*VFAEESD.L	-0.337848	-0.368625	-1.382	0.711036	-0.143682	1.52112	5
TLN1	TLN1_HUMAN	R.ILAQATSDLVNAIKADAEGESD.L	-0.454843	-0.469105	-1.23409	0.637867	-0.102397	1.62257	5
TM9SF1	TM9S1_HUMAN	R.YNLDEETTSAGSGDDFDQGD.N	-0.39136	-0.0876031	-1.42774	0.203925	0.0422451	1.66053	5
TNRC6B	TNR6B_HUMAN	K.SMQDGWGESD.G	-0.841434	-0.313468	-1.40958	0.856023	0.768739	0.939721	5
TPX2	TPX2_HUMAN	K.NVTQIEPFC*LETD.R	-0.698642	-0.697224	-1.06766	1.55316	0.283132	0.627236	5
TRIO	TRIO_HUMAN	K.SKMALEDRPSSLLVDQGD.S	-0.882759	-0.836758	-0.905679	0.838661	0.445433	1.3411	5
TRIP4	TRIP4_HUMAN	R.TQVIDDESD.Y	-0.663655	-0.734261	-0.958018	1.54011	-0.0381261	0.853951	5
TTC28	TTC28_HUMAN	K.LASSDTGESDQSSTETD.S	0.059957	-0.0279099	-1.79012	0.508443	0.0117094	1.23792	5
ZCCHC11	TUT4_HUMAN	K.INAEREQPVQC*DEMD.C	-0.766848	-0.638251	-1.20484	0.776541	0.549794	1.28361	5
TWF1	TWF1_HUMAN	K.INEVQTD.V	-0.755176	-0.281992	-1.40456	1.29128	0.419941	0.730507	5
UBAP2	UBAP2_HUMAN	R.FSTQGMGTFNPADYSD.S	-0.94403	-0.739655	-1.03764	1.01079	0.8687	0.84184	5
UBE2Z	UBE2Z_HUMAN	R.LHNENAEMDSD.S	-0.940624	-0.345387	-1.21652	0.716654	0.441413	1.34446	5
VCPIP1	VCIP1_HUMAN	K.SGSLQTGLPESFPLTGGTENLNTETTD.G	-0.652495	-0.416228	-1.30433	0.756717	0.167521	1.44881	5
ATP6V0A2	VPP2_HUMAN	R.NVEFEPTYEEFPSLESD.S	-0.527133	-0.66641	-1.12539	0.873401	-0.0530995	1.49863	5
ZC3H7B	Z3H7B_HUMAN	R.TLPSTDSLDDFSD.G	-1.02796	0.499204	-1.46284	0.817308	0.273512	0.900775	5
ZC3H11A	ZC11A_HUMAN	R.LGMSADPDNEDATD.K	-1.05631	-0.585134	-0.986022	0.721718	0.611734	1.29402	5
ZMYM3	ZMYM3_HUMAN	K.MANVLDEPGQDLEAD.F	-0.767157	-0.576679	-1.30177	0.771154	0.80905	1.0654	5
ZNF646	ZN646_HUMAN	K.EATPHLQGETVSTD.S	-0.921224	-0.629829	-1.14376	0.969987	0.95754	0.767282	5
TJP1	ZO1_HUMAN	R.ATLLNVPDLSD.S	-0.776287	-0.73417	-1.12153	0.824871	0.524542	1.28257	5
ZRANB2	ZRAB2_HUMAN	K.SRGLFSAND.W	-0.283971	-1.14181	-0.903525	1.08593	-0.0290868	1.27247	5
SH3BP2	3BP2_HUMAN	K.DLPLDTSD.S	-0.346601	0.033694	-1.13777	1.58509	-0.796139	0.661724	4
ABTB2	ABTB2_HUMAN	K.ADVLSLEEILAEGVEESD.A	0.169353	-0.233318	-1.08582	1.55304	-0.990498	0.587245	4
ACTN1	ACTN1_HUMAN	K.KHEAFESD.L	0.107904	0.233646	-1.36557	1.53361	-0.796631	0.287039	4
ACTN4	ACTN4_HUMAN	K.SFSTALYGESD.L	-0.863914	0.744371	-1.47078	1.02134	-0.122556	0.691538	4
ADCY8	ADCY8_HUMAN	R.TLLSPSGTEPGAQAEGTD.K	0.0937418	-0.17439	-0.975958	1.81439	-0.84212	0.0843318	4
AGRN	AGRIN_HUMAN	R.ALGPAGC*EAD.A	-0.350396	0.8144	-1.4808	1.05937	-0.691377	0.648801	4
AKAP12	AKA12_HUMAN	K.SAVVHDITD.D	-0.612433	-0.329283	-1.22317	1.51619	-0.181189	0.829877	4
ANKRD13A	AN13A_HUMAN	R.ITFGNVNGC*STAEESVSQNVEGTQAD.S	-0.883697	-0.157429	-1.01339	1.68206	-0.180274	0.552723	4
ASH1L	ASH1L_HUMAN	R.HEASAQIDEIVGETASEAD.S	-0.130968	0.0255454	-1.18732	1.21642	-0.984056	1.06038	4
ATP2B1	AT2B1_HUMAN	R.SSIHNFMTHPEFRIEDSEPHIPLIDDTD.A	-0.457183	-0.38508	-1.14976	1.03602	-0.468153	1.42416	4
RASAL2	B1AKC7_HUMAN	K.EIPVEGGQEQQTD.S	-0.8047	0.58516	-1.39735	0.761035	-0.317746	1.1736	4
BAZ1B	BAZ1B_HUMAN	R.LAEDEGD.S	-0.510585	-0.498311	-1.17803	1.36093	-0.261523	1.08752	4
BEST3	BEST3_HUMAN	D.SAARPPYTLAAAD.Y	-0.283153	-0.254621	-1.02243	1.75925	-0.688951	0.489905	4
CEP170P1	C170L_HUMAN	R.ALHPAAVSAAAEFENAESEAD.F	-0.501479	0.713312	-1.30236	1.31338	-0.741409	0.518553	4
CASC3	CASC3_HUMAN	R.RLEQTSVRDPSPEAD.A	-0.701735	-0.000813554	-1.2145	1.68938	-0.162412	0.390081	4
CASP7	CASP7_HUMAN	R.GTELDDGIQAD.S	-0.574272	0.184101	-1.63155	1.11477	0.0532452	0.853708	4
CDC5L	CDC5L_HUMAN	R.ILQEAQNLMALTNVDTPLKGGLNTPLHESD.F	-0.886476	0.140629	-1.13302	1.58655	-0.272638	0.56496	4
CEP170	CE170_HUMAN	R.IRQPSVDLTD.D	-0.689671	-0.14082	-1.23022	1.3941	-0.309102	0.975717	4
CHD4	CHD4_HUMAN	K.FGTEELFKDEATD.G	-0.554399	-0.0658847	-1.16118	1.4259	-0.610752	0.966314	4
CLOCK	CLOCK_HUMAN	K.ILSTHLLESD.S	-0.327253	-0.160199	-1.23169	1.52629	-0.611403	0.804256	4
COPA	COPA_HUMAN	K.NLSPGAVESD.V	-0.22373	-0.0612285	-1.63406	1.15294	-0.188502	0.954588	4
DAG1	DAG1_HUMAN	K.KGVPIIFADELD.D	-0.54485	-0.647359	-1.018	1.4915	-0.259062	0.977772	4
DDX17	DDX17_HUMAN	R.TTSSANNPNLMYQDECD.R	-0.144438	0.237237	-1.43755	1.50083	-0.621932	0.465849	4
DDX1	DDX1_HUMAN	K.VPVDEFD.G	-0.0629829	-0.514018	-1.08777	1.01453	-0.7491	1.39934	4
DDX28	DDX28_HUMAN	D.ILLC*TD.I	0.0217214	0.109898	-1.20215	1.45326	-1.01509	0.632364	4
DNAJC2	DNJC2_HUMAN	-.MLLLPSAAD.G	-0.374705	-0.384635	-0.888234	1.71877	-0.730574	0.659374	4
EDIL3	EDIL3_HUMAN	R.GFNGIHC*QHNINEC*EVEPC*KNGGIC*TD.L	-1.07541	-0.309053	-0.756644	1.42295	-0.309053	1.02722	4
EPS8	EPS8_HUMAN	R.VAAWSAWAADQGD.F	1.24345	0.226295	-1.16007	0.871523	-1.13818	-0.0430247	4
ESYT1	ESYT1_HUMAN	K.VQLDLAETD.L	-0.32452	-0.21685	-1.22421	1.58067	-0.553046	0.737962	4
FERMT2	FERM2_HUMAN	K.LSIMTSENHLNNSDKEVDEVD.A	-0.72117	-0.403026	-0.85874	1.77947	-0.341465	0.544936	4
FLNA	FLNA_HUMAN	K.GLVEPVDVVDNAD.G	-0.65705	0.110175	-1.51768	1.36346	0.0785	0.622586	4
FLNA	FLNA_HUMAN	K.C*APGVVGPAEAD.I	-0.179475	0.833561	-1.38794	1.028	-0.936543	0.642405	4
GNB1	GBB1_HUMAN	R.QTFTGHESD.I	-0.519168	-0.498063	-0.924734	1.77085	-0.402663	0.57378	4
GCN1L1	GCN1L_HUMAN	K.LTEVLTD.S	-0.18419	0.0833953	-1.37198	1.20142	-0.757788	1.02914	4
GCN1L1	GCN1L_HUMAN	K.VLPLEALVTD.A	-0.259174	0.447325	-1.23654	1.02408	-1.02579	1.0501	4
HAX1	HAX1_HUMAN	R.IFGGVLESD.A	-0.38606	-0.228819	-1.1129	1.4633	-0.699571	0.964056	4
HBS1L	HBS1L_HUMAN	K.ALSGVLEQD.R	-0.479675	-0.586244	-0.735524	1.8684	-0.476234	0.409275	4
HSPA8	HSP7C_HUMAN	R.RFDDAVVQSD.M	-0.304461	-0.0234389	-1.12798	1.29416	-0.90567	1.06739	4
HTRA2	HTRA2_HUMAN	R.DLGLPQTNVEYIQTD.A	-0.714663	-0.0688568	-1.38592	1.30259	-0.06219	0.929045	4
IDH1	IDHC_HUMAN	D.SVAQGYGSLGMMTSVLVCPD.G	-0.579268	0.484249	-1.27113	1.52622	-0.565854	0.40578	4
--	IF1AX_HUMAN	R.SLKAYGELPEHAKINETD.T	-0.398027	0.149655	-1.13641	0.708339	-0.844405	1.52085	4
EIF4A1	IF4A1_HUMAN	K.MFVLDEAD.E	-0.368514	-0.408549	-1.01135	1.68437	-0.592943	0.696985	4
IWS1	IWS1_HUMAN	R.VVSDADDSD.S	-0.355787	-0.0330433	-1.18888	1.42148	-0.766296	0.922529	4
KIAA0556	K0556_HUMAN	K.VLQAVESD.S	-0.310859	0.246266	-1.13767	1.64835	-0.827967	0.381882	4
PFKM	K6PF_HUMAN	K.ILAKYEIDLDTSD.H	-0.522203	-0.313139	-1.25032	1.30858	-0.336599	1.11368	4
KLC4	KLC4_HUMAN	K.VAELLGESD.G	-0.649387	-0.00627873	-1.21012	1.54474	-0.4209	0.741954	4
KTN1	KTN1_HUMAN	K.TENVFVDEPLIHATTYIPLMDNAD.S	-0.408672	-0.147914	-1.16621	1.4845	-0.661538	0.899834	4
LMO7	LMO7_HUMAN	R.SWASPVYTEAD.G	-0.688052	-0.451157	-1.1087	1.47776	-0.168763	0.938913	4
LMO7	LMO7_HUMAN	K.SSNLSVTTD.F	-0.638716	-0.342898	-1.24974	1.40334	-0.133921	0.96193	4
LUZP1	LUZP1_HUMAN	K.AANGLEAD.N	-0.355967	0.0238048	-1.25681	1.46268	-0.693732	0.820026	4
LUZP1	LUZP1_HUMAN	R.AAKASHMGVSTD.S	-0.438334	0.351342	-1.20729	1.28045	-0.883932	0.897769	4
LUZP1	LUZP1_HUMAN	K.KAANGLEAD.N	-0.815265	-0.339953	-1.00804	1.73823	-0.00178788	0.426818	4
MAN1A1	MA1A1_HUMAN	R.GLPPVD.F	-0.1448	-0.351575	-1.17202	1.33594	-0.739805	1.07226	4
MAP7D3	MA7D3_HUMAN	K.AGVGMAPEVSTD.S	-0.71825	-0.233312	-1.27014	1.33027	-0.124144	1.01558	4
MAP4	MAP4_HUMAN	K.EVALVKDVRWPTETD.V	-0.465646	0.229627	-1.23604	1.19239	-0.793366	1.07304	4
MAP4	MAP4_HUMAN	K.MYHDDDLAD.L	-0.796212	0.761918	-1.46989	1.25076	0.0074572	0.245962	4
MCM4	MCM4_HUMAN	K.GLQVDLQSD.G	-0.445798	-0.476019	-1.2504	1.52544	-0.163974	0.81075	4
MDN1	MDN1_HUMAN	K.EKPEEAGHEAEERGETETD.Q	-0.833817	-0.634064	-0.853581	1.72234	0.180855	0.418268	4
MDN1	MDN1_HUMAN	K.VQLGDQTD.S	-0.44102	0.132069	-1.08371	1.59104	-0.828077	0.629695	4
MGA	MGAP_HUMAN	R.DFLGFMDTD.S	-0.252493	-0.185983	-1.22206	1.51373	-0.670267	0.817073	4
MSH6	MSH6_HUMAN	R.RVISDSESD.I	-0.651782	0.339388	-1.63612	1.0787	0.087616	0.782197	4
MTCH2	MTCH2_HUMAN	K.VLQHYQESD.K	-0.865983	0.357327	-1.30169	1.10238	-0.339615	1.04758	4
NCOA1	NCOA1_HUMAN	K.AAQLPGLC*ETD.R	-0.434985	0.148029	-1.4628	1.4062	-0.381689	0.725246	4
NLN	NEUL_HUMAN	R.FSGTNVETD.F	-0.611033	0.112892	-1.40937	1.34879	-0.291712	0.850439	4
NFIC	NFIC_HUMAN	K.SGSMEEDVDTSPGGD.Y	-0.880147	0.0915738	-1.33256	1.40469	0.0330726	0.683368	4
SLC9A3R1	NHRF1_HUMAN	R.LLVVDPETD.E	-0.425498	0.251901	-1.18947	1.67058	-0.655034	0.347518	4
NUCKS1	NUCKS_HUMAN	R.KVVDYSQFQESD.D	-0.398956	0.285291	-1.34567	1.15028	-0.733647	1.04271	4
NUCKS1	NUCKS_HUMAN	K.VVDYSQFQESD.D	-0.258099	-0.0973746	-1.22363	1.13997	-0.788069	1.22721	4
PAFAH1B2	PA1B2_HUMAN	K.LANVQLLDTD.G	-0.379096	0.332677	-1.16731	1.6727	-0.719244	0.260272	4
PARP14	PAR14_HUMAN	K.TLQEVHFLLHPSD.H	0.257312	0.174189	-1.1088	1.52701	-1.1253	0.275585	4
PARD3B	PAR3L_HUMAN	R.AAIDKSYDGPEEIEAD.G	-0.437287	-0.346303	-1.24664	1.22847	-0.406646	1.2084	4
PDLIM5	PDLI5_HUMAN	R.NNVFHLEDGEPYC*ETD.Y	-0.698562	0.258002	-1.55374	0.937129	-0.0165365	1.07371	4
PES1	PESC_HUMAN	R.VVVPATEEEAEVDEFPTD.G	-0.630541	-0.321794	-1.27976	1.39723	-0.111869	0.946733	4
PLEC	PLEC_HUMAN	K.GGELVYTD.S	-0.434901	0.588074	-1.27853	1.4591	-0.735092	0.401349	4
DTX2	PM2PB_HUMAN	K.LSAASGYSDVTD.S	-0.62337	-0.0493695	-1.28214	1.0308	-0.396905	1.32099	4
PRPF4B	PRP4B_HUMAN	K.LLAPDMFTESD.D	-0.354924	-0.0320107	-1.19778	1.444	-0.74919	0.889905	4
PTRF	PTRF_HUMAN	R.RGSSPDVHALLEITEESD.A	-0.344111	-0.312634	-1.15177	1.56528	-0.577514	0.820747	4
RABEP1	RABE1_HUMAN	K.SAGNLDESD.F	-1.03603	0.585955	-1.28996	1.09374	-0.183892	0.830187	4
RANBP3	RANB3_HUMAN	K.LINESVDEAD.M	-0.752494	-0.257184	-1.21442	1.38743	-0.137472	0.974134	4
RFC4	RFC4_HUMAN	K.IVILDEAD.S	-0.288431	-0.0720675	-1.27149	1.35085	-0.705182	0.986325	4
ARHGAP12	RHG12_HUMAN	K.VLSSTINNQAVETD.E	-0.431639	0.376434	-1.48216	0.882196	-0.533323	1.18849	4
ARHGAP21	RHG21_HUMAN	R.TGVSPGDVSD.S	-0.459108	-0.135157	-1.14605	1.72687	-0.48079	0.494235	4
RPLP2	RLA2_HUMAN	K.KILDSVGIEAD.D	-0.537443	0.23284	-1.39278	1.07053	-0.515601	1.14245	4
HNRNPA0	ROA0_HUMAN	R.C*FGFVTYSNVEEAD.A	-0.549827	-0.18258	-1.32034	1.37457	-0.294022	0.972195	4
POLR3D	RPC4_HUMAN	K.TVDVSD.M	-0.469106	-0.485283	-1.10145	1.41993	-0.427987	1.0639	4
RSRC1	RSRC1_HUMAN	K.EIEAIESD.S	-0.341507	0.0413207	-1.181	1.4987	-0.796359	0.778843	4
RTN3	RTN3_HUMAN	K.VVLPDDHLKDEMD.W	-0.672537	-0.516846	-0.874502	1.81951	-0.173897	0.418273	4
RTN4	RTN4_HUMAN	K.LSAEPAPDFSD.Y	-0.785403	-0.173872	-1.276	1.3126	-0.0753788	0.998053	4
SAFB	SAFB1_HUMAN	K.MSSPEDDSD.T	-0.532992	-0.0919398	-1.25166	1.6031	-0.379725	0.653224	4
SEC16A	SC16A_HUMAN	R.THHPLGAGAGSGC*APLEAD.S	-0.407996	-0.282287	-1.24632	1.74781	-0.158483	0.347279	4
SELO	SELO_HUMAN	K.LLETPYHC*EAGAATDAEATEAD.G	-0.964224	1.41162	-1.28759	0.548129	-0.049693	0.341758	4
SF3B4	SF3B4_HUMAN	R.LLAAQNPLSQAD.R	-0.474083	0.148512	-1.25876	1.56256	-0.591979	0.613751	4
SMARCA2	SMCA2_HUMAN	R.LAYLLQQTD.E	-0.413017	-0.0844198	-1.19397	1.30638	-0.706368	1.09139	4
SMARCA4	SMCA4_HUMAN	K.EVDYSD.S	-0.241214	0.428029	-1.50792	1.08881	-0.681446	0.913741	4
SMCHD1	SMHD1_HUMAN	R.QGDFESD.H	-0.197244	-0.64786	-1.11239	1.42254	-0.486598	1.02155	4
SNAPC4	SNPC4_HUMAN	R.TDTPAPPTHALSQSPAEAD.G	-0.436742	-0.412588	-1.2967	1.26142	-0.255955	1.14057	4
SNX33	SNX33_HUMAN	R.MVQDEAD.G	-0.288903	-0.219459	-1.11272	1.62963	-0.702303	0.693755	4
SPAG5	SPAG5_HUMAN	K.SQLAVPHPETQDSSTQTD.T	-0.428871	0.765619	-1.55609	1.06714	-0.497525	0.64973	4
SUPT5H	SPT5H_HUMAN	R.HGGFILDEAD.V	-0.674907	-0.223759	-1.11162	1.34807	-0.450609	1.11283	4
SPTAN1	SPTA2_HUMAN	K.VAEDLESEGLMAEEVQAVQQQEVYGMMPRDETD.S	-0.428736	-0.485026	-1.19321	1.47487	-0.309323	0.941419	4
SYNE2	SYNE2_HUMAN	K.QILNNYSAQFSLEHMSPDQAD.K	-0.578981	-0.400788	-1.24527	1.4415	-0.141406	0.924951	4
TOP2A	TOP2A_HUMAN	K.SVVSDLEAD.D	0.035977	-0.42029	-1.10388	1.18906	-0.886029	1.18516	4
TPI1	TPIS_HUMAN	R.HVFGESD.E	-0.557787	-0.176163	-1.19338	1.55863	-0.422439	0.791136	4
--	TPM3L_HUMAN	K.HIAEEAD.R	-0.913598	0.352395	-0.732573	1.80106	-0.510541	0.0032527	4
TRIP6	TRIP6_HUMAN	R.IQELSATVTTD.C	-0.686028	-0.294941	-1.20209	1.25013	-0.240418	1.17334	4
TRIP12	TRIPC_HUMAN	R.LLDTNPEINQSD.S	-0.186323	0.492001	-1.29392	1.64902	-0.566424	-0.0943545	4
THBS1	TSP1_HUMAN	K.C*GAC*PPGYSGNGIQC*TD.V	-0.587902	0.142895	-0.357189	1.85153	-1.0383	-0.0110343	4
UNK	UNK_HUMAN	K.TGIC*IHETD.S	-0.653289	0.113932	-1.51435	1.15745	-0.064525	0.960788	4
VTI1B	VTI1B_HUMAN	R.ATQSIERSHRIATETD.Q	-0.287424	-0.348789	-1.1138	1.28245	-0.715218	1.18278	4
WDR62	WDR62_HUMAN	R.LLGDDDVAD.G	-0.625188	-0.274162	-1.12974	1.26173	-0.444358	1.21171	4
XPO1	XPO1_HUMAN	K.EFAGEDTSD.L	-0.314438	0.842878	-1.47397	1.06403	-0.722166	0.603669	4
YAP1	YAP1_HUMAN	R.TPDDFLNSVDEMD.T	-0.63419	-0.295285	-1.31145	1.44236	-0.0431343	0.841696	4
ZNF280D	Z280D_HUMAN	K.TDEVVSDQTD.D	-0.0762197	0.730463	-1.2505	1.49226	-0.814477	-0.0815263	4
ZMYM4	ZMYM4_HUMAN	K.QFSKGETEQDLEAD.F	-0.643153	0.324955	-1.52072	1.11736	-0.213395	0.934953	4
ZNF187	ZN187_HUMAN	K.LIVVTD.S	0.0713918	-0.650143	-0.856087	1.40121	-0.95153	0.98516	4
TJP2	ZO2_HUMAN	R.LISDFEDTD.G	-0.788762	0.124123	-1.102	1.17781	-0.596497	1.18532	4
YWHAB	1433B_HUMAN	W.TSENQGDEGD.A	-0.64271	-0.566631	-0.431545	0.142392	-0.462489	1.96098	3
YWHAQ	1433T_HUMAN	W.TSDSAGEEC*D.A	-0.635993	-0.402289	0.103295	0.549904	-1.22986	1.61495	3
ABLIM1	ABLM1_HUMAN	F.SKFPAAQAPDPSETPKIETD.H	-0.604343	-0.343827	-0.632031	0.541842	-0.762304	1.80066	3
AHNAK2	AHNK2_HUMAN	L.KGEEVEGAGWMPGREPTTHAEAQGDEGD.G	-0.5797	-0.354564	-0.555029	0.108626	-0.58741	1.96808	3
AHNAK2	AHNK2_HUMAN	W.MPGREPTTHAEAQGDEGD.G	-0.796873	-0.508206	-0.609769	0.11313	-0.123595	1.92531	3
AHNAK	AHNK_HUMAN	F.HGAAPDISVKGPAFNMASPESD.F	-0.573857	-0.446528	-0.537171	0.135413	-0.544549	1.96669	3
ANKRD17	ANR17_HUMAN	Y.LPNSDPLHQSD.T	-0.485164	0.429013	-0.538449	-0.192007	-1.01105	1.79765	3
RASAL2	B1AKC7_HUMAN	L.NKEKEIPVEGGQEQQTD.S	-0.483037	-0.244979	-0.471909	-0.206048	-0.611001	2.01697	3
DBN1	B7Z2Z0_HUMAN	L.AAPVEPATADATEVHDAADTIETD.T	-0.564118	0.062349	-0.693829	0.538471	-1.02986	1.68699	3
BAG5	BAG5_HUMAN	L.KYLDLEEEAD.T	-0.46148	-0.37816	-0.447298	-0.220901	-0.522475	2.03031	3
CEP170P1	C170L_HUMAN	L.HPAAVSAAAEFENAESEAD.F	-0.729881	-0.729775	-0.625179	0.0102629	0.203072	1.8715	3
CALCOCO1	CACO1_HUMAN	F.REPRPMDELVTLEEAD.G	-0.533792	0.527726	-0.405707	-0.263149	-1.07232	1.74724	3
CALR	CALR_HUMAN	K.HEQNIDC*GGGYVKLFPNSLDQTD.M	-0.500976	-0.498565	-0.519616	-0.464919	-0.0194039	2.00348	3
CALR	CALR_HUMAN	Y.VKLFPNSLDQTD.M	-0.431754	-0.407624	-0.433889	-0.404518	-0.362784	2.04057	3
CPD	CBPD_HUMAN	L.SHEFQDETD.T	-0.499876	-0.483285	-0.616059	-0.0745013	-0.331644	2.00537	3
CDC5L	CDC5L_HUMAN	R.TAAQC*LEHYEFLLDKAAQRDNEEETTD.D	-0.759582	-0.472316	-0.874322	0.339694	-0.054771	1.8213	3
CDK13	CDK13_HUMAN	L.GGIQPSSQTIQPKVETD.A	-0.566493	-0.509695	-0.528097	0.0707886	-0.449721	1.98322	3
CKAP4	CKAP4_HUMAN	K.LQNEILKDLSD.G	-0.583255	-0.485547	-0.642235	-0.265258	-0.0089391	1.98523	3
NCAPH	CND2_HUMAN	L.HRTIEQNINNLNVSEAD.R	-0.640211	0.0401024	-0.567994	-0.260194	-0.546445	1.97474	3
SLC31A2	COPT2_HUMAN	L.VNLPTSISQQTIAETD.G	-0.661747	-0.189629	-0.408489	-0.0974011	-0.630699	1.98796	3
CSRP1	CSRP1_HUMAN	Y.GYGQGAGTLSTD.K	-0.90665	-0.443137	-0.59383	0.601257	-0.416594	1.75895	3
CTNNAL1	CTNL1_HUMAN	L.TDITNLNHLESD.G	-0.52609	-0.0219446	-0.490496	0.0585396	-0.923961	1.90395	3
Hnrnpf	DCBD1_HUMAN	F.RPMDTDAEEAGVSTD.A	-0.766017	-0.718467	-0.599612	0.129818	0.079632	1.87465	3
DFFA	DFFA_HUMAN	W.ISQESFDVDETD.S	-0.818575	-0.246831	-0.495443	0.264929	-0.599769	1.89569	3
SDHA	DHSA_HUMAN	K.VTLEYRPVIDKTLNEAD.C	-0.738723	-0.546219	-0.848781	0.0926862	0.200764	1.84027	3
DHX30	DHX30_HUMAN	L.SRSLGREEEEDEEEELEEGTIDVTD.F	-0.688514	-0.420806	-0.531301	0.153723	-0.468477	1.95537	3
DNMT3A	DNM3A_HUMAN	R.AGKLFPVC*HDSDESD.T	-0.664469	-0.589122	-0.826788	0.056322	0.152883	1.87117	3
DNM2	DYN2_HUMAN	K.KFTDFDEVRQEIEAETD.R	-0.772631	-0.310233	-0.877423	-0.121029	0.217148	1.86417	3
NHSL1	E2QRJ1_HUMAN	K.TITGVPDNIQKELASGTGQDDAD.G	-0.710205	-0.377127	-0.975065	0.305619	-0.0613161	1.81809	3
MEAF6	EAF6_HUMAN	L.AGVQDQLIEKREPGSGTESD.T	-0.495253	-0.426812	-0.507788	-0.12385	-0.466605	2.02031	3
EDIL3	EDIL3_HUMAN	F.NGIHC*QHNINEC*EVEPC*KNGGIC*TD.L	-0.821833	0.115688	-0.193082	0.358449	-1.14369	1.68446	3
EHMT1	EHMT1_HUMAN	L.SSQAEGLANGPDVLETD.G	-0.786846	0.113051	-0.749814	0.2464	-0.64676	1.82397	3
EHMT1	EHMT1_HUMAN	L.RVKGILSSQAEGLANGPDVLETD.G	-0.506484	-0.132413	-0.567838	0.0733595	-0.803686	1.93706	3
GSPT1	ERF3A_HUMAN	L.VMMPNKHNVEVLGILSDDVETD.T	-0.447121	-0.273403	-0.454421	-0.278275	-0.574442	2.02766	3
FERMT2	FERM2_HUMAN	L.SIMTSENHLNNSDKEVDEVD.A	-0.724506	-0.358778	-0.582058	0.993691	-0.846248	1.5179	3
FLNA	FLNA_HUMAN	F.KVPVHDVTD.A	-0.60288	0.0673139	-0.574783	0.537809	-1.1009	1.67344	3
FLNA	FLNA_HUMAN	L.QVKVQGPKGLVEPVDVVDNAD.G	-0.628299	0.577483	-0.660842	0.0815488	-1.03214	1.66225	3
FLNA	FLNA_HUMAN	L.KVGSAADIPINISETD.L	-0.570428	-0.452073	-0.46749	0.131905	-0.607832	1.96592	3
FLNB	FLNB_HUMAN	L.TQVGGDHIKAHIANPSGASTEC*FVTDNAD.G	-0.511298	-0.131221	-0.645567	0.484608	-0.967013	1.77049	3
FOXP1	FOXP1_HUMAN	L.ASAIREELNGAMEHTNSNESD.S	-0.590566	-0.227805	-0.603733	-0.109644	-0.468973	2.00072	3
GALNT2	GALT2_HUMAN	R.NKFNQVESD.K	-0.556866	-0.509238	-0.68152	-0.307505	0.0895432	1.96559	3
GDF15	GDF15_HUMAN	L.RLSPPPSQSD.Q	-0.650835	0.39971	-0.336773	-0.0031958	-1.14121	1.7323	3
GTF2IRD1	GT2D1_HUMAN	L.SRPMPEPKATGAQDFSD.C	-0.581073	-0.171532	-0.467388	0.0619586	-0.788485	1.94652	3
HDAC7	HDAC7_HUMAN	L.RQIPSAEDLETD.G	-0.675845	-0.484394	-0.635077	0.0206092	-0.192011	1.96672	3
HGS	HGS_HUMAN	L.TEPAAQPGEGHAAPTNVVENPLPETD.S	-0.718194	-0.33298	-0.601384	-0.0349559	-0.293472	1.98099	3
HMGCR	HMDH_HUMAN	R.KVEVIKPLVAETD.T	-0.547855	-0.436551	-0.628813	-0.169219	-0.226076	2.00851	3
HNRNPK	HNRPK_HUMAN	L.QLPSPTATSQLPLESD.A	-0.785348	0.0100745	-0.668254	0.0233	-0.499741	1.91997	3
HSPA4L	HS74L_HUMAN	F.SVASASVIEKQNLEGDHSD.A	-0.548225	-0.337754	-0.505231	-0.103548	-0.517975	2.01273	3
HSPA4	HSP74_HUMAN	F.SVSSASLVEVHKSEENEEPMETD.Q	-0.509303	-0.395723	-0.49683	-0.157271	-0.464824	2.02395	3
--	IF1AX_HUMAN	L.KAYGELPEHAKINETD.T	-0.509904	-0.360811	-0.504257	-0.137785	-0.507018	2.01977	3
EIF4G2	IF4G2_HUMAN	L.QYISSEVNPPSDETD.S	-0.783739	-0.518388	-0.536004	-0.0178243	-0.0984531	1.95441	3
PFKM	K6PF_HUMAN	R.ALVFQPVAELKDQTD.F	-0.661626	-0.570348	-0.818281	0.366489	-0.161989	1.84576	3
PFKM	K6PF_HUMAN	L.VFQPVAELKDQTD.F	-0.466251	-0.397486	-0.457308	-0.313552	-0.403607	2.0382	3
KDM3B	KDM3B_HUMAN	Y.VGIPIGEGAHDEEVLKTIDEGD.A	-0.445763	-0.281732	-0.465644	-0.314294	-0.524983	2.03242	3
LRRC47	LRC47_HUMAN	K.KYTLENKEEGSLSDTEAD.A	-0.636794	-0.533384	-0.67384	-0.0234306	-0.0938235	1.96127	3
MAGED2	MAGD2_HUMAN	L.GSENAAGPC*NWDEAD.I	-0.625242	-0.612693	-0.647227	-0.0191825	-0.0481155	1.95246	3
MATR3	MATR3_HUMAN	L.LESGSSVGDETD.L	-0.583016	-0.266945	-0.67125	-0.0418757	-0.425703	1.98879	3
MATR3	MATR3_HUMAN	L.ESGSSVGDETD.L	-0.825908	-0.442599	-0.404071	0.287822	-0.515324	1.90008	3
MDC1	MDC1_HUMAN	L.VVSLEEAWPLHGDC*ETD.A	-0.737753	-0.466363	-0.685182	0.179738	-0.21179	1.92135	3
MDC1	MDC1_HUMAN	L.LVVSLEEAWPLHGDC*ETD.A	-0.556536	0.363514	-0.502968	-0.243482	-0.909496	1.84897	3
MDN1	MDN1_HUMAN	L.KVQLGDQTD.S	-0.499742	-0.410931	-0.477185	-0.13072	-0.50237	2.02095	3
MIER1	MIER1_HUMAN	L.HADMDTNGYETD.N	-0.639455	-0.467711	-0.634289	-0.113023	-0.13052	1.985	3
MYH9	MYH9_HUMAN	L.QVELDNVTGLLSQSD.S	-0.510661	0.47842	-0.459449	-0.237953	-1.04522	1.77486	3
MYO5B	MYO5B_HUMAN	R.RNPSNQSSLESD.S	-0.644319	-1.00491	-0.434118	0.105236	0.146738	1.83138	3
NCBP1	NCBP1_HUMAN	F.IMILTEHLVRC*ETD.G	-0.4888	-0.00622367	-0.525641	-0.326569	-0.643686	1.99092	3
NFXL1	NFXL1_HUMAN	K.ILANTFITYTTQTD.G	-0.732074	-0.701337	-0.68975	0.108013	0.154825	1.86032	3
FAM129A	NIBAN_HUMAN	L.VMEELLPTLQTD.L	-0.422692	0.108004	-0.580366	-0.204586	-0.833361	1.933	3
FAM129A	NIBAN_HUMAN	L.SNLVMEELLPTLQTD.L	-0.889727	-0.389216	-0.559787	0.18016	-0.251376	1.90994	3
NQO1	NQO1_HUMAN	K.KGWEVVESD.L	-0.688802	-0.522078	-0.817388	-0.0877121	0.239917	1.87606	3
NUP188	NU188_HUMAN	R.HSLALGSATEDKDSMETD.D	-0.782186	-0.551793	-0.798931	0.100537	0.188526	1.84385	3
OTUD6B	OTU6B_HUMAN	L.SHILQTPIEIIQAD.S	-0.470791	0.223589	-0.465157	-0.290044	-0.899774	1.90218	3
OTUD4	OTUD4_HUMAN	W.FQEAPAAQNESD.C	-0.693172	-0.216192	-0.275914	-0.132696	-0.665874	1.98385	3
POM121	P121A_HUMAN	W.FNQALEDKSD.A	-0.612703	-0.462432	-0.565196	0.258217	-0.547795	1.92991	3
PLA2G4A	PA24A_HUMAN	L.GVSGSQSRGSTMEEELENITTKHIVSNDSSD.S	-0.530599	-0.339814	-0.476483	-0.119014	-0.549103	2.01501	3
PDIA4	PDIA4_HUMAN	L.AKVDATAETD.L	-0.613358	-0.127864	-0.476923	0.418364	-0.99387	1.79365	3
PDLIM5	PDLI5_HUMAN	F.RILAQITGTEHLKESEAD.N	-0.498505	-0.0673118	-0.612584	0.193035	-0.894574	1.87994	3
PDLIM5	PDLI5_HUMAN	F.HLEDGEPYC*ETD.Y	-0.661994	-0.469246	-0.614067	-0.155326	-0.0826798	1.98331	3
PDLIM5	PDLI5_HUMAN	L.AQITGTEHLKESEAD.N	-0.620885	-0.467877	-0.612919	0.331284	-0.533649	1.90405	3
PKN2	PKN2_HUMAN	L.NAHIVVSDPEDITD.C	-0.884326	-0.586338	-0.53667	0.86557	-0.474378	1.61614	3
PPM1G	PPM1G_HUMAN	K.SKFFEDSEDESD.E	-0.736247	0.434688	-1.17912	0.524443	-0.557838	1.51408	3
PRKDC	PRKDC_HUMAN	W.IHDNYRDPESETD.N	-0.598928	-0.159275	-0.447424	-0.183317	-0.612727	2.00167	3
CAD	PYR1_HUMAN	L.TSQNHGFAVETD.S	-0.529077	-0.387313	-0.524524	-0.320855	-0.268046	2.02981	3
CAD	PYR1_HUMAN	F.LTSQNHGFAVETD.S	-0.520176	-0.453115	-0.510878	-0.312252	-0.2314	2.02782	3
RAB3GAP1	RB3GP_HUMAN	D.VVPQSMQDLLGMNND.F	-0.535624	-0.399848	0.078598	-0.194602	-0.880743	1.93222	3
RBBP7	RBBP7_HUMAN	W.QMAENIYNDEESD.V	-0.609402	0.0871337	-0.445476	-0.3336	-0.665487	1.96683	3
RB1	RB_HUMAN	L.RFDIEGSDEAD.G	-0.720437	-0.389443	-0.632418	0.25302	-0.42932	1.9186	3
RCN1	RCN1_HUMAN	Y.YLGNPAEFHDSSD.H	-0.579106	-0.350473	-0.570738	-0.12542	-0.386887	2.01262	3
RCOR3	RCOR3_HUMAN	L.STVGGQQPPSLIGIQTD.S	-0.736167	-0.493002	-0.519853	0.0933862	-0.304762	1.9604	3
ADARB1	RED1_HUMAN	L.SVNTDFTSDQAD.F	-0.723448	0.457035	-0.555041	0.00320188	-0.937146	1.7554	3
HNRNPA0	ROA0_HUMAN	F.VYFQNHDAAD.K	-0.629873	0.30055	-0.505854	0.00667798	-0.984642	1.81314	3
RAPGEF2	RPGF2_HUMAN	Y.ATATVISSPSTEELSQDQGD.R	-0.418281	-0.202126	-0.231223	-0.204516	-0.909142	1.96529	3
RUNDC1	RUND1_HUMAN	F.RGC*PHVLGYEGPGDPASDEGD.G	-0.782114	0.165386	-0.554757	0.0926149	-0.776361	1.85523	3
SEC16A	SC16A_HUMAN	L.GAGAGSGC*APLEAD.S	-0.969753	-0.0117769	-0.480784	0.667388	-0.840869	1.63579	3
EEFSEC	SELB_HUMAN	K.DLTPAVTDNDEAD.K	0.088459	-0.489674	-1.13466	-0.00827679	-0.293921	1.83807	3
MAPKAP1	SIN1_HUMAN	Y.C*LHIAEDDGEVDTD.F	-0.612137	-0.460264	-0.550567	-0.243541	-0.141242	2.00775	3
SUPT16H	SP16H_HUMAN	Y.TEVGEITTD.L	-0.608263	0.159876	-0.550389	0.0218705	-0.894276	1.87118	3
SERPINB5	SPB5_HUMAN	L.KHIFSEDTSD.F	-0.483314	-0.429365	-0.495346	-0.108853	-0.501398	2.01828	3
SPCS1	SPCS1_HUMAN	L.KWLPVQESSTD.D	-0.511423	-0.216632	-0.498619	0.00670967	-0.749925	1.96989	3
SRPK1	SRPK1_HUMAN	F.LSSQNGDSSTSQETD.S	-0.904645	-0.163769	-0.577301	-0.068316	-0.226475	1.94051	3
SRRD	SRR1L_HUMAN	F.GNLHLDSLPEESDVATD.S	-0.51087	-0.282867	-0.221099	-0.3268	-0.671442	2.01308	3
SRRM2	SRRM2_HUMAN	R.SRSGSSQELDVKPSASPQERSESD.S	-0.448372	0.362746	-1.24734	0.325754	-0.614021	1.62123	3
SRRM2	SRRM2_HUMAN	R.SGSSQELDVKPSASPQERSESD.S	-0.721719	-0.439991	-0.90882	0.141251	0.0762228	1.85306	3
STK24	STK24_HUMAN	W.KAEQSHDDSSSEDSDAETD.G	-0.484044	-0.454554	-0.482948	-0.202208	-0.406045	2.0298	3
SUMO4	SUMO2_HUMAN	F.RFDGQPINETD.T	-0.609227	0.00144371	-0.392881	0.106574	-0.978337	1.87243	3
SYNE2	SYNE2_HUMAN	F.SLEHMSPDQAD.K	-0.705477	-0.146379	-0.636346	-0.203563	-0.295052	1.98682	3
CCT2	TCPB_HUMAN	L.RMLPTIIADNAGYDSAD.L	-0.586765	-0.446041	-0.526392	-0.241476	-0.217729	2.0184	3
TPP2	TPP2_HUMAN	L.ADHLLHTQAQDGAISTD.A	-0.739001	-0.264554	-0.62688	0.0678236	-0.394584	1.9572	3
TPP2	TPP2_HUMAN	L.HTQAQDGAISTD.A	-0.777428	-0.564052	-0.705284	-0.0235489	0.187698	1.88262	3
TRIP6	TRIP6_HUMAN	W.RIQELSATVTTD.C	-0.595862	-0.15242	-0.516346	-0.138883	-0.592635	1.99615	3
TWF1	TWF1_HUMAN	R.QIKINEVQTD.V	-0.557742	-0.517412	-0.619932	-0.0938377	-0.207346	1.99627	3
USP14	UBP14_HUMAN	L.QQKLEAIEDDSVKETD.S	-0.569238	-0.228943	-0.555899	-0.0636121	-0.576758	1.99445	3
ZGPAT	ZGPAT_HUMAN	L.LREAVVEGDGILPPLRTEATESD.S	-0.511617	0.298164	-0.264162	-0.19035	-1.13575	1.80372	3
TJP1	ZO1_HUMAN	L.LNVPDLSD.S	-0.49577	0.411378	-0.537604	0.0862637	-1.17175	1.70749	3
ZRANB2	ZRAB2_HUMAN	Y.GGGFNERENVEYIEREESD.G	-0.695304	-0.593287	-0.64608	-0.121683	0.128723	1.92763	3
YWHAB	1433B_HUMAN	R.DNLTLWTSENQGDEGD.A	-0.962135	-0.91343	-0.813755	0.565536	1.02524	1.09854	2
CD44	A8K309_HUMAN	R.DQDTFHPSGGSHTTHGSESD.G	-0.699053	-0.609641	-0.876683	-0.014735	0.410627	1.78949	2
ACLY	ACLY_HUMAN	R.NC*GSFTREEAD.E	-0.843286	-0.275477	-1.02439	-0.246681	0.843413	1.54642	2
ADAM9	ADAM9_HUMAN	R.SQTYESD.G	-0.83932	-0.733635	-0.99131	0.282571	0.926703	1.35499	2
AHNAK2	AHNK2_HUMAN	K.AGTGLKGEEVEGAGWMPGREPTTHAEAQGDEGD.G	-0.881409	-0.834936	-0.922343	0.634982	0.63808	1.36563	2
AKAP17A	AK17A_HUMAN	K.ESPAHPEAD.G	-0.830925	-0.905929	-0.669675	0.0161246	0.892617	1.49779	2
ANK3	ANK3_HUMAN	K.NEDLTELLNGMD.E	-0.783403	-0.961374	-0.487888	-0.103387	1.66034	0.675712	2
ANKRD17	ANR17_HUMAN	K.SSYLPNSDPLHQSD.T	-0.767813	-0.837206	-0.950545	0.204407	1.18709	1.16407	2
ANXA1	ANXA1_HUMAN	K.GDRSEDFGVNEDLAD.S	-0.749793	-0.760773	-0.802461	-0.164155	0.993717	1.48347	2
ARID1B	ARI1B_HUMAN	R.SSTISVHDPFSDVSD.S	-0.804629	-0.765615	-0.843037	-0.0438676	1.09633	1.36082	2
ATP2B1	AT2B1_HUMAN	R.IEDSEPHIPLIDDTD.A	-0.873577	-0.749604	-0.909488	0.382155	0.634014	1.5165	2
ATAD1	ATAD1_HUMAN	R.HVDLLEVAQETD.G	-0.819785	-0.775725	-0.945176	0.175067	1.13742	1.2282	2
ATAD1	ATAD1_HUMAN	K.NENVDRHVDLLEVAQETD.G	-0.734231	-0.68508	-0.900847	0.0445303	0.595216	1.68041	2
ASPH	B4DQ07_HUMAN	R.FETLEPEVSHEETEHSYHVEETD.S	-0.830798	-0.453172	-1.25061	0.329217	1.11221	1.09316	2
ATG14	BAKOR_HUMAN	K.TGVRDPADVSSESD.S	-0.836352	-0.765895	-0.792381	-0.0390582	0.968738	1.46495	2
BMI1	BMI1_HUMAN	R.DGLTNAGELESD.S	-0.791538	-0.801825	-0.964131	0.496408	0.566573	1.49451	2
BMS1	BMS1_HUMAN	K.AGLSPANC*QSD.R	-0.84419	-0.550809	-1.01373	0.301968	0.485094	1.62167	2
BPTF	BPTF_HUMAN	R.QEQSPNANNDQPEDLIQGC*SESD.S	-0.725861	-0.768942	-1.14792	0.501835	0.968958	1.17193	2
CC2D1A	C2D1A_HUMAN	R.KGNAIDEAD.I	-0.867093	-0.798477	-0.980209	0.583332	0.729019	1.33343	2
CALCOCO1	CACO1_HUMAN	R.EPRPMDELVTLEEAD.G	-0.812264	-0.754684	-1.03953	0.338177	1.17363	1.09467	2
CALR	CALR_HUMAN	K.LFPNSLDQTD.M	-0.596377	-0.594431	-0.596695	-0.544908	0.488729	1.84368	2
CASP2	CASP2_HUMAN	K.MFFIQAC*RGDETD.R	-0.836295	-0.783603	-0.80694	-0.0365194	1.23539	1.22797	2
CPD	CBPD_HUMAN	K.SLLSHEFQDETD.T	-0.823169	-0.690575	-0.948399	0.0417885	1.1229	1.29745	2
CBX1	CBX1_HUMAN	K.TAHETD.K	-0.801511	-1.26104	-0.0332841	0.170894	0.297506	1.62743	2
CBX3	CBX3_HUMAN	K.SLSDSESD.D	-0.598054	-1.29126	-0.596224	0.268809	0.89587	1.32086	2
C3orf17	CC017_HUMAN	R.GIHENETD.S	-0.814358	-0.806046	-0.805904	-0.0326473	1.31112	1.14783	2
SOGA2	CC165_HUMAN	R.LGELGVQGGHQAD.G	-0.885297	-0.680912	-0.943128	0.417504	0.545454	1.54638	2
CDC5L	CDC5L_HUMAN	K.GGLNTPLHESD.F	-0.81579	-0.753666	-0.906666	0.603766	1.57923	0.293122	2
LURAP1L	CI150_HUMAN	R.GSYNSLHDGSD.G	-0.792315	-0.884545	-0.882109	0.252818	0.942575	1.36357	2
NCAPH	CND2_HUMAN	R.TIEQNINNLNVSEAD.R	-0.803874	-0.745034	-0.961702	0.144589	1.01884	1.34719	2
COBLL1	COBL1_HUMAN	K.SMSVDETD.K	-0.789863	-0.618974	-1.04349	0.157967	0.795664	1.49869	2
COBL	COBL_HUMAN	K.SSLGNDETD.K	-0.785561	-0.85855	-0.748884	-0.0522458	1.00742	1.43782	2
COBL	COBL_HUMAN	R.KSSLGNDETD.K	-0.797364	-0.743541	-0.800315	0.0759518	0.585202	1.68007	2
COPA	COPA_HUMAN	K.KNLSPGAVESD.V	-0.719599	-0.668305	-0.793985	-0.0760511	0.476971	1.78097	2
COPS2	CSN2_HUMAN	R.QLHQSC*QTD.D	-0.729992	-0.576634	-0.78418	-0.264781	0.596773	1.75881	2
CSRP1	CSRP1_HUMAN	K.GYGYGQGAGTLSTD.K	-0.922966	-0.706	-1.02952	0.491238	1.08224	1.08501	2
CTAGE5	CTGE5_HUMAN	K.MKDWAAMLGEDITD.D	-0.784585	-0.784585	-0.784585	0.0422774	0.665824	1.64565	2
Hnrnpf	DCBD1_HUMAN	R.KGSTFRPMDTDAEEAGVSTD.A	-0.877776	-0.822032	-0.875939	0.389961	0.742465	1.44332	2
DCTN1	DCTN1_HUMAN	R.QSQIQVFEDGAD.T	-0.855203	-0.586622	-1.0386	0.364795	0.570588	1.54504	2
DCTN4	DCTN4_HUMAN	K.NLAAPIRPIEESD.Q	-0.829244	-0.741611	-0.898602	0.0391839	1.22595	1.20432	2
DIDO1	DIDO1_HUMAN	K.SKHDSSAPDPAPDSAD.E	-0.802881	-0.783963	-0.830665	0.357523	0.397069	1.66292	2
DIDO1	DIDO1_HUMAN	R.TRLQPEEAD.V	-0.843617	-0.728825	-0.845509	0.0281813	0.889971	1.4998	2
DNAJA1	DNJA1_HUMAN	K.EVEETDEMD.Q	-0.357731	-0.453451	-1.35746	0.145097	0.397239	1.6263	2
DNM1L	DNM1L_HUMAN	K.VPSALAPASQEPSPAASAEAD.G	-0.902496	-0.924935	-0.581315	0.545417	0.239354	1.62398	2
DNMT3A	DNM3A_HUMAN	K.LFPVC*HDSDESD.T	-0.852945	-0.623305	-0.961146	0.0236154	1.0545	1.35928	2
HUWE1	E9PEH3_HUMAN	K.IQRPNTTQEGEEMETDMDVAD.V	-0.514898	-0.789104	-0.993446	0.0506977	0.576225	1.67053	2
EIF2B3	EI2BG_HUMAN	K.MKPDIVC*IPDDAD.M	-0.756577	-0.684765	-0.842224	0.152596	0.374272	1.7567	2
GSPT1	ERF3A_HUMAN	K.GQQLVMMPNKHNVEVLGILSDDVETD.T	-0.759418	-0.639996	-0.781012	-0.160501	0.605671	1.73526	2
ERF	ERF_HUMAN	R.GSVSDC*SD.G	-0.779329	-0.851618	-0.888158	0.132156	1.11494	1.27201	2
ERO1L	ERO1A_HUMAN	K.HDDSSDNFC*EAD.D	-0.799044	-0.412452	-0.970785	-0.143138	0.650502	1.67492	2
EZR	EZRI_HUMAN	R.AQEEAERLEAD.R	-0.956565	-0.237076	-1.21949	0.315565	0.700808	1.39675	2
FAM120A	F120A_HUMAN	K.TC*NTNPHLNALSTD.S	-0.883691	-0.80051	-0.854415	0.29785	0.767526	1.47324	2
--	F4MH31_HUMAN	K.ANGNVGTGTQD.K	-1.22963	-0.39618	-0.814443	0.38624	0.574746	1.47926	2
RBM6	F8WCT0_HUMAN	R.QTLVGTD.L	-0.763013	-0.751165	-0.557636	-0.143815	1.83837	0.377261	2
FAM91A1	F91A1_HUMAN	R.SPVQEASSATDTD.T	-0.854643	-0.785978	-0.908037	0.574929	0.462962	1.51077	2
FLNB	FLNB_HUMAN	K.AHIANPSGASTEC*FVTDNAD.G	-1.17316	-0.668863	-0.771782	0.68528	0.609676	1.31885	2
FMR1	FMR1_HUMAN	R.RGPGYTSGTNSEASNASETESD.H	-0.669313	-0.930269	-0.930269	0.228081	0.905808	1.39596	2
FUS	FUS_HUMAN	R.DQGSRHDSEQDNSD.N	-0.832617	-0.754922	-0.81524	-0.0214614	0.953964	1.47028	2
FXR1	FXR1_HUMAN	R.RTDEDAVLMDGMTESD.T	-0.91915	-0.830561	-0.97303	0.869905	1.07693	0.775902	2
GNB1	GBB2_HUMAN	R.QTFIGHESD.I	-0.83236	-0.243798	-1.08709	-0.0930939	0.62233	1.63402	2
GBF1	GBF1_HUMAN	K.SQSASVESIPEVLEEC*TSPADHSD.S	-0.995936	-0.640603	-1.03448	0.59826	0.93271	1.14005	2
GLI2	GLI2_HUMAN	R.SSEASPLGAGRPHNASSADSYDPISTD.A	-0.890294	-0.474243	-0.944915	-0.101001	0.910048	1.50041	2
GOLGA4	GOGA4_HUMAN	K.NVAAYTEQEEAD.S	-0.86358	-0.789862	-0.913786	0.359914	0.764772	1.44254	2
GPR125	GP125_HUMAN	R.QYNPPQQDSSD.A	-1.00586	-0.250873	-1.04725	0.0605827	1.51444	0.728964	2
GYS1	GYS1_HUMAN	K.AFPEHFTYEPNEAD.A	-0.764777	-0.720799	-0.783948	-0.21585	0.972632	1.51274	2
HAUS5	HAUS5_HUMAN	R.SLC*SGDGLGDTEISRPQAPDQSD.S	-0.916279	-0.627893	-0.802102	-0.081571	0.923282	1.50456	2
HAUS6	HAUS6_HUMAN	R.HKPELSPTPQNVQTD.D	-0.789361	-0.705274	-0.919542	0.227021	0.550175	1.63698	2
HDAC7	HDAC7_HUMAN	R.LRQIPSAEDLETD.G	-1.06559	0.116285	-1.1839	0.0585884	0.65394	1.42067	2
HTT	HD_HUMAN	R.SQHTLQAD.S	-0.862565	-0.967125	-0.864623	0.785109	0.695615	1.21359	2
HOOK1	HOOK1_HUMAN	R.C*SQVQQDHLNQTD.A	-0.764699	-0.747508	-1.0285	0.265984	0.872099	1.40262	2
HSPH1	HS105_HUMAN	K.NVQQDNSEAGTQPQVQTD.A	-0.875911	-0.334372	-1.21662	0.236173	0.790923	1.39981	2
HSPA4L	HS74L_HUMAN	K.QNLEGDHSD.A	-0.806504	-0.772651	-0.810539	-0.0860365	1.12932	1.34641	2
HUWE1	HUWE1_HUMAN	K.IQRPNTTQEGEEMETD.M	-0.772384	-0.691395	-0.868828	-0.0767577	0.842658	1.56671	2
--	IF1AX_HUMAN	K.AYGELPEHAKINETD.T	-0.761107	-0.650492	-0.852399	0.141487	0.354699	1.76781	2
EIF4G1	IF4G1_HUMAN	R.EAEEESD.H	-0.860536	-0.973962	-0.829934	0.599581	0.776706	1.28815	2
EIF4G1	IF4G1_HUMAN	K.WLREAEEESD.H	-0.803069	-0.759217	-0.810579	-0.106394	1.10371	1.37555	2
IKZF5	IKZF5_HUMAN	R.RALINLSPPSMVVQKPDYLNDFTHEIPNIQTD.S	-0.779564	-0.790608	-1.00133	0.553407	0.54973	1.46837	2
IRAK1	IRAK1_HUMAN	R.GPNQPVESD.E	-0.713786	-0.712354	-1.15446	0.389167	0.874763	1.31667	2
IWS1	IWS1_HUMAN	K.SRVVSDADDSD.S	-0.980435	-0.681697	-0.769503	0.172506	0.682177	1.57695	2
KIAA0284	K0284_HUMAN	R.ASSATFRPVIRGDRDESD.D	-1.03542	-0.603301	-0.945683	0.32172	1.07544	1.18725	2
SOGA1	K0889_HUMAN	R.C*DLASC*QSTRPMLETD.A	-0.90023	-0.563833	-1.00382	0.225535	0.734463	1.50789	2
KIAA1704	K1704_HUMAN	K.GRDDPGQQETD.S	-0.801134	-0.834774	-0.754804	-0.016768	1.51466	0.892818	2
KIAA1967	K1967_HUMAN	R.RNAETPEATTQQETDTD.L	-0.916572	-0.686106	-0.779451	0.0970196	0.662277	1.62283	2
KIAA1967	K1967_HUMAN	R.NAETPEATTQQETDTD.L	-0.476449	-0.884064	-1.06209	0.192429	0.703057	1.52711	2
PFKP	K6PP_HUMAN	K.ASYDVSD.S	-0.979513	-0.796183	-0.864169	0.635761	0.650306	1.3538	2
KTN1	KTN1_HUMAN	K.EIQNGNLHESD.S	-0.859161	-0.789832	-0.867899	0.183672	1.42064	0.912577	2
L1CAM	L1CAM_HUMAN	R.LVIHSLDYSD.Q	-0.775138	-0.373937	-1.21095	0.204057	0.615806	1.54016	2
LARP7	LARP7_HUMAN	K.SESEMETD.S	-0.907688	-0.86665	-0.910238	0.548716	1.15291	0.982946	2
PPFIA1	LIPA1_HUMAN	K.EALGQAGVSETD.N	-0.920266	-0.840559	-0.965043	0.749213	1.00171	0.974949	2
LMO7	LMO7_HUMAN	R.RSWASPVYTEAD.G	-0.86321	-0.768146	-0.964511	0.46522	0.712988	1.41766	2
LUZP1	LUZP1_HUMAN	K.ASHMGVSTD.S	-0.885432	-0.904169	-0.931292	0.722155	1.07748	0.92126	2
LYAR	LYAR_HUMAN	R.RHSEVETD.S	-0.781673	-0.766469	-0.750405	-0.214801	1.38669	1.12666	2
LYAR	LYAR_HUMAN	R.HSEVETD.S	-0.748388	-0.821124	-0.794006	-0.133446	1.24987	1.2471	2
MAP3K7	M3K7_HUMAN	R.SHPWTPDDSTD.T	-0.876818	-0.844774	-1.00492	0.79917	0.887294	1.04005	2
MAGED2	MAGD2_HUMAN	R.MGIGLGSENAAGPC*NWDEAD.I	-0.839963	-0.839963	-0.839963	0.125762	1.16832	1.2258	2
MAP4	MAP4_HUMAN	K.DVRWPTETD.V	-0.780057	-0.792003	-0.898649	0.192731	0.735915	1.54206	2
MAP4	MAP4_HUMAN	K.DMQPSMESD.M	-0.944578	-0.587364	-1.10161	0.51603	0.91562	1.2019	2
MARK3	MARK3_HUMAN	R.KSSELDASD.S	-0.831073	-0.635643	-0.866383	0.248087	0.364468	1.72054	2
MCM3AP	MCM3A_HUMAN	K.YIGESLAAELPVSTQRPGSDTVGGGRGEEC*GVEPD.A	-0.947279	-0.457134	-1.1429	0.449863	0.744225	1.35323	2
MECP2	MECP2_HUMAN	R.GGSLESD.G	-0.918626	-1.35657	0.404635	-0.0340688	0.541742	1.36289	2
MIA3	MIA3_HUMAN	K.AMQGTEVGQTDQTD.S	-0.963417	-0.458962	-1.13448	0.393457	0.882732	1.28067	2
MOCS3	MOCS3_HUMAN	R.RYDVVADC*SD.N	-0.750356	-0.722468	-0.81537	-0.18106	0.944121	1.52513	2
MORC3	MORC3_HUMAN	K.ETC*HQSTETD.A	-0.861602	-0.835607	-0.818829	0.118205	1.19036	1.20748	2
N4BP1	N4BP1_HUMAN	K.GVYSSTNELTTD.S	-0.768769	-0.789329	-1.1342	0.681497	1.08742	0.923376	2
OCLN	OCLN_HUMAN	K.RTEQDHYETD.Y	-0.308082	-1.11506	-0.94806	0.0239402	1.23488	1.11238	2
OCLN	OCLN_HUMAN	R.TEQDHYETD.Y	-0.793567	-0.641859	-0.996016	0.0525534	0.930697	1.44819	2
OSBPL3	OSBL3_HUMAN	R.QNEIAMFPHEVNHFFSGSTITD.S	-0.863091	-0.736689	-0.991063	0.494792	0.668142	1.42791	2
PLA2G4A	PA24A_HUMAN	K.HIVSNDSSD.S	-0.787108	-0.803726	-0.782385	-0.119537	1.2704	1.22236	2
PACS1	PACS1_HUMAN	K.STWIKNQDDSLTETD.T	-0.740661	-0.713156	-0.767726	0.00199661	0.442603	1.77694	2
PACS1	PACS1_HUMAN	K.NQDDSLTETD.T	-0.654047	-1.1183	-0.753482	0.395867	0.659527	1.47044	2
PCM1	PCM1_HUMAN	R.ELVHYYEQTSDMMTD.A	-0.811507	-0.805425	-0.981211	0.32021	1.01062	1.26731	2
--	PHKG2_HUMAN	R.AALFQHRPPGPFPIMGPEEEGD.S	-0.764845	-0.766651	-0.917059	0.286088	0.549122	1.61334	2
PIEZO1	PIEZ1_HUMAN	R.ESDQHVVPTAPDTEAD.N	-0.829769	-0.802979	-0.889729	0.17696	0.957059	1.38846	2
ACP6	PPA6_HUMAN	K.EGPIIIHTDEAD.S	-0.824796	-0.505884	-1.0374	0.218362	0.513932	1.63578	2
PRRC2A	PRC2A_HUMAN	R.GSETGSETHESD.L	-0.387435	-0.710169	-0.898375	-0.458477	0.829676	1.62478	2
PREX1	PREX1_HUMAN	R.ASQEASTEDPSGEQAQEEDQAD.S	-0.715418	-0.770316	-1.17165	0.641997	1.20641	0.808973	2
PRPF4B	PRP4B_HUMAN	K.KLLAPDMFTESD.D	-0.825327	-0.801979	-0.981626	0.531137	0.670557	1.40724	2
PSMC4	PRS6B_HUMAN	K.HSNALVDVLPPEAD.S	-0.806453	-0.736359	-0.932143	0.210676	0.725534	1.53874	2
PTRF	PTRF_HUMAN	R.GSSPDVHALLEITEESD.A	-0.792025	-0.673145	-0.994132	0.0422384	1.14375	1.27331	2
CAD	PYR1_HUMAN	R.C*FLTSQNHGFAVETD.S	-0.744486	-0.672674	-0.766007	-0.335708	1.01304	1.50583	2
RAB24	RAB24_HUMAN	R.RVDFHDVQDYAD.N	-0.717846	-0.77636	-0.958246	0.177268	0.722819	1.55236	2
RAB9A	RAB9A_HUMAN	R.VLATEDRSDHLIQTD.T	-0.678104	-0.711852	-0.846917	-0.0800664	0.59916	1.71778	2
RAB9A	RAB9A_HUMAN	R.RVLATEDRSD.H	-0.685344	-0.535655	-1.07176	0.108439	0.501683	1.68264	2
RAB9A	RAB9A_HUMAN	R.VLATEDRSD.H	-0.751892	-0.640901	-0.797819	-0.159169	0.626567	1.72321	2
RAD9A	RAD9A_HUMAN	R.SYHEEEAD.S	-0.742076	-0.624502	-0.679547	-0.444969	0.860344	1.63075	2
RANBP9	RANB9_HUMAN	R.SQQVNNFTSNDVDMETD.H	-0.932291	-0.935944	-0.812067	0.596566	0.856768	1.22697	2
RANBP1	RANG_HUMAN	R.AWVWNTHADFAD.E	-0.851463	-0.679773	-0.914537	0.0916333	0.863096	1.49104	2
RAPH1	RAPH1_HUMAN	K.SGSSSSSIPESQSNHSNQSD.S	-0.817773	-0.675051	-0.716454	-0.281688	0.945114	1.54585	2
RBM15B	RB15B_HUMAN	K.AEETRYPQQYQPSPLPVHYELLTD.G	-0.855878	-0.855878	-0.855878	0.44396	0.643311	1.48036	2
RBM25	RBM25_HUMAN	R.EYSSELNAPSQESD.S	-0.806118	-0.563881	-1.18824	0.375912	0.870149	1.31218	2
RANBP2	RBP2_HUMAN	R.ERTDVIQGDDVAD.A	-0.936281	-0.718096	-0.903488	0.392723	0.699638	1.4655	2
RCN1	RCN1_HUMAN	K.QATYGYYLGNPAEFHDSSD.H	-0.802849	-0.614842	-1.03159	0.275897	0.599204	1.57418	2
RFC2	RFC2_HUMAN	K.IIILDEAD.S	-0.841916	-0.947969	-0.851119	0.402051	1.12329	1.11567	2
ARHGAP23	RHG23_HUMAN	R.AGAGDEADDERSELSHVETD.T	-0.816151	-0.740105	-0.781862	0.00562622	0.689516	1.64298	2
RIF1	RIF1_HUMAN	R.RASQGLLSSIENSESD.S	-0.945041	-0.783105	-0.923712	0.954745	1.22853	0.46858	2
RPL3	RL3_HUMAN	K.NNASTDYDLSD.K	-0.717893	-0.797693	-0.806876	0.40479	0.185959	1.73171	2
HNRNPA0	ROA0_HUMAN	R.GFGFVYFQNHDAAD.K	-0.823927	-0.75893	-0.859609	0.0960314	0.823829	1.5226	2
RPP21	RPP21_HUMAN	R.FLNDPGHLLWGDRPEAQLGSQAD.S	-0.813023	-0.656161	-0.903355	-0.0386097	0.902185	1.50896	2
RSRC1	RSRC1_HUMAN	R.VKEIEAIESD.S	-0.787399	-0.469972	-1.00006	0.251495	0.266805	1.73913	2
SF3B2	SF3B2_HUMAN	K.ESRQEEMNSQQEEEEMETD.A	-0.859016	-0.79362	-0.953055	0.387627	0.870506	1.34756	2
SCAF1	SFR19_HUMAN	R.APEGDDFLSLHAESD.G	-0.920439	-0.773588	-0.984848	0.56164	1.17619	0.94104	2
KIAA1598	SHOT1_HUMAN	R.KVTAEAD.S	-0.813886	-0.792671	-0.912579	0.256654	0.776853	1.48563	2
SON	SON_HUMAN	K.SHDDGNIDLESD.S	-0.908348	-0.695921	-0.957416	0.29746	0.885013	1.37921	2
SERPINB5	SPB5_HUMAN	K.HIFSEDTSD.F	-0.754734	-0.662331	-1.06968	0.152967	0.942355	1.39142	2
SPATS2L	SPS2L_HUMAN	R.VSQC*NLC*PTRIEVSTD.A	-0.911921	-0.846621	-0.901539	0.525495	0.86176	1.27283	2
SQSTM1	SQSTM_HUMAN	R.KIALESEGRPEEQMESD.N	-0.816496	-0.744707	-0.83876	0.136363	0.634464	1.62914	2
SQSTM1	SQSTM_HUMAN	K.IALESEGRPEEQMESD.N	-0.818412	-0.790626	-0.842078	0.0615726	0.932789	1.45675	2
STIM1	STIM1_HUMAN	K.AVAEEDNGSIGEETD.S	-0.894701	-0.335091	-1.2745	0.336576	1.09033	1.07738	2
SUMO4	SUMO2_HUMAN	R.FRFDGQPINETD.T	-0.821449	-0.67621	-0.921678	-0.0341055	1.16501	1.28844	2
TMEM179B	T179B_HUMAN	R.GDPEWSSETD.A	-0.691937	-0.755783	-1.12162	0.311612	0.976817	1.28091	2
TDO2	T23O_HUMAN	F.QLLTSLMDID.S	-0.880932	-1.11071	-0.404773	0.150138	0.748303	1.49798	2
GTF2F1	T2FA_HUMAN	R.IHDLEDDLEMSSDASD.A	-0.816904	-0.787973	-0.814107	-0.0473477	1.18141	1.28493	2
TUBA8	TBA1C_HUMAN	K.DYEEVGADSAD.G	-0.627812	-0.90808	-0.961004	0.11176	1.21243	1.17271	2
TCF20	TCF20_HUMAN	K.RYGPPHETD.G	-0.615103	-1.47771	-0.465092	0.782095	1.01692	0.758894	2
GTF3C1	TF3C1_HUMAN	R.YHDEAD.Q	-0.943943	-0.934606	-0.542628	0.487781	0.320905	1.61249	2
TMEM63B	TM63B_HUMAN	K.IEHTETD.T	-0.865608	-0.388441	-1.10286	0.135289	0.665045	1.55658	2
TOP1	TOP1_HUMAN	K.RPRDEDDAD.Y	-0.846566	-0.831123	-0.783408	0.407283	1.62015	0.433662	2
TPP2	TPP2_HUMAN	K.GC*ALADHLLHTQAQDGAISTD.A	-0.873643	-0.69854	-0.989741	0.271308	0.955393	1.33522	2
TPP2	TPP2_HUMAN	R.KGC*ALADHLLHTQAQDGAISTD.A	-0.587932	-0.938279	-0.896719	0.184495	0.65525	1.58318	2
TRIO	TRIO_HUMAN	K.MALEDRPSSLLVDQGD.S	-0.935703	-0.828611	-0.881752	0.669185	1.34798	0.628896	2
TRIP4	TRIP4_HUMAN	R.RTQVIDDESD.Y	-0.850999	-0.787699	-0.880854	0.126466	1.19544	1.19764	2
TRIP11	TRIPB_HUMAN	K.TQLHEERQDIQTD.N	-0.821035	-0.788646	-0.898834	0.109081	1.25214	1.14729	2
TSPAN8	TSN8_HUMAN	K.CC*GLVNGAAD.W	-0.718388	-0.542699	-1.04317	0.089875	1.67348	0.540895	2
TTC28	TTC28_HUMAN	K.SSFGHPYTIPESLRVQDDASD.G	-0.695345	-0.742648	-0.823916	-0.157072	0.799779	1.6192	2
UBE2Z	UBE2Z_HUMAN	R.LHNENAEMDSDSSSSGTETD.L	-0.739538	-0.808877	-1.00863	0.277226	0.909867	1.36995	2
UCHL5	UCHL5_HUMAN	R.QLAEEEPMDTD.Q	-0.805021	-0.545136	-1.02739	0.334162	0.389297	1.65409	2
UHRF1	UHRF1_HUMAN	K.SSTHGEAAAETD.S	-0.895203	-0.873258	-0.877391	0.670963	1.35209	0.622799	2
UHRF1	UHRF1_HUMAN	K.ERDSELSDTD.S	-0.884189	-0.830963	-0.903146	0.640612	0.572888	1.4048	2
KIAA1429	VIR_HUMAN	K.TSSLPNHSEPDHDTD.A	-0.839722	-0.71883	-0.96149	0.222318	0.862075	1.43565	2
VPS4B	VPS4B_HUMAN	K.LHLGTTQNSLTEAD.F	-0.796054	-0.515649	-0.965949	0.162141	0.385684	1.72983	2
WDR62	WDR62_HUMAN	K.RLLGDDDVAD.G	-0.882195	-0.771455	-0.855686	0.148032	0.974982	1.38632	2
WIPF2	WIPF2_HUMAN	R.AAAPRPPVSAASGRPQDDTD.S	-0.931983	-0.832392	-0.95175	0.787344	0.802072	1.12671	2
XRN1	XRN1_HUMAN	R.IIDDWILMGFLVGND.F	-0.961234	-1.38901	0.291468	0.116717	1.25592	0.686131	2
YAP1	YAP1_HUMAN	R.TMTTNSSDPFLNSGTYHSRDESTD.S	-0.926552	-0.89092	-0.908231	0.878263	1.07375	0.773689	2
YEATS2	YETS2_HUMAN	R.AETPSANHSESD.S	-0.795288	-0.787327	-0.78591	-0.0821409	0.980026	1.47064	2
ZC3H13	ZC3HD_HUMAN	K.ERTPESEEENVEWETNRDDSD.N	-0.813575	-0.812918	-0.871205	0.105098	1.04639	1.34621	2
ZDBF2	ZDBF2_HUMAN	R.HIDLEDESC*ESD.S	-0.896279	-0.801132	-0.908741	0.416283	1.37601	0.813861	2
ZFP90	ZFP90_HUMAN	K.SYHC*NDC*GEDFSHITDFTD.H	-0.848094	-0.328833	-1.26301	0.352787	0.672859	1.41429	2
ZNF134	ZN134_HUMAN	K.STLVQHESIHTGENPYDC*SD.C	-0.700491	-0.814732	-1.02125	0.183836	1.20196	1.15068	2
ZNF407	ZN407_HUMAN	R.LKGQGATFVETD.S	-0.851514	-0.784836	-0.875979	0.338948	0.631205	1.54218	2
ZNF462	ZN462_HUMAN	K.FEGQPSSLPLENETD.S	-0.865401	-0.737227	-1.01566	0.371986	1.03738	1.20892	2
ZRANB2	ZRAB2_HUMAN	R.TGYGGGFNERENVEYIEREESD.G	-0.872041	-0.661692	-0.912007	0.0994562	0.851014	1.49527	2
ZRANB2	ZRAB2_HUMAN	R.ENVEYIEREESD.G	-0.921004	-0.746486	-0.928905	0.302351	1.21376	1.08028	2
ABR	ABR_HUMAN	Y.FRELPEPLLTD.R	0.023617	1.50148	-0.127973	-0.356773	-1.53511	0.494758	1
ACO1	ACOC_HUMAN	Y.VLLNLGDSVTTD.H	-0.20069	0.546048	-0.320952	-0.203591	-1.41058	1.58977	1
XPNPEP1	B4E2P4_HUMAN	L.RIIEPNEVTHSGDTGVETD.G	-0.740601	0.874735	-0.613173	0.457899	-1.23451	1.25566	1
BRAT1	BRAT1_HUMAN	L.ATGGFLQGDEAD.C	-0.275789	0.724924	-0.275079	-0.174109	-1.46497	1.46503	1
MTHFD1L	C1TM_HUMAN	L.AAAIDTRILHENTQTD.K	0.0628323	1.13556	0.250509	-0.249167	-1.79612	0.596389	1
CBX3	CBX3_HUMAN	R.LTWHSC*PED.E	0.306317	1.52567	-0.830914	0.541191	-1.22164	-0.320621	1
CTU2	CTU2_HUMAN	L.C*MC*ALDVDAAD.S	-0.330805	1.51682	-0.442803	-0.284183	-1.28014	0.821118	1
DDX53	DDX53_HUMAN	Y.LVIDEAD.K	-0.127967	1.28708	-0.515727	-0.26549	-1.39708	1.01918	1
EEF1A1	EF1A1_HUMAN	Y.YVTIIDAPGHRDFIKNMITGTSQAD.C	-0.384714	1.56242	-0.30759	-0.334878	-1.28272	0.747476	1
EEF1A1	EF1A1_HUMAN	F.IKNMITGTSQAD.C	-0.0914807	0.966939	-0.253698	-0.0356098	-1.67497	1.08882	1
EEF1A1	EF1A1_HUMAN	Y.VTIIDAPGHRDFIKNMITGTSQAD.C	-0.249127	1.62578	-0.170964	-0.365912	-1.36303	0.523251	1
GNL1	GNL1_HUMAN	W.GNGSGEEEEEEDGPAVLVEQQTD.S	-0.535918	1.16517	-0.388788	-0.277025	-1.23204	1.2686	1
HNRNPF	HNRPF_HUMAN	Y.SGLSDGYGFTTD.L	0.274177	0.846279	-0.194554	-0.163701	-1.76918	1.00698	1
IPO5	IPO5_HUMAN	Y.AAC*NAVGQMATD.F	0.0730272	1.24985	0.364688	-0.138715	-1.79443	0.245581	1
IQGAP1	IQGA1_HUMAN	L.AIGLINEALDEGD.A	0.242197	0.433939	0.0252535	-0.368806	-1.67644	1.34385	1
KRT8	K2C8_HUMAN	D.TSVVLSMDNSRSLDMD.S	0.218297	1.11082	-1.02725	1.07665	-1.21549	-0.163022	1
LDHA	LDHA_HUMAN	K.TLHPDLGTD.K	-0.152463	1.47942	-1.10928	0.855634	-0.889834	-0.183471	1
NDUFA13	NDUAD_HUMAN	L.LPLLQAETD.R	-0.116404	1.08161	-0.133156	-0.0378026	-1.71659	0.922349	1
NNT	NNTM_HUMAN	Y.IIEYPHFATD.A	0.0880763	0.577127	-0.0967072	-0.326252	-1.62346	1.38121	1
NXN	NXN_HUMAN	F.FVAGEDDMTD.S	-0.26258	1.17058	-0.292241	-0.320764	-1.43765	1.14266	1
PID1	PCLI1_HUMAN	R.IHSNSSSEEVSQELESD.D	-0.435847	1.82187	-0.845426	0.34776	-0.805116	-0.0832428	1
PCM1	PCM1_HUMAN	Y.YEQTSDMMTD.A	-0.444224	0.554865	0.024624	-0.308586	-1.39387	1.56719	1
PTPRS	PTPRS_HUMAN	R.EDQLPSGFPNID.M	-0.122895	1.83418	-0.807815	0.350382	-0.799087	-0.454765	1
PTRF	PTRF_HUMAN	L.RRGSSPDVHALLEITEESD.A	-0.228473	1.43116	-0.357517	-0.176406	-1.45622	0.787455	1
PTRF	PTRF_HUMAN	L.EITEESD.A	-0.767766	0.84859	-0.222664	-0.126938	-1.20513	1.47391	1
EEF1A1	Q8IUB0_HUMAN	-.MITGTSQAD.C	-0.351338	1.96395	-0.285771	-0.163311	-0.923975	-0.239556	1
RANBP3	RANB3_HUMAN	L.INESVDEAD.M	-0.0550375	1.00664	0.495135	-0.0793995	-1.86633	0.498993	1
RBM25	RBM25_HUMAN	Y.SSELNAPSQESD.S	-0.569537	1.0777	-0.526295	-0.164689	-1.17219	1.35501	1
ADARB1	RED1_HUMAN	R.TLSVNTDFTSDQAD.F	-0.526595	1.67658	-1.05869	0.622279	-0.629859	-0.0837066	1
IK	RED_HUMAN	Y.RAVGPTAEAD.K	0.122282	1.14324	0.057874	-0.0735995	-1.82662	0.576829	1
ARHGAP12	RHG12_HUMAN	L.SSTINNQAVETD.E	-0.295241	0.710926	-0.393783	-0.28587	-1.30603	1.57	1
HNRNPA2B1	ROA2_HUMAN	Y.GKIDTIEIITD.R	0.0272231	0.888542	0.0595479	-0.386296	-1.68798	1.09896	1
ROCK2	ROCK2_HUMAN	Y.RENLLLSDSPSC*RETD.S	-0.309906	1.28958	0.0559903	-0.181227	-1.61884	0.764401	1
SAMHD1	SAMH1_HUMAN	Y.QHKVGNIIDTMITD.A	-0.197489	1.29566	-0.243565	-0.210864	-1.54074	0.896995	1
SEC24D	SC24D_HUMAN	Y.ATNTRGQIPPLVTTD.C	-0.556683	0.479509	0.297493	0.725656	-1.77638	0.830405	1
SERPINH1	SERPH_HUMAN	F.HATAFELDTD.G	-0.0311565	1.1502	-0.210199	-0.295992	-1.60189	0.989038	1
SRP72	SRP72_HUMAN	L.KTIESANQQTD.K	-0.200103	0.729403	-0.225051	0.136564	-1.68011	1.2393	1
GTF3C1	TF3C1_HUMAN	Y.ISC*VFAEESD.L	0.221624	1.22402	-0.429655	-0.370208	-1.53171	0.885932	1
TPM1	TPM1_HUMAN	K.KATDAEAD.V	0.352752	1.42526	-1.20158	0.717282	-0.803466	-0.490249	1
TPM2	TPM2_HUMAN	K.LDKENAIDRAEQAEAD.K	0.240417	1.60557	-0.794682	0.592122	-0.947836	-0.695585	1
YY1	TYY1_HUMAN	R.EEVVGGDDSD.G	1.95752	-0.329809	-0.828493	-0.0162276	-0.573345	-0.209646	1
UNC13B	UN13B_HUMAN	F.VEVTMVGPHQSD.K	-0.177788	0.892248	-0.284009	-0.0156207	-1.62257	1.20774	1
VAV2	VAV2_HUMAN	W.FAGNMERQQTD.N	-0.22961	1.01393	0.516846	-0.180162	-1.78347	0.662464	1
VRK1	VRK1_HUMAN	F.AVGEIITD.M	-0.294456	1.08544	0.0119659	0.19134	-1.76286	0.768563	1

## Sheet: unnormalized
Reference	Peptide	T0_ave	T0_stdev	T4_ave	T4_stdev	T8_ave	T8_stdev	T24_ave	T24_stdev	T48_ave	T48_stdev	T72_ave	T72_stdev	psms
1433B_HUMAN	R.DNLTLWTSENQGDEGD.A	62662.3	6731.76	77541.2	8443.33	107991	18999.1	529353	57813.5	669790	104403	692182	116067	11
1433B_HUMAN	R.DNLTLWTSENQGD.E	3182.8	187.1	4626.6	448.023	2444.4	365.574	10468.7	655.7	5712	205.344	10064.2	1302.49	2
1433B_HUMAN	W.TSENQGDEGD.A	38019.9	2021.55	43602.9	203.576	53516.1	4065.93	95634	8881.97	51245.3	3473.38	229090	676.843	2
1433E_HUMAN	R.DNLTLWTSDMQGD.G	64277.7	10886.1	69222.1	12038	32537.2	6335.33	212090	25426.8	138469	17461.3	176074	18577.1	10
1433T_HUMAN	W.TSDSAGEEC*D.A	13420.1	651.457	15679.7	1907.99	20568	563.423	24886.1	5532.33	7678.2	380.141	35183.6	8008.27	2
3BP2_HUMAN	K.DLPLDTSD.S	138294	7867.77	184557	14220.8	42049.3	1387.84	373283	23508.8	83607.9	6134.08	260956	10445.2	2
A4D231_HUMAN	R.SAVMELAVDLTSAEC*IC*SPGRLD.A	1672.2		1767.8		572.4		5181.3		5119.4		6819.9		1
A8K309_HUMAN	R.DQDTFHPSGGSHTTHGSESD.G	8452.8	808.93	10076.3	270.893	5227.5	167.514	20878.3	262.266	28601.8	1613.33	53638.4	1484.22	2
ABLM1_HUMAN	K.FSKFPAAQAPDPSETPKIETD.H	9761.1	1378.41	32596.6	5384.5	9064.6	1614.82	268428	49615.3	119426	21314.3	249484	44387.9	4
ABLM1_HUMAN	K.FPAAQAPDPSETPKIETD.H	5954.8	409.698	9651.9	929.916	3639.7	486.277	25968.6	3818.94	14734	1312.11	18180.6	877.378	2
ABLM1_HUMAN	F.SKFPAAQAPDPSETPKIETD.H	29713.4		53109		27226.9		132646		15527.7		245695		1
ABR_HUMAN	Y.FRELPEPLLTD.R	16991		30667		15588.2		13470.9		2566.7		21350.9		1
ABTB2_HUMAN	K.ADVLSLEEILAEGVEESD.A	2942		2457.9		1433		4605.5		1547.6		3444.4		1
ACINU_HUMAN	K.FLC*ADYAEQDELD.Y	1457.2		2378		930.3		3287.8		2780		3507.2		1
ACLY_HUMAN	R.NC*GSFTREEAD.E	9206.7		13079.4		7971.5		13275.8		20710.7		25505.5		1
##ACLY_HUMAN	K.VVLNQSLLWPHD.Q	40235.1		57256.4		42573.1		71760.7		44708.2		67791.5		1
ACOC_HUMAN	Y.VLLNLGDSVTTD.H	62214.7	4328.9	86921.9	8187.14	58235.6	4190.91	62118.7	8486.58	22183.2	3953.43	121455	14729.2	3
ACTN1_HUMAN	K.KHEAFESD.L	84072.3		88030.4		37690.3		128951		55599.4		89711.1		1
ACTN4_HUMAN	K.SFSTALYGESD.L	99348.6	6546.77	203211	23338.9	60157.6	4092.43	221097	17725	147225	18991.9	199799	15468.9	6
ADAM9_HUMAN	R.SQTYESD.G	11503.7	459.973	12271.5	1091	10399.5	440.315	19654.2	904.248	24333.8	778.807	27445.3	137.391	2
ADCY8_HUMAN	R.TLLSPSGTEPGAQAEGTD.K	10335.8		8865.5		4470.1		19771		5204		10284.2		1
AGRIN_HUMAN	R.ALGPAGC*EAD.A	30416	2125.56	45825	4125.4	15462	123.602	49065.7	3780.26	25905.2	1514.2	43634.3	809.567	2
AHNK2_HUMAN	K.AGTGLKGEEVEGAGWMPGREPTTHAEAQGDEGD.G	9255.8	2122.52	12792	849.251	6141.1	443.178	124639	15666.4	124874	19726.6	180234	25961.9	4
AHNK2_HUMAN	K.EKEDTDVAD.G	25647.3		68582.4		13544.7		288839		169450		352677		1
AHNK2_HUMAN	L.KGEEVEGAGWMPGREPTTHAEAQGDEGD.G	5594.7		11750		6269.2		24413.8		5383.9		75251.9		1
AHNK2_HUMAN	W.MPGREPTTHAEAQGDEGD.G	18038		33503.4		28062.1		66791.6		54109		163880		1
##AHNK2_HUMAN	K.DLVLSLKSD.E	7875.3		4809.3		8993.4		10717.5		9612.2		10929.8		1
AHNK_HUMAN	K.ADIDVSGPSVDTD.A	22461.2	2116.86	39827.5	8676.08	15687.3	2353.3	62918.6	7640.34	47101	6281.41	52094.2	6003.49	3
AHNK_HUMAN	F.HGAAPDISVKGPAFNMASPESD.F	6654.1		12611.4		8370.5		39838.5		8025.3		125518		1
AK17A_HUMAN	K.ESPAHPEAD.G	28780.5	3842.4	23196.5	665.201	40785.5	6800.51	91842.9	17576.6	157097	38848.4	202152	48931.7	3
AKA12_HUMAN	K.SAVVHDITD.D	35023	2717.55	39953	3109.43	24389.4	2201.22	72085	3642.17	42531.5	2791.16	60135.4	3255.24	2
AKP8L_HUMAN	R.LDMVPHLETD.M	13798.8	3360.88	19403.6	3656.31	7941.6	1531.03	30254.1	4180.06	20035.6	3615.86	32961.1	4011.49	2
AMRA1_HUMAN	R.GFPASGLATESD.G	85360.4	9152.2	126380	20260.5	58968.9	5599.17	176862	22439.7	144154	25778	189810	30910.5	4
AN13A_HUMAN	R.ITFGNVNGC*STAEESVSQNVEGTQAD.S	1314.1		2652.5		1075.1		6042.4		2610.4		3961.2		1
ANK3_HUMAN	K.NEDLTELLNGMD.E	1597.4		1259		2159.3		2890.4		6244		4371.8		1
ANR17_HUMAN	K.SSYLPNSDPLHQSD.T	6540.5	356.735	5332.7	158.18	3360	206.758	23462.2	1038.46	40566	1340.25	40165.3	1665.45	2
ANR17_HUMAN	Y.LPNSDPLHQSD.T	35444.9		67812.2		33558.3		45824.4		16825.6		116270		1
ANR57_HUMAN	K.NLVGALDEGD.G	51009.5	2394.65	74991.4	12717.5	32040.7	2981.01	136982	27493.4	93161.6	22403.4	111900	18376.2	3
ANXA1_HUMAN	K.GDRSEDFGVNEDLAD.S	10014.2	202.94	9559.6	582.656	7833.6	400.788	34261.2	1076.5	82200.3	2849.71	102477	4192.86	2
ARFG3_HUMAN	R.SSSFSSWDDSSD.S	5030.9		4412.4		3394.6		12163.8		8496.9		11568.8		1
ARHG5_HUMAN	R.DTHPSVVETD.G	20865.4	3186.65	17579.3	1211.06	17378.8	1128.54	33588.2	2087.38	29226.4	2805.94	37450.6	4013.4	2
ARI1B_HUMAN	R.SSTISVHDPFSDVSD.S	8444.9	744.183	11157.4	1514.13	5774.6	487.672	61337	7722.54	140609	21059.3	158998	25322.1	4
ASCC2_HUMAN	R.HNVFQNDEFD.V	20967.1	981.111	37539.5	4156.59	11653.3	102.601	68264.1	1140.35	72920.9	2802.62	89138.9	3139.34	2
ASH1L_HUMAN	R.HEASAQIDEIVGETASEAD.S	5178.4		5540.6		2733.8		8296.5		3204.2		7935.4		1
AT2B1_HUMAN	R.IEDSEPHIPLIDDTD.A	4159.2	84.8721	6785.7	206.226	3398.4	162.162	30763.2	1673.32	36099.1	2042.24	54795.5	2366.06	4
AT2B1_HUMAN	R.SSIHNFMTHPEFRIEDSEPHIPLIDDTD.A	7282.6		7656.6		3690.2		15027.8		7225.7		17041.1		1
ATAD1_HUMAN	R.HVDLLEVAQETD.G	152205	10574.2	169931	13057.2	101758	5934.56	552455	37970.6	939629	112968	976154	103465	18
ATAD1_HUMAN	K.NENVDRHVDLLEVAQETD.G	23078	1657.41	26058.7	3143.09	12973.7	507.955	70305.3	7566.1	103701	12605.5	169512	23486.6	4
B1AKC7_HUMAN	K.EIPVEGGQEQQTD.S	5296.2	731.431	11570	2127.68	2621	179.464	12363.9	2642.81	7494.3	1556.27	14226.2	2740.46	2
B1AKC7_HUMAN	K.EKEIPVEGGQEQQTD.S	8911.3	488.257	13651.9	406.799	7022.3	528.845	33066.4	19.0919	27447.6	712.905	52428.2	566.393	2
B1AKC7_HUMAN	L.NKEKEIPVEGGQEQQTD.S	35392.7	810.839	71334.2	843.72	37072.8	758.726	77211.8	2551.81	16072.9	927.795	412839	36046.1	2
##B2ZAH2_HUMAN	R.RNMGGMCSSD.C	449.5		538.6		664.9		804.6		718.2		876.7		1
B3KR51_HUMAN	K.C*SPGGPVETLSPETD.S	983.8		978.9		741.5		2664.9		2526.7		2701.3		1
B4DKB3_HUMAN	R.QLAEEPMDTD.Q	21586.3	2021.92	34331.5	1407.24	13541.3	1811.87	55025.5	8844.74	53670.1	12080.9	64963.8	11614.6	3
B4DQ07_HUMAN	R.FETLEPEVSHEETEHSYHVEETD.S	6816.5	921.997	10218.8	528.774	3034.1	69.0843	17267.9	3532.35	24322.4	3982.14	24150.8	1100.97	2
B4E2P4_HUMAN	L.RIIEPNEVTHSGDTGVETD.G	12671.4		25920.8		13716.6		22501.8		8620.2		29045.2		1
B7Z2Z0_HUMAN	L.AAPVEPATADATEVHDAADTIETD.T	5887.7		8349.9		5377.9		10221.2		4057.2		14735.2		1
BAG5_HUMAN	L.KYLDLEEEAD.T	22295.3		30804.9		23743.8		46866		16065.8		276786		1
BAKOR_HUMAN	K.TGVRDPADVSSESD.S	2833.7	556.705	6109.4	1502.46	4878	179.464	39901.6	4900.39	86756.2	11263.9	109826	6949.37	2
BAZ1B_HUMAN	R.LAEDEGD.S	43551.7		43907.7		24192		97836.2		50775.9		89905.6		1
##BBS7_HUMAN	K.GVC*GGQISTVSESLMQD.F	12882.3		14598.7		5883.4		35237.7		24451.6		28828.5		1
BEST3_HUMAN	D.SAARPPYTLAAAD.Y	26506.2		26965.6		14603		59391.2		19972.4		38953.3		1
BMI1_HUMAN	R.DGLTNAGELESD.S	15468.5	1769.11	15123.3	376.676	9676.9	783.686	58687.3	7869.46	61041.8	11348.6	92180.1	16723.1	2
BMS1_HUMAN	K.AGLSPANC*QSD.R	3914.1		5138.4		3206.6		8697.1		9461.3		14204.3		1
BOD1L_HUMAN	R.TSTPVIMEGVQEETD.T	1347.7		1935.9		915.9		5194.2		3712		5446.5		1
BORG4_HUMAN	R.RNGAAGPHSPDPLLDEQAFGDLTD.L	2293.8	12.8693	2398.1	35.7089	1582.9	126.077	11520.1	80.8223	9627.6	778.383	8155	363.17	2
BPTF_HUMAN	R.QEQSPNANNDQPEDLIQGC*SESD.S	2288.2	251.871	2138.5	94.2573	821.6	580.959	6554.3	595.313	8177.5	577.211	8882.8	876.954	2
BRAT1_HUMAN	L.ATGGFLQGDEAD.C	79419.3	3367.31	126803	1249.6	79452.9	1682.7	84233.8	9491.64	23111.8	3951.31	161846	28946.1	2
C170L_HUMAN	R.ALHPAAVSAAAEFENAESEAD.F	23092	1078.34	40518.7	1762.27	11603	678.462	49127	3112.72	19650.1	1139.16	37724.8	1590.8	5
C170L_HUMAN	L.HPAAVSAAAEFENAESEAD.F	-5.2	1.69706	0	0	5156	1689	36479.6	2727.31	45984	5956.53	128228	19863.5	2
C1TC_HUMAN	R.IFHELTQTD.K	25813.2	2430.18	26901.7	3739.68	15085.4	2997.57	38688.9	4814.62	28000.4	2686.16	50986.5	3820	2
C1TM_HUMAN	L.AAAIDTRILHENTQTD.K	117170	3754.95	172947	5155.59	126928	2360.46	100948	3864.62	20513.4	2326.95	144912	6746.44	2
C2D1A_HUMAN	R.KGNAIDEAD.I	21617	1398.23	29755.5	478.782	8200.3	200.182	193652	2133.55	210932	2436.83	282621	399.162	2
##C9J6I7_HUMAN	K.ILVSLD.T	19731.7		14000.3		13962.5		21422.9		14202.3		20188.2		1
CACB3_HUMAN	R.HLEEDYAD.A	28088.4	401.637	51406.9	2688.21	28304	1873.97	72830.7	7244.38	70115	6530.27	78164.3	10133.2	2
CACO1_HUMAN	R.EPRPMDELVTLEEAD.G	3418	195.161	3907.9	131.027	1484.4	20.7889	13206.2	182.292	20314.4	139.3	19642.6	863.802	2
CACO1_HUMAN	F.REPRPMDELVTLEEAD.G	16548.9		31517.2		18355		20365.2		8955.2		48713.4		1
CALD1_HUMAN	R.QKEFDPTITD.A	17358	2352.23	31046.3	5025.26	16287.9	2286.21	259176	45390	166069	31097.4	242459	45262.3	3
CALR_HUMAN	K.HEQNIDC*GGGYVKLFPNSLDQTD.M	1915.3	1364.93	2163.1	203.152	0	0	5620.4	1467.67	51399	12893.7	259259	51645.8	2
CALR_HUMAN	K.LFPNSLDQTD.M	18186.3	5349.31	25917.8	7607.39	16922.8	5066.66	222653	76942.8	4.32893e+06	1.27105e+06	9.71168e+06	2.68711e+06	4
CALR_HUMAN	Y.VKLFPNSLDQTD.M	64259.3	9105.06	185966	39809.6	53491.5	37824.2	201632	89094.3	412134	160438	1.25343e+07	4.82435e+06	2
CASC3_HUMAN	R.RLEQTSVRDPSPEAD.A	17910.5		30173.3		8939.5		59743.7		27346.1		37012.1		1
CASP2_HUMAN	K.MFFIQAC*RGDETD.R	12045.3	850.724	20794.8	1952.74	16919.7	940.108	144849	13110.9	356051	27709.3	354819	28076.6	4
CASP3_HUMAN	R.GTELDC*GIETD.S	53775.6	9056.74	80287.5	11406.5	35654.4	2568.32	178372	12992	178524	9971.16	187317	12561.7	4
CASP7_HUMAN	R.GTELDDGIQAD.S	98787.8	16128.2	138652	25832.1	43211.3	4194.48	187573	27531.6	131774	7422.97	173850	20777.6	4
CASP8_HUMAN	K.GIPVETD.S	221028	102566	330344	167092	178534	88125.2	448677	214629	398394	209818	462875	232918	2
CASQ2_HUMAN	K.INTED.D	49648.9	524.461	44523	2863.78	35612.7	260.852	88027.1	4391.77	84889.3	1587.38	102457	849.73	2
CBPD_HUMAN	K.SLLSHEFQDETD.T	10793.9	458.636	15418.6	23.8365	6426	299.317	40962.6	1538.89	78670.6	3995.03	84758.7	3964.01	4
CBPD_HUMAN	K.KSLLSHEFQDETD.T	27986.1	5658.2	25639.1	6132.95	9812.7	1792.3	48650.1	11406.1	33360.5	8967.74	61708.9	13553.2	2
CBPD_HUMAN	L.SHEFQDETD.T	59070.5	5290.64	61047.8	2701.57	45223.4	2454.37	109768	8354.4	79120.9	2334.94	357654	12195.6	2
CBX1_HUMAN	K.TAHETD.K	5429.6		4607.9		6803.3		7168.4		7394.8		9772.9		1
CBX3_HUMAN	R.LTWHSC*PED.E	53713.8	705.268	74115.9	3708.85	34685.7	184.908	57643.7	3306.78	28148.1	950.988	43223.9	1200.03	2
CBX3_HUMAN	K.SLSDSESD.D	59675	7208.81	43053.9	6244.81	59718.9	11894.9	80460	19273.9	95495.2	22558.1	105685	23442.7	2
CBX3_HUMAN	R.KSLSDSESD.D	201039	35062.2	288367	52381.3	101501	13216.6	391783	78271.1	266966	50609.8	545969	107624	2
CC017_HUMAN	R.GIHENETD.S	24973.9	4288.41	27451.7	5196.92	27494.2	5236.93	258014	69030.2	658613	184060	609934	168790	4
CC165_HUMAN	R.LGELGVQGGHQAD.G	22995.4	2900.29	36159.4	4271.38	19270.6	2680.53	106906	18668.7	115147	23248.7	179614	35161.8	3
CDC5L_HUMAN	R.ILQEAQNLMALTNVDTPLKGGLNTPLHESD.F	5350.9	2522.89	13279.6	6784.97	3447.7	1030.61	24441.3	9057.12	10089.4	2614.6	16555.2	5529.15	2
CDC5L_HUMAN	R.TAAQC*LEHYEFLLDKAAQRDNEEETTD.D	1353.9		2359.6		952.2		5202.4		3821.4		10389.4		1
CDC5L_HUMAN	K.GGLNTPLHESD.F	12565.9	1583.85	14754.3	161.857	9364.7	529.552	62571.4	5804.78	96933.4	13760.7	51628.6	5592.65	2
CDK13_HUMAN	L.GGIQPSSQTIQPKVETD.A	2968.9		8272.8		6554.4		62479.7		13873.3		241067		1
CE170_HUMAN	R.IRQPSVDLTD.D	16396.7		23896.5		9010.3		44870.5		21597		39153.5		1
CHD4_HUMAN	K.FGTEELFKDEATD.G	8566.8		12364.6		3849.6		23962		8128.7		20389.1		1
CI150_HUMAN	R.GSYNSLHDGSD.G	10155.2	475.459	8299.6	2105.2	8348.6	360.483	31182.5	2237.5	45059.9	1912.09	53530.1	798.819	2
CKAP4_HUMAN	K.LQNEILKDLSD.G	8218.7	499.571	14553.1	828.8	4395.1	254.488	28834.3	2882.66	45451.3	3721.43	174732	14563.9	2
CLGN_HUMAN	K.DDMDEEISIYD.G	1322.8		2258.2		0		3987.6		3100.5		3777.7		1
CLOCK_HUMAN	K.ILSTHLLESD.S	27730.7		30821.5		10997		62024.6		22473.4		48665.7		1
CND2_HUMAN	R.TIEQNINNLNVSEAD.R	2149.3	87.6105	2504.4	457.215	1196.8	304.056	7873.3	274.287	13149.4	1412.8	15131	984.575	2
CND2_HUMAN	L.HRTIEQNINNLNVSEAD.R	21002.1		38185.9		22826.2		30600.8		23370.5		87052.3		1
CNDH2_HUMAN	K.LQDFHQWYLAAYADHAD.S	7818.7	836.154	10790.5	2123.8	3571.3	906.299	21827.5	1052.25	15953.1	2202.85	24436.6	131.098	2
COBL1_HUMAN	K.SMSVDETD.K	26530.4	4237.22	30976.2	4527.35	19932.2	1939.32	51188.8	9888.27	67778.9	15408	86068.7	21781.2	3
COBL_HUMAN	K.SSLGNDETD.K	16851	4088.63	14763.4	2678.94	17900	4583.89	37824.8	10649.6	68132.6	23040.7	80442.8	27912.3	2
COBL_HUMAN	R.KSSLGNDETD.K	4791.5		7282.3		4654.9		45207		68774.2		119443		1
COPA_HUMAN	K.KNLSPGAVESD.V	6193	526.936	8274.4	19.799	3174.6	39.0323	32306.6	3020.9	54746.9	1828.51	107660	5480.43	2
COPA_HUMAN	K.NLSPGAVESD.V	33882.2		35142.9		22940.7		44562.5		34155.5		43023.7		1
COPT2_HUMAN	L.VNLPTSISQQTIAETD.G	9706.8	582.024	16852	1321.87	13539.7	811.038	18247.8	1225.97	10176.7	1059.88	49808.4	4104.56	3
CR025_HUMAN	R.DSSESQLASTESD.K	3629.9	119.289	3300	370.665	3004.9	244.871	5446.9	63.2861	4311.8	137.462	6502.8	1377.73	2
CSN2_HUMAN	R.QLHQSC*QTD.D	4830.9	18.8798	7159.5	537.472	4008.1	69.5086	11894.7	453.75	24976.6	2530.45	42621.1	5044.43	2
CSRP1_HUMAN	K.GYGYGQGAGTLSTD.K	82016.4	10247	144972	16100.8	51099.4	3166.71	492366	40854.8	663851	71181.8	664656	68279.4	14
CSRP1_HUMAN	Y.GYGQGAGTLSTD.K	131914	3341.96	213500	7014.68	186975	5667.78	397329	27326.9	218172	24478.2	601101	50485	4
##CTDP1_HUMAN	D.VEKDMSELD.E	9863.1		7026.9		5676.1		12072		7570.7		11339.8		1
CTGE5_HUMAN	K.MKDWAAMLGEDITD.D	0		0		0		3489.8		6121.5		10256.9		1
CTNL1_HUMAN	L.TDITNLNHLESD.G	7074.3		11152.1		7362.2		11803.1		3856.1		26729.8		1
CTU2_HUMAN	L.C*MC*ALDVDAAD.S	102969	5161.95	250823	55425.8	94006.2	1617.86	106700	20929.1	26998.8	29.4156	195150	29330.4	2
DAG1_HUMAN	K.KGVPIIFADELD.D	2586.9		2318.6		1348.5		7916.7		3334.9		6572.1		1
DCBD1_HUMAN	R.KGSTFRPMDTDAEEAGVSTD.A	4719.9	67.8115	6252.4	768.484	4770.4	78.0646	39572.4	937.906	49263.4	3574.99	68531.3	1322.5	2
DCBD1_HUMAN	F.RPMDTDAEEAGVSTD.A	1587.6	1128.68	3124.5	2209.36	6966.1	1103.58	30542.6	555.362	28920.5	1431.68	86938.6	370.383	2
DCTN1_HUMAN	R.QSQIQVFEDGAD.T	8654.6	17.2534	12056.1	1048.99	6331.9	823.567	24105.5	3311.03	26711.8	4977.47	39053	6292.12	2
DCTN4_HUMAN	K.NLAAPIRPIEESD.Q	38507	990.657	56542	1108.18	24232.9	1568.72	217230	10877.6	461468	60585.4	457017	46500.6	2
DDX17_HUMAN	R.TTSSANNPNLMYQDECD.R	14568.8		16645.7		7532.3		23521.6		11970.5		17889.7		1
DDX1_HUMAN	R.FLVLDEAD.G	42588.8	4485.32	46384	7346.98	26773.6	1829.14	98411.2	10621.6	81873.1	18595.1	153223	20970.9	2
DDX1_HUMAN	K.VPVDEFD.G	21282.5		16641.9		10738.7		32368.8		14223.2		36328		1
DDX28_HUMAN	D.ILLC*TD.I	32810.3		33773.6		19439.8		48449.5		21483.4		39481.4		1
DDX53_HUMAN	Y.LVIDEAD.K	142586		257262		111162		131442		39737.6		235551		1
DFFA_HUMAN	W.ISQESFDVDETD.S	7055.2		16289.6		12274.2		24555.2		10589.2		50894.1		1
DHSA_HUMAN	K.VTLEYRPVIDKTLNEAD.C	20395.7	2797.41	40026.2	5811.01	9172.6	968.33	105178	20148.4	116199	26673.6	283387	60508.7	3
DHX30_HUMAN	L.SRSLGREEEEDEEEELEEGTIDVTD.F	636.4		1593.9		1198.7		3648.8		1423.4		10092.7		1
DIDO1_HUMAN	K.SKHDSSAPDPAPDSAD.E	6060.1	99.6313	6711.2	45.3963	5103.8	338.704	45999.3	855.246	47360.4	5.9397	90928.8	590.576	2
DIDO1_HUMAN	R.TRLQPEEAD.V	2862.3		3845.2		2846.1		10327		17706		22927.6		1
DNJA1_HUMAN	K.EVEETDEMD.Q	10563.9	955.089	9939.3	286.59	4040.4	141.704	13845	1357.22	15490.3	1285.31	23510.3	3775.31	2
DNJC2_HUMAN	K.EHGVVPQAD.N	20536.5	321.097	23309.3	90.5804	11987.9	704.49	45391.9	1855.09	29108.6	108.046	44384.3	945.19	2
DNJC2_HUMAN	-.MLLLPSAAD.G	23549		23450.4		18450.2		44335		20015.6		33816.3		1
DNM1L_HUMAN	K.SSKVPSALAPASQEPSPAASAEAD.G	14577.2	5446.56	10172.3	4024.22	5973.9	2404.66	31272.6	3681.2	20839.9	347.826	36638.5	6136.63	2
DNM1L_HUMAN	K.VPSALAPASQEPSPAASAEAD.G	8268.1		8187.8		9417.5		13449.7		12354.4		17309.5		1
DNM3A_HUMAN	K.LFPVC*HDSDESD.T	7165.8	550.129	12041	46.8105	4868.7	33.3047	25775	1561.57	47660.4	4732.52	54131	4048.75	2
DNM3A_HUMAN	R.AGKLFPVC*HDSDESD.T	6818.2		8042.5		4180.7		18530.2		20099.2		48019.4		1
DOCK5_HUMAN	R.TLSSPSLQTD.G	69250.5	10637.1	110488	6651.75	26822.2	8312.89	236197	6239.02	252572	53828.9	299710	51418.7	2
DPOLA_HUMAN	K.AWDKESEPAEEVKQEAD.S	5097.5		19704		5101.5		124375		41677.4		114757		1
DYHC1_HUMAN	R.AWTQVLLGQAEDKAEVDMDTD.A	20977	2401.05	31857.6	2946.51	11048.8	766.079	86033.8	23193.4	61152.5	24387.1	115934	38118	2
DYN2_HUMAN	K.KFTDFDEVRQEIEAETD.R	1775.2		4398		1180.8		5471.2		7389.4		16731.6		1
E2QRJ1_HUMAN	K.TITGVPDNIQKELASGTGQDDAD.G	3798.6	396.687	5910.8	681.368	2119	111.864	10240.4	1067.87	7913.5	839.406	19831.7	3178.94	2
E2QRJ1_HUMAN	K.ELASGTGQDDAD.G	4821.2	177.625	23042.3	1449.78	6495.5	15.9099	22049.9	819.183	25714.7	240.487	27578.3	350.371	2
E9PEH3_HUMAN	K.IQRPNTTQEGEEMETDMDVAD.V	11009	354.528	8032.8	243.95	5814.9	383.021	17147.9	1014.79	22851.9	947.853	34729.3	1326.15	5
EAF6_HUMAN	L.AGVQDQLIEKREPGSGTESD.T	20201.8	729.734	34931.9	2917.88	17504	2016.1	100136	14480	26367.5	3502.09	561608	65102.5	2
EDIL3_HUMAN	R.GFNGIHC*QHNINEC*EVEPC*KNGGIC*TD.L	6876.6	1879.21	33459.5	8760.98	17933.8	6317.72	93537.7	27701.8	33459.5	7128.56	79810.9	26636.5	2
EDIL3_HUMAN	F.NGIHC*QHNINEC*EVEPC*KNGGIC*TD.L	21105.7	729.239	59353.2	3599.74	46756.5	3222.07	69257	6036.43	7975.2	9.61665	123354	8071.69	2
EF1A1_HUMAN	K.NMITGTSQAD.C	143241	39144.9	176837	53543.7	97009.6	27032.1	318690	97613.7	219765	62259.4	353780	99225	3
EF1A1_HUMAN	Y.YVTIIDAPGHRDFIKNMITGTSQAD.C	82395.5	31219.2	241313	96815.7	88690	34093.2	86462.9	33337.9	9104	3156.72	174800	69244	4
EF1A1_HUMAN	F.IKNMITGTSQAD.C	6.07195e+06	695601	9.69959e+06	1.09573e+06	5.51597e+06	644703	6.26345e+06	724470	644695	75577	1.01173e+07	1.17623e+06	13
EF1A1_HUMAN	Y.VTIIDAPGHRDFIKNMITGTSQAD.C	46604.5		115898		49493.3		42288.3		5436.2		75150.5		1
EF1B_HUMAN	K.SSILLDVKPWDDETD.M	111780	18979.3	227575	42384.3	28276.2	5148.81	920093	140612	727383	125646	1.06171e+06	185917	6
EHMT1_HUMAN	R.VKGILSSQAEGLANGPDVLETD.G	10068.3	305.2	11160.3	576.035	5216.4	166.591	23981.3	1146.95	13801.2	1788.08	26962.6	2818.27	4
EHMT1_HUMAN	L.SSQAEGLANGPDVLETD.G	9409.7	2029.89	24757.6	8061.72	10041.3	2645.07	27031.9	4914.18	11798.9	1715.65	53937.6	6184.21	2
EHMT1_HUMAN	L.RVKGILSSQAEGLANGPDVLETD.G	8349.4	1150.51	13820.7	1577.53	7452	931.191	16830.4	1572.25	4002.4	490.161	44089.6	5771.31	3
EI2BG_HUMAN	K.MKPDIVC*IPDDAD.M	1465.6		1942.1		897.3		7498.3		8969.2		18142.1		1
EIF3J_HUMAN	K.KLQEESD.L	84617.6	12031.3	93789.4	16707.7	32584.6	3651.36	166500	28399	148908	28864.2	258588	49212.8	2
EPS8_HUMAN	R.VAAWSAWAADQGD.F	41596.1		27328.6		7882.3		36379.1		8189.4		23550.9		1
ERCC5_HUMAN	K.AVEPMEIDSEESESD.G	1688.9	137.108	3072.9	116.602	1000.1	129.047	7094.8	1337.56	6679.7	1179.95	7033.2	482.954	2
ERF3A_HUMAN	K.GQQLVMMPNKHNVEVLGILSDDVETD.T	541.7	16.4756	1089.2	332.623	442.7	134.704	3287.5	410.758	6800.1	707.319	11978.8	1737.79	2
ERF3A_HUMAN	L.VMMPNKHNVEVLGILSDDVETD.T	13872.7	674.39	23100.3	914.981	13484.9	512.775	22841.5	2016.97	7109.6	644.7	145329	14212.6	6
ERF_HUMAN	R.GSVSDC*SD.G	11816.5	1587.01	10929.8	1241.31	10481.6	761.735	22996.8	4684.43	35051.6	9413.09	36978.3	9289.33	3
ERO1A_HUMAN	K.HDDSSDNFC*EAD.D	1266.8		2196.7		853.7		2844.5		4753.5		7217.6		1
ESYT1_HUMAN	K.VQLDLAETD.L	114393	9691.27	120960	8414.42	59515.3	8249.36	230602	17265.1	100454	8731.04	179200	9461.38	4
EZRI_HUMAN	R.AQEEAERLEAD.R	41487.7	888.763	64670.7	3954.21	33016	1520.28	82477.6	5616.69	94890.7	4966.93	117315	8101.53	2
F120A_HUMAN	K.TC*NTNPHLNALSTD.S	6598.3	233.399	12363.8	748.894	8627.5	398.491	88494.1	6862.33	121049	9821.22	169964	14811.2	4
F120B_HUMAN	R.REVPVYTD.S	16227		21525.2		8217.7		27082.6		21161.2		33618.8		1
F172A_HUMAN	K.IHVQSSSDSSD.E	4996.6	221.042	5424.8	25.0316	7114.9	436.356	22358.7	224.082	17668.7	17.4655	25196.1	86.3377	2
F1772_HUMAN	K.LQTDSIVQTD.Q	31497.7	2362.09	45213.9	5005.54	15839.2	328.946	90001.1	4020.4	76734.1	2063.55	114331	1291.18	2
F4MH31_HUMAN	K.ANGNVGTGTQD.K	12465.5		17256		14851.9		21753.2		22836.7		28035.7		1
F8WCT0_HUMAN	R.QTLVGTD.L	12046.3		12371.3		17679.6		29030.3		83399.6		43322.9		1
F91A1_HUMAN	R.SPVQEASSATDTD.T	1993.4		2122		1893.4		4670.8		4461.1		6423.5		1
FAK1_HUMAN	R.THAVSVSETD.D	8071.2	133.219	9743.5	157.331	6450.3	74.8826	15898.1	479.206	15416.8	268.135	22206.8	1019.37	2
FERM2_HUMAN	K.LSIMTSENHLNNSDKEVDEVD.A	21135.4	3305.92	37833.7	2193.8	13914.8	624.751	152385	24397.9	41064.8	4751.81	87589	10731	3
FERM2_HUMAN	L.SIMTSENHLNNSDKEVDEVD.A	15971.4	171.968	32572.2	1791.38	22437.3	593.192	93962.2	4123.85	10445.4	781.919	117757	4526.76	2
FLNA_HUMAN	K.GLVEPVDVVDNAD.G	32077.2	4101.61	41092.5	6393.99	21964.4	2684.6	55819.3	6615.04	40720.3	5017.58	47113.6	4223.25	4
FLNA_HUMAN	K.C*APGVVGPAEAD.I	14443.2		21051.7		6559.8		22320.1		9504.5		19804.7		1
FLNA_HUMAN	F.KVPVHDVTD.A	383834	75504.4	741700	154662	398837	74289	992931	112451	117904	14717.3	1.59933e+06	162690	4
FLNA_HUMAN	L.QVKVQGPKGLVEPVDVVDNAD.G	28065.5	3536.45	90992.6	4889.36	26367.2	2248.32	65110.9	5810.37	6989.9	817.769	147604	16445.3	2
FLNA_HUMAN	L.KVGSAADIPINISETD.L	4332.6		7125.4		6761.6		20905.4		3450		64182.2		1
FLNB_HUMAN	K.AHIANPSGASTEC*FVTDNAD.G	-68.2	48.2247	7739.3	5472.51	6145.9	4345.81	28704.1	1068.23	27533.6	1102.52	38513	818.405	2
FLNB_HUMAN	L.TQVGGDHIKAHIANPSGASTEC*FVTDNAD.G	19467	1411.38	30193.7	1408.8	15677.6	594.542	47573.9	1667.7	6605.6	131.742	83864.7	6209.44	3
FMR1_HUMAN	R.RGPGYTSGTNSEASNASETESD.H	1245.7	3.46482	0	0	0	0	5529.5	84.6407	8764.7	178.403	11104.5	261.983	2
FOXP1_HUMAN	L.ASAIREELNGAMEHTNSNESD.S	19083.6	2875.52	39068.5	8797.33	18358.2	4128.09	45578.1	5156.01	25782.3	2753.4	161840	551.473	2
FUS_HUMAN	R.DQGSRHDSEQDNSD.N	936.7	146.583	1362.8	158.958	1032	233.77	5385.3	237.8	10734.8	1382.25	13566.4	1944.12	2
FXR1_HUMAN	R.RTDEDAVLMDGMTESD.T	1642.2	141.421	2298.4	255.69	1243.1	54.8008	14894.1	1354.18	16427.6	1160.5	14197.8	1434.86	2
FXR1_HUMAN	R.TDEDAVLMDGMTESD.T	657.1		950.2		680.7		1585		1271.1		1958.8		1
##FXRD2_HUMAN	D.TLDSELLGD.L	27774		23642.1		25433.7		38990.2		25026.5		29010.7		1
FYCO1_HUMAN	K.KVFYHLTVDRPVIYDGSD.F	9801.6		9550.4		4626.3		22608.4		12641.7		27239.3		1
GALT2_HUMAN	R.NKFNQVESD.K	13906.1		17009.6		5783.6		30154.6		56026.4		178270		1
GBB1_HUMAN	R.QTFTGHESD.I	30567.4	1270.81	30840.4	231.082	25321.4	622.395	60188.8	1333.04	32074.4	24.7487	44704.7	903.753	2
GBB2_HUMAN	R.QTFIGHESD.I	24174.5	4491.47	35473.3	5267.31	19284.3	3399.7	38366.4	5147.31	52100.6	7835.45	71522.2	11171.2	2
GBF1_HUMAN	K.SQSASVESIPEVLEEC*TSPADHSD.S	2079.2	684.02	15067.3	4500.51	670.2	335.1	60350.2	13165.3	72575	19419.3	80153.8	17372.2	4
GBF1_HUMAN	R.HLETGGQKIEAD.S	17450.4		19748.2		10172.5		39477		21975.1		43587.6		1
GCN1L_HUMAN	K.LTEVLTD.S	29181.8	6035.16	32395.3	9025.02	14917.3	1376.1	45822	9460.52	22293.3	594.748	43753	6752.45	2
GCN1L_HUMAN	K.VLPLEALVTD.A	3201.5		4510.6		1390.5		5579.3		1781		5627.5		1
GDF15_HUMAN	L.RLSPPPSQSD.Q	15066.8		27125.6		18671.8		22500.8		9438		42421.9		1
GLI2_HUMAN	R.RSSEASPLGAGRPHNASSADSYDPISTD.A	2692.3		3045.6		1725.1		6593.5		6209.2		9764.1		1
GLI2_HUMAN	R.SSEASPLGAGRPHNASSADSYDPISTD.A	2600.6	238.436	8715.6	1286.37	1797.8	332.764	14201.4	1310.55	29061.5	3450.75	37738.4	703.43	2
GNL1_HUMAN	W.GNGSGEEEEEEDGPAVLVEQQTD.S	14617.2		35091.9		16388.1		17733.3		6238.5		36336.9		1
GNL3_HUMAN	K.IIEEDDAYDFSTD.Y	2729.6	411.112	4864.4	244.659	1673.9	527.572	7463.6	23.4759	7640.8	626.072	10971.7	937.553	2
GOGA4_HUMAN	K.NVAAYTEQEEAD.S	4675.4	36.2039	5406.9	215.88	4177.2	134.492	16816.1	1036.55	20833.5	286.449	27559	2041.98	2
GOGB1_HUMAN	K.LITSNTDASD.G	45262.2	2627.59	61649.6	7053.7	30233.4	1092.85	88705.8	6096.54	89672.3	17496.7	97620.8	10477.6	4
GP125_HUMAN	R.QYNPPQQDSSD.A	873.8		1448.3		842.3		1685.3		2791.6		2193.9		1
GT2D1_HUMAN	K.ATGAQDFSD.C	54443.4	3632.97	88461.5	13871.8	32700.9	117.45	138204	15319.7	126328	14244.8	161067	14456.4	2
GT2D1_HUMAN	L.SRPMPEPKATGAQDFSD.C	21517.4		46367.2		28415.5		60534.8		8932.2		174885		1
GYS1_HUMAN	K.AFPEHFTYEPNEAD.A	5965.9	748.623	8578.8	543.245	4826.9	186.443	38579.7	3064.55	109192	9862.39	141282	13881.5	4
HAUS5_HUMAN	R.SLC*SGDGLGDTEISRPQAPDQSD.S	662.3	493.49	4480	197.848	2173.8	226.274	11712.3	2364.21	25014.7	3853.8	32709.8	4160.9	2
HAUS6_HUMAN	R.HKPELSPTPQNVQTD.D	17468.2	1286.93	22140.6	1286.79	10234.5	933.593	73944.8	2745.98	91901.3	2780.41	152291	7281.08	2
HAX1_HUMAN	R.IFGGVLESD.A	25576.8	2562.29	27808.7	2568.97	15259.9	1304.63	51826.8	5627.08	21126.8	554.525	44740.5	3914.47	3
HBS1L_HUMAN	K.ALSGVLEQD.R	24241.3		22965.3		21177.9		52355.9		24282.5		34885.1		1
HDAC7_HUMAN	R.QIPSAEDLETD.G	34278.6	817.515	50567	809.501	26847.1	1646.97	98592.1	6564.32	98633.5	14872.6	123437	11431	4
HDAC7_HUMAN	R.LRQIPSAEDLETD.G	11163.1	49.5682	57853.4	721.956	6489.5	132.3	55574.1	1803.76	79093.6	829.436	109384	2285.51	2
HDAC7_HUMAN	L.RQIPSAEDLETD.G	29436.7	3028.61	44301.8	3506.68	32602.1	920.158	83512.4	980.191	67003.7	2879.13	234617	1465.41	2
HD_HUMAN	R.SQHTLQAD.S	7089.4	98.2878	6647.3	96.2372	7080.7	162.705	14056.1	192.687	13677.7	98.0757	15867.8	776.545	2
HGS_HUMAN	L.TEPAAQPGEGHAAPTNVVENPLPETD.S	5750.5	610.304	11076.1	535.351	7365.4	493.985	15196.3	142.482	11622.3	1159.02	43066.8	3582.49	2
HMDH_HUMAN	R.KVEVIKPLVAETD.T	6971.7		11273.3		3842.9		21605		19407.6		105769		1
HNRPF_HUMAN	Y.SGLSDGYGFTTD.L	40268.2		49558.3		32656.7		33157.7		7087.1		52167.8		1
HNRPK_HUMAN	K.IIPTLEEGLQLPSPTATSQLPLESD.A	29198	11960.1	52684.7	7279.76	12475.4	4811.07	103545	14770.9	92670.7	18243.5	121738	18165.8	3
HNRPK_HUMAN	L.QLPSPTATSQLPLESD.A	15957.6	1758.21	30590.4	2595.76	18111.7	659.292	30833.7	1351.91	21211.7	931.654	65725.3	1341.4	4
HOOK1_HUMAN	R.C*SQVQQDHLNQTD.A	24479.5	6615.54	25064.8	5850.8	15497.9	3306.93	59571	2153.52	80207.3	6818.05	98270	7318.94	4
HS105_HUMAN	K.NVQQDNSEAGTQPQVQTD.A	8669.6	800.728	11477.5	798.111	6903	461.458	14435.8	1373.2	17312.2	366.706	20469.3	684.974	2
HS74L_HUMAN	R.VNIHGIFSVASASVIEKQNLEGDHSD.A	24380	4778.18	49698.2	13596.9	9941.4	1489.1	83031.1	13455.9	47232.2	5512.08	111666	13657.1	6
HS74L_HUMAN	K.QNLEGDHSD.A	121535	35196.1	161749	49015.4	116741	30713.2	977384	295447	2.42112e+06	757130	2.679e+06	832455	6
HS74L_HUMAN	F.SVASASVIEKQNLEGDHSD.A	169830	16178.5	521117	52743.8	241589	20615.1	912021	86954.7	220318	21282.6	4.44421e+06	467388	8
HSP74_HUMAN	F.SVSSASLVEVHKSEENEEPMETD.Q	17398.6	6536.64	47313.9	18118.4	20683.9	5740.22	110118	42620.5	29113.6	11226.5	684617	277470	2
HSP7C_HUMAN	R.RFDDAVVQSD.M	30618.8	2630.3	32690.4	1002.11	24548.1	83.085	42403.3	2275.12	26186.9	831.487	40731.6	1898.86	2
HTRA2_HUMAN	R.DLGLPQTNVEYIQTD.A	4090.7	1574.51	6008.7	2517.51	2097.1	647.781	10081.8	3061.21	6028.5	666.165	8972.4	1130.52	2
##HUWE1_HUMAN	K.LLAEMMGCSVLAEGGAD.Y	3162.6		991.8		7817.2		2170.5		5864.7		3091.6		1
HUWE1_HUMAN	R.QLEAEAD.A	105392	18886	95535.1	2389.53	54003.1	743.099	206678	146.725	133458	965.696	245015	9576.77	2
HUWE1_HUMAN	K.IQRPNTTQEGEEMETD.M	19972	2222.66	26811.1	3021.05	11827.7	751.37	78714.4	3935.74	156355	25720	217497	34881.7	5
ICLN_HUMAN	R.TEDSIRDYEDGMEVD.T	13378.7	1655.27	25846.7	479.065	16406	8.34386	119540	4657.01	84642	2635.67	135122	6267.16	2
IDHC_HUMAN	D.SVAQGYGSLGMMTSVLVCPD.G	37231.2		55276.1		25492.3		72955.4		37458.8		53944.7		1
IF1AX_HUMAN	K.AYGELPEHAKINETD.T	65560	2625.4	97787.3	4969.54	38962.6	2108.65	328526	32424.3	390645	57447.9	802348	116044	5
IF1AX_HUMAN	R.SLKAYGELPEHAKINETD.T	38260.1		57217		12702.4		76554.7		22809.6		104678		1
IF1AX_HUMAN	L.KAYGELPEHAKINETD.T	64054.6	6503.07	138996	15012.2	66893	5880.62	251099	4771.94	65504.9	147.442	1335591	9035.26	3
IF4A1_HUMAN	K.MFVLDEAD.E	11310		11025.4		6740.3		25903.3		9714.6		18884.3		1
IF4G1_HUMAN	R.EAEEESD.H	5323.7	56.0736	4973.8	262.619	5418.1	247.275	9827.9	749.462	10374.3	837.568	11952	1687.3	2
IF4G1_HUMAN	K.WLREAEEESD.H	30214.1		50644.3		26715.2		354786		918557		1.04521e+06		1
IF4G2_HUMAN	L.QYISSEVNPPSDETD.S	4377.6	2250.6	18570.1	3481.11	17627.9	3144.93	45343.2	1565.31	41030.7	3813.35	150830	13562.8	4
IF4G3_HUMAN	K.LDFIESD.S	39923.4	3950.13	45377.2	5299.45	25018.9	3768.33	95440.4	10337	52708.9	6665.92	105726	12767.2	3
IKZF5_HUMAN	R.RALINLSPPSMVVQKPDYLNDFTHEIPNIQTD.S	4937.3	671.539	4732.2	387.495	818.7	578.908	29693.1	2627.4	29624.8	3541.9	46685.6	816.143	2
IL18_HUMAN	R.NLNDQVLFIDQGNRPLFEDMTD.S	5866.3	620.057	5617.4	537.082	4349.2	528.395	23223.6	3572.93	12163.9	1825.84	15876.2	2090	4
IMDH2_HUMAN	R.HGFC*GIPITD.T	19244.2	1165.03	24506.7	1135.97	10449.2	51.4774	53629.1	3224.62	34963.3	1902.47	56007.7	3428.69	2
IPO5_HUMAN	Y.AAC*NAVGQMATD.F	81194.7	3780.97	120825	8326.68	91016.5	147.432	74064.2	585.202	18307.3	418.112	87005.5	1546.51	2
IQGA1_HUMAN	L.AIGLINEALDEGD.A	9354.2		10083.1		8529.5		7031.5		2060.6		13542.1		1
IRAK1_HUMAN	R.GPNQPVESD.E	9649	489.742	9657.6	81.4587	7003.2	659.589	16271.1	1936.84	19186.6	471.782	21839.8	485.5	2
ITCH_HUMAN	R.RPASVNGSPSATSESD.G	23826.7	6370.37	47835	11966.7	17692.4	3583.46	97696.6	848.894	101078	17602.5	104805	8177.79	3
ITPR1_HUMAN	K.LLQAPFTDC*GD.G	11522.4	2427.07	14997.1	2478.06	7327	562.291	26718.4	2099.54	15848	1293.02	31853.4	3000.4	2
IWS1_HUMAN	R.VVSDADDSD.S	24150.5	182.646	27428.9	1166.37	15688	28.7085	42203.8	1150.18	19980.6	66.3266	37135.5	820.173	2
IWS1_HUMAN	K.SRVVSDADDSD.S	18127.5	974.605	20782.6	415.355	20002.2	1575.43	28374.5	2106.4	32904.3	2358.41	40856.8	1398.94	2
JADE2_HUMAN	K.VSLHFDTETD.G	37569.8	1763.9	46120.7	3487.79	30948.6	891.715	103071	3351.89	99252.7	2587.37	102846	3059.09	5
K0284_HUMAN	R.ASSATFRPVIRGDRDESD.D	30090.5	934.583	60518.2	1333.89	36409.2	2075.08	125654	4906.76	178727	608.678	186600	3958.95	2
K0556_HUMAN	K.VLQAVESD.S	35432.4		46903.9		18407.9		75773.5		24784.9		49696.3		1
K0889_HUMAN	R.C*DLASC*QSTRPMLETD.A	8363.1		13822.9		6681.8		26634.5		34894.5		47447.3		1
K1704_HUMAN	K.GRDDPGQQETD.S	939.6		821.1		1102.8		3702.6		9097.2		6906.7		1
K1967_HUMAN	R.RNAETPEATTQQETDTD.L	4771.5	629.113	5841.8	626.214	5408.3	120.42	9478.7	86.4792	12103.8	159.665	16564.7	1037.25	2
K1967_HUMAN	R.NAETPEATTQQETDTD.L	17099.9	5000.28	9615	2545.8	6346	2002.05	29382.3	2704.67	38758.8	2454.94	53890.7	3098.49	4
K2C8_HUMAN	D.TSVVLSMDNSRSLDMD.S	54794.4		74288.1		27590.3		73541.6		23479		46466		1
K6PF_HUMAN	K.YEIDLDTSD.H	39778.2	533.402	50373.2	1239.48	27407.7	1559.33	123108	9021.96	118689	14853.3	158172	13659.2	3
K6PF_HUMAN	R.ALVFQPVAELKDQTD.F	17860.8	648.509	19744.2	842.608	14628.4	641.892	39074.7	1334.9	28170.2	2479.14	69597.6	7586.12	4
K6PF_HUMAN	K.ILAKYEIDLDTSD.H	5516.9		6240.5		2996.8		11853.5		6159.3		11178.9		1
K6PF_HUMAN	L.VFQPVAELKDQTD.F	3244.2		8045.8		3868.7		13906.5		7618.4		178119		1
K6PP_HUMAN	K.ASYDVSD.S	99145.5	5089.35	115403	5880.07	109374	3445.22	242387	9185.04	243676	8595.45	306061	8875.51	4
KDIS_HUMAN	R.HLSPTETD.G	139304	19678.4	216568	28713.7	61554.2	7323.65	218444	34585.3	221600	48410.6	304551	71020.9	2
KDM3B_HUMAN	Y.VGIPIGEGAHDEEVLKTIDEGD.A	8390.1	547.796	15475	2074.09	7531.4	727.33	14068.6	1283.12	4968.4	1022.33	115429	15940.6	2
KLC4_HUMAN	K.VAELLGESD.G	42549.6	8319.11	58519.6	12388.7	28625.1	5578.72	97035.2	21967.5	48223.5	14445	77100.1	18025.2	2
KS6A4_HUMAN	R.IFQGYSFVAPSILFDHNNAVMTD.G	34957.8	2061.08	47552.2	6942.24	12896.8	4078.58	66970.2	3967.78	44281.9	2395.31	97172.5	9692.95	3
KTN1_HUMAN	K.QKTENVFVDEPLIHATTYIPLMDNAD.S	2901.7	37.9716	7596.6	780.222	3607.1	1626.98	61419.7	13585.1	42295.5	9500.62	48868.5	12445.4	2
KTN1_HUMAN	K.TENVFVDEPLIHATTYIPLMDNAD.S	12188		13708		7772.2		23223.6		10714		19815.5		1
KTN1_HUMAN	K.EIQNGNLHESD.S	5228.3	339.341	8388.3	232.143	4830	590.01	52760.3	4647.6	109141	9848.23	85983.6	7741.83	2
L1CAM_HUMAN	R.LVIHSLDYSD.Q	15160.1	3497.56	21250.1	5181.75	8544.8	1292.31	30023.7	6509.13	36273.8	14440.4	50304.9	19347.4	2
LARP7_HUMAN	K.TISQIKSESEMETD.S	39699.6	7012.15	59948.5	9318.27	25479.4	4363.57	145898	26417.9	123756	34640.2	223948	62201.8	3
LARP7_HUMAN	K.SESEMETD.S	19165.7	808.577	20490.1	1445.11	19083.4	55.0129	66167.5	8577.98	85666.5	15807.6	80181.2	15796.5	2
LDHA_HUMAN	K.TLHPDLGTD.K	96466.3	4965.66	166524	10959	55389.7	6740.35	139744	6639.52	64810.7	7581.1	95135.1	5902.15	2
LENG1_HUMAN	R.ALQEGQPEEDETD.D	7822.8	2132.08	18867.6	4316.09	5141	870.399	30754.8	4262.91	25934	3240.33	27639.9	3494.16	4
LEO1_HUMAN	K.NAIASDSEAD.S	5471.9		5780.3		3727.1		8809.6		7597.4		10047.9		1
LIPA1_HUMAN	K.EALGQAGVSETD.N	44777.9	2864.94	56230.6	3450	38344.2	2921.48	284656	47197.1	320935	66054.6	317090	61952.9	5
LMO7_HUMAN	R.RSWASPVYTEAD.G	5146.8	190.919	6239.6	964.211	3982.3	44.7599	20417.7	1346.26	23265.9	712.693	31366.4	422.85	2
LMO7_HUMAN	R.SWASPVYTEAD.G	9631.5		11491.8		6328.2		26639.3		13709.4		22407.8		1
LMO7_HUMAN	K.SSNLSVTTD.F	51029.3	797.93	57998.8	594.657	36633.6	770.966	99140.3	1183.99	62922.3	2842.02	88740.6	1150.76	4
LRC47_HUMAN	K.KYTLENKEEGSLSDTEAD.A	6610.4	1291.74	16430.5	4056.46	3092.4	471.499	64857	16278.2	58172.3	13795.3	253330	63183.4	2
##LRP2_HUMAN	D.SC*SNGNCLPSEDTGNPCD.F	1878.2		1675.3		2058.6		3075.9		2234.7		2578.6		1
LRRF1_HUMAN	K.SEDADRC*TLPEHESPSQDISD.A	1529.4		1511.9		1034		8958.6		5532.8		9513.2		1
LUZP1_HUMAN	K.ASHMGVSTD.S	31317.8	4472.63	30646.7	4624.94	29675.2	2985.68	88898.7	15100.2	101626	16783.6	96030.3	14935.7	6
LUZP1_HUMAN	K.AANGLEAD.N	18104		21439.1		10192.9		34075.1		15137.8		28431.4		1
LUZP1_HUMAN	R.AAKASHMGVSTD.S	63044.6	1877.09	86824	3225.68	39889.1	1578.05	114802	736.805	49626.4	3068.28	103278	2297.04	2
LUZP1_HUMAN	K.KAANGLEAD.N	24056.3	1565.04	50154.2	1408.27	13471.5	318.976	164261	2296.12	68721.8	579.12	92255.2	1524.1	2
LYAR_HUMAN	R.RHSEVETD.S	2511		3611.9		4775.1		43557.6		159520		140691		1
LYAR_HUMAN	R.HSEVETD.S	166387	20003.1	120840	13664.1	137821	14846.4	551462	72732.8	1.41769e+06	213931	1.41595e+06	213744	13
M3K7_HUMAN	R.SHPWTPDDSTD.T	3390.1		3619		2475		15362.2		15991.7		17082.9		1
MA1A1_HUMAN	R.GLPPVD.F	66827		60229.9		34053.7		114070		47843.5		105657		1
MA7D3_HUMAN	K.AGVGMAPEVSTD.S	32680.9	2564.61	43163.4	1960.95	20751.1	711.279	76962	8068.23	45523.2	2175.77	70159.7	6661.72	2
MAGD2_HUMAN	R.MGIGLGSENAAGPC*NWDEAD.I	0		0		0		45514.9		94651.1		97360.2		1
MAGD2_HUMAN	L.GSENAAGPC*NWDEAD.I	2799.4	1979.47	3122.7	2208.08	2233	1578.97	18413.3	2215.58	17667.9	2501.25	69208.7	15254.5	2
MAP1B_HUMAN	K.HSPTEDEESAKAEAD.A	16681.6	495.548	39358.8	1700.84	12096.2	122.46	205398	22336	180182	19150.8	279983	30732.8	4
MAP4_HUMAN	R.WPTETD.V	314156	13865.8	384661	32764.1	169702	11791.4	1.10796e+06	167919	1.03895e+06	195376	990001	155237	4
MAP4_HUMAN	K.DVRWPTETD.V	87351.6		83905.7		53143.1		367959		524644		757182		1
MAP4_HUMAN	K.EVALVKDVRWPTETD.V	15721.4		22319.2		8410.7		31455.3		12611.5		30322.8		1
MAP4_HUMAN	K.MYHDDDLAD.L	25190.1	268.064	47453	923.057	15564.5	629.396	54437.7	1508.75	36673.1	89.8733	40080.9	427.305	2
MAP4_HUMAN	K.DMQPSMESD.M	6965.2		10182.8		5550.7		20121.6		23720.9		26299.6		1
MARK3_HUMAN	R.KSSELDASD.S	4705.1		10037.8		3741.6		34152.2		37327.9		74331.2		1
MARK3_HUMAN	K.SSELDASD.S	8842.7		12481.4		11471.5		19433.6		17556.1		23719.5		1
MATR3_HUMAN	L.LESGSSVGDETD.L	93788.1	1535.96	162500	6858.88	74606.6	3985.48	211429	10974.6	127987	10611.7	652882	48962.6	4
MATR3_HUMAN	L.ESGSSVGDETD.L	36103.1	7062.94	94888.3	2521.47	100797	1466.4	206908	49424.4	83735	14069	454167	111776	2
MCM3A_HUMAN	K.YIGESLAAELPVSTQRPGSDTVGGGRGEEC*GVEPD.A	726.5	532.946	2546.8	605.708	0	0	5915.2	317.915	7008.4	1045.39	9270.1	1030.89	2
MCM4_HUMAN	K.GLQVDLQSD.G	92737.6	8353.18	91003.4	4901.97	46565.8	3391.67	205857	14469.5	108910	6636.24	164844	13367.4	3
MDC1_HUMAN	L.VVSLEEAWPLHGDC*ETD.A	30088.1	5146.57	93652	10237.1	42401.1	5249.76	244979	31340.8	153277	21191.9	652893	80577.1	7
MDC1_HUMAN	L.LVVSLEEAWPLHGDC*ETD.A	3942.8	133.643	6508.8	722.805	4092.2	85.9842	4815.9	453.468	2958.4	619.001	10651.7	867.266	2
MDN1_HUMAN	K.EKPEEAGHEAEERGETETD.Q	18285.5	908.42	25738.5	1340.18	17548.1	292.389	113658	2155.12	56143.9	494.338	65002	2038.87	2
MDN1_HUMAN	K.VQLGDQTD.S	25907.8		31262.5		19902.8		44894.5		22291.3		35912.1		1
MDN1_HUMAN	L.KVQLGDQTD.S	37148.6		61408.1		43310.3		137950		36430.7		725696		1
MECP2_HUMAN	R.GGSLESD.G	45258.2	3989.21	38556.8	295.712	65506.6	8632.36	58793.6	3535.96	67604.6	5616.41	80169.7	10103.8	2
MGAP_HUMAN	R.DFLGFMDTD.S	8090.5		8371.3		3997.1		15547.3		6326.7		12606.1		1
MIA3_HUMAN	K.AMQGTEVGQTDQTD.S	12021.3	3227.86	17723.7	4811.68	10087.6	2653.5	27359.5	5253.37	32890.3	3058.19	37388.6	4445.2	4
MIER1_HUMAN	L.HADMDTNGYETD.N	3743.9		5944.5		3810.1		10489.2		10265		37371.6		1
MINT_HUMAN	R.SLVHEVGKPPQDVTD.D	14571.7	1411.31	22177	187.666	10092.8	21.7789	70487.3	1505.36	43262.9	2729.93	80654.8	2441.92	2
MOCS3_HUMAN	R.RYDVVADC*SD.N	9229.4	93.4795	9819.3	582.868	7854.2	439.82	21271.5	1593.04	45072	1765.36	57361.9	1012.08	2
MORC3_HUMAN	K.ETC*HQSTETD.A	688.9	495.045	1101.5	83.5093	1367.8	98.1464	16240.4	4177.59	33257.6	6364.39	33529.3	6627.22	2
MSH6_HUMAN	R.RVISDSESD.I	15178.6		23273		7140		29310.6		21216.9		26889.2		1
MTCH2_HUMAN	K.VLQHYQESD.K	14891.9	617.658	22878.3	266.367	12047.4	265.306	27742.4	922.633	18328.3	538.462	27384.6	254.417	2
MYH9_HUMAN	R.NAEQYKDQAD.K	7376.9		13674.3		6308.3		18062.4		12720.3		23735		1
MYH9_HUMAN	K.LQVELDNVTGLLSQSD.S	20508.5	1165.08	15954.1	1539.32	9581	845.011	49020.7	2974.89	41048.9	2631.49	56861.5	2504.73	9
MYH9_HUMAN	L.QVELDNVTGLLSQSD.S	26550.7	6070.08	50117.1	9123.23	27770.9	5701.74	33048.4	5166.45	13814	2074.95	81006.9	6317.32	4
MYO5B_HUMAN	R.RNPSNQSSLESD.S	17717.7	3139.91	14030.3	1340.89	19867.2	3831.1	25382.6	5389.99	25807	4526.05	43034	7881.41	2
N4BP1_HUMAN	K.GVYSSTNELTTD.S	9130.6	650.68	8928.9	104.157	5545.5	22.8395	23358.7	308.794	27341.1	1163.12	25731.7	48.8611	2
NAA15_HUMAN	K.LHDNPLTDENKEHEAD.T	15990.6	1254.69	30306.7	860.903	7722.1	602.95	90125.8	1989.66	56921.4	5447.27	145166	13693.6	2
NACAD_HUMAN	R.VTPQAGEEETD.S	11327.1	964.989	14618.4	212.556	10138.8	1323	21344	1520	20109.3	197.636	23618.9	1424.75	2
NASP_HUMAN	R.KPTDGASSSNC*VTD.I	10147.5	2756.77	15732.2	3397.82	5361.2	920.319	64452.9	5886.99	44576.2	4180.78	98888.8	12365.5	3
NBEA_HUMAN	R.EIEDLSQSQSPESETD.Y	13404.8	577.282	23301.2	650.397	9103.1	1353.19	32737.7	1306.52	20953	2517.72	34642.9	3612.25	2
NCBP1_HUMAN	F.IMILTEHLVRC*ETD.G	163833	6390.69	295812	10595.2	153758	6322.1	208202	7226.6	121474	6035.47	842007	40189.6	19
NCOA1_HUMAN	K.AAQLPGLC*ETD.R	21693.1		28381.3		9902.2		42814.8		22304.5		35003		1
NDUAD_HUMAN	L.LPLLQAETD.R	66609.3	14256.6	99906.2	9136.24	66143.7	12965.3	68793.9	7390.33	22134.4	7898.67	95479.9	5516.78	2
NEUL_HUMAN	R.FSGTNVETD.F	34815.6		46984.6		21395.7		67759.7		40183.3		59382.6		1
NFIC_HUMAN	K.SGSMEEDVDTSPGGD.Y	17438.8		26235.6		13343.2		38123		25706		31593		1
NFXL1_HUMAN	K.ILANTFITYTTQTD.G	1904.6		2017.6		2060.2		4993.1		5165.2		11435.3		1
NHRF1_HUMAN	R.LLVVDPETD.E	16265.5		21970.7		9831.2		33919.1		14332.3		22776		1
NIBAN_HUMAN	L.VMEELLPTLQTD.L	5554		9229.1		4462.1		7064.4		2710.1		21867.3		1
NIBAN_HUMAN	L.SNLVMEELLPTLQTD.L	-47	33.234	5412	3826.86	3551.6	2511.36	11622.1	1200.74	6915.4	489.884	30488.6	3468.5	2
NNTM_HUMAN	Y.IIEYPHFATD.A	53291.9	2843.06	64890.7	6368.84	48909.4	581.666	43465.3	3012.77	12699.5	493.914	83961.2	8679.17	2
NOTC1_HUMAN	R.FEEPVVLPDLDDQTD.H	2524.1	333.259	3480.2	597.222	1330.5	55.7907	6253.6	1770.45	5379.3	663.054	7524.1	979.131	2
NQO1_HUMAN	K.KGWEVVESD.L	7840		12688.6		4100.5		25320.7		34848.7		82430.6		1
NU188_HUMAN	R.HSLALGSATEDKDSMETD.D	10994.1	961.453	22822.5	1159.02	10134.4	909.622	56313.3	3889.58	60830.7	2199.74	145815	3107.38	2
NUCB2_HUMAN	K.EVWEETD.G	84756.5	5993.79	125481	6021.65	45102.8	4897.99	163145	3848.92	117970	1187.73	183895	5649.71	2
NUCKS_HUMAN	R.KVVDYSQFQESD.D	46356.8	1156.26	60568.1	904.413	26694.2	1807.7	78533.2	3060.58	39405.5	3092.14	76299.1	5850.45	3
NUCKS_HUMAN	K.VVDYSQFQESD.D	12766.2	212.839	13497.6	765.797	8372.4	605.001	19128.3	186.605	10354.5	23.6881	19525.3	21.2839	2
NXN_HUMAN	F.FVAGEDDMTD.S	62135.3		122964		60876.4		59665.8		12261.2		121779		1
OCLN_HUMAN	K.RTEQDHYETD.Y	9759.7	467.468	6668.1	35.426	7307.9	61.0233	11031.7	419.102	15670.9	1328.3	15201.6	492.712	2
OCLN_HUMAN	R.TEQDHYETD.Y	4021.8	819.254	4910.1	886.924	2836.4	613.91	8976.1	1769.82	14117.9	2957.47	17148	3992.32	2
##OLM2A_HUMAN	R.CDSGESTMRVQDLD.G	13437.7		12001.2		21970.2		19033.2		18128.2		18759.5		1
OSBL3_HUMAN	R.QNEIAMFPHEVNHFFSGSTITD.S	11851.8	361.047	15508.6	627.532	8149.6	502.58	51135.1	2388.64	56150.1	3986.21	78130	4363.35	7
OTU6B_HUMAN	L.SHILQTPIEIIQAD.S	5367.6	703.996	9620	1412.09	5402.1	559.109	6474.5	695.581	2740.5	348.816	19899.7	2508.46	2
OTUD4_HUMAN	K.VPVPVYPHNPWFQEAPAAQNESD.C	2350.4		1804.3		1263.6		3545.4		2431		4061.7		1
OTUD4_HUMAN	W.FQEAPAAQNESD.C	7196.1		11987.3		11387.4		12826		7470.3		34086.4		1
P121A_HUMAN	K.ASLQWFNQALEDKSD.A	18778.3	266.553	25233.6	973.043	10119.5	322.016	112203	20440.2	56951.7	10937.2	116675	23102.2	3
P121A_HUMAN	W.FNQALEDKSD.A	12135.2		30428.5		17918.5		118157		20036.8		321662		1
##P66B_HUMAN	K.LLNLRLAD.E	84018		100031		37970.9		148730		45465		106687		1
PA1B2_HUMAN	K.LANVQLLDTD.G	28695.9	1809.56	45582.7	7201.25	9995.5	67.2459	77374.8	11445.9	20625.9	1143.89	43864.9	2503.37	2
PA24A_HUMAN	K.HIVSNDSSD.S	19849.3	1185.75	19283.6	1036.05	20010.1	44.6184	42574.4	6326.91	89889.7	21519.3	88254.5	20087	2
PA24A_HUMAN	L.GVSGSQSRGSTMEEELENITTKHIVSNDSSD.S	7881.5	716.228	14010.9	456.72	9620.1	893.429	21104.6	2427.78	7287	1407.71	89665.1	17128.2	2
PACS1_HUMAN	K.STWIKNQDDSLTETD.T	7460.2		9274.7		5674.7		56453.3		85520.1		173546		1
PACS1_HUMAN	K.NQDDSLTETD.T	20077.4	3174.06	11889.4	81.1759	18323.7	5051.36	38594.5	6144.55	43244.6	11433.1	57546.5	12649.4	2
PAR14_HUMAN	K.TLQEVHFLLHPSD.H	36119		34895.8		16015.9		54803.3		15773.2		36387.9		1
PAR3L_HUMAN	R.AAIDKSYDGPEEIEAD.G	11495.9		12048.5		6580.2		21613.1		11682		21491.2		1
PASK_HUMAN	K.ELFFSDQTD.Q	56632.4	5022.96	41826.9	4237.6	21915	1127.56	96633.7	10822.1	56164.5	2519.14	99868.2	8193.67	4
##PCDC2_HUMAN	R.VSIQATGSRAPIGGD.V	48458		53867.4		28273.7		100711		34555		62764.3		1
PCLI1_HUMAN	R.IHSNSSSEEVSQELESD.D	23795.9	1319.39	82157.2	3946.22	13208.4	249.467	44051.9	1986.62	14250.4	1120.2	32910.6	1434.01	2
PCM1_HUMAN	R.ELVHYYEQTSDMMTD.A	9602	4701.02	9682	5131.79	7369.9	3858.49	24487.4	6069.2	33568.3	1443.55	36944.6	4895.03	3
PCM1_HUMAN	Y.YEQTSDMMTD.A	31820.5		54333.5		42385.3		34876.9		10421.6		77144.8		1
PDIA4_HUMAN	L.AKVDATAETD.L	34691.2		64065.7		42946.1		97114.9		11668.5		180326		1
PDLI5_HUMAN	R.ILAQITGTEHLKESEAD.N	655575	4963.38	1.01343e+06	12168	412790	4703.33	5.79956e+06	113193	4.13989e+06	90641	7.07849e+06	160638	115
PDLI5_HUMAN	R.NNVFHLEDGEPYC*ETD.Y	9290.6		14636.5		4511.3		18431.9		13102.2		19195.2		1
PDLI5_HUMAN	F.RILAQITGTEHLKESEAD.N	45981.4	8874.29	76502.7	10119.7	37906.5	5360.27	94930.9	24998.5	17946.3	4523.86	214336	56663.1	3
PDLI5_HUMAN	F.HLEDGEPYC*ETD.Y	13233.9	966.403	20955.1	2391.93	15153.8	540.088	33530.3	411.465	36440.4	1811.89	119201	5674.04	2
PDLI5_HUMAN	L.AQITGTEHLKESEAD.N	319213		945251		351807		4.21503e+06		676144		1.065e+07		1
PESC_HUMAN	R.VVVPATEEEAEVDEFPTD.G	11805.3	474.964	13899.5	452.195	7401.7	495.47	25559.5	651.175	15323.4	847.255	22503.8	128.693	2
PEX19_HUMAN	K.AMEGLGMDEGD.G	45479.7	3958.31	55447.4	5085.57	32668.1	3077.92	98372.2	8481.19	73395.5	5182.85	80762.9	6255.66	6
PHF12_HUMAN	K.ADIKPVIVTD.S	8169.8		12560.5		4882.9		56498		47911.4		98568.3		1
PHF3_HUMAN	K.ITHKGEIEIESD.A	60024.1	3697.33	73082.9	2407.98	32535.1	1494.76	276224	26846.7	199464	20388.6	289938	32590.9	3
PHKG2_HUMAN	R.AALFQHRPPGPFPIMGPEEEGD.S	1548.8		1541		891.3		6088.4		7224.6		11821.6		1
PIEZ1_HUMAN	R.ESDQHVVPTAPDTEAD.N	556.6		663.7		316.9		4581.2		7699.8		9424.4		1
##PKHD1_HUMAN	D.LILVVQD.T	36494.4		43321.4		17969.6		58751.7		20554		40191.9		1
PKN2_HUMAN	L.NAHIVVSDPEDITD.C	26743.1	3365.22	37434.6	2581.04	39216.6	5082.83	89527.4	9938.94	41451.6	5341.19	116457	13562.8	4
PLEC_HUMAN	K.GGELVYTD.S	47431.9		71400.3		27665.7		91808.4		40398.4		67025.3		1
PM2PB_HUMAN	K.LSAASGYSDVTD.S	13178.4	175.787	17214	962.231	8546.8	325.976	24808.3	638.022	14770.6	108.894	26848.5	1959.61	2
##PP6R3_HUMAN	K.ELTALLPDPETSNQIQLMQD.R	3161.2		2870.4		1842.4		6811.2		6143.6		7551.8		1
PPA6_HUMAN	K.EGPIIIHTDEAD.S	4036.4		6103.6		2658.3		10798.2		12714.1		19986		1
PPM1G_HUMAN	K.SKFFEDSEDESD.E	38364.7	875.186	76645.3	572.12	23886	1140.14	79579.6	34.3654	44197.3	1384.87	111933	1117.58	2
PRC2A_HUMAN	R.GSETGSETHESD.L	1365.7		1122.2		980.2		1312.1		2284		2883.9		1
##PRDX6_HUMAN	D.IIPFPLKETPEECNYANID.K	12771.3		10696.7		3899.5		28439.3		20353.8		40783		1
PREX1_HUMAN	R.ASQEASTEDPSGEQAQEEDQAD.S	339.9		299		0		1351.2		1771.7		1475.6		1
PRKDC_HUMAN	W.IHDNYRDPESETD.N	62972.6		122037		83326.1		118807		61118.8		412345		1
PRP4B_HUMAN	K.KLLAPDMFTESD.D	5504.8	602.596	5812.3	767.706	3446.3	145.028	23369.8	724.077	25206	901.985	34908.3	3098.05	2
PRP4B_HUMAN	K.LLAPDMFTESD.D	8841.4	1357.93	10344.8	2649.95	4917.3	373.565	17216.7	2173.86	7005.8	871.014	14637	1515.9	2
PRS6B_HUMAN	K.HSNALVDVLPPEAD.S	2092.9		2294.5		1731.4		5018.3		6499.1		8838		1
PSIP1_HUMAN	K.QPC*PSESD.I	5178.5		6427.3		3674.7		10777.9		10737.8		13750.9		1
PTPRS_HUMAN	R.EDQLPSGFPNID.M	41170.7		118850		13985.3		59955.7		14331.7		27998.3		1
PTRF_HUMAN	R.RGSSPDVHALLEITEESD.A	219402	3444.44	223120	3809.22	123988	1701.69	444970	10161.3	191829	2483.53	357014	6029.04	34
PTRF_HUMAN	R.GSSPDVHALLEITEESD.A	24338.7	2570.05	30843.6	3457.75	13279.7	1437	69988.2	4563.08	130261	4838.33	137351	4157.55	16
PTRF_HUMAN	L.RRGSSPDVHALLEITEESD.A	62462.9	2630.5	126350	6463.23	57495.4	2038.2	64467.2	2446.19	15201.4	324.807	101571	3978.88	12
PTRF_HUMAN	L.EITEESD.A	80076.1		186672		116025		122338		51232.7		227911		1
PUR4_HUMAN	R.LLC*SGHDVSD.G	9937.4		19725.9		7008.8		16689		17583.2		23253.6		1
PUS7_HUMAN	K.HGLTEAD.V	14041.4		10496.5		11590.2		38182.4		31903.1		32173.1		1
PYR1_HUMAN	R.C*FLTSQNHGFAVETD.S	11875.5	2267.75	19479.2	4206.19	9596.8	1401.38	55158.4	4977.34	197969	25760	250147	27424.4	5
PYR1_HUMAN	L.TSQNHGFAVETD.S	14428.1		24781.4		14760.6		29634.9		33491.7		201309		1
PYR1_HUMAN	F.LTSQNHGFAVETD.S	45443.5	12825.3	65668.8	13277.2	48247.6	10523.5	108153	22215.2	132538	26104.7	813916	163039	3
Q8IUB0_HUMAN	-.MITGTSQAD.C	617483		2.65134e+06		675080		782654		114452		715677		1
RAB24_HUMAN	R.RVDFHDVQDYAD.N	39130.9	261.135	36614.6	347.472	28792.8	18.2434	77624.1	8353.55	101085	13100.6	136758	27234.6	2
RAB24_HUMAN	R.VDFHDVQDYAD.N	5267.3		7284.5		3191.2		12820.2		11559.3		21554.4		1
##RAB4B_HUMAN	R.LQRLSAD.G	12153.5		10599.9		6733.8		17417.8		8860.5		13307.3		1
RAB9A_HUMAN	R.VLATEDRSDHLIQTD.T	71377.4	5263.96	64354.4	1855.22	36246.9	2825.72	195831	19799.1	337180	40404.4	569969	78807.5	4
RAB9A_HUMAN	R.RVLATEDRSD.H	74771.7	2106.97	83293.2	54.5886	52773.7	2385.85	119960	725.774	142347	5423.16	209577	1029.48	2
RAB9A_HUMAN	R.VLATEDRSD.H	26230	812.749	40339.6	1765.65	20391.5	858.923	101579	5703.03	201465	13920.6	340876	20211.5	2
RABE1_HUMAN	K.SAGNLDESD.F	28566.3	1347.96	74887.6	12000.7	21314.4	590.576	89389.2	417.9	52902	4710.18	81862.5	2001.04	2
##RABEK_HUMAN	K.MDSIDIC*HLD.D	3560.1		6247.1		2626.1		6009.7		5120.1		6340.3		1
RAD9A_HUMAN	R.SYHEEEAD.S	2267.3		2865.8		2585.6		3779.7		10424.3		14346		1
RANB3_HUMAN	K.LINESVDEAD.M	56327.9	5165.76	80215.8	7647.24	34050.3	2569.36	159533	16802.7	85989.3	8750.44	139600	14067.1	4
RANB3_HUMAN	R.VKLINESVDEAD.M	59908.2	7155.35	100632	4615.72	37037.5	4593.13	224178	21728.6	130058	24546.6	220710	31381.2	4
RANB3_HUMAN	L.INESVDEAD.M	154920		221879		189619		153383		40682.3		189862		1
RANB9_HUMAN	R.SQQVNNFTSNDVDMETD.H	12496.8	3759.12	12453.9	3595.48	13908.7	4151.19	30451.6	6909.43	33507.4	5290.73	37855	6193.86	4
RANG_HUMAN	R.AWVWNTHADFAD.E	43304.1	1664.4	67813.6	3203.15	34300.1	1423.18	177935	10723.8	288064	26039.9	377706	34464.3	10
RAPH1_HUMAN	K.SGSSSSSIPESQSNHSNQSD.S	5683.6	1155.84	6909.4	795.071	6553.8	802.566	10287.9	633.214	20824.6	1854.03	25984.2	5048.74	2
##RASF2_HUMAN	R.TRMLQPTD.E	56660.3		28535.6		36275.1		73782.1		50016.7		64595.7		1
RB15B_HUMAN	K.AEETRYPQQYQPSPLPVHYELLTD.G	0		0		0		3590.1		4140.7		6452.6		1
RB3GP_HUMAN	D.VVPQSMQDLLGMNND.F	8661.1		8966		10040.4		9426.9		7886.1		14202.9		1
RBBP7_HUMAN	W.QMAENIYNDEESD.V	7702.4	878.368	14314.4	1519.57	9258.5	1396.32	10320.5	1642.68	7170	255.973	32157.8	75.8018	2
RBM25_HUMAN	R.EYSSELNAPSQESD.S	4368.4	134.775	6437.9	765.867	1103.8	780.504	14466.8	1664.95	18689.2	1573.31	22465.6	2516.03	2
RBM25_HUMAN	Y.SSELNAPSQESD.S	19378.4		34886.1		19785.5		23189.8		13704.8		37496.9		1
RBP2_HUMAN	K.SVFGTPTLETANKNHETD.G	35061.7	3361.42	77013.6	3496.62	36338.8	3635.38	828182	40820.4	529987	28507.3	758387	57652.6	4
RBP2_HUMAN	R.ERTDVIQGDDVAD.A	30003.7	5107.61	58859.4	10274.4	34340.7	4757.72	205769	24456.4	246359	38197.3	347648	45437.2	6
RBP2_HUMAN	R.TDVIQGDDVAD.A	22606.8	591	28393	1108.18	7387.3	5223.61	64569.9	17509	53760.5	17437.3	94267.6	31195.6	2
RB_HUMAN	K.LRFDIEGSDEAD.G	17220.7	1085.79	25037.3	1973.18	9720.3	351.817	56172.6	3991.61	44602.7	3600.67	59003.1	4148.87	4
RB_HUMAN	R.LFLDHDKTLQTD.S	24583.8	26.8701	29395	1157.68	9741	30.2642	105502	2614.46	57510.4	3555.05	131018	13515.5	2
RB_HUMAN	L.RFDIEGSDEAD.G	167596	26086.7	254799	38749.8	190786	27599.7	424061	86706.5	244293	53971.8	862870	176278	3
RCN1_HUMAN	K.QATYGYYLGNPAEFHDSSD.H	12333.1	2525.67	16628.2	3053.4	7107.3	1262.49	36977.6	6266.93	44363.7	5878.42	66637.6	6768.53	5
RCN1_HUMAN	Y.YLGNPAEFHDSSD.H	41106.8	1440.04	86398.9	10371.6	42764.6	1645.44	130982	21387	79185.3	2580.78	554526	36928.9	4
RCOR3_HUMAN	L.STVGGQQPPSLIGIQTD.S	1596.7		2689.8		2569.1		5325.8		3536		13718.6		1
RED1_HUMAN	R.TLSVNTDFTSDQAD.F	7359.3		22957.5		3592.1		15493.2		6628.2		10494.9		1
RED1_HUMAN	L.SVNTDFTSDQAD.F	37711.5	4521.88	68392.2	7861.19	42088.4	9068.22	56597.1	2936.97	32157.5	2471.27	102137	2372.63	2
RED_HUMAN	Y.RAVGPTAEAD.K	43930.3		59027.2		42977.9		41033.8		15111.8		50651.7		1
RFC2_HUMAN	K.IIILDEAD.S	23172.9	1615.1	21203.6	2263.59	23002	3039.57	46272.1	6743.18	59664.7	12637.9	59523.2	13664.1	2
RFC2_HUMAN	R.HKIIILDEAD.S	49845.6		54788.7		25377.2		104281		76022.1		139022		1
RFC4_HUMAN	K.IVILDEAD.S	49513.9	530.777	55099.3	2990.38	24136.2	1202.37	91831.8	4431.61	38755.5	1699.67	82421.6	1988.01	3
RFC4_HUMAN	K.CLADGAD.E	34449.5		34417.1		30839.2		46421.5		39073		46168.2		1
RGNEF_HUMAN	R.SATSLESESD.H	12318.4	1308.85	12374.6	958.978	8073.3	823.143	22328.3	2738.13	17213.5	1528.98	22270.8	1059.1	2
RGS3_HUMAN	R.HSC*HLVC*DSSD.G	8740.7		10097		6959.1		15252.5		12700.5		18439.4		1
RHG12_HUMAN	K.VLSSTINNQAVETD.E	12740	1715.72	18546.8	2397.09	5191	101.116	22181.2	3980.3	12009.3	874.62	24382.2	168.716	2
RHG12_HUMAN	L.SSTINNQAVETD.E	61957.4	2777.94	105729	604.152	57670.5	3068.21	62365.1	1523.32	17984.4	2539.08	143102	12995.6	2
RHG21_HUMAN	R.TGVSPGDVSD.S	23452.3		29215.1		11232.2		62338.9		23066.6		40411.4		1
RHG23_HUMAN	R.AGAGDEADDERSELSHVETD.T	2345.2	1692.96	5718.7	103.591	3866.3	380.777	38799.9	738.29	69137.8	702.157	111434	7326.76	2
RICTR_HUMAN	R.ETVGVDATTMDTD.C	5199.4		5111		3512.2		8560.8		7160.3		8343.4		1
RIF1_HUMAN	R.RASQGLLSSIENSESD.S	1243.1		1740.4		1308.6		7077.3		7918.1		5584.3		1
RL3_HUMAN	K.NNASTDYDLSD.K	6339.1		6045.4		6011.6		10471.1		9665.7		15354.8		1
RLA2_HUMAN	K.KILDSVGIEAD.D	6148.3		8352.5		3700.7		10749.6		6210.8		10955.4		1
ROA0_HUMAN	R.C*FGFVTYSNVEEAD.A	42521.5	5415.81	53049.7	7243.46	20432.6	2238.05	97689.9	10146.8	49854.9	2271.68	86154.6	5219.19	6
ROA0_HUMAN	R.GFGFVYFQNHDAAD.K	15106.6	2050.78	18412.2	2111.46	13291.9	701.294	61893.4	1555.51	98907.4	7590.61	134445	7726.25	5
ROA0_HUMAN	K.RGFGFVYFQNHDAAD.K	12631.9		11212.3		9141.8		21075.2		14579.8		21479.4		1
ROA0_HUMAN	F.VYFQNHDAAD.K	38995	6804.35	76420.6	9002.88	43983.6	7401.43	64599.8	7011.67	24724.7	1673.65	137263	11764.7	2
ROA2_HUMAN	Y.GKIDTIEIITD.R	169437	13669.2	244690	20396.4	172261	13085	133308	10053.2	19580.7	1129.55	263074	22206.6	7
ROCK1_HUMAN	K.LLDLSDSTSVASFPSADETD.G	5215.7		8776.3		0		24610.2		20891.7		25715.1		1
ROCK2_HUMAN	Y.RENLLLSDSPSC*RETD.S	77677.9	2903.17	144479	15939.6	92959.1	9110.72	83052	11045.9	23011.8	1390.03	122545	12883.3	2
##RPB2_HUMAN	D.PTIEDDDEDYQMD.E	11480.5		4703.1		18958.6		12085		13381.9		8839.6		1
RPC4_HUMAN	K.TVDVSD.M	55002.7	2046.44	54652.4	3801.83	41309.9	197.212	95907.9	117.592	55893.1	2781.26	88198.4	2826.02	2
RPGF2_HUMAN	Y.ATATVISSPSTEELSQDQGD.R	50500.4		61369.2		59906.1		61249		25818.7		170352		1
RPP21_HUMAN	R.FLNDPGHLLWGDRPEAQLGSQAD.S	11196.1	639.769	17853	1591.86	7362.6	517.229	44060.6	2725.77	83986	6398.33	109736	8324.21	6
##RRP44_HUMAN	D.DIDTC*GPPD.V	11247.9		14593.9		5889.1		20981.6		21766.1		30024.7		1
RSRC1_HUMAN	K.EIEAIESD.S	47788.1	1305.11	58323.4	5870.54	24685.4	1417.89	98430.2	7599.28	35270.7	2387.12	78619.8	6321.96	2
RSRC1_HUMAN	R.VKEIEAIESD.S	17923.4		31914.2		8550.2		63713.4		64388.2		129282		1
RTCB_HUMAN	R.GLGHQVATD.A	14916.4		15819.1		14523.1		31294.5		19230.4		31238.8		1
RTN3_HUMAN	K.VVLPDDHLKDEMD.W	25903.9	3215.85	34503.4	3318.03	14748.5	1111.5	163551	15033.6	53446	6323.94	86154.2	7796.14	2
RTN4_HUMAN	K.LSAEPAPDFSD.Y	38465.8		54022.2		25985.7		91835.8		56527.7		83834.1		1
RUND1_HUMAN	F.RGC*PHVLGYEGPGDPASDEGD.G	17478.8	614.925	40551.9	1780.03	23015.3	499.259	38779.8	2871.65	17618.9	1447.55	81702.2	4161.23	3
SAFB1_HUMAN	K.MSSPEDDSD.T	34704.7	5268.44	44851.7	4988.85	18170.7	1615.67	83848.3	12574.4	38230.8	4602.13	61995.2	8631.37	2
SAMH1_HUMAN	Y.QHKVGNIIDTMITD.A	35037.3		68918.3		33991.8		34733.8		4557.7		59872.2		1
SC16A_HUMAN	R.THHPLGAGAGSGC*APLEAD.S	66142.6	7363.88	72709.5	11788.1	22349.4	1601.97	178760	19800.5	79176.9	8682.33	105597	11142.7	3
SC16A_HUMAN	L.GAGAGSGC*APLEAD.S	30847.6	926.451	55345.5	1733.9	43351.8	128.693	72713.5	3671.65	34143.5	2484.28	97478.1	2631.78	2
SC24D_HUMAN	Y.ATNTRGQIPPLVTTD.C	246468	49305.6	383981	80546.2	359826	70184.1	416647	91177.6	84602.5	19463.5	430548	108539	3
SEC62_HUMAN	K.EELEQQTD.G	21821.3	2214.59	30232.4	505.723	11793.2	1472.9	47564.3	249.538	40838	4091.04	62366.5	4339.59	2
SELB_HUMAN	K.DLTPAVTDNDEAD.K	3719		2958.8		2110.7		3591.8		3216.2		6019.6		1
SELO_HUMAN	K.LLETPYHC*EAGAATDAEATEAD.G	2855.4	2143.95	23834.6	1276.89	0	0	16209.8	3503.43	10930.9	392.656	14387.5	872.075	2
SEPT9_HUMAN	R.SQEATEAAPSC*VGDMAD.T	15775.6	4583.86	16222.9	4185.9	8370.5	2431.41	30403.1	4494.94	28017.3	3085.92	37251.5	5200.55	4
SERPH_HUMAN	R.SALQSINEWAAQTTD.G	15599.1	6473.23	18972.7	7095.32	9325.7	4378.38	31134.2	9266.71	22656.8	2615.89	46684	4097	3
SERPH_HUMAN	F.HATAFELDTD.G	122723	5736.97	192754	11125	112109	4170.3	107023	3546.92	29609.7	1847.6	183200	11285	2
SF3B2_HUMAN	K.YEEHVREQQAQVEKEDFSD.M	14294.3	1165.81	19911.9	2591.62	9406.7	635.194	71999.7	14154.9	43014.4	5783.71	69329	13374.2	2
SF3B2_HUMAN	K.ESRQEEMNSQQEEEEMETD.A	3769.4	1147.57	4682.9	918.13	2455.8	809.536	21183.4	2833.94	27928.6	4840.56	34592.4	4321.9	4
SF3B2_HUMAN	R.QEEMNSQQEEEEMETD.A	3061.5		3465.1		2406.3		6117.3		4831.5		6506.2		1
SF3B2_HUMAN	R.EQQAQVEKEDFSD.M	14670.9	2206.81	45381.5	211.354	16089.8	391.03	423145	6600.13	233291	4083.05	351764	2401.48	2
SF3B4_HUMAN	R.LLAAQNPLSQAD.R	11639.3		15131		7238.6		23061.4		10978.1		17740.2		1
SFR19_HUMAN	R.APEGDDFLSLHAESD.G	2649.3	43.9113	4002	4.80833	2056	305.894	16301.3	732.492	21962.2	1047.08	19796.1	1030.61	2
SHOT1_HUMAN	R.KVTAEAD.S	37353.8		40930.9		20713.3		217856		305567		425073		1
SIN1_HUMAN	K.LNDNVSAYC*LHIAEDDGEVDTD.F	1389.5		1944.1		909.1		4067.3		2645.9		4476.6		1
SIN1_HUMAN	Y.C*LHIAEDDGEVDTD.F	8651.8	626.214	15334	1759.71	11360.8	773.433	24869.5	1290.12	29370.5	4251.9	123923	17115	2
SLBP_HUMAN	R.HMDSQVEDEFD.L	13090.8	140.149	17937.9	160.867	12756.7	125.511	108155	4706.43	91936	2948.21	190219	6561.67	2
SLTM_HUMAN	R.SSASGYGSREGDRGVITD.R	90360.6	12910.4	89065.3	12344.8	82943.4	12015	147706	8554.43	126445	10086.9	194520	16194.2	3
SMCA2_HUMAN	R.DVDYSD.A	83632.6	9665.58	90993	2637.23	70485.4	6934.74	219764	24929.8	161166	40787.2	241693	44682.5	2
SMCA2_HUMAN	R.LAYLLQQTD.E	11418.1		13639.7		6138.2		23042.7		9434.8		21589.2		1
SMCA4_HUMAN	K.EVDYSD.S	137968	26591.6	169244	38354.2	78771.3	16623.6	200124	22711.7	117395	1035.98	191942	12610.4	2
SMHD1_HUMAN	R.QGDFESD.H	12570.4		10798.8		8972.5		18938.6		11432.8		17362.1		1
SNPC4_HUMAN	R.TDTPAPPTHALSQSPAEAD.G	16718.5	837.992	16922.1	362.251	9469.7	624.163	31032.7	323.926	18242.4	1729.58	30014	202.94	2
SNX33_HUMAN	R.MVQDEAD.G	26895.5		27840.8		15681.3		53011.5		21268.1		40271.9		1
SON_HUMAN	K.SHDDGNIDLESD.S	5417.6	1909.05	10504.4	3926.03	4242.6	1261.95	34292	970.35	48361.6	6825.43	60195.7	9425.65	3
SP16H_HUMAN	Y.TEVGEITTD.L	287386		596733		310694		541155		172203		1.28591e+06		1
SPA5L_HUMAN	R.GPSLLFLDEMD.A	15962.3	4580.85	15412.6	6398.18	7279	1503.73	35959.6	14479.7	19908.7	6315.67	32868.8	13493	2
SPAG5_HUMAN	K.SQLAVPHPETQDSSTQTD.T	21970.4		35577.9		9129.2		39012.8		21188.3		34257.7		1
SPB5_HUMAN	K.HIFSEDTSD.F	47035.1	2435.4	53989.2	1071.44	23332.7	954.778	115348	2790.08	174756	14740.5	208552	13009.3	4
SPB5_HUMAN	L.KHIFSEDTSD.F	16943.5		23713.4		15433.6		63933.7		14674.1		330862		1
SPCS1_HUMAN	L.KWLPVQESSTD.D	29522.4	981.747	50691.1	4124.62	30441.8	2346.18	66729.1	6132.24	12395.7	1346.12	207704	22745.2	2
SPS2L_HUMAN	R.VSQC*NLC*PTRIEVSTD.A	7662.3	2567.58	14272.6	2317.47	8713.3	1655.41	153171	32760.3	187211	43641.8	228822	52994.3	2
SPT5H_HUMAN	R.HGGFILDEAD.V	44837.9	3759.76	55511.1	4500.66	34506.1	3205.53	92697.2	7801.08	50144.3	6065.49	87132	9732.33	2
SPTA2_HUMAN	K.VAEDLESEGLMAEEVQAVQQQEVYGMMPRDETD.S	881.7		847.1		411.8		2051.8		955.1		1723.9		1
SPTB2_HUMAN	K.HTLVEAD.I	35564.1	156.2	41357.4	1103.79	26318.6	1063.91	66044.4	929.421	60766.7	482.6	93537	2608.94	2
SQSTM_HUMAN	R.KIALESEGRPEEQMESD.N	27148.8	3322.88	49141.1	5314.66	20328.1	1817.81	319055	25956.9	471647	35544.8	776363	54447.6	5
SQSTM_HUMAN	K.IALESEGRPEEQMESD.N	39805.3	9567.04	46343.3	8233.22	34236.9	8122.04	246862	28673.4	451855	63728.3	575142	76478.5	4
SRF_HUMAN	R.MSATGFEETD.L	21479.9	1190.7	30291.4	397.677	17796.5	2132.42	46087.9	1294.64	37820	329.087	54071.9	890.601	2
SRP72_HUMAN	L.KTIESANQQTD.K	62204		96309.2		61288.6		74556.9		7899.9		115018		1
SRPK1_HUMAN	F.LSSQNGDSSTSQETD.S	778	602.738	9908.8	854.892	4812.3	181.514	11085.2	177.06	9136	1108.6	35842.6	3612.61	2
SRR1L_HUMAN	F.GNLHLDSLPEESDVATD.S	13356	854.468	14873.5	1409.19	15284.6	365.009	14581.1	763.039	12287.3	836.154	30154.4	3055.55	2
SRRM2_HUMAN	R.SRSGSSQELDVKPSASPQERSESD.S	50958.6	7840.82	78191.5	5449.04	24133.7	2882.1	76949.5	5677.29	45397	1051.18	120444	10272.9	2
SRRM2_HUMAN	R.SGSSQELDVKPSASPQERSESD.S	43042.8	5444.48	72418.9	9168.08	23533.5	615.242	133026	17586.1	126245	19811.1	311518	53937.5	4
SSFA2_HUMAN	R.TASQHSDSSGFAEDSTD.C	5405.9	803.485	5927	182.292	3989	192.899	11544.7	380.777	7478.7	784.818	10776.6	1039.45	2
STIM1_HUMAN	K.AVAEEDNGSIGEETD.S	10234	535.139	17969.2	230.409	4984.2	660.872	27253.3	1673.35	37672.1	3953.67	37493.1	3551	5
STIM1_HUMAN	K.KAVAEEDNGSIGEETD.S	31385.9	2612.41	30988.7	27.0822	14230.3	1177.54	65520	4584.03	42284.2	2278.02	72256.1	9857.42	2
STK24_HUMAN	W.KAEQSHDDSSSEDSDAETD.G	5971.1	1311.75	9963.9	2551.45	6119.5	897.531	44130	11262.4	16531.7	4159.41	346330	79839.6	2
SUMO2_HUMAN	R.FRFDGQPINETD.T	54493.6	2513.58	69364.7	4844.89	44231.2	2672.45	135110	9567.95	257887	20681.4	270525	19711.7	4
SUMO2_HUMAN	F.RFDGQPINETD.T	441237	27304.9	594013	5318.29	495362	43950.2	620314	30246.3	348894	19885.5	1.06209e+06	84580.9	2
SYNE2_HUMAN	K.QILNNYSAQFSLEHMSPDQAD.K	3943.9	324.916	4313.5	356.735	2561.9	487.692	8134.7	14.4957	4851.5	43.7699	7063.3	513.289	2
SYNE2_HUMAN	F.SLEHMSPDQAD.K	24372.8	907.501	69768	3128.52	29985.8	1011.3	65125	95.4594	57696.7	2680.29	242970	7441.17	2
T179B_HUMAN	R.GDPEWSSETD.A	18737.3	2377.79	17566.2	2093.32	10856	2172.51	37144.7	6131.11	49346.1	9449.14	54923.8	6883.83	2
T23O_HUMAN	F.QLLTSLMDID.S	36970.7		22937.2		66051.4		99941.7		136474		182259		1
T2FA_HUMAN	R.IHDLEDDLEMSSDASD.A	228.9	161.857	499.9	353.483	255.1	180.383	7437.5	347.119	18947.5	454.74	19917.2	179.181	2
TBA1C_HUMAN	K.DYEEVGADSAD.G	9773		6343		5695.3		18824.1		32294.4		31808.3		1
TCF20_HUMAN	R.YGPPHETD.G	79437.4	2133.03	116695	11984.3	63174.4	3403.93	324143	55695.9	226892	39413.6	313996	59948.7	3
TCF20_HUMAN	K.RYGPPHETD.G	62070.7	1279.93	40927	730.583	65747.7	225.355	96318	241.548	102074	872.428	95749.3	956.928	2
TCPB_HUMAN	R.MLPTIIADNAGYDSAD.L	1444.3		1365.4		789.4		2569.3		2329.9		3043.8		1
TCPB_HUMAN	L.RMLPTIIADNAGYDSAD.L	2479.7	526.865	4115.3	1078.69	3181.4	421.577	6492.9	1035.13	6768.9	1239.2	32758.8	3620.1	2
TF3C1_HUMAN	K.YISC*VFAEESD.L	4319.5		4254.4		2110.9		6538.1		4730.2		8251.6		1
TF3C1_HUMAN	R.YHDEAD.Q	4819.2		4841.2		5764.8		8192.7		7799.5		10842.8		1
TF3C1_HUMAN	Y.ISC*VFAEESD.L	42677		63405.3		29209.3		30438.6		6420.1		56414.1		1
TLN1_HUMAN	R.ILAQATSDLVNAIKADAEGESD.L	8424.7	441.588	8344.1	363.241	4020.9	578.343	14600	318.764	10416.5	543.977	20164.9	619.355	2
TM63B_HUMAN	K.IEHTETD.T	26161.6	2239.41	41229	3115.51	18669.8	1045.1	57766.7	3124.92	74494.7	11190	102646	14139.2	2
TM9S1_HUMAN	R.YNLDEETTSAGSGDDFDQGD.N	4812.7		5632.4		2016		6419.1		5982.8		10349.8		1
TNR6B_HUMAN	K.SMQDGWGESD.G	16229.2	636.538	21779.6	1500.48	10256.4	1080.18	34074.2	816.991	33156.6	514.491	34954.1	784.394	2
TOP1_HUMAN	K.RPRDEDDAD.Y	1100.5		1242		1679.2		12589.3		23702.6		12831		1
TOP2A_HUMAN	K.SVVSDLEAD.D	27415.4		23994.8		18870		36060		20503.2		36030.7		1
TPIS_HUMAN	R.HVFGESD.E	87075.5	1430.83	96973.6	7830.78	70590.3	5910.78	141969	8144.31	90586	9530.95	122062	8467.18	2
TPM1_HUMAN	K.KATDAEAD.V	26064.9		36149.8		11449.4		29492.6		15192.9		18138.1		1
TPM2_HUMAN	K.LDKENAIDRAEQAEAD.K	143011	1622.22	263742	4835.21	51469	2440.28	174115	824.82	37924.4	583.105	60232.9	1107.33	3
TPM3L_HUMAN	K.HIAEEAD.R	43872	4508.8	54062.9	2652.43	45329.2	4039.28	65724.3	4644.21	47116.5	6314.96	51252.4	3770.43	2
TPP2_HUMAN	K.GC*ALADHLLHTQAQDGAISTD.A	5510.7	247.982	7671.7	1162.84	4077.9	1345.84	19640.9	1929.91	28083.4	2438.67	32771	4503.14	2
TPP2_HUMAN	R.KGC*ALADHLLHTQAQDGAISTD.A	3744.7		1228.4		1526.9		9292.5		12673.6		19338.3		1
TPP2_HUMAN	L.ADHLLHTQAQDGAISTD.A	51265.2	7557.13	83819.5	2312.17	58958.4	2999.97	106626	8148.49	74897.5	7566.68	236266	15709.2	2
TPP2_HUMAN	L.HTQAQDGAISTD.A	14018.1	2268.89	25582.5	2896.1	17928.1	1998.78	54876.2	11838.7	66325.2	18379.8	158185	29232.2	2
##TPR_HUMAN	R.LQSVLDDVD.E	35481.1		44148.9		13037.7		72698.6		70117.6		50879.2		1
TPX2_HUMAN	K.NVTQIEPFC*LETD.R	4703.3	452.195	4709.3	218.142	3142.1	761.766	14230	2947.08	8856.9	2218.12	10312.7	1642.11	2
TRIO_HUMAN	K.MALEDRPSSLLVDQGD.S	3927.6	1200.95	9849.2	723.908	6910.8	1061.4	92669	19646.6	130203	29201.1	90441.2	16894.7	3
TRIO_HUMAN	K.SKMALEDRPSSLLVDQGD.S	4979.5	563.776	6619.3	573.11	4162.5	189.01	66342.1	2985.62	52324.9	1024.24	84252.4	4197.1	2
TRIP4_HUMAN	R.RTQVIDDESD.Y	10213.8	382.262	13479.2	612.92	8673.7	314.168	60637	683.772	115781	6697.29	115894	2453.09	2
TRIP4_HUMAN	R.TQVIDDESD.Y	16005.6		15692.1		14698.6		25790.5		18783		22743.9		1
TRIP6_HUMAN	R.IQELSATVTTD.C	152835	3600.4	198016	5045.14	93216.5	3108.99	376512	9873.53	204315	7401.58	367642	8388.57	13
TRIP6_HUMAN	W.RIQELSATVTTD.C	50002	1757.45	85246.7	3597.52	56321.9	4201.67	86322.6	6351.54	50258.5	6857.52	256014	45811.1	3
TRIPB_HUMAN	K.TQLHEERQDIQTD.N	13372.7	1474.25	15721	3928.26	7732	512.087	80809.5	2941.92	163685	1336.93	156084	5831.16	2
TRIPC_HUMAN	R.LLDTNPEINQSD.S	6238.7		7570		4064.9		9840.8		5492.7		6419.2		1
TSN8_HUMAN	K.CC*GLVNGAAD.W	10125.8		11560.5		7473.6		16726.2		29658.2		20409.3		1
TSP1_HUMAN	K.C*GAC*PPGYSGNGIQC*TD.V	26875		33735.3		29040.8		49775		22646.9		32290.3		1
TTC28_HUMAN	K.SSFGHPYTIPESLRVQDDASD.G	3291.8	144.108	2832.5	41.79	2043.4	9.05097	8518.3	429.992	17809.1	61.4476	25765.5	839.548	2
TTC28_HUMAN	K.LASSDTGESDQSSTETD.S	18606.1	1235.1	18084.7	1099.2	7627.8	67.458	21267.4	735.108	18319.8	726.34	25596.1	14.0714	2
TUT4_HUMAN	K.INAEREQPVQC*DEMD.C	15250.9	687.661	16453.8	1186.24	11153.9	875.469	29687.8	1465.69	27566.8	2596.92	34430.9	1927.5	2
TWF1_HUMAN	R.QIKINEVQTD.V	22431.6	976.09	28538.2	282.56	13014.8	593.121	92675	6282.93	75487.8	2486.19	409155	6251.32	2
TWF1_HUMAN	K.INEVQTD.V	77733.1		104690		40738.4		194317		144678		162371		1
TYY1_HUMAN	R.EEVVGGDDSD.G	51975.7	7660.87	15222.3	774.777	7209.3	313.885	20261	1204.49	11309.1	119.855	17153.1	181.656	2
UBAP2_HUMAN	R.FSTQGMGTFNPADYSD.S	5166.1	711.013	9472.8	613.019	3193.5	296.205	46359	4357.15	43364.9	3377.33	42798.9	3805.23	6
UBE2Z_HUMAN	R.LHNENAEMDSD.S	7909.6	461.741	14647.4	689.995	4786.6	119.642	26669.2	950.917	23553.6	662.276	33775.7	1472.27	2
UBE2Z_HUMAN	R.LHNENAEMDSDSSSSGTETD.L	5480.5	26.2337	4968.2	125.016	3492.4	2469.5	12992.6	286.944	17666.7	954.523	21065.9	1448.93	2
UBP14_HUMAN	L.QQKLEAIEDDSVKETD.S	26887.6	1127.69	92045.8	546.028	29441.7	639.154	123703	268.064	25447.7	2220.67	517772	4388.02	2
UCHL5_HUMAN	R.QLAEEEPMDTD.Q	10462.4		16998.7		4869.6		39113.7		40500.4		72310.9		1
UHRF1_HUMAN	K.SSTHGEAAAETD.S	491.8		507.2		504.3		1590.9		2068.9		1557.1		1
UHRF1_HUMAN	K.ERDSELSDTD.S	10342.5	2046.86	12536.5	1519.22	9561.1	1315.86	73195.4	10521.9	70403.8	11768	104695	15605.4	2
UN13B_HUMAN	F.VEVTMVGPHQSD.K	15122.9		23668.4		14274.6		16418		3584.6		26188		1
UNK_HUMAN	K.TGIC*IHETD.S	7435.6		10394.3		4115		14418.5		9706.1		13660.1		1
VAV2_HUMAN	W.FAGNMERQQTD.N	184624	29364.9	279852	55718.5	241786	44356.5	188410	31971.3	65632.4	13938.2	252937	45508.5	2
VCIP1_HUMAN	K.SGSLQTGLPESFPLTGGTENLNTETTD.G	1781.2		2102.2		895.6		3695.8		2895.3		4636.1		1
VIR_HUMAN	K.TSSLPNHSEPDHDTD.A	5826.5	144.886	7413.3	122.259	4228.2	637.81	19766.6	177.908	28163.9	1832.47	35692.5	684.267	2
VPP2_HUMAN	R.NVEFEPTYEEFPSLESD.S	8761.5	61.7304	7661.7	487.409	4037.4	341.25	19820.8	1158.38	12504.7	1016.18	24757.9	1523.6	2
VPS4B_HUMAN	K.LHLGTTQNSLTEAD.F	3127.7		3816.6		2710.3		5481.8		6031		9333.3		1
VRK1_HUMAN	F.AVGEIITD.M	148769	8853.4	251910	233.062	171672	1495.04	185080	9840.31	39012.2	5432.7	228225	14352.3	2
VTI1B_HUMAN	R.ATQSIERSHRIATETD.Q	221404	73682.1	214632	73700.9	130208	18418.7	394648	152639	174194	26622.1	383649	100207	3
WDR62_HUMAN	R.LLGDDDVAD.G	69790.4	7099.21	82710.4	16831.8	51219.8	496.389	139241	11173.8	76446.1	1351.63	137400	13706.5	2
WDR62_HUMAN	K.RLLGDDDVAD.G	27143.1	2694.01	46360	543.341	31743.2	908.632	205919	5042.38	349421	3697.81	420801	1250.16	2
WIPF2_HUMAN	R.AAAPRPPVSAASGRPQDDTD.S	10911.6	3220.02	15525.1	3869.36	9995.9	2176.12	90558.4	34079.4	91240.7	38315.1	106279	42862.1	2
XPO1_HUMAN	K.EFAGEDTSD.L	42394.1	4787.04	64380.8	7914.79	20365.3	766.999	68582.2	6303.15	34648.1	1879.84	59836.3	4938.08	2
XRN1_HUMAN	R.IIDDWILMGFLVGND.F	8786.6		5958.3		17069.1		15913.7		23445.8		19678.5		1
YAP1_HUMAN	R.TMTTNSSDPFLNSGTYHSRDESTD.S	3225.4	724.077	3971.1	389.828	3608.8	416.91	40996.2	4937.87	45087.3	5539.12	38807.7	3957.89	2
YAP1_HUMAN	R.TPDDFLNSVDEMD.T	3648.3	318.552	4508.9	35.0018	1928.5	163.978	8921.4	136.754	5149.2	97.7222	7396.1	235.537	2
YETS2_HUMAN	R.AETPSANHSESD.S	1507.5	53.8108	1612	25.5973	1630.6	87.8227	10868	48.5075	24809.6	52.3259	31249.2	434.446	2
Z280D_HUMAN	K.TDEVVSDQTD.D	21978		30338.9		9807.1		38234.6		14326.3		21923		1
Z3H7B_HUMAN	R.TLPSTDSLDDFSD.G	2309.6		5399.9		1429.6		6043.6		4943.2		6212.5		1
ZC11A_HUMAN	R.LGMSADPDNEDATD.K	5033.7	669.842	13348.3	257.458	6274.1	262.549	36409.4	4123.85	34468.6	2199.67	46508.4	1490.02	2
ZC3HD_HUMAN	K.ERTPESEEENVEWETNRDDSD.N	3085.6	2192.6	3104.8	854.044	1399.8	989.808	29958.3	2498.28	57492.6	8238.93	66263	3933.07	2
ZDBF2_HUMAN	R.HIDLEDESC*ESD.S	889.8	629.184	1757.9	1243.02	776.1	548.786	12865.3	1474.39	21621.6	4315.9	16492.7	904.46	2
ZFP90_HUMAN	K.SYHC*NDC*GEDFSHITDFTD.H	4103.1	211.92	6037.4	228.537	2557.5	119.289	8576.5	141.209	9768.8	561.867	12530.7	1609.02	2
ZGPAT_HUMAN	L.LREAVVEGDGILPPLRTEATESD.S	12410.7	664.185	20223	374.625	14798	27.5772	15510.1	1014.2	6389.4	308.864	34747.7	1443.98	2
ZMYM3_HUMAN	K.MANVLDEPGQDLEAD.F	2041.2		2308.1		1292.1		4196.7		4249.8		4609		1
ZMYM4_HUMAN	K.QFSKGETEQDLEAD.F	15873.5		27178.8		5625.5		36432.3		20892.1		34302.2		1
ZN134_HUMAN	K.STLVQHESIHTGENPYDC*SD.C	8288.8	310.137	6720	1130.95	3884	437.558	20432.7	28.4964	34413.9	1108.67	33709.8	1615.46	2
ZN187_HUMAN	K.LIVVTD.S	10586.1		8123.1		7420.1		15125.5		7094.3		13705.3		1
ZN407_HUMAN	R.LKGQGATFVETD.S	5727	228.678	9327.4	206.758	4406	330.926	70008	2364.42	85788.9	5487.93	134978	8245.01	2
ZN462_HUMAN	K.FEGQPSSLPLENETD.S	1977.5	20.294	2812.7	58.1949	998.4	219.486	10040.5	553.877	14376.3	1069.64	15494.1	547.23	2
ZN646_HUMAN	K.EATPHLQGETVSTD.S	1070.6		1611.4		657.6		4580.5		4557.4		4204.3		1
ZO1_HUMAN	R.ATLLNVPDLSD.S	47088.1	5241.96	49550.1	3485.93	26906.5	2576.88	140686	12295.6	123130	18515.5	167442	17634.2	4
ZO1_HUMAN	L.LNVPDLSD.S	47114.9		83462		45438.7		70435.5		20029.9		135394		1
ZO2_HUMAN	R.LISDFEDTD.G	10234.8		17226.3		7835.8		25296.2		11707.3		25353.7		1
ZRAB2_HUMAN	R.TGYGGGFNERENVEYIEREESD.G	13936.3	65.4074	24023.2	852.912	12019.8	1345.2	60522.6	2665.23	96562.1	47.3054	127456	2081.86	2
ZRAB2_HUMAN	K.SRGLFSAND.W	46327.3		35518.3		38520.8		63588.3		49538.9		65938.8		1
ZRAB2_HUMAN	R.ENVEYIEREESD.G	17318.6	1126.56	27265.1	2418.23	16868.3	556.281	87042.8	5989.48	138988	10018.9	131380	6842.25	2
ZRAB2_HUMAN	Y.GGGFNERENVEYIEREESD.G	29486.7	1875.74	49562.9	4081.35	39173.6	1571.33	142371	2035.27	191650	19648.5	545662	57067.8	2
