# Supplementary material for: Uncovering a Dual Regulatory Role for Caspases During Endoplasmic Reticulum Stress-induced Cell Death
Source: Mol Cell Proteomics. 2016 Apr 28;15(7):2293–307. doi: 10.1074/mcp.M115.055376 (PMC4937505; doi:10.1074/mcp.M115.055376)
Supplement: Supplemental Data [file 10.1074_M115.055376_mcp.M115.055376-9.xls]

## Sheet: normalized, clustered
Gene	Protein	T=0hr	T=4hr	T=8hr	T=24hr	T=48hr	T=72hr	Cluster
HLA-J	1A02_HUMAN	-0.506253	-0.747538	-0.949492	-0.259922	1.53335	0.929854	1
HLA-C	1C03_HUMAN	-0.424269	-1.01262	-0.612461	-0.458764	1.07559	1.43252	1
EIF4EBP1	4EBP1_HUMAN	-0.446634	-0.967309	-0.578577	1.58636	0.885371	-0.479215	1
SLC3A2	4F2_HUMAN	-1.01525	-1.09255	-0.206051	0.0678715	1.44417	0.801807	1
A2M	A2MG_HUMAN	-1.20493	-1.25107	0.268845	0.290965	1.06701	0.82917	1
APP	A4_HUMAN	-0.415169	-0.903078	-0.918491	-0.242753	1.37315	1.10635	1
SLC1A5	AAAT_HUMAN	-1.45773	-0.427728	0.144118	0.276343	1.6048	-0.139799	1
AAK1	AAK1_HUMAN	-0.854465	-0.910072	-0.242403	0.797943	1.60833	-0.399332	1
PRKAG1	AAKG1_HUMAN	-0.91187	-0.916484	-0.0773408	-0.45533	1.5855	0.77553	1
AARSD1	AASD1_HUMAN	-0.723297	-0.143155	-1.11228	0.019398	1.78568	0.173651	1
GOT1	AATC_HUMAN	-0.967003	-1.1147	-0.190917	0.656105	1.53244	0.0840736	1
SLC33A1	ACATN_HUMAN	-1.11454	-0.910916	-0.586648	0.496225	1.28061	0.83527	1
ACO1	ACOC_HUMAN	-0.801851	-1.04044	-0.0058925	-0.465748	1.5931	0.72083	1
SCD	ACOD_HUMAN	0.529651	-0.167711	-0.898786	-1.37391	1.24727	0.663491	1
ACSS2	ACSA_HUMAN	-0.980838	-0.482893	-0.0618578	-0.842444	0.804912	1.56312	1
POTEM	ACTBM_HUMAN	-0.502026	-0.865716	-0.0574665	-0.939304	0.783854	1.58066	1
ADAM10	ADA10_HUMAN	-0.0227722	-1.35287	-0.694275	-0.179292	1.37519	0.874023	1
ADAM17	ADA17_HUMAN	-0.632019	-1.03651	-0.805643	0.148258	1.43702	0.888895	1
AGK	AGK_HUMAN	-0.415497	-0.292214	-0.604284	-0.916282	1.8403	0.387973	1
PGM3	AGM1_HUMAN	-1.31629	-0.849053	0.0263566	0.336232	1.5369	0.265855	1
AGRN	AGRIN_HUMAN	-0.929342	-0.921931	-0.64918	0.130737	1.32639	1.04333	1
ALDH1L2	AL1L2_HUMAN	-0.797516	-1.01478	-0.6881	1.12308	1.25914	0.118168	1
ALDH3A1	AL3A1_HUMAN	-0.992161	-0.2719	-0.666986	-0.581754	1.28184	1.23097	1
ALDH3A2	AL3A2_HUMAN	-0.950912	-0.56744	-0.309883	-0.673815	1.46735	1.0347	1
ALDH3B1	AL3B1_HUMAN	-0.997408	-0.630007	-0.192909	-0.675085	1.21785	1.27756	1
GPT2	ALAT2_HUMAN	-1.06996	-1.08203	0.127015	1.42036	0.786073	-0.181458	1
ALB	ALBU_HUMAN	-0.644646	-0.630333	-0.595689	-0.105251	0.0212485	1.95467	1
ALDH2	ALDH2_HUMAN	-1.33258	-0.67255	-0.267482	0.0536496	1.45269	0.766279	1
ALG2	ALG2_HUMAN	-1.14788	-1.28632	-0.0154983	0.746168	0.752409	0.95112	1
ALG5	ALG5_HUMAN	-0.936017	-0.91375	-0.568586	0.204314	1.59329	0.620753	1
ALKBH5	ALKB5_HUMAN	-1.87673	0.445577	0.0379542	0.0764345	1.10846	0.208298	1
ANTXR1	ANTR1_HUMAN	-0.638686	-0.605896	-0.44511	-0.783878	0.816602	1.65697	1
ANXA1	ANXA1_HUMAN	-1.29908	-1.05751	0.517002	-0.0301564	1.23309	0.636657	1
ANXA3	ANXA3_HUMAN	-1.16143	-1.17457	0.929016	-0.172961	0.534651	1.04529	1
ANXA4	ANXA4_HUMAN	-0.988457	-0.712198	0.0189653	-0.692175	1.51757	0.856295	1
ANXA6	ANXA6_HUMAN	-0.945605	-1.17396	0.139232	0.105113	1.62281	0.252416	1
ANXA7	ANXA7_HUMAN	-1.44676	-0.590443	0.199093	-0.347989	1.02982	1.15629	1
AP3D1	AP3D1_HUMAN	-1.18299	-0.917219	0.380727	0.442958	1.53362	-0.257089	1
APLP2	APLP2_HUMAN	-0.4954	-0.862551	-0.693475	-0.498655	1.15347	1.39662	1
APOB	APOB_HUMAN	-0.719276	-0.67646	-0.482142	-0.629271	0.897412	1.60974	1
APOH	APOH_HUMAN	-0.669513	-0.6575	-0.666422	-0.387428	0.602651	1.77821	1
ARF4	ARF4_HUMAN	-0.353789	-1.60852	0.639318	-0.485862	0.962425	0.846429	1
ARFRP1	ARFRP_HUMAN	-1.52107	-0.473205	-0.0482017	-0.0668282	1.39454	0.714769	1
ARHGEF2	ARHG2_HUMAN	-1.17678	-1.0327	-0.19481	0.341348	1.39643	0.666516	1
ARL1	ARL1_HUMAN	-0.739718	-0.704214	-0.327423	-0.654209	0.722873	1.70269	1
ARL8A	ARL8A_HUMAN	-0.814479	-1.14568	0.52947	-0.688083	0.946112	1.17266	1
ARMC9	ARMC9_HUMAN	-0.627074	-0.703808	-0.314247	-0.888322	1.18192	1.35153	1
ASAH1	ASAH1_HUMAN	-0.511792	-1.11627	-0.465003	-0.261165	1.64423	0.709994	1
ASNS	ASNS_HUMAN	-0.943564	-0.972706	-0.637014	0.256702	1.31367	0.982907	1
ASPH	ASPH_HUMAN	-0.893933	-0.70208	-0.120831	-0.705276	1.57343	0.848694	1
ASS1	ASSY_HUMAN	-0.845786	-0.833514	-0.748526	-0.0258544	1.32345	1.13023	1
ATP13A1	AT131_HUMAN	-1.29671	-0.62764	-0.000661657	-0.41443	1.26022	1.07922	1
ATP1B1	AT1B1_HUMAN	-1.0383	-1.03935	-0.469461	0.392496	1.34754	0.807081	1
ATP1B3	AT1B3_HUMAN	-0.606753	-1.05972	-0.274561	0.10575	1.84988	-0.0145908	1
ATP2A1	AT2A1_HUMAN	-0.929792	-1.18708	0.108705	-0.112584	1.53633	0.584422	1
ATP2A2	AT2A2_HUMAN	-0.993558	-1.00931	-0.15993	-0.0580618	1.60996	0.610903	1
ATP2B1	AT2B1_HUMAN	-1.11634	-0.788254	-0.173869	-0.263609	1.55186	0.790217	1
ATP5H	ATP5H_HUMAN	-1.31103	-0.533816	0.148773	-0.438137	1.56947	0.56474	1
ATP5L2	ATP5L_HUMAN	-0.928196	-1.10053	0.00826259	0.145567	1.69521	0.179692	1
B2M	B2MG_HUMAN	0.53008	-1.03299	-0.730934	-0.620132	1.6392	0.214771	1
AKR1C3	B4DKT3_HUMAN	0.959882	0.00811867	-0.637045	-1.63032	0.357616	0.941751	1
BSG	BASI_HUMAN	-1.18323	-0.461166	-0.102482	0.357266	1.76337	-0.373752	1
BET1	BET1_HUMAN	-0.814835	-0.467332	-1.24506	0.312929	1.20193	1.01237	1
TGFBI	BGH3_HUMAN	-0.811832	-1.4273	-0.212056	1.18784	0.789463	0.473885	1
GUSB	BGLR_HUMAN	-0.919084	-0.64419	-0.785637	-0.141454	1.27769	1.21268	1
BLVRB	BLVRB_HUMAN	-0.838901	-1.06998	-0.492545	0.0277746	1.40002	0.973634	1
BMP1	BMP1_HUMAN	-1.09879	-0.965141	-0.527508	0.4049	1.21264	0.973894	1
BNIP2	BNIP2_HUMAN	-0.874464	-0.560013	-0.915597	0.0455966	1.61375	0.690723	1
SDF4	CAB45_HUMAN	-0.912355	-0.493703	-0.192123	-0.164613	1.95521	-0.192412	1
CALCOCO2	CACO2_HUMAN	-0.890175	-0.996382	-0.440554	-0.117183	1.3214	1.12289	1
CRAT	CACP_HUMAN	-0.918359	-0.831696	0.0693362	-0.601718	1.63784	0.644598	1
CDH13	CAD13_HUMAN	-0.815883	-0.871554	-0.359968	-0.464079	1.0608	1.45068	1
CALR	CALR_HUMAN	-0.889809	-0.912758	-0.625147	0.0644258	1.4879	0.875388	1
CANX	CALX_HUMAN	-0.872959	-0.863805	-0.653017	-0.069269	1.36571	1.09334	1
CASC4	CASC4_HUMAN	-0.438133	-0.868738	-0.564491	-0.625395	1.58503	0.911729	1
CTSC	CATC_HUMAN	-0.816102	-1.0459	-0.504318	0.0192172	1.51336	0.833741	1
CTSD	CATD_HUMAN	-0.827675	-0.689111	-0.645898	-0.3924	1.22911	1.32598	1
CAV2	CAV2_HUMAN	-0.432109	-1.14282	-0.28141	-0.5985	1.39583	1.05902	1
CPA4	CBPA4_HUMAN	0.175293	-0.827637	-0.908964	-0.806267	1.23527	1.1323	1
C3orf26	CC026_HUMAN	-1.17257	-0.9138	0.279423	0.375283	1.59512	-0.163451	1
CCDC90A	CC90A_HUMAN	-1.06816	-1.06457	0.367067	0.156047	1.60205	0.0075712	1
CCDC90B	CC90B_HUMAN	-1.15364	-0.327936	-0.195014	-0.640283	1.62191	0.694971	1
CCDC47	CCD47_HUMAN	-1.06652	-0.833443	-0.0700543	-0.343213	1.58654	0.726693	1
CCPG1	CCPG1_HUMAN	-0.892818	-0.86642	-0.726729	0.0702003	1.18376	1.23201	1
CD47	CD47_HUMAN	-1.04801	-0.68384	-0.62719	-0.0737388	1.41135	1.02143	1
CD63	CD63_HUMAN	-0.810384	-0.924736	-0.548073	-0.218022	1.17256	1.32866	1
CDK16	CDK16_HUMAN	-0.699806	-1.21264	-0.766433	1.0931	0.784992	0.800794	1
CEBPB	CEBPB_HUMAN	-0.926302	-1.15404	-0.422796	0.445425	1.42629	0.631421	1
CETN2	CETN2_HUMAN	0.615811	0.507036	-1.26709	-1.20739	1.11566	0.235967	1
C6orf130	CF130_HUMAN	-1.07453	-1.03003	-0.201639	0.0268844	0.870036	1.40928	1
CTH	CGL_HUMAN	-1.02437	-1.00432	-0.585955	0.635687	1.3333	0.645663	1
CHID1	CHID1_HUMAN	-0.811595	-0.775687	-0.714288	-0.0704926	1.63941	0.732652	1
STUB1	CHIP_HUMAN	-0.640649	-0.7962	-0.313597	-0.191861	1.95457	-0.0122599	1
TMEM245	CI005_HUMAN	-0.931902	-1.01098	-0.414408	-0.0608574	1.1373	1.28085	1
C9orf64	CI064_HUMAN	-0.41728	-1.47223	0.148645	0.214558	1.60739	-0.0810816	1
CISD2	CISD2_HUMAN	-0.870197	-0.996226	-0.243944	0.312605	1.75827	0.0394965	1
CDK5RAP3	CK5P3_HUMAN	-0.7047	-1.40424	-0.138474	0.0329144	1.27938	0.935119	1
CLCN7	CLCN7_HUMAN	-0.640241	-0.686559	-0.648851	-0.578356	1.50256	1.05145	1
CLGN	CLGN_HUMAN	-0.81073	-0.813035	-0.653874	-0.244816	1.18117	1.34128	1
CLU	CLUS_HUMAN	-0.932946	-0.997561	-0.693871	0.658253	1.36181	0.60431	1
CNTLN	CNTLN_HUMAN	-0.838437	-0.617847	-0.752914	0.288509	1.80315	0.117536	1
C3	CO3_HUMAN	-0.452586	-0.91312	-0.877554	-0.185406	0.892085	1.53658	1
COASY	COASY_HUMAN	-0.865827	-1.1437	-0.0729366	0.0579166	1.67719	0.347362	1
COL12A1	COCA1_HUMAN	1.09396	-0.514576	-1.25233	0.00122528	1.26981	-0.598088	1
COG2	COG2_HUMAN	-1.14506	-0.607674	-0.638488	0.105847	1.52298	0.76239	1
COG3	COG3_HUMAN	-0.29982	-1.69905	0.116095	-0.050658	1.22958	0.703862	1
COG4	COG4_HUMAN	-0.368541	-0.741279	-0.442696	-0.359466	1.99562	-0.0836368	1
COG5	COG5_HUMAN	-0.872917	0.168424	-0.779202	0.540347	1.66866	-0.725315	1
COMT	COMT_HUMAN	-1.0707	-0.885042	-0.0886512	-0.363338	1.33008	1.07765	1
COX5A	COX5A_HUMAN	-0.624531	-0.492805	-0.455566	-0.769393	1.81319	0.529109	1
COX6C	COX6C_HUMAN	-0.557189	-0.666031	-0.849908	-0.443611	1.54105	0.975684	1
COX7A2L	COX7R_HUMAN	-0.751828	-0.756977	-0.532095	-0.386017	1.70572	0.721199	1
CYP51A1	CP51A_HUMAN	-0.219241	-1.16088	0.127165	-0.70769	0.217034	1.74361	1
C17orf101	CQ101_HUMAN	-0.931855	-0.383875	-0.0381239	-0.954478	1.60561	0.702719	1
FAM210A	CR019_HUMAN	-0.646066	-1.42135	0.375898	-0.0107838	1.54829	0.15401	1
CRELD2	CREL2_HUMAN	-0.899292	-0.871563	-0.797152	0.353292	1.43819	0.776521	1
CRTAP	CRTAP_HUMAN	-0.671304	-1.04745	-0.230492	-0.341078	1.71959	0.570739	1
C19orf10	CS010_HUMAN	-0.911335	-1.0325	0.0583183	0.257499	1.73826	-0.110244	1
CTAGE1	CTGE2_HUMAN	-1.11849	-0.883844	-0.510593	0.3189	1.41205	0.781978	1
CTAGE9	CTGE4_HUMAN	-1.09242	-0.835132	-0.601462	0.372238	1.45456	0.702213	1
CTAGE5	CTGE5_HUMAN	-0.988329	-0.938295	-0.606924	0.269975	1.39606	0.867511	1
SLC7A1	CTR1_HUMAN	-0.363734	-1.48916	-0.282459	0.0710107	1.49827	0.566071	1
CYR61	CYR61_HUMAN	1.48413	-1.35476	-0.784815	0.0152351	0.585501	0.0547039	1
CD55	DAF_HUMAN	-0.828702	-1.01496	-0.26404	0.156336	1.77726	0.174104	1
DCLK1	DCLK1_HUMAN	-0.895902	-0.753469	-0.603646	-0.232191	1.49081	0.994395	1
DECR1	DECR_HUMAN	-1.18353	-0.576616	0.207186	-0.619808	1.57589	0.596868	1
DGKA	DGKA_HUMAN	-0.684072	-1.19518	-0.345332	0.114526	1.66537	0.444688	1
DAGLB	DGLB_HUMAN	-0.689601	-1.52194	0.338649	0.160444	1.40463	0.307819	1
HSD17B11	DHB11_HUMAN	0.848195	-1.33582	-0.0967244	-1.06286	0.839111	0.808097	1
HSD17B12	DHB12_HUMAN	-1.09649	-0.871467	0.214618	-0.249687	1.68115	0.321876	1
DHRS7	DHRS7_HUMAN	-1.00431	-1.0313	0.0239477	-0.335504	1.34688	1.00028	1
DNAJB11	DJB11_HUMAN	-1.06949	-0.928557	-0.606951	0.454904	1.30654	0.843552	1
DNAJC10	DJC10_HUMAN	-0.909538	-0.678465	-0.570617	-0.360863	1.05639	1.46309	1
DNAJA3	DNJA3_HUMAN	-0.289606	-1.02991	-0.226809	-0.546998	1.85715	0.236172	1
DNAJB9	DNJB9_HUMAN	-0.998479	-0.983937	-0.670753	0.568455	1.25312	0.831593	1
DNAJC1	DNJC1_HUMAN	-1.22258	0.284535	-0.582721	-0.556901	1.59394	0.483723	1
DNAJC3	DNJC3_HUMAN	-0.95413	-1.01437	-0.620999	0.49199	1.39025	0.707254	1
DOCK9	DOCK9_HUMAN	-0.790042	-0.356132	-0.487603	-0.207218	1.98672	-0.14573	1
POLB	DPOLB_HUMAN	-1.19348	-1.18491	0.177086	0.300487	1.29925	0.601564	1
DHRS7B	DRS7B_HUMAN	-0.939468	-1.012	-0.311245	-0.064408	1.54072	0.786405	1
DNAH3	DYH3_HUMAN	-1.04606	-0.722046	-0.413596	0.958234	1.49114	-0.267673	1
ECH1	ECH1_HUMAN	-0.567864	-0.851303	-0.0973016	-0.914679	1.49077	0.940375	1
ECI1	ECI1_HUMAN	-1.2083	-0.86096	0.0415951	-0.286733	1.29243	1.02198	1
EDIL3	EDIL3_HUMAN	-1.0663	-0.824028	-0.432215	-0.0898352	1.40535	1.00702	1
ELMOD2	ELMD2_HUMAN	-0.715311	-0.893471	-0.48805	-0.240963	1.74385	0.593945	1
EML2	EMAL2_HUMAN	-1.17421	-0.678513	-0.40987	0.0962184	1.64754	0.518834	1
--	ENPLL_HUMAN	-0.871581	-0.908315	-0.713376	0.249656	1.52626	0.717352	1
HSP90B1	ENPL_HUMAN	-0.872321	-0.90652	-0.698679	0.125121	1.44692	0.905481	1
ERAP1	ERAP1_HUMAN	-0.636226	-0.616559	-0.614634	-0.653106	1.60248	0.918045	1
SQLE	ERG1_HUMAN	-0.389816	-0.649819	-0.716809	-0.789247	1.11667	1.42902	1
LSS	ERG7_HUMAN	-0.748625	-0.899794	0.561339	-1.02309	0.910649	1.19952	1
ERLEC1	ERLEC_HUMAN	-1.16405	-0.934109	-0.0118086	1.14944	1.18374	-0.223222	1
ERLIN2	ERLN2_HUMAN	-0.95141	-0.658892	-0.054805	-0.695763	1.62017	0.740696	1
ERP44	ERP44_HUMAN	-0.924347	-0.971671	-0.520981	0.105711	1.50765	0.803638	1
ESYT1	ESYT1_HUMAN	-0.703851	-1.21255	-0.0433726	-0.106662	1.69879	0.367643	1
PFKFB2	F262_HUMAN	-0.681406	-0.973295	-0.481844	-0.252332	1.66304	0.72584	1
F5	FA5_HUMAN	-0.832792	-0.769102	-0.745841	-0.148346	1.35159	1.14449	1
ZMPSTE24	FACE1_HUMAN	-0.992969	-0.881464	0.114665	-0.225879	1.76789	0.217753	1
FADS3	FADS3_HUMAN	-0.735233	-0.804501	-0.867519	0.854511	1.52601	0.0267283	1
FAF2	FAF2_HUMAN	-0.935281	-0.621636	-0.613303	0.0138118	1.79843	0.357983	1
FAHD2A	FAH2A_HUMAN	-1.04063	-0.881542	-0.309904	-0.0332169	1.62104	0.644257	1
FAHD1	FAHD1_HUMAN	-0.925473	-0.599224	-0.534663	0.0333639	1.86303	0.162962	1
--	FAM3C_HUMAN	-1.03049	-1.03576	0.108646	-0.219415	1.55523	0.621778	1
FAT1	FAT1_HUMAN	-1.20288	-0.897415	-0.165356	0.542232	1.54774	0.175675	1
FBLN1	FBLN1_HUMAN	-0.534627	-0.944444	-1.13205	0.53654	1.26182	0.812765	1
FBN1	FBN1_HUMAN	-0.724046	-1.23673	-0.660831	0.547966	1.20899	0.864659	1
AFP	FETA_HUMAN	-0.869192	-0.805213	-0.137034	0.190637	-0.244947	1.86575	1
AHSG	FETUA_HUMAN	-0.711655	-0.714763	-0.66208	0.0155464	0.20116	1.87179	1
FGF2	FGF2_HUMAN	-0.878903	-1.16098	-0.0451593	1.06189	1.29471	-0.271562	1
FN1	FINC_HUMAN	-0.579948	-1.23795	-0.728552	0.308685	1.14425	1.09351	1
FKBP11	FKB11_HUMAN	-1.1086	-0.773813	-0.468603	-0.068082	1.10472	1.31437	1
FKBP14	FKB14_HUMAN	-0.723486	-1.13329	0.00570108	-0.198224	1.75028	0.299023	1
FKBP2	FKBP2_HUMAN	-0.852563	-0.841518	-0.667106	0.168108	1.68258	0.510496	1
FNDC3A	FND3A_HUMAN	-1.16599	-0.481511	-0.0300167	-0.0951386	1.84223	-0.0695751	1
FOLR1	FOLR1_HUMAN	-0.754316	-0.594932	-0.606829	-0.562598	0.927343	1.59133	1
FRAS1	FRAS1_HUMAN	-0.853812	-0.924162	-0.772829	0.203704	1.28248	1.06462	1
FRG1	FRG1_HUMAN	-1.34753	-0.937607	0.53257	1.3612	-0.0187782	0.410143	1
FTH1	FRIH_HUMAN	-0.54408	-0.622933	-0.370035	-0.9601	0.984621	1.51253	1
FUCA2	FUCO2_HUMAN	-0.934856	-0.927583	-0.686757	0.247166	1.35502	0.947009	1
FYCO1	FYCO1_HUMAN	-1.2243	-0.0650286	-0.331886	-0.452157	1.75531	0.31806	1
HBA2	G3V1N2_HUMAN	-0.875446	-0.770741	-0.753809	-0.0670027	1.12442	1.34258	1
GANAB	GANAB_HUMAN	-1.43812	-0.430704	-0.174957	-0.209848	1.38396	0.869662	1
GNG5	GBG5_HUMAN	-0.870873	-0.423458	-0.561553	-0.297379	1.89523	0.258029	1
GABARAP	GBRAP_HUMAN	-0.297371	-0.92847	-0.556812	-0.729107	1.4193	1.09246	1
SERPINE2	GDN_HUMAN	-0.732049	-1.22557	-0.729118	0.778306	0.91138	0.997048	1
GFPT1	GFPT1_HUMAN	-1.05575	-1.01902	-0.486891	0.403256	1.32205	0.836355	1
GFPT2	GFPT2_HUMAN	-0.788792	-1.11465	-0.568133	0.494199	1.54247	0.434899	1
GGH	GGH_HUMAN	-0.861758	-0.919551	-0.563578	0.17338	1.68006	0.49145	1
GGPS1	GGPPS_HUMAN	-0.720249	-1.10773	0.244381	-0.386408	1.7282	0.241809	1
IFI30	GILT_HUMAN	-0.863626	-0.942742	-0.636705	0.123909	1.51692	0.802243	1
GBA	GLCM_HUMAN	-0.452544	-0.886394	-0.196171	-0.714428	1.80683	0.442709	1
GLIPR1	GLIP1_HUMAN	-0.529544	-1.50025	-0.0390592	0.454966	1.49904	0.11484	1
GK3P	GLPK3_HUMAN	-1.16724	-0.965192	-0.295201	0.378298	1.45815	0.591184	1
SHMT2	GLYM_HUMAN	-1.0091	-0.996739	-0.196796	-0.0885435	1.54365	0.747529	1
GMPPA	GMPPA_HUMAN	-1.10412	-0.894808	-0.337298	0.553705	1.5881	0.194417	1
GNS	GNS_HUMAN	-1.02075	-0.886494	-0.0479575	-0.227769	1.69784	0.485125	1
GOLGA2	GOGA2_HUMAN	-1.04607	-0.986729	-0.341469	0.335391	1.57823	0.460648	1
GOLM1	GOLM1_HUMAN	-0.550755	-0.823753	-0.400701	-0.74081	1.52593	0.990088	1
GPR107	GP107_HUMAN	-0.882638	-1.1429	0.207705	-0.391057	1.47799	0.730903	1
GPR56	GPR56_HUMAN	-1.04577	-0.885286	-0.740459	0.723163	1.25108	0.697272	1
GPX8	GPX8_HUMAN	-0.361642	-0.958407	0.154014	-1.13116	1.21528	1.08191	1
HSPA9	GRP75_HUMAN	-0.920393	-1.05529	-0.229431	-0.0113562	1.62307	0.593396	1
HSPA5	GRP78_HUMAN	-1.05368	-0.983717	-0.619761	0.703958	1.23631	0.716889	1
GCLM	GSH0_HUMAN	-0.8827	-1.10553	0.310362	-0.493879	1.47328	0.698466	1
GCLC	GSH1_HUMAN	-0.955652	-0.971402	-0.539663	0.327511	1.54736	0.591845	1
GLG1	GSLG1_HUMAN	-0.695697	-1.02278	-0.674604	0.0185632	1.49976	0.874766	1
GTPBP1	GTPB1_HUMAN	-1.10317	-1.05363	0.317298	0.193327	1.59116	0.0550132	1
H1F0	H10_HUMAN	-1.07029	-0.976863	-0.502986	0.312783	1.27119	0.96616	1
HIST1H1E	H14_HUMAN	-1.2284	0.560977	-0.921473	0.849543	1.18582	-0.446472	1
H1FX	H1X_HUMAN	-1.49053	-0.871848	0.175494	0.49523	1.24035	0.451309	1
HIST1H2BA	H2B1A_HUMAN	-0.771364	-0.264805	-0.459405	-0.4165	1.98617	-0.074094	1
HIST1H2BC	H2B1C_HUMAN	-0.129509	-1.60105	-0.0796924	0.4349	1.48723	-0.111877	1
HS6ST2	H6ST2_HUMAN	-0.867333	-0.962824	-0.758377	0.382408	1.39102	0.81511	1
HACL1	HACL1_HUMAN	-1.16782	-0.924852	-0.31458	0.131916	1.33249	0.942847	1
HBA2	HBA_HUMAN	-0.895005	-0.857624	-0.773605	0.158279	1.04921	1.31875	1
HDDC2	HDDC2_HUMAN	-0.430812	-0.191593	0.306301	-1.22922	-0.22205	1.76737	1
FECH	HEMH_HUMAN	-1.4185	-0.196786	-0.367655	0.101277	1.65964	0.222027	1
HERC5	HERC5_HUMAN	-0.726794	-0.648069	-0.0748249	-0.706096	1.86017	0.29562	1
HEXA	HEXA_HUMAN	-0.957893	-0.792278	-0.490164	-0.266224	1.2863	1.22026	1
HEXB	HEXB_HUMAN	-1.05652	-0.458421	-0.095648	-0.554221	1.79448	0.37033	1
HINT2	HINT2_HUMAN	-1.18841	-0.731053	-0.428876	-0.0094221	0.967131	1.39064	1
HM13	HM13_HUMAN	-0.890625	-0.972526	-0.532571	-0.0324637	1.33295	1.09523	1
HMGCL	HMGCL_HUMAN	-1.06683	-0.791043	-0.332684	-0.277639	1.26862	1.19958	1
HMOX1	HMOX1_HUMAN	-0.355633	-1.28159	-0.624233	0.124991	0.546913	1.58955	1
HSPA13	HSP13_HUMAN	-0.782819	-1.21457	-0.415884	0.0996209	1.31905	0.994606	1
EPHX1	HYEP_HUMAN	-0.879397	-0.436956	-0.532017	-0.697519	1.16029	1.3856	1
HYOU1	HYOU1_HUMAN	-0.975476	-0.973922	-0.676026	0.427475	1.24846	0.949492	1
IGFBP4	IBP4_HUMAN	-0.536689	-1.09454	-0.898351	0.31749	1.38838	0.823718	1
IGFBP7	IBP7_HUMAN	0.809934	-1.42698	-0.953815	0.616705	1.00738	-0.0532283	1
IBTK	IBTK_HUMAN	-1.51198	-0.606584	-0.0982915	0.428438	1.4203	0.36811	1
IDH1	IDHC_HUMAN	-0.961888	-1.01221	-0.509828	0.234338	1.44499	0.80459	1
IDI1	IDI1_HUMAN	-0.212833	-0.971547	0.309506	-1.26153	0.924286	1.21212	1
IFI16	IF16_HUMAN	-1.24738	-0.976203	-0.256279	0.406244	1.27176	0.801856	1
IFRD1	IFRD1_HUMAN	-1.23835	-1.07409	0.176701	0.773851	1.29551	0.0663747	1
IKBIP	IKIP_HUMAN	-0.863613	-0.973617	0.174457	-0.481211	1.68269	0.46129	1
CHUK	IKKA_HUMAN	-0.438446	-1.19136	-0.233468	-0.180543	1.8006	0.24321	1
IL6ST	IL6RB_HUMAN	-0.127896	-0.909695	-0.951891	-0.443117	1.4341	0.998498	1
ILVBL	ILVBL_HUMAN	-0.938004	-1.19679	0.312264	-0.386629	1.123	1.08616	1
IMMT	IMMT_HUMAN	-0.971005	-0.842679	0.0595137	-0.344445	1.76442	0.334198	1
INADL	INADL_HUMAN	-0.697758	-1.15946	-0.450805	-0.0295665	0.82783	1.50976	1
C19orf63	INM02_HUMAN	-0.623653	0.24097	-1.13345	-0.783425	1.22246	1.07709	1
ISG15	ISG15_HUMAN	-1.19933	-0.51656	-0.384024	-0.0393697	1.72443	0.414852	1
ITIH3	ITIH3_HUMAN	-1.06024	-1.16357	-0.124195	0.134069	1.24457	0.969364	1
ITM2B	ITM2B_HUMAN	-0.78084	-0.869508	-0.658395	-0.197312	1.14893	1.35712	1
JTB	JTB_HUMAN	-0.0178109	-1.25677	-0.3975	-0.286071	1.7738	0.184355	1
KIAA0090	K0090_HUMAN	-0.687411	-0.744933	-0.113057	-0.921244	1.41893	1.04772	1
KIAA0528	K0528_HUMAN	-1.3937	-0.497947	0.449687	-0.648064	1.00402	1.086	1
KRT10	K1C10_HUMAN	-1.03583	0.641126	-0.847805	-0.696727	1.43411	0.505124	1
KRT2	K22E_HUMAN	-0.571971	-0.587995	-0.170754	-0.93296	1.78965	0.474034	1
KRT1	K2C1_HUMAN	-0.938368	0.771908	-1.13453	-0.498983	1.32866	0.471313	1
KRT7	K2C7_HUMAN	-0.839092	-1.56722	0.598433	0.259199	1.10239	0.446287	1
KRT8	K2C8_HUMAN	-0.737138	-0.93439	0.236274	-0.790615	1.57413	0.651741	1
PFKL	K6PL_HUMAN	-1.09933	-0.993454	-0.0484507	0.573905	1.57251	-0.00517732	1
CSNK1G1	KC1G1_HUMAN	-0.479534	-0.448992	-0.462221	-0.506578	2.02064	-0.123312	1
CAMK2D	KCC2D_HUMAN	-1.28257	-0.690184	0.440377	-0.575857	1.30984	0.798392	1
MVK	KIME_HUMAN	-0.987733	-0.751613	-0.499391	0.153427	1.75409	0.331223	1
KATNB1	KTNB1_HUMAN	-1.38655	0.52427	-0.739368	-0.119671	1.47717	0.244143	1
L1CAM	L1CAM_HUMAN	-0.715023	-0.604521	-0.636354	-0.131881	1.91611	0.171665	1
LACTB2	LACB2_HUMAN	-1.00311	-0.836404	-0.371352	0.132307	1.73877	0.339788	1
LAMA4	LAMA4_HUMAN	-0.978707	-0.910191	-0.65097	0.199181	1.24396	1.09672	1
LAMB1	LAMB1_HUMAN	-0.798538	-0.986872	-0.641266	0.0452767	1.45491	0.926488	1
LAMB2	LAMB2_HUMAN	-0.896455	-0.793435	-0.68479	-0.109621	1.24318	1.24113	1
LAMC1	LAMC1_HUMAN	-0.731157	-0.96748	-0.734327	0.0556933	1.47266	0.904607	1
LAMP1	LAMP1_HUMAN	-1.01093	-0.972099	-0.372548	0.0201622	1.45646	0.878957	1
LAMP2	LAMP2_HUMAN	0.972769	-0.486053	-0.323013	-1.46369	0.0475864	1.2524	1
LNPEP	LCAP_HUMAN	-1.27031	-1.0643	0.129497	0.141176	1.24049	0.823445	1
LDLR	LDLR_HUMAN	-0.0936818	-0.577116	-0.37824	-1.31084	1.10158	1.2583	1
LGALS8	LEG8_HUMAN	-0.92095	-1.22125	0.518827	-0.401443	1.31252	0.712299	1
LGALS3BP	LG3BP_HUMAN	-0.949191	-0.874435	-0.607584	-0.000240165	1.14768	1.28378	1
LIPA	LICH_HUMAN	-0.840306	-0.854191	-0.616714	-0.186655	1.12769	1.37018	1
LPL	LIPL_HUMAN	-0.755176	-0.870259	-0.912625	0.274188	1.44953	0.81434	1
LMAN1	LMAN1_HUMAN	-0.840611	-1.00283	-0.385632	-0.0506502	1.65845	0.621276	1
LMAN2	LMAN2_HUMAN	-1.05821	-0.906366	-0.272958	-0.0395743	1.58014	0.696972	1
LONP1	LONM_HUMAN	-1.11484	-0.924057	-0.320732	0.0493318	1.40934	0.900951	1
LOXL2	LOXL2_HUMAN	-0.944106	-0.967968	-0.694414	0.368974	1.27705	0.960459	1
LRIF1	LRIF1_HUMAN	-1.64782	-0.551057	0.107294	1.12607	0.825811	0.139705	1
LRP1	LRP1_HUMAN	-1.01522	-0.817184	-0.0830743	-0.133017	1.79197	0.256524	1
LAMTOR3	LTOR3_HUMAN	-1.2758	-0.674507	-0.309464	0.51037	1.59266	0.15675	1
LUM	LUM_HUMAN	-0.841117	-0.977128	-0.653733	0.19636	1.51371	0.761909	1
LY6K	LY6K_HUMAN	-0.579718	-1.06072	-0.749748	-0.0287064	1.36809	1.0508	1
LYPLAL1	LYPL1_HUMAN	-1.08615	-0.634866	-0.241462	-0.111603	1.8102	0.26388	1
LZTFL1	LZTL1_HUMAN	-0.712429	-1.37503	0.00193888	0.263374	1.57148	0.250662	1
MAN1B1	MA1B1_HUMAN	-0.958896	-0.827604	-0.204566	-0.404694	1.59796	0.797797	1
GSTZ1	MAAI_HUMAN	-0.891322	-1.03474	0.0579978	-0.280634	1.68438	0.46432	1
MAGT1	MAGT1_HUMAN	-0.99212	-0.863465	-0.732914	0.639854	1.43527	0.513378	1
MANF	MANF_HUMAN	-1.01839	-0.99287	-0.467341	0.611707	1.49995	0.366951	1
ME3	MAON_HUMAN	-1.52157	-0.764382	0.428228	0.267833	1.33418	0.255706	1
MCCC1	MCCA_HUMAN	-1.28525	-0.735675	-0.0633864	-0.0719952	1.56442	0.591885	1
MED12L	MD12L_HUMAN	-0.62323	-1.31347	-0.119047	0.423945	1.64085	-0.00905102	1
--	MFAP5_HUMAN	-0.905282	-0.725072	-0.770265	0.107472	1.60517	0.68798	1
MGAT2	MGAT2_HUMAN	-1.14897	-0.226456	-0.136488	-0.626241	1.75169	0.38646	1
MGST1	MGST1_HUMAN	-0.426441	-0.482396	-0.345761	-1.12271	1.62433	0.752974	1
MIF4GD	MI4GD_HUMAN	-0.837355	-1.40648	-0.18354	0.412917	0.79813	1.21633	1
MIA3	MIA3_HUMAN	-1.17994	-0.771448	-0.32367	0.212041	1.63767	0.425355	1
MIB1	MIB1_HUMAN	-1.23155	-0.631751	0.250099	-0.505698	1.56986	0.549044	1
C18orf8	MIC1_HUMAN	-1.78829	-0.367872	0.594051	0.655235	-0.0330064	0.939881	1
MINPP1	MINP1_HUMAN	-0.105115	-0.653009	-0.691489	-1.00771	1.07107	1.38626	1
MLEC	MLEC_HUMAN	-0.781461	-0.77764	-0.520405	-0.465696	1.44271	1.1025	1
MAP1LC3A	MLP3A_HUMAN	0.0322551	-1.83793	0.109704	0.412272	1.19639	0.08731	1
MMAB	MMAB_HUMAN	-0.484935	-1.0587	0.182558	-0.939827	1.35084	0.950068	1
ALDH6A1	MMSA_HUMAN	-1.04404	-0.95968	-0.523155	0.592104	1.4639	0.470876	1
MOCOS	MOCOS_HUMAN	-1.04155	-0.953558	-0.580426	0.457509	1.38817	0.729848	1
SLC16A1	MOT1_HUMAN	-0.760802	-1.0175	-0.127424	0.374135	1.77989	-0.248305	1
SLC16A7	MOT2_HUMAN	-0.331209	-0.653568	-0.513647	-0.717324	1.89209	0.323657	1
MPI	MPI_HUMAN	-1.01421	-0.908344	-0.130519	-0.332087	1.48793	0.897235	1
IGF2R	MPRI_HUMAN	-1.02097	-0.773162	-0.311981	-0.221962	1.66568	0.662394	1
MPZL1	MPZL1_HUMAN	-0.0364994	-0.716705	-0.0462814	-1.41515	1.22549	0.989143	1
MSLN	MSLN_HUMAN	-1.42608	-0.674725	-0.135031	0.542561	1.46504	0.228231	1
MOSPD2	MSPD2_HUMAN	-1.07694	-1.43795	0.258917	0.699287	0.729258	0.827429	1
MSTO1	MSTO1_HUMAN	-0.929706	-1.1568	-0.296939	0.155089	1.43234	0.796021	1
MTCH2	MTCH2_HUMAN	-0.779736	-0.600369	-0.0499147	-0.816948	1.77049	0.476474	1
MTX2	MTX2_HUMAN	-1.20525	-0.616538	-0.484511	0.103126	1.59902	0.604151	1
MTX3	MTX3_HUMAN	-1.12492	-0.964984	-0.212158	0.0282863	1.4306	0.843177	1
NADKD1	NAKD1_HUMAN	-0.980352	-1.22961	-0.178146	0.270417	1.35868	0.759016	1
NBAS	NBAS_HUMAN	-0.803394	-0.91401	0.0897143	-0.406284	1.81621	0.217766	1
NCOA4	NCOA4_HUMAN	-0.624983	-0.773871	-0.671213	-0.479164	1.07323	1.476	1
POR	NCPR_HUMAN	-0.792743	-0.824178	-0.10085	-0.745567	1.44642	1.01692	1
NDRG1	NDRG1_HUMAN	-0.547269	-1.25131	-0.271755	0.923672	1.45375	-0.307087	1
--	NDUA4_HUMAN	0.0997022	-0.982112	-0.530218	-0.420484	1.88801	-0.0548929	1
NDUFB3	NDUB3_HUMAN	1.29331	-0.341509	-0.904551	-1.21451	0.927298	0.239959	1
NDUFB7	NDUB7_HUMAN	-0.781951	-0.558498	-0.963404	0.430042	1.71407	0.159743	1
NDUFB8	NDUB8_HUMAN	-0.371504	-1.6411	-0.157474	0.186127	1.25778	0.726171	1
NDUFB9	NDUB9_HUMAN	0.347708	-1.17408	-0.549773	-0.0426779	1.75584	-0.337024	1
NDUFC2	NDUC2_HUMAN	-0.568745	-1.39082	0.485761	-0.49116	1.39139	0.573569	1
NEB	NEBU_HUMAN	-0.553467	-0.492491	-0.451711	-0.105075	2.01621	-0.413463	1
NEK9	NEK9_HUMAN	-0.787243	-1.05745	-0.142128	-0.467615	1.30162	1.15281	1
NTN4	NET4_HUMAN	-1.09606	-0.998095	-0.42265	0.693505	1.40188	0.421417	1
CMAS	NEUA_HUMAN	-1.08247	-0.483506	-0.209673	-0.408631	1.79854	0.385745	1
NFXL1	NFXL1_HUMAN	-1.17561	-1.05908	0.0130836	0.470352	1.4845	0.266743	1
NGDN	NGDN_HUMAN	-0.865441	-0.997995	-0.534033	0.100112	1.54923	0.748128	1
NHLRC2	NHLC2_HUMAN	-1.14266	-0.469262	-0.25251	0.0645019	1.84504	-0.0451085	1
FAM129A	NIBAN_HUMAN	-0.940031	-0.914185	-0.764145	0.376324	1.26543	0.97661	1
GBAS	NIPS2_HUMAN	-1.05418	-0.96444	0.000936826	-0.294172	1.4719	0.839957	1
NNMT	NNMT_HUMAN	-1.06062	-1.1184	0.46291	-0.317324	1.36447	0.668964	1
NNT	NNTM_HUMAN	-0.783846	-0.685362	-0.0485637	-0.843104	1.63641	0.724469	1
NOB1	NOB1_HUMAN	-0.946493	-0.730995	-0.723247	0.0842261	0.736054	1.58046	1
NOP56	NOP56_HUMAN	-0.606227	-1.5333	0.548832	0.27658	1.37828	-0.0641624	1
NQO2	NQO2_HUMAN	-0.841522	-0.756913	-0.618329	-0.120729	1.71192	0.62557	1
NUCB2	NUCB2_HUMAN	-0.87158	-0.919656	-0.691344	0.215531	1.52109	0.745957	1
NUCKS1	NUCKS_HUMAN	-0.882793	-0.786392	-0.303662	0.928474	1.54752	-0.50315	1
C1orf27	ODR4_HUMAN	-0.519791	-1.16529	0.0818724	-0.080269	1.82706	-0.143587	1
ORC1	ORC1_HUMAN	-1.70558	-0.329992	-0.0313616	0.103239	1.12744	0.836259	1
OS9	OS9_HUMAN	-0.260605	-0.982473	-0.85192	-0.136883	1.72079	0.511094	1
DDOST	OST48_HUMAN	-0.134468	-1.19432	0.10406	-0.974894	1.3957	0.803923	1
PI4K2A	P4K2A_HUMAN	-0.859075	-1.05375	0.314232	-0.505416	1.59237	0.51163	1
PYCR1	P5CR1_HUMAN	-0.968823	-0.873012	-0.630485	0.387271	1.58012	0.504923	1
PYCR2	P5CR2_HUMAN	-0.776021	0.00423554	-0.762618	-0.0495139	1.92318	-0.339266	1
FAM213A	PAMM_HUMAN	-0.56339	-0.637889	-0.289036	-1.01959	1.29217	1.21773	1
PBXIP1	PBIP1_HUMAN	-0.508544	-0.636507	-0.533132	-0.844598	1.54108	0.981699	1
PCK2	PCKGM_HUMAN	-1.1139	-0.939151	-0.570023	0.616679	1.28531	0.721085	1
PCNT	PCNT_HUMAN	-1.03908	-0.638724	-0.33092	-0.169276	1.79693	0.381064	1
PRCP	PCP_HUMAN	-1.13524	-0.898597	-0.0829099	0.141603	1.6681	0.307043	1
PDCD4	PDCD4_HUMAN	-0.671241	-0.714419	-0.954985	0.11198	1.67604	0.552624	1
PDE2A	PDE2A_HUMAN	-1.00002	-0.945621	-0.667235	0.370514	1.18899	1.05336	1
P4HB	PDIA1_HUMAN	-0.999142	-0.865452	-0.403902	0.183652	1.70671	0.378135	1
PDIA3	PDIA3_HUMAN	-0.890796	-0.968405	-0.569662	0.153143	1.54483	0.730886	1
PDIA4	PDIA4_HUMAN	-0.936773	-0.907438	-0.725594	0.430415	1.4562	0.683189	1
PDIA5	PDIA5_HUMAN	-0.859661	-1.21878	0.384253	-0.204533	1.57526	0.323461	1
PDIA6	PDIA6_HUMAN	-0.984124	-0.808995	-0.555445	0.0129518	1.5806	0.755013	1
PDP1	PDP1_HUMAN	-0.688428	-0.877229	0.0559302	-0.834356	1.56568	0.778407	1
--	PEG10_HUMAN	-0.940492	-0.734031	-0.62495	0.730339	1.62766	-0.0585287	1
PHB2	PHB2_HUMAN	-1.04819	-0.608504	-0.11833	-0.347664	1.81741	0.305278	1
PHB	PHB_HUMAN	-0.759176	-0.837698	0.0542487	-0.735776	1.67867	0.599733	1
PIBF1	PIBF1_HUMAN	1.03975	-0.230554	-1.21027	-0.600644	1.37793	-0.376208	1
PNPLA6	PLPL6_HUMAN	-0.636774	-1.03548	-0.163884	-0.11596	1.86393	0.0881665	1
PNPLA8	PLPL8_HUMAN	-1.13896	-0.780459	-0.3386	0.277117	1.6761	0.304804	1
PMVK	PMVK_HUMAN	-0.836101	-1.00617	-0.0554167	-0.545562	1.18211	1.26113	1
PNO1	PNO1_HUMAN	-0.936827	-1.41197	0.28274	0.329914	1.33327	0.402866	1
PPIB	PPIB_HUMAN	-0.975684	-0.925218	-0.500247	0.469072	1.61998	0.312098	1
PRAF2	PRAF2_HUMAN	-0.990516	0.436864	-0.124413	-1.23216	0.470427	1.4398	1
PRX	PRAX_HUMAN	0.156404	-1.64974	0.0454735	0.800714	1.16062	-0.513465	1
PRDX4	PRDX4_HUMAN	-1.0407	-1.08387	-0.183614	0.218441	1.53335	0.556395	1
PREB	PREB_HUMAN	-1.34868	-0.604197	-0.0921329	0.896882	1.39383	-0.245706	1
PRNP	PRIO_HUMAN	-1.20588	-1.06674	-0.0149259	0.789379	1.32455	0.173619	1
PRKRA	PRKRA_HUMAN	-0.917064	-0.0991688	-0.623871	-0.659601	1.73318	0.566522	1
PRSS23	PRS23_HUMAN	-0.894924	-1.10603	-0.481388	0.151204	1.21094	1.1202	1
PRUNE	PRUNE_HUMAN	0.109574	-0.979841	-0.324777	-1.11477	1.0772	1.23262	1
PTDSS1	PTSS1_HUMAN	-0.541418	-1.37604	-0.123828	0.0459526	1.6322	0.363129	1
PTTG1IP	PTTG_HUMAN	-0.709582	-1.07929	-0.683553	0.251285	1.51954	0.7016	1
PXDN	PXDN_HUMAN	-0.88862	-1.02797	-0.632609	0.308843	1.39262	0.847738	1
PXK	PXK_HUMAN	-1.03968	-0.959939	-0.147513	0.311308	1.6905	0.145333	1
UQCRC1	QCR1_HUMAN	-0.830498	-0.856681	-0.10232	-0.675952	1.41949	1.04596	1
UQCRC2	QCR2_HUMAN	-1.068	-0.692506	0.0375245	-0.396023	1.75825	0.360751	1
UQCRBP1	QCR7_HUMAN	-0.887598	-0.92604	-0.247441	-0.326048	1.6046	0.782529	1
QSOX2	QSOX2_HUMAN	-0.747751	-1.10377	-0.0583771	-0.277564	1.70594	0.481521	1
RAB24	RAB24_HUMAN	-1.26323	-0.591966	-0.01832	-0.268243	1.65739	0.484366	1
RAB5A	RAB5A_HUMAN	-1.22708	-0.716452	0.3482	-0.601465	0.892244	1.30456	1
RAB5B	RAB5B_HUMAN	-0.834444	-0.96656	-0.063029	-0.303255	0.403584	1.7637	1
RAB6A	RAB6A_HUMAN	-0.940292	-1.08215	-0.193316	-0.124484	1.44723	0.893013	1
RAB7L1	RAB7L_HUMAN	0.0439895	-1.20018	-0.109429	-0.886934	1.54652	0.606031	1
RAB9A	RAB9A_HUMAN	-0.86946	-0.808712	-0.156942	-0.601488	1.56115	0.875451	1
RAPH1	RAPH1_HUMAN	-1.32665	-1.03387	0.297716	1.08021	0.956531	0.0260588	1
RASA1	RASA1_HUMAN	-1.48118	-0.738319	0.280673	-0.0466783	1.31594	0.669567	1
RAB33B	RB33B_HUMAN	-1.08755	-1.20965	0.560204	-0.199088	1.21934	0.716743	1
RCN1	RCN1_HUMAN	-0.835128	-0.688471	-0.0883925	-0.239877	1.93799	-0.0861195	1
RDH11	RDH11_HUMAN	-1.15247	-1.11739	0.444525	-0.0649951	1.4114	0.478931	1
RDH14	RDH14_HUMAN	-1.30153	-0.479986	0.0235376	-0.422686	1.59963	0.581037	1
RFT1	RFT1_HUMAN	-0.613587	-0.952463	-0.790559	-0.108603	1.37563	1.08958	1
RHOB	RHOB_HUMAN	-0.51329	-1.22766	-0.0673135	-0.582543	1.31269	1.07812	1
RNH1	RINI_HUMAN	-0.866806	-1.27086	0.167196	0.359148	1.57327	0.0380566	1
RIOK2	RIOK2_HUMAN	-1.07255	-1.12836	-0.195003	0.793676	1.3601	0.242125	1
RPLP1	RLA1_HUMAN	-1.03672	-0.974944	-0.136289	-0.255911	1.22806	1.1758	1
RMND1	RMND1_HUMAN	-1.10773	-0.935234	-0.524993	0.343597	0.9883	1.23606	1
RPN1	RPN1_HUMAN	-0.721617	-1.10272	-0.173956	-0.331871	1.61676	0.713403	1
POP4	RPP29_HUMAN	-1.12796	0.301129	-0.425394	-0.97374	1.23632	0.989649	1
RRAGA	RRAGA_HUMAN	-0.340975	-0.796713	-0.44396	-0.859428	1.6291	0.811975	1
RRAGC	RRAGC_HUMAN	-1.00043	-1.04722	0.223101	-0.468109	1.19856	1.09409	1
RRAS	RRAS_HUMAN	-0.612217	-1.54187	-0.247729	0.407385	1.12299	0.871441	1
GFM2	RRF2M_HUMAN	-0.82761	-1.0678	-0.425732	0.591949	1.62228	0.106916	1
SLC12A2	S12A2_HUMAN	-0.114664	-0.90089	-0.161754	-1.11093	1.52941	0.758833	1
SLC27A2	S27A2_HUMAN	-0.863117	-0.332173	-0.687395	-0.553331	1.66461	0.771403	1
SLC27A4	S27A4_HUMAN	-1.36251	-0.801703	0.357721	0.550024	1.42854	-0.172077	1
SLC38A1	S38A1_HUMAN	-0.895415	-0.854949	-0.734531	0.0797043	1.32287	1.08232	1
SLC38A2	S38A2_HUMAN	-0.871596	-0.852293	-0.607655	-0.113835	0.956449	1.48893	1
SLC39A7	S39A7_HUMAN	-0.659487	-1.11531	-0.633276	0.194614	1.57178	0.641679	1
SEC61A2	S61A1_HUMAN	-1.59624	-0.520393	-0.146705	0.280297	1.23121	0.751824	1
SACM1L	SAC1_HUMAN	-0.840639	-0.774539	0.0797132	-0.655703	1.74999	0.441174	1
SAMM50	SAM50_HUMAN	-0.801473	-1.08715	-0.0358513	-0.30847	1.6579	0.575044	1
PSAP	SAP_HUMAN	0.0107203	-1.01766	-0.380463	-0.990183	1.10946	1.26812	1
SLC1A4	SATT_HUMAN	-0.973822	-0.986015	-0.608619	0.581983	1.43893	0.547541	1
SEC22A	SC22A_HUMAN	-1.30636	-0.984345	0.614977	-0.0858565	0.440714	1.32087	1
SEC23B	SC23B_HUMAN	-1.163	-0.725764	-0.00171484	0.808734	1.51081	-0.429062	1
SEC61B	SC61B_HUMAN	-0.774653	-1.0636	-0.772671	0.893163	1.30528	0.412478	1
SEC61G	SC61G_HUMAN	-0.819509	-1.238	-0.481312	0.326866	1.17982	1.03213	1
SCFD2	SCFD2_HUMAN	0.735752	-1.3929	-0.379572	-0.543042	1.43475	0.145003	1
SCLY	SCLY_HUMAN	0.314186	-0.453362	-0.721331	-1.11892	0.295309	1.68412	1
SLC25A24	SCMC1_HUMAN	-0.588278	-0.871887	0.0895194	-0.887288	1.65305	0.604887	1
SCCPDH	SCPDL_HUMAN	-0.947193	-0.994395	-0.0864645	-0.369339	1.41821	0.979181	1
SDC2	SDC2_HUMAN	1.03236	-0.863731	-1.28966	0.0399913	1.22574	-0.144701	1
SDSL	SDSL_HUMAN	-1.13663	-0.893154	-0.511621	0.285553	1.23428	1.02157	1
BNIP1	SEC20_HUMAN	-0.89924	-1.13068	0.452116	-0.562825	1.29458	0.846055	1
SEC62	SEC62_HUMAN	-0.568981	-1.22572	-0.462012	0.0130554	1.5926	0.651058	1
SEC63	SEC63_HUMAN	-0.917021	-1.05004	-0.557254	0.272217	1.38671	0.865383	1
SEMA3C	SEM3C_HUMAN	-1.10121	-0.992763	-0.522012	0.516011	1.22033	0.879652	1
42262	SEP15_HUMAN	-0.846996	-1.13	0.0565908	-0.274442	1.60658	0.588267	1
PHGDH	SERA_HUMAN	-0.926354	-0.985829	-0.351826	-0.157763	1.42166	1.00011	1
PSPH	SERB_HUMAN	-1.04195	-1.03195	-0.547197	1.07292	1.09063	0.457552	1
PSAT1	SERC_HUMAN	-1.07064	-1.02896	-0.370182	0.617187	1.4559	0.396702	1
SGPL1	SGPL1_HUMAN	-1.03284	-1.0723	0.159826	0.0503382	1.64026	0.254712	1
SGTB	SGTB_HUMAN	-0.914032	-0.876149	-0.384142	0.86264	1.56274	-0.25106	1
NANS	SIAS_HUMAN	-0.678953	-1.29762	0.0170792	0.779449	1.47068	-0.290639	1
SIL1	SIL1_HUMAN	-0.79065	-1.03263	-0.773181	0.448496	1.39236	0.755604	1
SLFN5	SLFN5_HUMAN	-0.962264	-0.874713	-0.657455	0.116857	1.32405	1.05352	1
SLPI	SLPI_HUMAN	-0.364339	-0.80017	-1.16817	0.0609611	1.5089	0.762816	1
SOD2	SODM_HUMAN	-0.761401	-0.927566	0.0967378	-0.681079	0.635307	1.638	1
SPCS3	SPCS3_HUMAN	-1.21222	-1.09221	0.375532	-0.0656548	1.31598	0.678579	1
SQSTM1	SQSTM_HUMAN	-0.700641	-0.713632	-0.484026	-0.604245	0.884481	1.61806	1
SRPRB	SRPRB_HUMAN	-0.907412	-1.1221	-0.418928	0.300265	1.48912	0.659061	1
SRRM1	SRRM1_HUMAN	-0.871596	-0.973664	0.203127	-0.629385	1.50658	0.76494	1
SRSF2	SRSF2_HUMAN	-0.814041	-0.93315	0.272475	-0.740975	1.54866	0.667028	1
SSR1	SSRA_HUMAN	-0.906211	-1.0695	0.121739	0.210206	1.72326	-0.0794885	1
SSR4	SSRD_HUMAN	-0.269476	-1.21632	0.0674604	-0.875897	0.998004	1.29623	1
STIM1	STIM1_HUMAN	-0.850027	-0.981162	-0.183176	-0.3358	1.62609	0.724071	1
STOML2	STML2_HUMAN	-0.90682	-1.0216	0.227195	-0.491711	1.56344	0.629495	1
STOM	STOM_HUMAN	-0.351502	-0.331102	-0.445066	-0.893397	0.0809578	1.94011	1
STX5	STX5_HUMAN	-1.36022	-1.1215	0.427031	0.548271	1.12363	0.382785	1
STXBP3	STXB3_HUMAN	-0.993809	-0.903242	0.281193	-0.604338	1.48929	0.730908	1
SUMF1	SUMF1_HUMAN	-0.110386	0.918862	-1.30221	-0.420626	-0.505311	1.41968	1
SUMF2	SUMF2_HUMAN	-1.30788	0.985926	-0.698882	-0.624784	1.02844	0.617177	1
SURF4	SURF4_HUMAN	-1.1385	-0.932358	-0.112502	-0.175909	1.11692	1.24235	1
SUPV3L1	SUV3_HUMAN	-0.810295	-0.991641	-0.399938	-0.0295968	1.71135	0.520121	1
AARS	SYAC_HUMAN	-1.00537	-0.963342	-0.630426	0.430466	1.33624	0.832425	1
CARS	SYCC_HUMAN	-1.08235	-1.06656	-0.330026	0.654388	1.40693	0.417615	1
EPRS	SYEP_HUMAN	-1.13192	-1.02162	-0.0467854	0.437451	1.56247	0.200409	1
GARS	SYG_HUMAN	-1.0332	-1.11795	-0.412163	0.615164	1.3181	0.630058	1
IARS	SYIC_HUMAN	-1.06741	-0.905284	-0.377369	0.0354336	1.48798	0.826652	1
LARS	SYLC_HUMAN	-0.903385	-1.04289	-0.0653202	-0.29238	1.57172	0.732254	1
MARS	SYMC_HUMAN	-0.93994	-1.17	0.126225	-0.139668	1.54012	0.583259	1
NARS	SYNC_HUMAN	-0.898155	-0.833748	-0.105924	0.64456	1.68281	-0.489544	1
NARS2	SYNM_HUMAN	-1.10021	-0.867134	0.123186	0.742143	1.51652	-0.414504	1
SYPL1	SYPL1_HUMAN	-1.09816	-1.13307	-0.303772	0.426708	1.13592	0.972377	1
SARS	SYSC_HUMAN	-1.08461	-1.07056	-0.164459	0.0596873	1.34591	0.914032	1
TARSL2	SYTC2_HUMAN	-1.08569	-0.839248	0.0528852	0.792226	1.51549	-0.435668	1
WARS	SYWC_HUMAN	-0.9666	-1.0037	-0.632213	0.409225	1.30384	0.889452	1
YARS	SYYC_HUMAN	-1.15132	-1.00901	-0.114224	0.331441	1.53972	0.4034	1
TAX1BP1	TAXB1_HUMAN	-0.804912	-0.926688	-0.657652	-0.0650796	1.07758	1.37675	1
TBL2	TBL2_HUMAN	-1.20839	-0.891372	-0.31771	0.218329	1.39833	0.800821	1
TCEA1	TCEA1_HUMAN	-0.981265	-0.961012	-0.51079	1.05813	1.31396	0.0809856	1
TFPI	TFPI1_HUMAN	-0.817786	-0.891441	-0.686146	-0.0708667	1.33204	1.1342	1
TGFB1	TGFB1_HUMAN	-0.777625	-1.28243	-0.487779	0.516728	1.31807	0.713032	1
--	TIM14_HUMAN	-0.925579	-0.898817	-0.425688	0.279281	1.73846	0.232345	1
TIMM44	TIM44_HUMAN	-1.13161	-0.893742	-0.0121126	0.183743	1.69127	0.162453	1
TIMP1	TIMP1_HUMAN	-1.17334	-0.922741	-0.418626	0.37482	1.3585	0.781381	1
TIMP2	TIMP2_HUMAN	-0.407186	-1.09481	-0.937597	0.101554	1.08852	1.24953	1
TIMP3	TIMP3_HUMAN	-0.849912	-0.882419	-0.678434	-0.0479148	1.31261	1.14607	1
TLN2	TLN2_HUMAN	-1.06333	-0.901483	-0.373756	0.152369	1.59511	0.591088	1
TMEM111	TM111_HUMAN	-0.952555	-1.05871	-0.127693	-0.148139	1.54237	0.744732	1
TMEM115	TM115_HUMAN	0.299164	-0.741073	-1.01645	1.54631	0.639101	-0.727059	1
TMEM168	TM168_HUMAN	-1.80645	0.697151	-0.0296252	-0.297008	0.973581	0.46235	1
TMEM192	TM192_HUMAN	-0.79735	-0.686134	-0.24487	-0.748076	0.916096	1.56033	1
TOM1L1	TM1L1_HUMAN	-1.13427	-1.01456	0.179645	0.279405	1.60189	0.0878836	1
TM7SF3	TM7S3_HUMAN	-0.262673	-0.395205	-0.87994	-0.835546	1.67961	0.693754	1
TM9SF1	TM9S1_HUMAN	-0.560193	-0.752142	-0.543951	-0.60595	1.69269	0.769542	1
TM9SF3	TM9S3_HUMAN	-0.953591	-0.988548	-0.159448	-0.250954	1.53531	0.817235	1
TMED2	TMED2_HUMAN	-0.998136	-0.760434	-0.496988	-0.240659	1.29813	1.19808	1
TMED5	TMED5_HUMAN	-0.894689	-0.933167	-0.582508	0.0377821	1.48075	0.89183	1
TMED7	TMED7_HUMAN	-0.927161	-0.758702	-0.658621	-0.132429	1.38991	1.08701	1
TMED9	TMED9_HUMAN	-0.697707	-0.600899	-0.772358	-0.403632	0.83057	1.64403	1
TMED10	TMEDA_HUMAN	-0.865765	-1.02413	-0.440493	-0.0569644	1.47171	0.915637	1
TMEM11	TMM11_HUMAN	-1.05155	-1.07329	0.016217	0.128629	1.60859	0.371404	1
TMEM70	TMM70_HUMAN	1.12933	-0.220598	-0.849458	-1.2546	0.0206235	1.17471	1
TMEM85	TMM85_HUMAN	-1.50358	-0.571028	0.0617373	-0.169139	1.10003	1.08198	1
TMX2	TMX2_HUMAN	-0.642649	-1.09963	-0.514551	-0.097246	1.58494	0.769136	1
TMX3	TMX3_HUMAN	-0.82939	-1.08267	0.367649	-0.624259	1.44731	0.721358	1
TOR1B	TOR1B_HUMAN	0.199185	-0.732445	-0.285746	-1.34451	1.39328	0.770231	1
TPBG	TPBG_HUMAN	-0.589168	-0.328014	-0.371809	-1.16923	1.32535	1.13287	1
TNFRSF10A	TR10A_HUMAN	-0.616355	-0.462476	0.478335	-0.8806	-0.333029	1.81413	1
TNFRSF10B	TR10B_HUMAN	-1.05724	-1.04623	-0.27451	0.275128	1.51271	0.590146	1
TRIM25	TRI25_HUMAN	-0.942166	-0.951129	-0.423953	-0.0391926	1.53177	0.82467	1
TRMT11	TRM11_HUMAN	-1.04852	-0.899932	-0.00691979	1.28577	1.11368	-0.444081	1
PUS1	TRUA_HUMAN	-1.05653	-1.15573	0.204652	0.387506	1.53242	0.0876833	1
TSPAN6	TSN6_HUMAN	-0.929223	-0.980738	-0.332801	-0.0683709	1.59636	0.71477	1
THBS1	TSP1_HUMAN	-0.426954	-1.84828	0.510998	0.35062	0.802573	0.611047	1
TTC35	TTC35_HUMAN	-1.57809	-0.603284	0.78067	-0.299142	0.881627	0.818219	1
TWSG1	TWSG1_HUMAN	-0.269155	-0.990453	-0.243969	-0.592198	1.86648	0.229291	1
TXNIP	TXNIP_HUMAN	-1.31204	-0.868587	-0.262921	0.559872	1.37045	0.513218	1
SLC25A1	TXTP_HUMAN	-0.380085	-1.24519	0.250029	-0.792829	1.44712	0.720964	1
UAP1L1	UAP1L_HUMAN	-0.643663	-0.941009	0.183022	-0.654804	0.278748	1.77771	1
UBR1	UBR1_HUMAN	-0.22258	-1.42042	1.12458	0.460706	-0.823869	0.881582	1
UBXN6	UBXN6_HUMAN	-0.852058	-0.98238	-0.573089	0.360759	1.63809	0.408682	1
UQCRFS1	UCRIL_HUMAN	-0.702269	-0.437273	-0.493438	-0.89874	1.43847	1.09325	1
UFL1	UFL1_HUMAN	-1.03238	-1.06412	-0.220988	0.696962	1.50099	0.119528	1
UFSP2	UFSP2_HUMAN	-0.556064	-1.54108	-0.189393	0.204152	1.22849	0.853894	1
UGDH	UGDH_HUMAN	-1.14491	-0.946917	-0.127886	0.0513267	1.54385	0.624537	1
UGGT1	UGGG1_HUMAN	-0.948504	-0.795238	-0.566608	-0.138218	1.47928	0.969285	1
ATP6AP1	VAS1_HUMAN	-0.251867	-0.715805	-0.499878	-0.747512	0.345202	1.86986	1
ATP6V1H	VATH_HUMAN	-0.793937	-1.12196	0.152869	-0.0957925	1.75121	0.107617	1
ATP6V0C	VATL_HUMAN	0.169307	0.355297	-1.94222	0.172313	0.256714	0.988585	1
PPIP5K1	VIP1_HUMAN	0.399616	-1.86761	0.17275	0.493477	1.01634	-0.214569	1
VPS18	VPS18_HUMAN	0.0895319	-0.749357	0.0277186	-1.07764	-0.0955874	1.80533	1
GC	VTDB_HUMAN	-0.664	-0.655071	-0.57385	-0.2029	0.163807	1.93201	1
WDR45	WIPI4_HUMAN	-0.448237	-1.12322	-0.696992	0.312946	1.69946	0.256044	1
WNT5A	WNT5A_HUMAN	-0.739108	-0.896838	-0.748185	-0.0593362	1.44627	0.997194	1
SLC7A11	XCT_HUMAN	-0.442622	-1.37107	-0.685489	0.532006	1.32741	0.639762	1
XPC	XPC_HUMAN	-1.34811	-0.663372	-0.136667	0.0617522	1.5645	0.521892	1
ERCC4	XPF_HUMAN	-0.727916	-0.773955	-0.0472885	-0.357079	-0.0278273	1.93407	1
XPOT	XPOT_HUMAN	-0.617071	-1.16647	-0.08927	-0.518961	1.44184	0.949934	1
ZNF806	ZN806_HUMAN	-0.800247	-0.569952	-0.770045	-0.324869	1.61847	0.84664	1
SLC30A7	ZNT7_HUMAN	-0.414771	-1.02981	-0.857829	-0.00566854	1.58296	0.725111	1
HLA-B	1B14_HUMAN	0.088987	1.16769	-0.0810806	-1.46653	-0.699805	0.990737	2
PPP2R1B	2AAB_HUMAN	0.0264748	1.01748	1.28059	-1.21549	-0.214163	-0.894898	2
SH3BP5	3BP5_HUMAN	0.277784	-0.220857	1.65059	-0.761246	0.276006	-1.22227	2
MPG	3MG_HUMAN	0.160686	0.116522	0.803149	-0.402232	1.06162	-1.73975	2
NT5C2	5NTC_HUMAN	0.252846	0.35236	1.37916	-1.11065	0.36769	-1.24141	2
NT5E	5NTD_HUMAN	-0.664908	0.489466	1.80923	-0.839232	-0.509119	-0.285442	2
NUDT1	8ODP_HUMAN	-0.885375	0.41444	1.68786	-0.893626	-0.576766	0.253463	2
GPS1	A8K070_HUMAN	0.531476	0.200122	1.54789	-0.907703	-0.177604	-1.19418	2
AATF	AATF_HUMAN	-0.690308	0.15659	1.92004	-0.375789	-0.221896	-0.788637	2
ABCE1	ABCE1_HUMAN	-0.0844443	0.0499969	1.56045	-0.347121	0.343301	-1.52218	2
ABCF1	ABCF1_HUMAN	-0.224571	0.250553	1.46296	-0.641224	0.570144	-1.41786	2
ABCF3	ABCF3_HUMAN	0.0137121	0.296651	1.15468	-0.760793	0.820843	-1.5251	2
ABL1	ABL1_HUMAN	0.653982	-0.13105	1.29325	-0.795901	0.419556	-1.43984	2
ACACA	ACACA_HUMAN	0.00458543	0.00845888	1.3377	-0.878249	0.84253	-1.31503	2
NDUFAB1	ACPM_HUMAN	0.59067	-0.118776	0.852357	-1.45535	1.00997	-0.878869	2
ACSL1	ACSL1_HUMAN	-0.700539	0.0433753	1.88978	-0.855082	-0.447285	0.0697515	2
ADH5	ADHX_HUMAN	-0.325621	-0.0760696	1.58142	-0.564583	0.66179	-1.27694	2
EIF2C1	AGO1_HUMAN	0.359294	-0.650893	1.79713	-0.440054	-0.0550992	-1.01038	2
APOA1BP	AIBP_HUMAN	0.215797	0.266507	0.221196	-1.25422	1.52211	-0.97139	2
AKR1C1	AK1C1_HUMAN	0.715589	0.844214	-0.196398	-1.52406	0.917287	-0.756635	2
AKR1C3	AK1C3_HUMAN	0.888983	0.370845	0.95453	-1.64901	0.0928318	-0.658178	2
AKAP1	AKAP1_HUMAN	0.263425	0.481262	1.02228	-0.855598	0.663823	-1.57519	2
AKAP9	AKAP9_HUMAN	0.529023	0.107394	0.877217	-0.74576	0.858664	-1.62654	2
AKT1	AKT1_HUMAN	-0.141733	1.18699	0.8089	-1.06964	0.463534	-1.24805	2
--	AL7A1_HUMAN	-0.12397	0.899426	0.599502	-1.67582	0.844203	-0.543344	2
ALMS1	ALMS1_HUMAN	1.01511	-0.182591	1.03263	-0.755901	0.362781	-1.47203	2
RNF213	ALO17_HUMAN	0.595445	0.45537	1.18343	-1.19789	0.211764	-1.24812	2
AMMECR1	AMER1_HUMAN	1.09429	-0.57304	1.16276	-0.999795	0.324406	-1.00862	2
RNPEP	AMPB_HUMAN	0.451677	-0.27978	1.35502	-0.584128	0.552323	-1.49511	2
METAP1	AMPM1_HUMAN	-0.113554	0.47102	1.19017	-0.722275	0.702317	-1.52768	2
ANKFY1	ANFY1_HUMAN	0.0916575	0.890163	1.14937	-0.77372	0.14533	-1.5028	2
ANKMY2	ANKY2_HUMAN	0.726505	-0.289023	0.920211	-0.322415	0.686939	-1.72222	2
PRMT10	ANM10_HUMAN	-0.693971	0.527619	1.49191	-1.00762	0.529644	-0.847581	2
PRMT3	ANM3_HUMAN	-0.326988	0.337415	1.63164	-0.481291	0.197951	-1.35873	2
ANKRD28	ANR28_HUMAN	-0.394108	-0.183184	1.67189	-0.613091	0.632204	-1.11371	2
ANXA5	ANXA5_HUMAN	-0.692401	-0.27493	1.6401	-0.764424	-0.717889	0.809548	2
AP4E1	AP4E1_HUMAN	-0.812448	0.559194	1.18886	-0.757352	0.91695	-1.0952	2
LOC100286979	APC1_HUMAN	0.160643	0.471844	1.33215	-1.02826	0.392401	-1.32878	2
APC	APC_HUMAN	-0.613454	1.0219	1.2947	-0.705627	0.174934	-1.17245	2
C20orf3	APMAP_HUMAN	0.791326	0.430333	0.994048	-1.02508	0.25348	-1.44411	2
APOL2	APOL2_HUMAN	-0.0161094	0.0391271	1.48023	-0.401202	0.458657	-1.5607	2
ARL2BP	AR2BP_HUMAN	-0.567479	0.453515	1.34039	-1.59902	0.0291952	0.343397	2
ARAF	ARAF_HUMAN	0.25587	0.50595	1.04452	-1.26212	0.688745	-1.23296	2
ARPC1B	ARC1B_HUMAN	0.189047	-0.64424	1.74057	-0.534207	0.314393	-1.06556	2
ARF3	ARF1_HUMAN	-0.0480695	0.419586	1.73406	-0.547986	-0.390639	-1.16695	2
ARF5	ARF5_HUMAN	-0.379601	0.967208	1.17241	-1.46864	0.27055	-0.561926	2
ARF6	ARF6_HUMAN	-0.336474	0.317373	1.56427	-1.52924	0.00649628	-0.0224293	2
ARHGEF6	ARHG6_HUMAN	0.622846	-0.182913	1.19694	-0.388626	0.428463	-1.67671	2
ARHGEF7	ARHG7_HUMAN	0.377435	-0.400144	1.74174	-0.966083	0.096283	-0.849229	2
ARHGEF10	ARHGA_HUMAN	0.221992	0.533507	1.45187	-0.898488	0.0142584	-1.32314	2
ARHGEF11	ARHGB_HUMAN	0.111137	-0.295496	1.41668	-0.64878	0.781116	-1.36466	2
ARIH2	ARI2_HUMAN	0.0503236	0.146665	1.31611	-0.40012	0.553541	-1.66652	2
ARL2	ARL2_HUMAN	0.329213	0.84581	0.636859	-1.88743	0.358234	-0.282686	2
ARL3	ARL3_HUMAN	0.303808	0.847512	0.752762	-0.894366	0.570577	-1.58029	2
ARMC6	ARMC6_HUMAN	-0.241434	1.18986	1.06048	-0.953846	0.156181	-1.21124	2
ATP11A	AT11A_HUMAN	0.142924	0.620656	1.07186	-1.01992	0.610255	-1.42577	2
ATP1A1	AT1A1_HUMAN	0.210772	0.282323	0.771674	-1.74285	0.990234	-0.512153	2
ATAD1	ATAD1_HUMAN	0.0619054	0.81935	0.655788	-1.27845	0.925906	-1.1845	2
ATAD3B	ATD3B_HUMAN	-0.972457	0.235743	1.73756	-0.756083	0.312383	-0.557141	2
ATL1	ATLA1_HUMAN	0.481861	0.485939	0.214906	-1.49448	1.20551	-0.893734	2
ATR	ATR_HUMAN	0.261743	-0.132345	1.59279	-0.610623	0.276779	-1.38835	2
HDLBP	B2R5V9_HUMAN	0.93181	0.188706	1.00343	-0.758552	0.206606	-1.572	2
B3GALTL	B3GLT_HUMAN	1.0592	-0.633385	1.03372	-1.48421	0.33261	-0.307929	2
FHL1	B3KRI9_HUMAN	1.05761	0.330672	0.528055	-1.24658	0.591146	-1.2609	2
B4GALT1	B4GT1_HUMAN	0.810711	0.795286	0.73067	-1.68255	-0.0706536	-0.583465	2
SYNCRIP	B7Z213_HUMAN	0.498068	0.479275	1.45146	-1.25677	-0.312911	-0.859127	2
BAG2	BAG2_HUMAN	-0.0642359	-0.158571	1.72526	-0.648438	0.350506	-1.20452	2
BAG5	BAG5_HUMAN	-0.190357	1.0513	1.38547	-0.985538	-0.336509	-0.924372	2
BAZ1B	BAZ1B_HUMAN	0.230155	0.214616	1.36682	-0.625372	0.391304	-1.57752	2
BCR	BCR_HUMAN	0.790279	-0.182725	1.23905	-0.53345	0.254486	-1.56764	2
ARFGEF1	BIG1_HUMAN	-0.493502	0.0179121	1.82285	-1.1497	0.115748	-0.313302	2
BOP1	BOP1_HUMAN	0.102013	0.831718	1.25352	-0.60264	-0.0480405	-1.53657	2
BRAP	BRAP_HUMAN	-1.08948	0.760118	1.29578	-0.716049	0.586198	-0.836573	2
BRAT1	BRAT1_HUMAN	0.0941456	1.15688	1.13933	-1.19234	-0.270841	-0.927171	2
BRCC3	BRCC3_HUMAN	0.268786	-0.711744	1.84256	-0.957466	-0.297405	-0.144734	2
BRD2	BRD2_HUMAN	0.684571	0.195208	1.12329	-0.610588	0.275656	-1.66814	2
BTAF1	BTAF1_HUMAN	0.953535	-0.390749	0.697414	-0.377221	0.766728	-1.64971	2
C1D	C1D_HUMAN	-0.0773228	0.0341466	1.41436	-0.52071	0.660961	-1.51143	2
MTHFD1	C1TC_HUMAN	-0.430178	0.193939	1.19849	-1.08962	1.09944	-0.972066	2
CANT1	CANT1_HUMAN	0.583157	0.200844	1.40401	-1.26035	0.0972332	-1.02489	2
CUX1	CASP_HUMAN	-0.297419	0.881368	1.37196	-0.543855	-0.0132951	-1.39876	2
CAT	CATA_HUMAN	1.22054	-0.0314528	0.485999	-1.39314	0.662928	-0.944877	2
C2orf43	CB043_HUMAN	-0.248859	0.28395	1.81009	-0.496594	-0.213278	-1.13531	2
CBWD1	CBWD1_HUMAN	0.417942	-0.203903	1.58711	-1.20045	0.266794	-0.867496	2
CBX5	CBX5_HUMAN	0.382568	-0.292094	0.79208	-1.58769	1.18068	-0.475545	2
CBX8	CBX8_HUMAN	-0.984704	0.981069	0.938987	-1.16786	0.746827	-0.514324	2
C3orf77	CC077_HUMAN	0.81874	-0.755365	1.17514	-0.720542	0.669671	-1.18764	2
CCDC134	CC134_HUMAN	-0.0504324	0.996437	0.722828	-1.0369	0.734572	-1.3665	2
TMA16	CD043_HUMAN	-0.500011	0.348137	1.50427	-0.310537	0.408261	-1.45012	2
CDK11A	CD11A_HUMAN	0.0481577	0.578422	1.31776	-0.524424	0.196558	-1.61647	2
CD97	CD97_HUMAN	-0.525304	0.0955538	1.33066	-1.05034	1.03124	-0.881809	2
CD9	CD9_HUMAN	-0.828534	0.351436	1.38406	-1.33798	0.657835	-0.226817	2
CDC16	CDC16_HUMAN	-0.425955	0.264242	1.40686	-1.11376	0.806202	-0.937586	2
CDC23	CDC23_HUMAN	0.350727	-0.0966993	1.27238	-1.12773	0.77469	-1.17336	2
CENPH	CENPH_HUMAN	0.750962	0.727443	0.924666	-1.29874	0.0623981	-1.16673	2
CEP85	CEP85_HUMAN	0.588122	0.707738	0.847723	-1.20708	0.408966	-1.34547	2
HSPE1	CH10_HUMAN	0.362728	-0.342705	1.80085	-0.558416	-0.184469	-1.07799	2
CHMP7	CHMP7_HUMAN	-0.672613	0.496279	1.49012	-0.592047	0.49642	-1.21816	2
CARHSP1	CHSP1_HUMAN	0.342194	0.0709126	0.681411	-0.849053	1.23051	-1.47598	2
CIAO1	CIAO1_HUMAN	0.877604	0.265716	0.907314	-0.75526	0.333784	-1.62916	2
C12orf29	CL029_HUMAN	0.000984367	-0.505505	1.87181	-0.817542	0.184103	-0.733847	2
CLPTM1	CLPT1_HUMAN	0.332318	-0.216496	1.03336	-0.824877	1.07111	-1.39541	2
CMYA5	CMYA5_HUMAN	0.255954	0.450894	1.15734	-0.627222	0.438234	-1.6752	2
C14orf166	CN166_HUMAN	0.501066	0.59029	1.16308	-0.791677	0.0905467	-1.55331	2
CNOT10	CNOTA_HUMAN	0.239143	0.629512	1.22163	-1.11672	0.329662	-1.30323	2
CNPY4	CNPY4_HUMAN	0.231357	0.225582	0.726517	-0.515124	1.05851	-1.72684	2
C15orf38	CO038_HUMAN	-0.160392	-0.149015	1.47044	-0.718031	0.821612	-1.26462	2
COMMD1	COMD1_HUMAN	0.190184	0.754302	0.636844	-0.430038	0.677673	-1.82897	2
COMMD4	COMD4_HUMAN	0.357957	-0.02359	1.05936	-1.36429	0.956709	-0.986152	2
COMMD6	COMD6_HUMAN	0.670866	-0.56599	1.71163	-0.453558	-0.39391	-0.969038	2
COMMD7	COMD7_HUMAN	-0.0213689	0.27998	1.59387	-1.39613	0.176445	-0.632794	2
COMMD8	COMD8_HUMAN	0.75169	-0.22773	1.50865	-0.801231	-0.0211499	-1.21023	2
COMMD10	COMDA_HUMAN	0.343669	-0.580788	1.73177	-1.06786	-0.609726	0.182928	2
COPB1	COPB_HUMAN	-0.372644	0.102817	1.46505	-0.804267	0.799748	-1.1907	2
COX4I1	COX41_HUMAN	0.714334	0.241886	0.528986	-1.20589	1.01321	-1.29252	2
CPNE3	CPNE3_HUMAN	0.122704	-0.0286925	1.43399	-0.880751	0.661915	-1.30917	2
CPNE8	CPNE8_HUMAN	0.615506	0.70777	0.8649	-1.50888	0.317893	-0.99719	2
CPSF3	CPSF3_HUMAN	0.152267	0.344065	1.25101	-1.35	0.635584	-1.03293	2
--	CS079_HUMAN	1.09842	0.562456	0.400879	-1.0849	0.423249	-1.40009	2
CSNK2A1	CSK21_HUMAN	-1.19881	0.406305	1.67824	-0.492589	0.164906	-0.558054	2
CSNK2B	CSK2B_HUMAN	0.769007	-0.812374	1.35755	-0.572377	0.436243	-1.17805	2
COPS7A	CSN7A_HUMAN	0.597916	0.13027	1.27486	-1.05615	0.37404	-1.32094	2
C20orf27	CT027_HUMAN	-0.178573	1.00199	1.20557	-0.780213	0.124699	-1.37348	2
CTU2	CTU2_HUMAN	0.365282	0.384092	0.340522	-0.810016	1.25788	-1.53776	2
CXADR	CXAR_HUMAN	0.63854	-0.0870734	0.987293	-1.83897	0.452658	-0.152452	2
CYFIP1	CYFP1_HUMAN	0.607909	0.296749	1.40556	-0.771472	-0.141789	-1.39696	2
DCAF8	DCAF8_HUMAN	0.250989	-1.25923	1.61336	-0.721563	0.390615	-0.274177	2
DCPS	DCPS_HUMAN	0.219828	0.44714	1.21736	-0.859798	0.489158	-1.51369	2
DDX19A	DD19A_HUMAN	0.215983	0.760169	0.131802	-0.812712	1.20405	-1.49929	2
DDX19B	DD19B_HUMAN	-0.245227	-0.318087	1.93338	-0.934022	0.0401308	-0.476171	2
DDX47	DDX47_HUMAN	0.791686	0.00925408	1.48113	-0.839244	-0.255484	-1.18735	2
DDX52	DDX52_HUMAN	0.344869	-0.156709	1.07726	-1.50229	0.958406	-0.721534	2
DHCR24	DHC24_HUMAN	0.0717119	0.154928	1.29035	-1.804	0.0719401	0.215067	2
DHX36	DHX36_HUMAN	0.212352	0.440147	1.43557	-0.695108	0.0931276	-1.48609	2
DIS3L2	DI3L2_HUMAN	0.454701	0.0938477	1.5741	-0.615727	-0.124119	-1.3828	2
DNAJA2	DNJA2_HUMAN	0.672611	0.184596	1.26891	-1.01578	0.237032	-1.34737	2
DNAJC2	DNJC2_HUMAN	0.460074	-0.15181	1.34879	-0.375218	0.354999	-1.63684	2
DOCK11	DOC11_HUMAN	-0.558889	0.656783	1.3398	-1.10001	0.60388	-0.941557	2
DOCK5	DOCK5_HUMAN	0.534039	0.274858	1.39195	-0.663207	-0.0340759	-1.50357	2
APPL1	DP13A_HUMAN	0.311389	0.280508	1.29707	-0.541589	0.311433	-1.65881	2
POLA2	DPOA2_HUMAN	0.432397	0.863772	1.14238	-1.17801	-0.0918811	-1.16865	2
CRMP1	DPYL1_HUMAN	0.0623804	-0.0375495	1.81344	-0.736156	-0.0233927	-1.07873	2
ADAR	DSRAD_HUMAN	-0.196263	0.184629	1.36413	-0.630097	0.736209	-1.4586	2
DTWD1	DTWD1_HUMAN	-0.278955	0.597946	1.72834	-1.02832	-0.530225	-0.488783	2
DTX2	DTX2_HUMAN	1.66827	-0.416156	0.422016	-1.08311	0.213319	-0.804338	2
DUS1L	DUS1L_HUMAN	0.648948	-0.321406	1.55468	-1.09569	0.130512	-0.91704	2
DUT	DUT_HUMAN	0.52187	0.253205	1.19141	-0.703759	0.356453	-1.61918	2
DYNLL2	DYL1_HUMAN	0.232417	-0.225192	1.65469	-0.682496	0.288707	-1.26812	2
DHFR	DYR_HUMAN	0.033397	1.16994	0.975143	-1.45961	0.0215878	-0.740463	2
DYSF	DYSF_HUMAN	-0.503735	-0.453809	1.83916	-0.832194	0.456979	-0.506397	2
EIF2AK2	E2AK2_HUMAN	-0.0529713	0.276167	1.4515	-1.1009	0.560884	-1.13468	2
EAPP	EAPP_HUMAN	1.03843	0.00943286	1.02687	-0.988387	0.263098	-1.34944	2
EDC3	EDC3_HUMAN	0.0541484	-0.352146	1.77	-0.578656	0.262653	-1.156	2
EED	EED_HUMAN	-0.238926	0.329737	1.65442	-0.503816	0.111652	-1.35307	2
EGLN1	EGLN1_HUMAN	0.67332	0.361114	1.2949	-1.00226	-0.00993468	-1.31714	2
ENG	EGLN_HUMAN	0.856366	0.643386	0.694793	-1.79712	-0.0235934	-0.37383	2
EHD1	EHD1_HUMAN	0.122256	0.157393	1.56294	-0.855143	0.312092	-1.29954	2
EIF2A	EIF2A_HUMAN	-0.115277	0.13263	1.34355	-0.345417	0.616773	-1.63226	2
ELAVL1	ELAV1_HUMAN	0.37394	0.147143	1.43257	-0.589827	0.186514	-1.55034	2
TCEB1	ELOC_HUMAN	0.180019	0.418428	1.10362	-0.81012	0.676625	-1.56857	2
EML4	EMAL4_HUMAN	0.413945	0.603723	1.12603	-0.801666	0.238115	-1.58015	2
ENO2	ENOG_HUMAN	0.133834	-0.702907	1.93445	-0.307615	-0.314558	-0.743201	2
--	EPIPL_HUMAN	-0.218961	-0.529098	1.82528	-0.881592	0.423776	-0.619407	2
EPS8	EPS8_HUMAN	0.590806	-0.597815	1.52975	-1.32588	0.198297	-0.395156	2
ERGIC1	ERGI1_HUMAN	0.781749	0.292873	0.782102	-1.34024	0.680319	-1.19681	2
ERGIC2	ERGI2_HUMAN	0.541278	-0.191173	1.18359	-0.613147	0.651011	-1.57156	2
ERMP1	ERMP1_HUMAN	1.06523	-0.491034	1.14356	-1.30221	0.309124	-0.724661	2
ESD	ESTD_HUMAN	0.0775235	0.501881	1.59302	-0.650929	-0.20253	-1.31896	2
ETFA	ETFA_HUMAN	-0.0211617	0.323861	1.45145	-0.56253	0.342689	-1.5343	2
EXOC5	EXOC5_HUMAN	-0.351925	-0.0314395	1.23486	-1.28719	1.11185	-0.67616	2
EXOC6	EXOC6_HUMAN	-0.277946	0.596506	1.28759	-0.708705	0.552288	-1.44974	2
EXOC7	EXOC7_HUMAN	0.805087	0.655059	0.634866	-1.42075	0.460939	-1.1352	2
EXOSC3	EXOS3_HUMAN	0.705034	-0.415843	1.61917	-0.523655	-0.204816	-1.17989	2
FAM105A	F105A_HUMAN	0.591917	0.891702	-0.235913	-1.05364	1.05836	-1.25242	2
FAM105B	F105B_HUMAN	0.190134	0.407971	1.50963	-0.64965	-0.0102384	-1.44785	2
FAM162A	F162A_HUMAN	0.082797	1.3013	0.946572	-1.32264	-0.233511	-0.774515	2
FAM160B1	F16B1_HUMAN	-1.17238	0.601974	1.53305	-0.951573	0.0551185	-0.0661937	2
FAM172A	F172A_HUMAN	0.92965	0.236569	0.776475	-1.27473	0.568472	-1.23644	2
FAM175B	F175B_HUMAN	-0.535725	0.682832	1.48888	-0.783063	0.29915	-1.15208	2
FAM91A1	F91A1_HUMAN	0.706575	0.743071	0.975898	-1.15334	0.0184106	-1.29062	2
FAM98A	FA98A_HUMAN	0.440187	-0.268642	1.64327	-0.67854	0.112953	-1.24923	2
FADS1	FADS1_HUMAN	0.348794	0.35442	0.402446	-2.03851	0.474095	0.45876	2
FASTKD1	FAKD1_HUMAN	-0.86951	1.30263	0.731254	-0.472994	0.534546	-1.22593	2
FASTKD3	FAKD3_HUMAN	0.402549	0.132786	1.43179	-1.19888	0.336257	-1.1045	2
FEN1	FEN1_HUMAN	-0.0399603	0.237356	1.01424	-1.67233	0.941178	-0.480488	2
FER	FER_HUMAN	-0.581145	1.45704	0.618835	-0.979463	0.471827	-0.987099	2
FGD4	FGD4_HUMAN	0.622043	-0.124377	1.40679	-0.508644	0.134462	-1.53027	2
FIBP	FIBP_HUMAN	0.78447	0.941751	0.103575	-1.0332	0.626934	-1.42353	2
FIS1	FIS1_HUMAN	-0.037093	1.25596	1.01231	-0.917632	-0.0687095	-1.24484	2
FKBP5	FKBP5_HUMAN	-0.347315	0.214584	1.34524	-0.514387	0.772411	-1.47053	2
FKBP8	FKBP8_HUMAN	0.524753	-0.358785	1.36913	-1.31432	0.585881	-0.80666	2
FOXK2	FOXK2_HUMAN	-0.0297355	-0.315389	1.0792	-1.11782	1.29001	-0.906272	2
FDPS	FPPS_HUMAN	-0.360766	0.270726	1.51648	-1.5261	-0.23556	0.335215	2
FUBP3	FUBP3_HUMAN	0.0484298	0.152097	1.35503	-0.508918	0.556422	-1.60306	2
GAK	GAK_HUMAN	0.380592	0.0854952	1.75198	-0.834155	-0.441945	-0.941963	2
GALNT2	GALT2_HUMAN	0.567171	-0.0328785	1.36081	-0.588587	0.248271	-1.55479	2
GAN	GAN_HUMAN	-1.0012	0.663081	1.28656	-0.62881	0.693479	-1.0131	2
GCFC1	GCFC1_HUMAN	0.187096	-0.0244003	1.35594	-0.629183	0.635649	-1.5251	2
GCN1L1	GCN1L_HUMAN	0.168089	0.27399	1.63009	-0.885905	0.0196735	-1.20594	2
TUBGCP2	GCP2_HUMAN	0.139122	0.182971	1.57682	-0.700086	0.191824	-1.39065	2
TUBGCP3	GCP3_HUMAN	0.289203	-0.281312	1.0307	-1.40475	1.11435	-0.748194	2
GEMIN8	GEMI8_HUMAN	0.962386	-0.781491	0.658669	-1.2385	1.04083	-0.641899	2
GIPC1	GIPC1_HUMAN	0.253937	0.210171	1.53963	-0.872073	0.182511	-1.31418	2
SHMT1	GLYC_HUMAN	0.000439213	0.339325	1.40295	-0.477437	0.338999	-1.60428	2
GNA11	GNA11_HUMAN	0.501545	0.303305	0.445746	-1.98241	0.726502	0.00530843	2
GNA12	GNA12_HUMAN	-0.225489	-0.503308	1.6209	-1.27767	0.618074	-0.232506	2
GOLPH3	GOLP3_HUMAN	0.270207	1.01979	1.03681	-1.09297	0.0374017	-1.27124	2
GSR	GSHR_HUMAN	-0.0738564	0.486132	1.1789	-0.75616	0.688845	-1.52386	2
GSK3B	GSK3B_HUMAN	0.860102	-0.393415	1.49408	-0.670596	-0.101388	-1.18878	2
GLT25D1	GT251_HUMAN	0.66073	0.154527	1.39168	-1.02732	0.0627417	-1.24236	2
HIST1H2AB	H2A1B_HUMAN	1.22851	0.0997617	0.428125	-1.33529	0.633792	-1.0549	2
HIST1H2AG	H2A1D_HUMAN	0.0581315	-0.54984	1.41664	-0.824641	0.950446	-1.05074	2
HIST1H3A	H31_HUMAN	-0.398459	-0.359974	1.8452	-0.891313	0.398933	-0.594388	2
HIST1H4B	H4_HUMAN	-0.790562	0.409332	1.63658	-1.11839	0.298184	-0.435146	2
HAUS2	HAUS2_HUMAN	1.14312	0.435744	0.27169	-0.786864	0.527566	-1.59126	2
HBS1L	HBS1L_HUMAN	0.585612	-0.288429	1.42913	-0.853056	0.406719	-1.27997	2
HADH	HCDH_HUMAN	-0.110823	0.655026	1.05826	-0.500479	0.585022	-1.68701	2
HDGFRP3	HDGR3_HUMAN	0.470262	0.0247064	1.11246	-0.627083	0.664575	-1.64492	2
HEATR2	HEAT2_HUMAN	0.688873	0.658459	1.1443	-1.22734	-0.143833	-1.12045	2
HEATR3	HEAT3_HUMAN	0.191568	-0.656367	1.57526	-0.96691	0.671796	-0.815352	2
HEATR6	HEAT6_HUMAN	-0.346509	0.680666	1.51344	-0.938125	0.190431	-1.0999	2
HEBP1	HEBP1_HUMAN	0.11863	0.593134	1.55981	-0.709506	-0.292305	-1.26976	2
HEBP2	HEBP2_HUMAN	-0.345671	-0.0828567	1.49577	-1.06226	0.865814	-0.870797	2
HELZ	HELZ_HUMAN	0.25682	0.292919	1.66891	-0.865801	-0.230191	-1.12266	2
HERC1	HERC1_HUMAN	0.397634	-0.243828	1.32638	-1.36822	-0.812568	0.700607	2
HERC2	HERC2_HUMAN	-0.0685243	0.307712	1.56558	-1.11676	0.35088	-1.03889	2
HINT1	HINT1_HUMAN	-0.0865326	0.0622886	1.33196	-0.748297	0.837895	-1.39732	2
HLTF	HLTF_HUMAN	0.609719	0.392058	1.37743	-1.00177	-0.12969	-1.24775	2
HMGA1	HMGA1_HUMAN	0.367219	0.350481	1.43908	-1.02091	0.133495	-1.26936	2
HNRNPH2	HNRH1_HUMAN	0.0534672	0.394669	1.47997	-0.496654	0.11489	-1.54635	2
HNRPLL	HNRLL_HUMAN	-0.035543	0.122108	1.54707	-1.4651	0.379238	-0.547778	2
HNRNPM	HNRPM_HUMAN	-0.126344	0.0807705	1.46271	-0.380939	0.520176	-1.55637	2
HOOK3	HOOK3_HUMAN	0.383205	-0.0887801	1.19381	-0.586915	0.704645	-1.60596	2
HPS6	HPS6_HUMAN	-0.338744	-0.317951	1.97592	-0.216308	-0.216116	-0.886799	2
HSF1	HSF1_HUMAN	0.738503	0.44323	0.837463	-0.590112	0.331269	-1.76035	2
HTATIP2	HTAI2_HUMAN	0.601659	-0.125139	0.182705	-1.13796	1.5002	-1.02147	2
HEATR5B	HTR5B_HUMAN	0.470069	-0.0351123	1.69865	-0.847696	-0.226414	-1.0595	2
HUS1	HUS1_HUMAN	-0.193439	0.158906	1.72832	-1.30181	0.102945	-0.494919	2
IDH2	IDHP_HUMAN	0.0922354	-0.533753	1.66422	-0.351097	0.410914	-1.28252	2
EIF2S3	IF2GL_HUMAN	0.156682	0.0858547	1.06796	-0.669333	0.939175	-1.58034	2
EIF4A1	IF4A1_HUMAN	-0.221772	0.155598	1.76126	-0.792844	0.176944	-1.07919	2
ILK	ILK_HUMAN	0.530358	-0.303516	1.53419	-0.923916	0.31248	-1.1496	2
KPNA1	IMA1_HUMAN	0.312528	0.507914	1.50444	-0.864146	-0.197739	-1.263	2
IMPA2	IMPA2_HUMAN	-0.0712658	0.582705	1.54867	-0.784862	0.00574922	-1.281	2
IMPAD1	IMPA3_HUMAN	0.556395	-0.0786676	1.00397	-0.806907	0.845297	-1.52009	2
CPSF3L	INT11_HUMAN	0.351354	0.124444	1.26302	-1.09268	0.642112	-1.28825	2
INTS3	INT3_HUMAN	0.0941982	0.446412	0.262534	-1.32297	1.45104	-0.931209	2
INTS9	INT9_HUMAN	0.0571874	0.855616	0.836102	-0.50202	0.502655	-1.74954	2
IPO8	IPO8_HUMAN	-0.396414	0.649736	1.20866	-1.68305	-0.116134	0.337197	2
ITPRIP	IPRI_HUMAN	0.257061	0.502071	1.39799	-1.59788	-0.185028	-0.374215	2
IQGAP2	IQGA2_HUMAN	0.0101201	0.957721	1.04718	-0.677473	0.234722	-1.57227	2
IST1	IST1_HUMAN	-0.00266112	1.13123	1.07144	-0.837298	0.00522963	-1.36793	2
ITGA11	ITA11_HUMAN	0.20599	-0.241268	1.88199	-0.815355	-0.232132	-0.799228	2
ITGA1	ITA1_HUMAN	0.1257	0.00923218	1.57609	-0.608099	0.320909	-1.42383	2
ITGB3	ITB3_HUMAN	0.835082	-0.930816	1.47461	-1.00703	-0.484666	0.112825	2
ITGB4	ITB4_HUMAN	-0.510226	1.00647	1.46982	-0.58988	-0.31971	-1.05648	2
ITPK1	ITPK1_HUMAN	0.148514	-0.277914	1.41216	-1.25268	0.802539	-0.832614	2
JUND	JUND_HUMAN	0.890934	0.0532392	0.70563	-0.623965	0.668178	-1.69402	2
KRT19	K1C19_HUMAN	0.300344	0.70952	0.760261	-1.07402	0.754802	-1.45091	2
PRKAR2A	KAP2_HUMAN	-0.59513	-0.342092	1.8068	-0.944562	0.467177	-0.392193	2
CCBL1	KAT1_HUMAN	0.238572	0.419282	1.27548	-0.801895	0.397957	-1.52939	2
KATNAL1	KATL1_HUMAN	0.618669	0.085877	0.860752	-0.894072	0.856935	-1.52816	2
CAMK1	KCC1A_HUMAN	0.646772	0.458407	0.462811	-0.729401	0.860103	-1.69869	2
CAMK1D	KCC1D_HUMAN	0.0702494	0.94712	1.32782	-1.30279	-0.304007	-0.738397	2
CAMK2A	KCC2A_HUMAN	0.200828	0.0576082	1.08306	-1.38694	0.986743	-0.941299	2
KDELC1	KDEL1_HUMAN	0.412857	0.309542	1.1852	-0.713248	0.429249	-1.6236	2
KDELC2	KDEL2_HUMAN	-0.0815843	0.682958	1.28104	-0.656965	0.31014	-1.53559	2
WWC1	KIBRA_HUMAN	0.814922	0.664744	0.949712	-1.21532	0.0167067	-1.23077	2
KIF1B	KIF1B_HUMAN	0.622528	0.826615	0.648478	-1.04161	0.437943	-1.49395	2
KIF1C	KIF1C_HUMAN	-0.413327	1.30054	0.694678	-1.57881	0.283521	-0.286601	2
KIFAP3	KIFA3_HUMAN	-1.14908	0.933447	1.19439	-0.725438	0.514966	-0.768293	2
KIN	KIN17_HUMAN	0.941154	-0.0792018	1.05706	-0.488405	0.214404	-1.64501	2
KLC2	KLC2_HUMAN	0.0451602	0.468303	1.05872	-0.961246	0.823054	-1.434	2
PRKCI	KPCI_HUMAN	-0.371707	0.000954074	1.58914	-0.384497	0.542462	-1.37636	2
RPS6KA2	KS6A2_HUMAN	-0.0572223	0.659728	1.18497	-0.963424	0.559987	-1.38404	2
RPS6KA3	KS6A3_HUMAN	0.0753942	-0.480212	1.29393	-1.03619	1.07477	-0.927696	2
RPS6KA4	KS6A4_HUMAN	0.167343	-0.00902377	1.8569	-0.992228	-0.421901	-0.601092	2
KTI12	KTI12_HUMAN	-0.465101	0.958791	1.45292	-0.926305	-0.0772092	-0.943095	2
LACTB	LACTB_HUMAN	0.200868	0.164597	1.81673	-0.858301	-0.564458	-0.75944	2
LARP1B	LAR1B_HUMAN	-0.491747	0.441772	1.4042	-1.0959	0.694517	-0.952834	2
LAS1L	LAS1L_HUMAN	0.168057	0.488323	1.54258	-0.632345	-0.180505	-1.38611	2
LPGAT1	LGAT1_HUMAN	0.173957	0.0822835	0.970771	-0.257775	0.835308	-1.80455	2
LRRC42	LRC42_HUMAN	0.916996	0.28031	0.903377	-0.99386	0.358776	-1.4656	2
LRRC57	LRC57_HUMAN	-0.482431	1.18489	0.801431	-0.82274	0.611293	-1.29245	2
LRRC8A	LRC8A_HUMAN	0.0432451	0.331742	1.29512	-1.7324	0.353341	-0.291048	2
LRWD1	LRWD1_HUMAN	-0.257209	0.34521	1.70611	-0.842048	0.1329	-1.08497	2
LTV1	LTV1_HUMAN	0.819295	-0.156145	0.91953	-1.08383	0.789739	-1.28859	2
--	LYPA2_HUMAN	0.655818	0.207376	0.867033	-0.784423	0.691693	-1.6375	2
LYRM4	LYRM4_HUMAN	1.26371	-0.562242	1.19766	-0.951786	-0.0877416	-0.859606	2
MADD	MADD_HUMAN	-0.474158	0.0654273	1.90409	-0.749002	0.0178408	-0.7642	2
MARK1	MARK1_HUMAN	0.204627	0.285626	1.08688	-1.67672	0.712696	-0.613112	2
MARK3	MARK3_HUMAN	-0.462142	1.10608	0.877656	-1.62408	0.324942	-0.222455	2
MATR3	MATR3_HUMAN	0.516782	0.398887	1.0179	-0.56754	0.385299	-1.75133	2
MBD2	MBD2_HUMAN	0.283038	0.649331	1.12728	-0.586229	0.211545	-1.68496	2
MBOAT7	MBOA7_HUMAN	-0.393914	0.761084	0.821399	-1.68796	0.805113	-0.30572	2
MCM2	MCM2_HUMAN	0.188996	0.568925	1.46214	-0.861417	-0.0321141	-1.32653	2
MCM3AP	MCM3A_HUMAN	0.765451	-0.464093	1.32428	-1.17695	0.468152	-0.916844	2
MCM3	MCM3_HUMAN	0.479383	0.567269	1.21702	-1.31972	0.15255	-1.0965	2
MCM4	MCM4_HUMAN	0.151906	0.6896	1.42133	-1.38779	-0.14392	-0.731123	2
MCM5	MCM5_HUMAN	0.231185	0.431831	1.44565	-1.18031	0.186242	-1.1146	2
MCM6	MCM6_HUMAN	0.0929208	0.749064	1.27774	-1.05978	0.215942	-1.27589	2
MCM7	MCM7_HUMAN	-0.188285	0.354947	1.45397	-1.23883	0.556412	-0.938212	2
CD46	MCP_HUMAN	0.901197	-0.300493	1.10897	-1.26545	0.541989	-0.986213	2
MED16	MED16_HUMAN	-0.188055	0.938329	1.41282	-0.917981	-0.137639	-1.10747	2
MED20	MED20_HUMAN	0.196508	-0.166476	1.34625	-1.39756	0.774797	-0.753527	2
MED23	MED23_HUMAN	0.467218	0.256918	1.31973	-0.556212	0.1388	-1.62646	2
MED29	MED29_HUMAN	0.6134	0.363219	1.37849	-0.961046	-0.106998	-1.28706	2
WDR77	MEP50_HUMAN	0.338695	-0.15306	1.06878	-1.78527	-0.176991	0.707851	2
MEPCE	MEPCE_HUMAN	-0.30108	0.337841	1.15999	-0.908584	0.99227	-1.28044	2
METTL16	MET16_HUMAN	0.279616	0.136184	1.12194	-0.591438	0.719944	-1.66625	2
MTR	METH_HUMAN	0.409848	0.480697	1.27086	-1.33099	0.244162	-1.07457	2
MGMT	MGMT_HUMAN	0.333843	0.372948	1.5467	-0.76397	-0.168485	-1.32104	2
MICAL2	MICA2_HUMAN	-0.462822	-0.436781	1.83795	-0.271391	-1.01204	0.345092	2
MAPK14	MK14_HUMAN	-0.0666873	-0.521608	1.4856	-0.893777	0.924954	-0.928485	2
MLKL	MLKL_HUMAN	0.0571902	0.301702	1.46715	-0.908654	0.409273	-1.32666	2
ZAK	MLTK_HUMAN	0.093121	0.0460968	1.54931	-0.498344	0.308297	-1.49848	2
SLC16A3	MOT4_HUMAN	0.77246	0.0495455	1.23817	-1.03154	0.28402	-1.31265	2
MAP2K4	MP2K4_HUMAN	-0.188027	0.71716	1.20187	-1.46187	0.510624	-0.779765	2
PMPCA	MPPA_HUMAN	0.575984	0.0299733	1.46252	-1.32042	0.128505	-0.876567	2
PMPCB	MPPB_HUMAN	-0.263938	0.167083	1.41724	-0.78928	0.766396	-1.2975	2
CDC42BPB	MRCKB_HUMAN	0.510842	0.619275	1.08043	-0.700524	0.127428	-1.63745	2
MSH2	MSH2_HUMAN	-0.456821	0.0254193	1.43292	-0.938053	0.931451	-0.994918	2
MSH3	MSH3_HUMAN	0.080432	0.403406	1.62109	-0.797403	-0.0570224	-1.2505	2
MSH6	MSH6_HUMAN	-0.00113211	-0.138401	1.41579	-1.00416	0.846561	-1.11866	2
MTHFS	MTHFS_HUMAN	0.212263	0.570843	0.717304	-0.803133	0.921487	-1.61876	2
MVP	MVP_HUMAN	0.11686	-0.00805163	1.03981	-1.90255	0.352839	0.401098	2
MYO1A	MYO1A_HUMAN	-0.53399	-0.158909	1.56647	-1.14352	0.802693	-0.532742	2
MYO1C	MYO1C_HUMAN	0.367897	0.22793	1.44962	-0.689542	0.133406	-1.48931	2
NAA40	NAA40_HUMAN	0.270012	0.431637	1.52446	-1.08528	-0.0280896	-1.11274	2
NCDN	NCDN_HUMAN	0.57283	0.129636	1.5513	-0.73995	-0.230044	-1.28377	2
NCEH1	NCEH1_HUMAN	-0.808866	0.341297	1.52036	-1.36464	0.214668	0.097183	2
NCKAP1	NCKP1_HUMAN	0.76434	0.141734	1.20401	-0.727044	0.163185	-1.54623	2
NDUFA6	NDUA6_HUMAN	0.85576	0.28411	1.05242	-0.882899	0.194603	-1.50399	2
NDUFA10	NDUAA_HUMAN	0.14163	0.342662	0.971843	-0.766122	0.898586	-1.5886	2
NDUFB10	NDUBA_HUMAN	0.961916	0.186851	0.271206	-1.39946	0.99163	-1.01214	2
NDUFS3	NDUS3_HUMAN	-0.0421346	0.636864	1.62228	-1.10553	-0.309804	-0.801666	2
NEDD1	NEDD1_HUMAN	0.414353	0.770595	0.974072	-1.07917	0.33701	-1.41686	2
NEK7	NEK7_HUMAN	0.451318	0.403815	1.34947	-0.670782	0.00312928	-1.53695	2
WHSC2	NELFA_HUMAN	-0.311806	0.126722	1.76738	-0.43112	0.100657	-1.25183	2
COBRA1	NELFB_HUMAN	-0.0839204	0.156831	1.66411	-0.487064	0.143351	-1.39331	2
TH1L	NELFD_HUMAN	-0.164365	-0.255692	1.41329	-1.26889	0.932235	-0.656575	2
IKBKG	NEMO_HUMAN	1.20905	-0.644411	1.2014	-0.539431	-0.0492502	-1.17736	2
NENF	NENF_HUMAN	-0.0322449	-0.0764328	1.25481	-0.721126	0.972451	-1.39746	2
NFKB1	NFKB1_HUMAN	0.788285	-0.673108	1.64002	-0.621312	-0.245248	-0.88864	2
NFKB2	NFKB2_HUMAN	0.141412	-1.13373	1.78751	-0.655904	0.102917	-0.242198	2
NIN	NIN_HUMAN	-0.352621	0.298164	1.77481	-0.858847	0.0831122	-0.944614	2
NMD3	NMD3_HUMAN	0.567256	0.237538	1.44579	-0.719497	-0.116808	-1.41428	2
NOL11	NOL11_HUMAN	0.771309	-0.031467	1.28197	-0.575808	0.108746	-1.55475	2
NOMO1	NOMO1_HUMAN	0.654386	-0.145666	1.1217	-1.68236	0.505897	-0.453955	2
NAP1L4	NP1L4_HUMAN	0.0392105	0.862347	1.22605	-0.771489	0.108348	-1.46447	2
URB1	NPA1P_HUMAN	0.270966	0.123158	1.45706	-0.855691	0.385621	-1.38111	2
NPM3	NPM3_HUMAN	0.29837	-0.512716	1.776	-1.06394	-0.593898	0.0961856	2
SMPD4	NSMA3_HUMAN	0.0928367	-0.160948	1.48474	-0.637273	0.623036	-1.4024	2
NUP155	NU155_HUMAN	0.466617	0.27056	1.47335	-1.09203	0.0408631	-1.15936	2
NUP188	NU188_HUMAN	1.17524	0.477089	0.493043	-1.48325	0.272619	-0.934741	2
NUDCD1	NUDC1_HUMAN	0.772133	0.310937	1.15861	-1.01335	0.155082	-1.38341	2
NUP37	NUP37_HUMAN	0.735176	0.21248	0.979215	-1.13711	0.567052	-1.35681	2
NUP93	NUP93_HUMAN	0.0714638	0.278326	1.51818	-1.08877	0.359914	-1.13912	2
NUP98	NUP98_HUMAN	0.234304	0.381128	1.19339	-0.612864	0.470872	-1.66683	2
OCIAD1	OCAD1_HUMAN	0.963265	0.387587	0.74259	-1.3019	0.42953	-1.22107	2
OGDH	ODO1_HUMAN	0.183202	0.889772	1.27418	-0.866485	-0.146945	-1.33372	2
ORC2	ORC2_HUMAN	0.572111	-0.323739	1.29735	-0.466519	0.481372	-1.56058	2
ORC3	ORC3_HUMAN	-0.158425	0.260724	1.26651	-1.07853	0.878948	-1.16923	2
ORC5	ORC5_HUMAN	0.303813	-0.0434862	0.967112	-0.495599	0.948821	-1.68066	2
OSBPL2	OSBL2_HUMAN	0.021364	0.870455	1.19027	-0.786972	0.179219	-1.47434	2
OSBPL3	OSBL3_HUMAN	0.135968	0.274776	1.54465	-0.807478	0.203602	-1.35152	2
OSTF1	OSTF1_HUMAN	0.722246	0.00427588	1.04077	-1.26108	0.662512	-1.16872	2
OTUD7B	OTU7B_HUMAN	0.807222	0.659628	0.666772	-1.38583	0.422528	-1.17032	2
PIK3C2A	P3C2A_HUMAN	0.764093	-0.00783526	1.51961	-1.14476	-0.285621	-0.845485	2
LEPREL2	P3H3_HUMAN	1.0126	0.131354	1.06861	-1.26022	0.145864	-1.0982	2
PAF1	PAF1_HUMAN	0.440638	-0.000646894	1.60429	-0.597775	-0.0796113	-1.3669	2
PAK4	PAK4_HUMAN	-0.630978	0.774037	1.25285	-0.418181	0.454599	-1.43233	2
C9orf86	PARF_HUMAN	-0.0738982	0.468423	1.60808	-0.725565	0.0123681	-1.28941	2
PARP4	PARP4_HUMAN	1.4867	-0.264415	-0.155978	-1.29043	0.820991	-0.596862	2
PBX1	PBX1_HUMAN	0.290007	0.530799	1.36874	-1.49522	0.0296527	-0.723972	2
PCBP1	PCBP1_HUMAN	0.456211	0.718877	1.26367	-1.11519	-0.133268	-1.19031	2
PCBP2	PCBP2_HUMAN	1.26817	-0.341982	1.13612	-1.29639	-0.311985	-0.453932	2
PCID2	PCID2_HUMAN	0.461363	-0.772891	1.11795	-1.17271	1.04849	-0.682202	2
PCNA	PCNA_HUMAN	0.19615	0.522883	1.5028	-1.15002	-0.0197766	-1.05203	2
PDCD6	PDCD6_HUMAN	0.706433	-0.43645	0.911288	-1.53432	-0.552715	0.90576	2
PDE12	PDE12_HUMAN	1.50796	-0.0455523	0.525367	-1.5129	-0.0852252	-0.389651	2
PDE3A	PDE3A_HUMAN	0.495385	-0.00875806	1.4281	-0.678581	0.245216	-1.48136	2
PDK3	PDK3_HUMAN	0.504502	0.833901	0.453234	-1.5904	0.704072	-0.905313	2
PDPK1	PDPK1_HUMAN	-0.228607	0.390433	1.37327	-1.61972	0.418049	-0.333421	2
PDS5A	PDS5A_HUMAN	0.511649	0.539156	1.1098	-1.21534	0.331129	-1.27639	2
PTGES2	PGES2_HUMAN	-0.620639	0.12294	1.73867	-0.600783	0.390846	-1.03103	2
PIK3R4	PI3R4_HUMAN	0.534386	-0.279571	1.3537	-1.43882	0.514812	-0.684501	2
PIP4K2A	PI42A_HUMAN	0.924567	-0.709667	1.17475	-1.40967	0.380247	-0.360225	2
PIGT	PIGT_HUMAN	-0.447491	0.140372	1.79254	-1.23635	-0.184848	-0.0642232	2
PLEKHF2	PKHF2_HUMAN	0.293791	0.352867	1.63395	-0.792444	-0.305855	-1.18231	2
PLAA	PLAP_HUMAN	0.0514701	0.0378666	1.55106	-1.07057	0.515611	-1.08544	2
PLXNB2	PLXB2_HUMAN	-0.122002	0.565003	1.29178	-1.54433	0.449796	-0.640245	2
PML	PML_HUMAN	0.366047	0.236598	1.67725	-0.728525	-0.413238	-1.13813	2
PMS2	PMS2_HUMAN	-0.327945	0.194797	1.058	-1.02372	1.20751	-1.10864	2
PNPT1	PNPT1_HUMAN	-0.394603	-0.100475	1.54011	-0.791341	0.822849	-1.07654	2
NUP210	PO210_HUMAN	0.320748	0.720514	1.14137	-1.52161	0.189823	-0.850846	2
PON2	PON2_HUMAN	0.233163	0.511899	1.54927	-1.21604	-0.205046	-0.873246	2
PPP1CB	PP1B_HUMAN	0.0438975	0.073406	1.67237	-0.960052	0.267114	-1.09673	2
PPIL3	PPIL3_HUMAN	-0.308494	0.245838	1.37929	-0.395594	0.626053	-1.5471	2
PPP6C	PPP6_HUMAN	0.385829	-0.202228	1.20195	-0.938638	0.868476	-1.31539	2
PRPF38A	PR38A_HUMAN	-0.146651	0.723428	1.29034	-1.13649	0.419428	-1.15006	2
PRIM1	PRI1_HUMAN	-0.15832	0.572169	1.14126	-0.736333	0.701398	-1.52018	2
PRPF31	PRP31_HUMAN	0.424787	0.319411	1.39973	-0.750846	0.0858158	-1.4789	2
PRPF4B	PRP4B_HUMAN	-0.0470211	0.258335	1.30795	-0.986574	0.759603	-1.29229	2
PRPS2	PRPS2_HUMAN	-0.162833	0.611425	1.50139	-0.813429	0.152114	-1.28867	2
--	PRS10_HUMAN	-0.0703383	0.0493474	1.2713	-0.270125	0.69799	-1.67817	2
PSMC2	PRS7_HUMAN	0.254048	0.219044	1.39222	-0.769283	0.389209	-1.48524	2
PSMC5	PRS8_HUMAN	0.197541	0.0478077	1.6279	-0.746709	0.1839	-1.31044	2
PSMD10	PSD10_HUMAN	0.150916	0.287157	0.946023	-0.530614	0.868257	-1.72174	2
PSMD13	PSD13_HUMAN	-0.153707	-0.386856	1.6438	-0.518845	0.625596	-1.20999	2
PSMD3	PSMD3_HUMAN	0.114984	0.238153	1.25281	-0.637603	0.630535	-1.59888	2
PSMD8	PSMD8_HUMAN	-0.448288	0.239376	1.75599	-0.751961	0.225603	-1.02073	2
PSMG2	PSMG2_HUMAN	0.176578	0.369156	1.52923	-0.683992	0.0320906	-1.42307	2
PTCD3	PTCD3_HUMAN	0.119848	-0.0676132	1.39259	-0.567402	0.64177	-1.51919	2
PTGR1	PTGR1_HUMAN	0.289637	0.448384	0.8915	-0.521282	0.67764	-1.78588	2
PTK7	PTK7_HUMAN	0.578061	0.176952	1.36459	-1.12586	0.214153	-1.2079	2
PTPRJ	PTPRJ_HUMAN	0.27152	1.07186	0.957032	-1.08709	0.080233	-1.29355	2
PTRF	PTRF_HUMAN	0.44715	-0.154871	1.11456	-0.568398	0.776446	-1.61489	2
PUM2	PUM2_HUMAN	-0.345389	0.564038	1.14502	-0.526065	0.726611	-1.56422	2
PFAS	PUR4_HUMAN	0.694764	0.397737	1.01076	-0.617556	0.219544	-1.70525	2
ATIC	PUR9_HUMAN	-0.495848	0.214368	1.53802	-0.32762	0.485247	-1.41417	2
PURB	PURB_HUMAN	0.370119	-0.119821	1.5264	-0.44963	0.183831	-1.5109	2
VPS53	Q8NCR1_HUMAN	0.585551	-0.141149	1.04558	-0.828584	0.817934	-1.47933	2
CRYZ	QOR_HUMAN	-0.111009	0.348835	1.55463	-0.637922	0.252094	-1.40663	2
QTRTD1	QTRD1_HUMAN	-0.255261	0.910753	1.05312	-0.61666	0.458983	-1.55093	2
RAB23	RAB23_HUMAN	0.131378	-0.628551	1.57556	-0.893056	0.710618	-0.895954	2
RAB34	RAB34_HUMAN	-0.0078367	-0.909459	1.85322	-0.465958	0.218241	-0.688212	2
RAB35	RAB35_HUMAN	-0.38059	-0.288013	1.86388	-0.537248	0.300668	-0.958699	2
RAB3B	RAB3B_HUMAN	-0.261794	0.131763	1.83807	-1.14296	-0.09599	-0.46908	2
RAB5C	RAB5C_HUMAN	-0.119025	0.447576	1.63161	-1.18017	-0.851709	0.0717205	2
RAB7A	RAB7A_HUMAN	-0.286514	0.132007	1.23097	-1.38578	0.996376	-0.687062	2
RAB8A	RAB8A_HUMAN	0.565275	0.48426	1.25733	-0.850242	0.00697975	-1.4636	2
RAB8B	RAB8B_HUMAN	0.37129	-0.440916	1.66196	-0.866293	0.304656	-1.0307	2
RABGEF1	RABX5_HUMAN	0.535454	-0.315169	1.71333	-0.865903	-0.110367	-0.957342	2
RAB11A	RB11A_HUMAN	0.0633224	0.129155	1.83978	-0.527177	-0.449231	-1.05585	2
RAB11B	RB11B_HUMAN	0.800848	0.492677	0.894206	-1.78117	-0.378053	-0.028506	2
RABGAP1	RBGP1_HUMAN	-0.305441	0.371318	1.31861	-1.48878	0.687834	-0.583534	2
RBM45	RBM45_HUMAN	0.387528	0.293764	1.22976	-0.893149	0.474778	-1.49268	2
RCC1	RCC1_HUMAN	0.50934	-0.28059	1.62953	-0.576041	0.0117852	-1.29403	2
RQCD1	RCD1_HUMAN	0.908399	-1.14944	1.18767	-0.384924	0.473169	-1.03488	2
RPA1	RFA1_HUMAN	0.168878	0.690906	1.20091	-1.13843	0.354533	-1.2768	2
RFC2	RFC2_HUMAN	0.310675	-0.0399217	1.20633	-1.30309	0.843995	-1.01798	2
RFC3	RFC3_HUMAN	0.408475	0.276339	1.25033	-1.50012	0.433821	-0.868849	2
RFC5	RFC5_HUMAN	0.326628	-0.505801	0.831017	-0.981956	1.37505	-1.04494	2
LOC100653311	RHEB_HUMAN	-0.0556724	-0.135167	1.73895	-0.733655	0.329243	-1.1437	2
ARHGAP1	RHG01_HUMAN	0.297444	-0.0125302	1.35087	-0.546299	0.502776	-1.59226	2
ARHGAP21	RHG21_HUMAN	0.977883	0.100976	1.02079	-0.703778	0.174423	-1.57029	2
RHOA	RHOC_HUMAN	-0.0520785	-0.0556834	1.90633	-0.879632	-0.745927	-0.173008	2
RICTOR	RICTR_HUMAN	-0.0757735	0.619278	1.25145	-1.60389	0.380875	-0.57194	2
RING1	RING1_HUMAN	0.324504	0.0303542	1.38047	-0.956244	0.551256	-1.33034	2
RINT1	RINT1_HUMAN	-0.034727	0.178667	1.15054	-1.73803	0.733646	-0.290091	2
RIPK1	RIPK1_HUMAN	0.142908	0.146841	1.17557	-1.20975	0.891992	-1.14757	2
MRPL20	RM20_HUMAN	0.275791	0.229103	1.25267	-1.33313	0.634829	-1.05926	2
MRPL42	RM42_HUMAN	0.61835	0.259339	0.930829	-0.575811	0.522199	-1.75491	2
MRPL44	RM44_HUMAN	-0.604115	-0.0280194	1.87032	-0.66821	0.228456	-0.798426	2
--	RN213_HUMAN	0.516356	0.757916	1.1453	-1.56366	-0.293963	-0.561945	2
RNF214	RN214_HUMAN	-0.295956	0.0760357	1.45717	-0.431689	0.663165	-1.46872	2
RANBP6	RNBP6_HUMAN	-0.589799	0.757851	1.49999	-1.05503	0.206733	-0.819752	2
HNRNPA3	ROA3_HUMAN	-0.000326192	0.388433	1.56072	-0.503652	0.024193	-1.46936	2
POLR1B	RPA2_HUMAN	0.526419	-0.088363	1.55123	-1.19162	0.135331	-0.933	2
RPN2	RPN2_HUMAN	0.151497	0.0184302	1.39826	-1.59531	0.501509	-0.474389	2
RPP25	RPP25_HUMAN	0.25104	0.727664	0.650115	-1.96916	0.327237	0.0131015	2
RPP30	RPP30_HUMAN	0.408902	-0.202095	1.65237	-0.832637	0.135372	-1.16191	2
RPRD1A	RPR1A_HUMAN	0.548043	0.573156	1.21335	-1.10925	0.0647752	-1.29008	2
RRP1	RRP1_HUMAN	0.250311	0.0175938	1.1929	-0.547692	0.726066	-1.63917	2
RRP7A	RRP7A_HUMAN	0.50179	0.126814	1.21464	-0.983523	0.549909	-1.40963	2
RRP8	RRP8_HUMAN	-0.615285	-0.150574	1.86973	-0.591553	0.301381	-0.813696	2
RPS10	RS10_HUMAN	-0.110229	0.0864702	1.80232	-1.26426	-0.283606	-0.230692	2
MRPS10	RT10_HUMAN	-0.636946	-0.276276	1.86334	-1.0136	-0.0592155	0.122701	2
MRPS36	RT36_HUMAN	-0.523742	0.775842	1.35908	-1.28396	-0.6996	0.372388	2
--	RU2A_HUMAN	-0.30454	0.19957	1.70675	-0.510801	0.195585	-1.28657	2
--	RUXE_HUMAN	0.767974	-0.578767	1.3055	-0.445159	0.375769	-1.42532	2
SLC29A1	S29A1_HUMAN	1.23096	-0.763192	1.16441	-0.863608	0.118319	-0.886897	2
SLC39A10	S39AA_HUMAN	-0.0754808	1.3497	0.655299	-1.28094	0.343563	-0.992146	2
SACS	SACS_HUMAN	-0.14297	0.770547	1.25985	-0.57616	0.240722	-1.55199	2
SAP18	SAP18_HUMAN	-0.0723486	-0.0428114	1.50051	-0.568961	0.612701	-1.42909	2
SAP30	SAP30_HUMAN	0.0732508	0.163236	1.56701	-1.30005	0.338033	-0.841481	2
SAR1B	SAR1B_HUMAN	0.296604	-0.37689	1.59752	-1.00799	0.477574	-0.986814	2
SBDS	SBDS_HUMAN	-0.32823	-0.174975	1.79772	-0.736558	0.403551	-0.961505	2
SEC24B	SC24B_HUMAN	0.277495	-0.0361669	0.812151	-0.503586	1.11381	-1.66371	2
SC5DL	SC5D_HUMAN	1.04877	0.730241	0.381853	-1.74121	0.0150553	-0.434707	2
SCO1	SCO1_HUMAN	0.0418841	0.183817	1.37017	-0.835538	0.644508	-1.40484	2
SCRN1	SCRN1_HUMAN	-0.294067	-0.447144	1.63265	-0.92323	0.788942	-0.757147	2
SEH1L	SEH1_HUMAN	0.289804	-0.14644	1.4788	-1.37837	0.501838	-0.745638	2
SENP3	SENP3_HUMAN	-0.136941	-0.123372	1.34332	-0.640813	0.930664	-1.37286	2
42255	SEPT8_HUMAN	-0.0996373	0.624228	1.54472	-0.622343	-0.0989432	-1.34802	2
SH3GLB1	SHLB1_HUMAN	0.418113	-0.0362356	1.55136	-0.660635	0.128857	-1.40146	2
SH3GLB2	SHLB2_HUMAN	-0.670382	-0.447614	1.9553	-0.591654	0.148103	-0.393754	2
SIN3A	SIN3A_HUMAN	0.104914	0.18378	1.26553	-0.454284	0.577496	-1.67743	2
SLMAP	SLMAP_HUMAN	0.505993	0.409837	1.2452	-1.18913	0.268755	-1.24066	2
SMAD1	SMAD1_HUMAN	0.317286	1.22603	0.713298	-1.25705	0.135682	-1.13525	2
SMC1A	SMC1A_HUMAN	0.17833	0.437464	1.3232	-0.541806	0.23852	-1.6357	2
SMC3	SMC3_HUMAN	-0.0805136	0.298038	1.27266	-0.429999	0.59644	-1.65662	2
SMC5	SMC5_HUMAN	-0.818797	1.00801	1.4086	-0.602873	-0.0122208	-0.982717	2
SMARCD2	SMRD2_HUMAN	1.05758	-0.0547199	0.8152	-1.23898	0.57972	-1.1588	2
SMYD2	SMYD2_HUMAN	0.665482	1.06797	0.28586	-1.17302	0.471498	-1.31779	2
NAPA	SNAA_HUMAN	-0.156368	0.250425	1.53979	-0.646601	0.410933	-1.39818	2
SNX1	SNX1_HUMAN	0.250193	0.073126	1.46515	-0.559654	0.312193	-1.54101	2
SNX3	SNX3_HUMAN	1.11756	-0.334415	1.16499	-0.642454	0.0601999	-1.36589	2
SNX4	SNX4_HUMAN	-0.0057088	0.0755877	1.59003	-0.458601	0.275189	-1.47649	2
SNX7	SNX7_HUMAN	-0.430994	-0.236349	1.9177	-0.744474	0.193495	-0.699377	2
SNX8	SNX8_HUMAN	0.119814	-0.490787	1.32175	-1.18441	1.00214	-0.768511	2
SOAT1	SOAT1_HUMAN	-0.310211	0.0454112	1.88036	-0.989095	-0.00386413	-0.622601	2
OBFC2B	SOSB1_HUMAN	0.0327443	-0.0305155	1.10282	-1.19726	1.12872	-1.03651	2
SUPT16H	SP16H_HUMAN	-0.299209	0.300816	1.37223	-0.529692	0.650334	-1.49448	2
SPATA5L1	SPA5L_HUMAN	-0.744582	1.34873	0.247035	-1.00889	0.954985	-0.797277	2
SPATA5	SPAT5_HUMAN	0.224575	-0.564996	1.32678	-0.75773	0.950978	-1.17961	2
SPG21	SPG21_HUMAN	0.726887	0.175315	0.295735	-1.87691	0.887275	-0.2083	2
SPR	SPRE_HUMAN	0.700763	0.163045	1.09339	-0.965904	0.469379	-1.46067	2
SRCAP	SRCAP_HUMAN	0.157092	0.0364619	1.35359	-0.648986	0.627313	-1.52547	2
SRRT	SRRT_HUMAN	0.0453402	0.450361	1.31039	-0.476514	0.326933	-1.65651	2
SRSF5	SRSF5_HUMAN	-0.562295	0.264481	1.73538	-0.384225	0.144132	-1.19747	2
SSRP1	SSRP1_HUMAN	-0.029862	0.167812	1.35751	-0.390259	0.534849	-1.64005	2
STAT5A	STA5A_HUMAN	0.489896	-0.190745	1.45315	-1.06385	0.444195	-1.13265	2
STAT5B	STA5B_HUMAN	0.209658	0.762033	1.30002	-0.747343	-0.0675941	-1.45678	2
STAT1	STAT1_HUMAN	-0.305779	0.0433772	1.04116	-1.06739	1.29315	-1.00451	2
STAT6	STAT6_HUMAN	0.0390894	-0.0616211	1.10534	-1.83683	0.616475	0.13755	2
STK4	STK4_HUMAN	0.820674	0.468211	0.696395	-1.79412	0.343268	-0.53443	2
STX18	STX18_HUMAN	-0.872138	0.288963	1.61862	-1.07819	0.452973	-0.410222	2
STX3	STX3_HUMAN	-9.15331e-05	0.464724	0.97759	-1.80226	0.68766	-0.327624	2
STXBP1	STXB1_HUMAN	0.766167	0.533386	0.0129352	-1.91518	0.674701	-0.0720097	2
SUZ12	SUZ12_HUMAN	0.901681	-0.00123425	0.905097	-0.758122	0.535647	-1.58307	2
SVIL	SVIL_HUMAN	0.0393983	0.215825	1.61134	-1.34266	0.193828	-0.717739	2
HARS2	SYHM_HUMAN	-0.404309	0.0327056	1.18209	-1.0191	1.19468	-0.986064	2
SYNJ2BP	SYJ2B_HUMAN	0.451914	0.222004	0.690771	-1.11622	1.09898	-1.34745	2
LARS2	SYLM_HUMAN	0.0381392	0.280792	1.09422	-1.06389	0.949983	-1.29924	2
SYMPK	SYMPK_HUMAN	-0.143269	0.200563	1.37153	-0.371991	0.558165	-1.615	2
SYNJ2	SYNJ2_HUMAN	0.342668	0.178285	1.42757	-0.770501	0.284283	-1.46231	2
SNCA	SYUA_HUMAN	0.951553	0.282454	0.654472	-0.711574	0.504147	-1.68105	2
GTF2H2C	T2H2L_HUMAN	0.493629	0.767645	0.00901711	-0.55772	0.985735	-1.69831	2
TAF6	TAF6_HUMAN	1.12229	-0.265803	1.14572	-0.699535	0.0625575	-1.36524	2
TANK	TANK_HUMAN	1.06681	-0.537158	1.27357	-0.790602	0.131509	-1.14413	2
TRIOBP	TARA_HUMAN	0.967741	0.0964615	0.842097	-1.30483	0.554129	-1.1556	2
TUBA8	TBA1A_HUMAN	-0.439617	0.190641	1.84614	-0.896432	0.0452613	-0.745996	2
TUBA8	TBA1C_HUMAN	-0.268216	0.787329	1.30615	-1.30029	-0.884411	0.35944	2
TUBA1B	TBA4A_HUMAN	-0.0724206	0.0506389	1.79877	-0.516092	-0.0408045	-1.22009	2
TUBB2A	TBB2A_HUMAN	0.185608	0.0522981	1.75604	-1.17239	-0.121692	-0.699869	2
TUBB6	TBB3_HUMAN	-0.0442467	0.224723	1.82065	-0.654982	-0.28725	-1.0589	2
TUBB4A	TBB4A_HUMAN	0.152067	0.0306305	1.60712	-1.41103	0.217021	-0.595804	2
TUBB2B	TBB4B_HUMAN	0.313343	-0.454603	1.69739	-0.817742	0.291378	-1.02977	2
TUBB	TBB5_HUMAN	-0.239845	0.781332	1.59761	-1.09981	-0.642129	-0.397161	2
TUBB6	TBB6_HUMAN	0.154361	-0.264905	1.67399	-1.43739	0.0588641	-0.184914	2
TBC1D23	TBC23_HUMAN	-0.0134314	-0.00430345	1.23396	-1.47667	0.924787	-0.664345	2
TBC1D9B	TBC9B_HUMAN	0.433958	0.396496	1.0776	-0.813646	0.509287	-1.6037	2
TBC1D4	TBCD4_HUMAN	0.315463	0.383988	1.64733	-1.01639	-0.418896	-0.911495	2
TBCD	TBCD_HUMAN	-0.544916	0.809876	1.35336	-1.4025	0.227711	-0.443533	2
TBCE	TBCE_HUMAN	-0.173695	-0.0271796	1.58827	-0.819052	0.614201	-1.18254	2
TBL3	TBL3_HUMAN	-0.257615	0.0838864	1.40696	-0.793073	0.833779	-1.27394	2
DNTTIP2	TDIF2_HUMAN	0.0354335	-0.344221	1.57301	-0.233955	0.438919	-1.46919	2
TENC1	TENC1_HUMAN	0.0812435	0.526052	1.47776	-0.753717	0.0686901	-1.40003	2
TNS3	TENS3_HUMAN	0.366802	0.817688	1.04751	-0.831907	0.144752	-1.54484	2
GTF3C1	TF3C1_HUMAN	0.610192	0.463659	0.972673	-1.26996	0.492704	-1.26927	2
GTF3C3	TF3C3_HUMAN	0.943385	-0.347574	0.999735	-0.99473	0.65347	-1.25429	2
GTF3C4	TF3C4_HUMAN	0.227233	0.576077	1.49715	-0.967428	-0.141803	-1.19123	2
GTF3C5	TF3C5_HUMAN	0.647699	-0.238121	1.41233	-0.720459	0.286968	-1.38842	2
TFRC	TFR1_HUMAN	0.0977606	0.0128959	1.63814	-1.11535	0.339836	-0.973284	2
QTRT1	TGT_HUMAN	-0.335489	0.0677743	1.63248	-0.451675	0.437041	-1.35013	2
ACAT2	THIC_HUMAN	-0.560846	0.204875	1.79467	-0.445297	0.107841	-1.10124	2
MPST	THTM_HUMAN	0.358293	-0.257104	1.21316	-0.752232	0.861293	-1.42341	2
TIMM50	TIM50_HUMAN	1.1739	0.20635	0.0342556	-0.942358	0.899422	-1.37157	2
TMEM165	TM165_HUMAN	0.72196	-0.870014	0.800214	-1.0851	1.16788	-0.734937	2
TNFAIP2	TNAP2_HUMAN	0.383628	0.659168	1.24193	-1.5569	-0.0580332	-0.669801	2
FAS	TNR6_HUMAN	-0.357922	0.649801	0.820841	-0.432661	0.955624	-1.63568	2
TOR1AIP1	TOIP1_HUMAN	-0.266735	1.1377	0.727307	-0.633659	0.575698	-1.54031	2
TOP2B	TOP2B_HUMAN	0.246567	0.346894	1.28734	-0.817808	0.450292	-1.51329	2
TOR1A	TOR1A_HUMAN	0.731975	-0.876771	1.4469	-0.925875	0.392389	-0.768613	2
TRAPPC4	TPPC4_HUMAN	1.17377	0.379699	0.131574	-1.63214	0.604231	-0.657131	2
TRAF2	TRAF2_HUMAN	0.210988	0.129556	1.21926	-0.435444	0.584645	-1.709	2
MID1	TRI18_HUMAN	-0.399983	-0.00973891	1.49459	-0.674074	0.811312	-1.2221	2
TRIM32	TRI32_HUMAN	0.446146	0.0409781	1.33046	-1.73947	-0.0264589	-0.0516564	2
TRMT6	TRM6_HUMAN	0.162457	-0.160183	1.27296	-0.639978	0.847742	-1.483	2
TSC2	TSC2_HUMAN	-0.242702	1.8012	0.219736	-1.21443	-0.196124	-0.367676	2
TSN	TSN_HUMAN	0.407155	-0.278444	1.27894	-0.442522	0.626359	-1.59149	2
TTC39C	TT39C_HUMAN	0.334706	0.98018	0.980317	-0.969542	0.0946326	-1.42029	2
TTF1	TTF1_HUMAN	-0.968868	0.914837	0.961733	-0.82446	0.857334	-0.940575	2
TTI2	TTI2_HUMAN	0.16314	1.02452	0.0609553	-0.927821	1.06592	-1.38672	2
TTLL12	TTL12_HUMAN	0.26414	-0.318679	1.06349	-1.21891	1.15137	-0.941411	2
TXNDC12	TXD12_HUMAN	0.384895	0.415639	0.901563	-0.691839	0.694314	-1.70457	2
U2AF1	U2AF1_HUMAN	-0.268907	-0.0401571	1.48418	-0.477855	0.712471	-1.40973	2
UACA	UACA_HUMAN	0.0746578	0.797789	1.51345	-1.09594	-0.513918	-0.776034	2
UBE2Q1	UB2Q1_HUMAN	0.6942	0.741209	0.739766	-0.855427	0.293756	-1.6135	2
UBA3	UBA3_HUMAN	-0.686381	0.276046	1.65111	-0.33298	0.321866	-1.22966	2
UBE2F	UBE2F_HUMAN	0.727089	-0.712828	1.62349	-0.51195	-0.0983153	-1.02749	2
UBE3C	UBE3C_HUMAN	0.773369	0.206215	1.01676	-1.49863	0.442456	-0.940167	2
UBE4A	UBE4A_HUMAN	-0.430908	0.808305	1.5723	-0.731148	-0.155488	-1.06306	2
USP19	UBP19_HUMAN	0.851219	0.496364	0.578775	-0.753259	0.517667	-1.69077	2
USP47	UBP47_HUMAN	0.319588	-0.560052	1.55835	-1.12206	0.564499	-0.760316	2
USP4	UBP4_HUMAN	-0.0505761	0.408512	1.69158	-0.744631	-0.121742	-1.18314	2
USP8	UBP8_HUMAN	-0.20402	0.127104	1.45276	-0.578091	0.644996	-1.44274	2
UBQLN2	UBQL2_HUMAN	1.32014	0.129293	0.288245	-1.77066	-0.087549	0.120536	2
UBR5	UBR5_HUMAN	0.350042	0.279267	1.59777	-0.678409	-0.232491	-1.31618	2
UCKL1	UCKL1_HUMAN	0.489701	0.8898	0.754587	-0.942332	0.353047	-1.5448	2
UMPS	UMPS_HUMAN	0.234011	-0.181739	1.631	-0.565408	0.249634	-1.3675	2
UNC45A	UN45A_HUMAN	0.240305	0.519784	1.45431	-0.684973	-0.087112	-1.44232	2
URB2	URB2_HUMAN	0.139869	-0.115137	1.4721	-0.809863	0.633313	-1.32028	2
UTP18	UTP18_HUMAN	0.024035	0.356417	1.55338	-0.719096	0.168675	-1.38341	2
UTP20	UTP20_HUMAN	0.158895	0.436604	1.4861	-0.772787	0.0945782	-1.40339	2
ATP6V0D1	VA0D1_HUMAN	0.103548	0.809481	1.10164	-1.73782	-0.314577	0.0377367	2
ATP6V1A	VATA_HUMAN	-0.510492	0.110208	1.57938	-1.21871	0.630859	-0.59125	2
ATP6V1C1	VATC1_HUMAN	-0.132059	0.354069	1.5227	-1.25838	0.403665	-0.889999	2
VAV2	VAV2_HUMAN	-0.279333	0.660452	1.5974	-0.906418	-0.0174974	-1.0546	2
VPS13A	VP13A_HUMAN	0.0849519	0.051387	1.6314	-0.593163	0.214911	-1.38948	2
VPS26A	VP26A_HUMAN	-0.0460195	-0.43344	1.68538	-0.675192	0.563124	-1.09385	2
VPS33A	VP33A_HUMAN	0.150454	1.12603	0.619566	-1.14289	0.55501	-1.30818	2
VPS28	VPS28_HUMAN	0.804204	-1.34165	1.28016	-0.362906	0.406159	-0.785972	2
VPS29	VPS29_HUMAN	0.36521	0.169965	1.40868	-0.513601	0.169951	-1.60021	2
VPS4A	VPS4A_HUMAN	0.746235	0.251791	1.02566	-1.08223	0.45484	-1.3963	2
KIAA1033	WASH7_HUMAN	-0.0074533	0.324699	1.44854	-0.956834	0.476857	-1.28581	2
WDFY1	WDFY1_HUMAN	-0.280664	0.658748	0.982433	-1.66449	0.745858	-0.441881	2
WDR36	WDR36_HUMAN	0.104655	-0.143124	1.41437	-0.556536	0.667978	-1.48734	2
WDR3	WDR3_HUMAN	-0.154543	0.287918	1.54957	-1.30564	0.409761	-0.787066	2
WDR61	WDR61_HUMAN	0.450194	0.217358	0.591907	-1.86133	0.914957	-0.313083	2
WLS	WLS_HUMAN	0.696001	0.837888	0.68073	-1.79758	-0.334792	-0.0822502	2
XPO1	XPO1_HUMAN	-0.0719606	0.34218	1.64193	-0.484081	-0.0329409	-1.39513	2
XPO7	XPO7_HUMAN	-0.031694	0.437992	1.61479	-1.12154	0.0684842	-0.968025	2
RP2	XRP2_HUMAN	0.691688	-0.213275	1.44742	-0.489805	0.0269913	-1.46302	2
LINC00116	YB039_HUMAN	0.679818	0.61327	1.07043	-1.43592	0.0479805	-0.975583	2
ZC3HAV1	ZCCHV_HUMAN	0.296423	0.229038	1.47337	-0.657011	0.15279	-1.49461	2
ZFP112	ZF112_HUMAN	0.952368	0.548786	0.0199133	-0.822888	0.848942	-1.54712	2
ZFP64	ZF64B_HUMAN	0.0974173	1.1067	-0.203185	-1.04932	1.16922	-1.12083	2
ZNF326	ZN326_HUMAN	0.179297	-0.0435974	1.13099	-0.80679	0.980456	-1.44035	2
ZNF384	ZN384_HUMAN	0.517018	-0.15807	1.63628	-0.491374	-0.178323	-1.32553	2
ZNFX1	ZNFX1_HUMAN	-0.691379	0.629989	1.15613	-0.560178	0.81249	-1.34705	2
ZW10	ZW10_HUMAN	-0.554723	-0.0365689	1.46071	-1.03414	0.940926	-0.776199	2
EPB41	41_HUMAN	-0.340112	-0.190676	0.0274087	0.388029	1.58901	-1.47366	3
EIF4ENIF1	4ET_HUMAN	-0.427937	0.795237	0.5261	-0.047009	0.908587	-1.75498	3
NT5C3	5NT3_HUMAN	-1.09234	0.364219	1.65332	0.0658814	-0.0237271	-0.967355	3
RPL14	A8K3Q9_HUMAN	-0.480719	0.0847486	0.922631	0.554664	0.687791	-1.76912	3
AACS	AACS_HUMAN	-0.428497	-1.036	0.99984	-0.171895	1.43883	-0.802269	3
ABCA6	ABCA6_HUMAN	0.244167	-0.786455	0.99878	0.309248	0.828637	-1.59438	3
ABCD1	ABCD1_HUMAN	-0.279003	-0.813706	1.25901	-0.637212	1.27421	-0.803297	3
ABI1	ABI1_HUMAN	-0.708491	-0.3729	1.07153	0.0267232	1.25844	-1.27531	3
ACAD8	ACAD8_HUMAN	-1.75576	-0.255098	0.605392	0.691874	0.970168	-0.25658	3
ACADM	ACADM_HUMAN	-0.425044	0.254615	1.32729	-0.448363	0.772873	-1.48137	3
ACADVL	ACADV_HUMAN	-0.52602	0.0500595	0.98035	0.416741	0.796773	-1.7179	3
ACBD5	ACBD5_HUMAN	-0.135833	-0.424599	0.682804	0.459353	1.11534	-1.69707	3
ACOT9	ACOT9_HUMAN	-0.340322	-0.193906	1.48076	0.169667	0.442441	-1.55865	3
ACOX3	ACOX3_HUMAN	-0.372692	-0.667463	1.74611	-0.63518	0.657693	-0.728471	3
ACY1	ACY1_HUMAN	-1.15411	0.299426	0.409085	-0.01671	1.51643	-1.05412	3
AGPS	ADAS_HUMAN	-0.719189	-0.773125	1.36336	-0.479806	1.20181	-0.593057	3
ADK	ADK_HUMAN	-1.25082	-0.51855	1.40322	0.130411	0.877056	-0.641322	3
ADPGK	ADPGK_HUMAN	-0.376803	-0.926501	1.52844	-0.527163	0.969546	-0.667515	3
FDXR	ADRO_HUMAN	-0.937608	-0.365424	0.492511	0.749522	1.29168	-1.23068	3
AIMP1	AIMP1_HUMAN	-0.0096277	-0.530001	1.65772	-0.382061	0.513497	-1.24953	3
AIMP2	AIMP2_HUMAN	-0.909958	-0.412489	1.43307	-0.0900037	0.974534	-0.995152	3
AKAP17A	AK17A_HUMAN	-1.06626	-0.234019	0.143579	0.7474	1.45871	-1.04942	3
AKR1A1	AK1A1_HUMAN	-0.366702	0.180416	1.0015	0.21492	0.760316	-1.79045	3
ALDH1A1	AL1A1_HUMAN	0.352179	-0.253606	0.888689	-0.011884	0.843864	-1.81924	3
ALDH9A1	AL9A1_HUMAN	-0.40365	-1.0894	1.48637	-0.253873	0.949602	-0.689049	3
AKR1B1	ALDR_HUMAN	-0.607447	0.117076	0.680776	0.310513	1.15168	-1.65259	3
LAP3	AMPL_HUMAN	-0.355517	-0.488322	1.78775	-0.31193	0.43968	-1.07167	3
ANKZF1	ANKZ1_HUMAN	-0.467694	-0.818405	1.57544	-0.0876267	0.793968	-0.995686	3
PRMT5	ANM5_HUMAN	-0.363736	-0.0380843	1.09757	0.443253	0.61719	-1.75619	3
ANKS1A	ANS1A_HUMAN	-0.594172	0.602403	0.964814	-0.0159596	0.724567	-1.68165	3
ANXA11	ANX11_HUMAN	-0.791089	0.559567	1.25802	-0.35813	0.697032	-1.3654	3
ANXA2P2	ANXA2_HUMAN	-0.101086	-0.405804	1.49473	-0.349827	0.745172	-1.38319	3
AP3B1	AP3B1_HUMAN	-0.377035	-0.385982	1.16557	-0.3873	1.25732	-1.27258	3
AP3S1	AP3S1_HUMAN	-0.523953	0.113951	1.02845	-0.142074	1.08868	-1.56505	3
ANAPC5	APC5_HUMAN	-0.950852	-0.791169	1.15385	-0.163732	1.33226	-0.580363	3
ARFIP1	ARFP1_HUMAN	-1.16434	-0.490683	0.907633	0.0278109	1.43684	-0.717265	3
ARFIP2	ARFP2_HUMAN	-1.52612	-0.135146	1.1168	0.724659	0.567206	-0.747404	3
ARL15	ARL15_HUMAN	-0.520284	-0.183825	0.129875	0.651931	1.41899	-1.49669	3
ASL	ARLY_HUMAN	-0.596972	-0.355346	0.742933	0.779498	0.978921	-1.54903	3
ARMC1	ARMC1_HUMAN	-0.911708	-0.649826	1.74978	-0.206246	0.575609	-0.557609	3
ARMCX3	ARMX3_HUMAN	-0.250755	-0.971972	-0.0718607	0.767662	1.54	-1.01308	3
ASCC2	ASCC2_HUMAN	0.428613	-1.71124	0.25699	0.825328	0.848715	-0.648409	3
ATP12A	AT12A_HUMAN	-0.676102	-0.0440863	1.30542	-0.610861	1.12262	-1.09699	3
ATP2C1	AT2C1_HUMAN	0.765443	-0.889011	0.413485	-0.514489	1.36984	-1.14527	3
ATPIF1	ATIF1_HUMAN	-1.09366	0.0322584	0.213893	0.885981	1.19966	-1.23814	3
ATM	ATM_HUMAN	0.0799963	-0.0872802	0.784838	-0.0644027	1.07723	-1.79038	3
ATXN2	ATX2_HUMAN	-0.579673	-0.505336	1.28283	0.0867672	1.02281	-1.3074	3
AUP1	AUP1_HUMAN	-0.173904	0.0349268	1.30079	-0.319895	0.766416	-1.60834	3
BCL2L13	B2L13_HUMAN	-0.6112	-0.301708	1.34292	-0.055384	0.965671	-1.3403	3
SREK1	B3KRJ9_HUMAN	0.30725	-1.05273	0.974579	0.549074	0.669992	-1.44817	3
BABAM1	BABA1_HUMAN	-0.926641	0.249725	1.19338	0.429171	0.53304	-1.47868	3
BCAT1	BCAT1_HUMAN	-0.655067	-0.530424	0.723544	1.06677	0.803277	-1.40811	3
BCLAF1	BCLF1_HUMAN	-0.579643	-0.691717	0.579336	0.0742448	1.66048	-1.0427	3
BMS1	BMS1_HUMAN	-0.603057	-0.318767	1.40654	0.430223	0.530641	-1.44558	3
BRD9	BRD9_HUMAN	0.0137684	-0.294758	0.164208	0.0983073	1.57067	-1.55219	3
BRE	BRE_HUMAN	-0.394717	-0.737926	1.66717	-0.455584	0.769705	-0.848648	3
CEP170P1	C170L_HUMAN	-0.487732	-0.386546	1.5392	0.13163	0.578707	-1.37526	3
MTHFD1L	C1TM_HUMAN	-0.955793	-0.656823	1.15279	-0.120286	1.32528	-0.74517	3
CC2D1A	C2D1A_HUMAN	-0.584393	-0.710854	1.14368	0.191386	1.16494	-1.20476	3
CC2D1B	C2D1B_HUMAN	-0.572593	-0.180118	1.48221	-0.0163553	0.689421	-1.40256	3
COL4A3BP	C43BP_HUMAN	-1.41304	-0.115301	0.7498	1.00921	0.716143	-0.946817	3
CDH2	CADH2_HUMAN	-0.453275	-1.19936	0.149743	1.78238	0.102855	-0.382353	3
CALU	CALU_HUMAN	-1.08372	0.1024	0.971952	-0.565168	1.37949	-0.804954	3
CAPN7	CAN7_HUMAN	-0.707777	-0.147322	1.13768	0.14628	1.02445	-1.45332	3
C2orf47	CB047_HUMAN	-1.14546	-0.559619	1.31611	-0.102457	1.11501	-0.623587	3
CBS	CBS_HUMAN	-0.160448	-0.692064	0.0602213	0.687762	1.46881	-1.36428	3
CBX4	CBX4_HUMAN	-1.17087	-0.900164	0.483584	1.32966	0.754871	-0.49708	3
C3orf17	CC017_HUMAN	-1.31895	1.04959	0.586199	0.309763	0.559289	-1.1859	3
CCAR1	CCAR1_HUMAN	-0.652472	-0.461855	0.733502	-0.372552	1.6806	-0.927222	3
CCZ1	CCZ1L_HUMAN	-1.02713	0.675425	0.935712	0.555816	0.339683	-1.4795	3
CD109	CD109_HUMAN	-1.0835	-0.276978	1.21319	0.0830332	1.09715	-1.03289	3
CDC37L1	CD37L_HUMAN	-0.625708	-0.047315	1.09414	0.48321	0.723997	-1.62832	3
CDK13	CDK13_HUMAN	-0.292812	-0.811907	0.649217	0.374478	1.39883	-1.31781	3
CDK5	CDK5_HUMAN	-0.773032	-0.562713	0.976562	-0.280755	1.51339	-0.873454	3
C5orf43	CE043_HUMAN	-0.695287	-0.781995	0.0149558	0.889699	1.50067	-0.928043	3
CENPB	CENPB_HUMAN	-0.980204	0.0774892	1.11868	-0.419785	1.23874	-1.03492	3
C6orf211	CF211_HUMAN	-0.508968	-0.371391	1.20409	0.259893	0.915526	-1.49915	3
HSPD1	CH60_HUMAN	-0.643185	-0.673698	1.02849	-0.321088	1.48496	-0.875476	3
CHCHD3	CHCH3_HUMAN	-0.285242	-0.361569	0.65654	-0.51152	1.65967	-1.15788	3
C9orf72	CI072_HUMAN	-0.584436	-0.350684	0.215189	0.43023	1.60466	-1.31496	3
C9orf82	CI082_HUMAN	-0.786897	-0.259727	0.558758	0.156846	1.56582	-1.2348	3
CISD1	CISD1_HUMAN	0.372316	0.131331	-0.639274	0.236808	1.42831	-1.52949	3
CS	CISY_HUMAN	-0.0690609	-0.528385	1.24709	-0.126991	0.965067	-1.48772	3
CLPP	CLPP_HUMAN	-1.39122	0.0999884	-0.1235	1.49391	0.59459	-0.673762	3
CLPX	CLPX_HUMAN	-0.494485	-0.16889	1.0065	-0.0767115	1.22188	-1.4883	3
TEX30	CM027_HUMAN	-0.215805	-0.0851319	1.07916	-0.630193	1.22473	-1.37276	3
CNOT1	CNOT1_HUMAN	-0.352519	-0.10909	1.52416	-0.49686	0.750085	-1.31578	3
COMMD3	COMD3_HUMAN	-0.468981	-0.762517	1.52074	-0.584356	1.01386	-0.718745	3
COPA	COPA_HUMAN	-0.994753	-0.595405	1.3146	0.0319625	1.09574	-0.852137	3
COPB2	COPB2_HUMAN	-0.574345	-0.866424	1.51016	-0.454608	1.01662	-0.631402	3
COPG1	COPG_HUMAN	-0.761593	-0.73544	1.74676	-0.308248	0.633913	-0.575391	3
COQ9	COQ9_HUMAN	-0.510112	-0.740959	-0.0777665	1.3506	1.07548	-1.09724	3
CPT2	CPT2_HUMAN	-0.943209	-0.322672	1.13525	0.407161	0.982771	-1.2593	3
C18orf21	CR021_HUMAN	-0.331113	-0.0860437	1.40045	0.175685	0.473894	-1.63287	3
CRNKL1	CRNL1_HUMAN	-0.915319	0.21378	1.00875	-0.513384	1.28928	-1.0831	3
CRYAB	CRYAB_HUMAN	-0.0152604	-1.59337	1.39309	-0.204945	0.651745	-0.231261	3
C19orf21	CS021_HUMAN	-0.769346	-0.611923	0.742647	0.425951	1.38659	-1.17392	3
CASK	CSKP_HUMAN	-0.106445	-0.3836	1.18083	-0.161586	1.01623	-1.54542	3
C20orf24	CT024_HUMAN	-0.203192	-0.405796	0.632868	-0.585208	1.67593	-1.1146	3
CWC22	CWC22_HUMAN	-0.228262	-0.580135	1.14714	0.0187966	1.09228	-1.44982	3
DBR1	DBR1_HUMAN	-0.874561	-0.0474526	0.984607	0.183831	1.14156	-1.38798	3
DYNC1LI2	DC1L2_HUMAN	0.175618	-1.12195	1.02374	-0.0862968	1.15658	-1.1477	3
DCTN3	DCTN3_HUMAN	-0.515809	-0.197544	1.29302	0.574949	0.429147	-1.58376	3
DCXR	DCXR_HUMAN	-0.936917	0.111292	0.111611	0.0132401	1.73812	-1.03735	3
DDB2	DDB2_HUMAN	-0.498231	-0.997656	0.605197	1.04715	0.989809	-1.14627	3
DDX27	DDX27_HUMAN	-0.256427	-0.242093	1.25794	0.423077	0.507632	-1.69013	3
SDHB	DHSB_HUMAN	-0.637324	-0.315332	0.424449	0.13731	1.64786	-1.25696	3
DIAPH2	DIAP2_HUMAN	-1.15173	-0.522733	1.33519	-0.158934	1.10589	-0.607687	3
DNAJC13	DJC13_HUMAN	-0.468288	-0.207738	1.64259	-0.213476	0.548196	-1.30129	3
DNAJC21	DJC21_HUMAN	-0.41133	-0.428477	1.38641	0.356158	0.595215	-1.49798	3
DKC1	DKC1_HUMAN	-0.138888	-0.572872	1.22521	0.106854	0.903849	-1.52415	3
DMXL1	DMXL1_HUMAN	-0.595863	-0.755518	0.753044	0.334571	1.4281	-1.16433	3
DNPEP	DNPEP_HUMAN	-0.439454	-0.962465	0.704795	-0.0967239	1.63372	-0.839877	3
DOCK1	DOCK1_HUMAN	-0.605485	-0.725755	0.976591	-0.0473336	1.43992	-1.03794	3
DPCD	DPCD_HUMAN	-0.328791	-1.15968	1.36846	-0.00697168	0.976242	-0.849261	3
POLG2	DPOG2_HUMAN	-0.632138	0.0302803	1.02675	-0.638861	1.35483	-1.14086	3
DRG2	DRG2_HUMAN	-0.56802	-0.692265	1.67078	-0.384325	0.780196	-0.806362	3
DSN1	DSN1_HUMAN	-0.697521	-0.466908	1.31788	0.0252885	1.03802	-1.21677	3
DTD1	DTD1_HUMAN	-0.372699	0.0347461	-0.0233062	0.0401893	1.71073	-1.38966	3
DUSP12	DUS12_HUMAN	-0.73641	-0.789438	1.19014	-0.108068	1.29611	-0.852334	3
DDX39A	DX39A_HUMAN	-0.551152	-0.399656	1.51519	-0.0819909	0.787794	-1.27018	3
DNAH10	DYH10_HUMAN	-0.902715	-0.221078	1.55083	-0.152091	0.776374	-1.05132	3
DNAH5	DYH5_HUMAN	0.0149634	0.367509	0.101343	0.110927	1.22993	-1.82467	3
DYNC1H1	DYHC1_HUMAN	-1.08602	-0.856881	0.92428	0.264043	1.34621	-0.591634	3
DNM1	DYN1_HUMAN	-0.576969	-0.586453	1.66129	-0.760956	0.820618	-0.557526	3
DNM2	DYN2_HUMAN	-1.10697	-0.712623	1.31599	-0.130993	1.1286	-0.494008	3
EPB41L1	E41L1_HUMAN	-0.605358	-0.619605	0.534831	0.246542	1.601	-1.15741	3
HADHA	ECHA_HUMAN	-0.440922	-0.535213	1.68718	-0.79285	0.762229	-0.680419	3
KIAA0368	ECM29_HUMAN	-0.846407	-0.738843	1.516	0.206894	0.763999	-0.901641	3
EDC4	EDC4_HUMAN	-0.708989	-0.832386	1.11817	-0.00558611	1.32394	-0.895155	3
EEF1A2	EF1A2_HUMAN	-0.446299	-0.152608	1.53061	-0.398842	0.766456	-1.29932	3
EEF2K	EF2K_HUMAN	-0.919299	-0.366885	0.321564	0.617532	1.49174	-1.14466	3
TSFM	EFTS_HUMAN	-0.510473	-0.257808	1.00732	-0.694394	1.46712	-1.01176	3
EIF2B4	EI2BD_HUMAN	0.149528	-1.22732	0.650402	0.571209	1.0925	-1.23631	3
EIF2B3	EI2BG_HUMAN	-0.686247	-0.554247	0.740543	-0.142728	1.63408	-0.991402	3
ELP3	ELP3_HUMAN	-0.837396	0.276112	1.32297	-0.378106	0.870229	-1.2538	3
EMD	EMD_HUMAN	-1.13929	-0.310054	1.0344	0.50279	1.02361	-1.11145	3
ENOSF1	ENOF1_HUMAN	-0.758094	-0.853306	0.424808	0.73736	1.42297	-0.973735	3
ERCC3	ERCC3_HUMAN	-0.300191	0.0189418	1.24671	-0.458402	0.974592	-1.48165	3
ERI1	ERI1_HUMAN	-1.28438	0.626014	1.16088	-0.529129	0.828934	-0.802315	3
ERI3	ERI3_HUMAN	0.128903	-0.279128	1.18295	-0.236511	0.85353	-1.64974	3
ERO1L	ERO1A_HUMAN	-0.777038	-0.225856	0.827773	-0.402591	1.57941	-1.00169	3
EPS8L2	ES8L2_HUMAN	-0.760809	0.00356127	1.38394	0.443155	0.397068	-1.46691	3
ESYT2	ESYT2_HUMAN	-0.57275	0.528771	0.181387	-0.43441	1.58493	-1.28792	3
ETFB	ETFB_HUMAN	-0.920907	-0.274092	1.00826	-0.230032	1.41679	-1.00001	3
EXOC4	EXOC4_HUMAN	-0.870263	-0.271342	1.13204	-0.539347	1.38034	-0.831426	3
EXOC8	EXOC8_HUMAN	-1.08569	-0.0360368	1.55646	0.581924	0.0122443	-1.0289	3
EZH2	EZH2_HUMAN	-0.192629	0.0779545	1.32941	-0.288824	0.694067	-1.61998	3
FAM114A2	F1142_HUMAN	-0.726799	-0.138613	1.79743	-0.502894	0.447563	-0.876688	3
FAM120A	F120A_HUMAN	-0.131912	0.135241	0.500922	-0.923922	1.5831	-1.16343	3
FAM45A	FA45A_HUMAN	-0.986233	-0.769414	1.16968	0.290809	1.13223	-0.83707	3
FAH	FAAA_HUMAN	-0.0495269	-0.303034	1.26841	-0.349695	0.94458	-1.51074	3
MCAT	FABD_HUMAN	-0.751849	-0.35994	1.40704	0.146221	0.829634	-1.27111	3
FBL	FBRL_HUMAN	-0.912758	-0.402417	1.36014	-0.0536851	1.04167	-1.03295	3
FBXO22	FBX22_HUMAN	0.171308	-1.01271	0.567464	0.783346	0.945229	-1.45464	3
FCF1	FCF1_HUMAN	-1.28363	-0.25861	1.07409	0.604854	0.868815	-1.00552	3
FHAD1	FHAD1_HUMAN	-0.871376	-0.628443	1.22954	0.207191	1.10138	-1.03829	3
FHL1	FHL1_HUMAN	-0.671444	-0.424279	1.21655	-0.410514	1.30214	-1.01245	3
FIP1L1	FIP1_HUMAN	-0.536735	-0.093684	1.67551	0.0250715	0.278102	-1.34827	3
FLNC	FLNC_HUMAN	-0.431963	-0.819189	1.39106	0.724779	0.376397	-1.24109	3
FMNL1	FMNL_HUMAN	-0.68161	-1.11719	1.5372	-0.0947462	0.830802	-0.474451	3
FMR1	FMR1_HUMAN	-0.80326	0.27617	1.04799	-0.743638	1.25208	-1.02934	3
FNBP1	FNBP1_HUMAN	-0.565393	-0.378274	0.732609	-0.0274243	1.52838	-1.2899	3
FOXK1	FOXK1_HUMAN	-0.764352	-1.14117	0.58646	0.786133	1.26885	-0.735917	3
FXN	FRDA_HUMAN	-0.514765	-1.04024	1.44431	-0.0017838	0.939576	-0.827095	3
FRG1B	FRG1B_HUMAN	0.0380667	-0.524908	1.01615	0.245444	0.902987	-1.67774	3
FH	FUMH_HUMAN	-0.719913	-0.362755	0.579091	0.0673331	1.61725	-1.181	3
FXR2	FXR2_HUMAN	-0.523742	-0.82547	1.38138	-0.534064	1.17963	-0.677737	3
FOXRED1	FXRD1_HUMAN	-0.886739	0.438032	0.696475	0.633847	0.73102	-1.61264	3
FYN	FYN_HUMAN	-0.906337	-0.873989	0.275177	0.545431	1.61585	-0.656132	3
GALK2	GALK2_HUMAN	-1.19508	-0.583651	0.870658	0.0557092	1.45252	-0.600156	3
GALNT7	GALT7_HUMAN	-0.333781	0.139898	1.01195	-0.516777	1.17836	-1.47965	3
GAPVD1	GAPD1_HUMAN	-0.133017	-0.905759	0.693479	0.437636	1.27391	-1.36625	3
GCC2	GCC2_HUMAN	-0.649345	0.348285	0.798431	-0.141131	1.18866	-1.5449	3
GCDH	GCDH_HUMAN	-0.383655	0.265412	0.909864	-0.2612	1.1033	-1.63372	3
ACBD3	GCP60_HUMAN	0.0743012	-0.0813046	1.01163	-0.322117	1.00555	-1.68807	3
GCSH	GCSH_HUMAN	-0.927174	-1.31215	1.3272	0.468421	0.633728	-0.190027	3
GEMIN2	GEMI2_HUMAN	-1.0567	-0.565837	0.0509639	1.11486	1.28036	-0.823639	3
GEMIN4	GEMI4_HUMAN	-0.114347	-0.0538562	1.22592	-0.357214	0.896385	-1.59689	3
GIPC3	GIPC3_HUMAN	-1.08863	0.593401	1.41929	0.011218	0.243295	-1.17858	3
GIT1	GIT1_HUMAN	0.348886	0.140486	0.124404	-0.720676	1.5228	-1.4159	3
GBE1	GLGB_HUMAN	-0.457787	-0.573616	0.541099	0.268592	1.53772	-1.31601	3
GYG1	GLYG_HUMAN	0.276311	-1.3293	1.01333	-0.498913	1.2009	-0.66233	3
GLYR1	GLYR1_HUMAN	0.104643	0.589535	0.191376	-0.311726	1.1867	-1.76053	3
GNL3	GNL3_HUMAN	-1.04593	-0.80914	0.876302	0.556912	1.23178	-0.809928	3
GNPDA1	GNPI1_HUMAN	0.323159	-0.874512	1.39703	-0.425613	0.767137	-1.1872	3
GOLGA4	GOGA4_HUMAN	0.142143	-0.363068	1.27052	0.000162612	0.633304	-1.68306	3
GOLGB1	GOGB1_HUMAN	-0.459577	-0.219139	1.45963	-0.0338245	0.705811	-1.4529	3
GOLIM4	GOLI4_HUMAN	-0.560703	-0.685201	0.321109	0.138777	1.76866	-0.982642	3
GORASP2	GORS2_HUMAN	-0.8713	-0.728125	1.37822	-0.130795	1.10662	-0.754624	3
GOLT1B	GOT1B_HUMAN	-0.892588	-0.409502	-0.02102	1.17894	1.21988	-1.07571	3
GPR180	GP180_HUMAN	-0.476492	-0.835433	1.93426	-0.408471	0.161316	-0.375184	3
GPX1	GPX1_HUMAN	-0.626512	-0.126678	1.34592	-0.187031	0.950985	-1.35668	3
GRIPAP1	GRAP1_HUMAN	-0.614676	-0.334074	1.47803	-0.213098	0.897991	-1.21417	3
GRPEL1	GRPE1_HUMAN	-0.377647	-0.469195	1.26348	0.0225176	0.993668	-1.43282	3
GRPEL2	GRPE2_HUMAN	-0.600943	-0.951128	1.06456	1.14907	0.397821	-1.05939	3
GTPBP10	GTPBA_HUMAN	-0.725553	-0.139813	1.66525	0.223154	0.232751	-1.25579	3
SLC2A1	GTR1_HUMAN	-0.262723	-0.977289	1.13173	0.381346	0.984267	-1.25733	3
HIST1H1A	H11_HUMAN	-0.717195	-0.303885	1.21596	0.0681624	1.06754	-1.33058	3
HIST1H1C	H12_HUMAN	-0.679292	-0.240851	0.293867	0.820973	1.26303	-1.45772	3
HIST1H1D	H13_HUMAN	0.116045	-0.82378	1.06857	0.0306957	1.04691	-1.43844	3
HIST1H1B	H15_HUMAN	-0.614411	0.391193	0.757218	-0.654907	1.37572	-1.25482	3
HIST1H2BB	H2B1B_HUMAN	-1.12589	-0.23002	1.7521	0.00537459	0.31349	-0.715056	3
PTPLB	HACD2_HUMAN	0.00164354	-0.235109	0.75374	0.0271628	1.1799	-1.72734	3
HAUS3	HAUS3_HUMAN	-0.187051	-0.35027	1.20571	-0.670451	1.21328	-1.21121	3
HSD17B10	HCD2_HUMAN	-0.297262	-0.593574	1.14568	-0.033552	1.15843	-1.37972	3
HMBS	HEM3_HUMAN	-0.547186	-0.0522309	0.788401	0.74262	0.777351	-1.70895	3
HIBCH	HIBCH_HUMAN	-1.11802	0.27048	0.981087	-0.188119	1.18432	-1.12975	3
HIRIP3	HIRP3_HUMAN	-0.25722	-0.322254	1.52311	-0.718828	0.879602	-1.10441	3
HMOX2	HMOX2_HUMAN	-0.633387	-0.45133	1.00411	-0.125755	1.39736	-1.19099	3
HNRNPCL1	HNRCL_HUMAN	0.0565171	-0.159383	1.10167	0.0746079	0.723461	-1.79688	3
HNRNPUL1	HNRL1_HUMAN	-0.263411	-0.361203	1.29751	-0.586204	1.13335	-1.22004	3
HNRNPUL2	HNRL2_HUMAN	-1.0989	-0.295702	1.3264	-0.229097	1.11015	-0.812845	3
HNRNPC	HNRPC_HUMAN	-0.364568	-0.1686	1.15938	0.519992	0.559859	-1.70607	3
HNRNPU	HNRPU_HUMAN	-0.803623	-0.449359	1.27259	-0.126116	1.17379	-1.06728	3
HEATR5A	HTR5A_HUMAN	-0.561238	0.127846	0.202486	-0.111061	1.68043	-1.33846	3
HUWE1	HUWE1_HUMAN	-0.254758	-0.406547	0.833581	-0.640027	1.56728	-1.09953	3
INPP5B	I5P2_HUMAN	-0.0358514	-1.27489	0.618751	0.410201	1.32042	-1.03863	3
IAH1	IAH1_HUMAN	-1.34661	0.975257	0.64294	0.280564	0.615831	-1.16799	3
ICT1	ICT1_HUMAN	-1.18493	-0.822903	0.780284	0.529187	1.29418	-0.59581	3
IDH3B	IDH3B_HUMAN	-0.526748	-0.636971	0.955957	0.0224636	1.39366	-1.20836	3
EIF2S1	IF2A_HUMAN	-0.614189	-0.583374	1.27814	0.230881	0.972762	-1.28422	3
EIF2S2	IF2B_HUMAN	-0.718914	-0.647309	0.685488	0.201891	1.55069	-1.07185	3
EIF4G2	IF4G2_HUMAN	-0.806464	-0.324459	1.36197	0.0234181	0.95823	-1.21269	3
EIF5	IF5_HUMAN	-1.06903	-0.512286	1.09376	0.81179	0.756268	-1.0805	3
IMPDH1	IMDH1_HUMAN	0.176536	-0.620996	1.50407	0.00987995	0.400397	-1.46989	3
IPO4	IPO4_HUMAN	-0.815681	0.202876	1.23059	-0.212452	0.948821	-1.35416	3
IER3IP1	IR3IP_HUMAN	-1.16986	0.400029	1.24043	0.314778	0.480597	-1.26597	3
ITPA	ITPA_HUMAN	-0.878105	-0.279375	1.49301	-0.740758	1.00603	-0.600808	3
ITPR2	ITPR2_HUMAN	-0.552245	-0.202865	1.5843	-0.582144	0.818407	-1.06545	3
IVD	IVD_HUMAN	-0.970457	-0.294029	0.936122	0.203636	1.2965	-1.17177	3
SPAG9	JIP4_HUMAN	-0.404009	-0.180417	1.53015	-0.0464487	0.564348	-1.46363	3
KIAA1797	K1797_HUMAN	-0.729986	0.136128	1.27529	-0.013413	0.805932	-1.47395	3
AK1	KAD1_HUMAN	-0.494274	-0.22426	1.29122	-0.783533	1.20133	-0.990478	3
LOC100507855	KAD4_HUMAN	-0.775707	-0.0367371	0.88664	0.36947	1.07737	-1.52104	3
PRKAR1A	KAP0_HUMAN	-0.220423	-0.440781	1.29546	-0.536934	1.13156	-1.22889	3
PRKACB	KAPCB_HUMAN	-0.35632	-0.375111	0.800181	-0.118954	1.4528	-1.40259	3
KIDINS220	KDIS_HUMAN	-0.577591	-1.23956	1.31514	-0.0935036	1.07694	-0.481422	3
KIF3B	KIF3B_HUMAN	-0.340899	-0.0791247	1.21836	-0.0375748	0.865077	-1.62584	3
KLHDC4	KLDC4_HUMAN	-0.825147	-0.299981	1.6346	-0.350767	0.763738	-0.922442	3
PHKA1	KPB1_HUMAN	-0.728538	0.285522	0.204721	1.10987	0.733439	-1.60501	3
PRKCA	KPCA_HUMAN	-0.506665	-1.02122	1.43509	0.00428473	0.948954	-0.86045	3
KRR1	KRR1_HUMAN	-0.552421	-0.472169	1.14851	0.0785087	1.14902	-1.35145	3
RPS6KB1	KS6B1_HUMAN	-0.59501	0.240226	-0.192903	0.132535	1.69877	-1.28361	3
RPS6KB2	KS6B2_HUMAN	-0.721944	-1.39807	1.08276	0.790087	0.713945	-0.466777	3
DTYMK	KTHY_HUMAN	-0.0834359	-0.619535	0.481169	-0.310653	1.70488	-1.17242	3
TMPO	LAP2B_HUMAN	-0.52222	-0.679454	1.10659	0.000280866	1.27959	-1.18479	3
LARP7	LARP7_HUMAN	-0.348638	-0.50799	1.24183	-0.179213	1.12683	-1.33282	3
LGALS3	LEG3_HUMAN	-0.918946	-0.587645	1.14231	0.678985	0.84135	-1.15605	3
LETM1	LETM1_HUMAN	-0.201387	0.0482369	0.99819	-0.851992	1.27525	-1.2683	3
LGMN	LGMN_HUMAN	0.12095	-0.932392	0.982311	0.348771	0.943182	-1.46282	3
LRPPRC	LPPRC_HUMAN	-0.913864	-0.190898	1.43192	-0.674464	1.05762	-0.710315	3
LRBA	LRBA_HUMAN	-0.8222	0.409273	0.715734	-0.247514	1.31053	-1.36582	3
LRRC40	LRC40_HUMAN	-0.495201	-0.436654	1.57657	0.123311	0.556313	-1.32433	3
LRRC47	LRC47_HUMAN	-0.468976	-0.319868	0.915257	-0.30852	1.45639	-1.27428	3
LRRC59	LRC59_HUMAN	-0.740816	-0.944446	0.547792	0.53183	1.48453	-0.878894	3
LRSAM1	LRSM1_HUMAN	-1.27381	0.71413	0.673822	0.436538	0.742304	-1.29298	3
LSG1	LSG1_HUMAN	-1.07826	-0.599374	1.07867	0.702135	0.901376	-1.00454	3
LAMTOR1	LTOR1_HUMAN	-0.540383	-0.584258	1.86575	-0.643809	0.434244	-0.531547	3
MTDH	LYRIC_HUMAN	0.482888	-0.19549	-0.0550016	0.0515812	1.38814	-1.67212	3
MAP7D2	MA7D2_HUMAN	-1.0864	0.127318	-0.0161432	0.208193	1.6999	-0.932873	3
TMEM57	MACOI_HUMAN	-0.705291	-1.00988	0.89821	0.417576	1.3001	-0.900719	3
ME1	MAOX_HUMAN	-0.237944	-0.414237	0.937956	0.985254	0.39248	-1.66351	3
MAP1B	MAP1B_HUMAN	-0.509251	-0.558908	0.982725	0.963363	0.597638	-1.47557	3
MAP1S	MAP1S_HUMAN	-0.38233	-0.501413	1.83873	-0.162753	0.26765	-1.05988	3
MAPKAPK3	MAPK3_HUMAN	-0.82926	-1.3276	1.04531	0.561079	0.979091	-0.428617	3
MARK2	MARK2_HUMAN	-0.0835216	-0.248352	1.15888	-0.498641	1.11758	-1.44594	3
MYBBP1A	MBB1A_HUMAN	-0.170606	-0.566612	1.51291	-0.189059	0.744262	-1.33089	3
MBD1	MBD1_HUMAN	-0.297411	-0.924026	0.968307	0.542705	1.03497	-1.32454	3
MCCC2	MCCB_HUMAN	-0.765252	-0.446006	0.775692	-0.278968	1.63802	-0.923488	3
RNMT	MCES_HUMAN	-1.5167	-0.0485602	0.872424	0.378646	1.09075	-0.77656	3
MESDC2	MESD_HUMAN	-0.891593	-0.709062	1.03625	0.159342	1.32526	-0.920201	3
MICALL1	MILK1_HUMAN	-0.665317	-0.497155	1.05904	0.297086	1.14446	-1.33812	3
MIPEP	MIPEP_HUMAN	-0.446572	0.106355	1.04259	-0.97055	1.30121	-1.03303	3
MIS12	MIS12_HUMAN	-1.67152	0.26111	1.40963	0.317254	-0.152517	-0.163963	3
MKI67IP	MK67I_HUMAN	-0.379665	0.0749633	0.951061	0.275434	0.851544	-1.77334	3
MORC2	MORC2_HUMAN	-0.674036	-0.481449	1.21659	-0.0743806	1.19579	-1.18252	3
MOV10	MOV10_HUMAN	-0.40715	-0.00527824	1.23578	-0.464113	1.05065	-1.40989	3
CDC42BPA	MRCKA_HUMAN	-0.112145	-0.919624	0.728451	0.351467	1.29623	-1.34438	3
MTHFD2	MTDC_HUMAN	-0.487314	-1.19078	0.283325	0.741954	1.4446	-0.791791	3
MTG1	MTG1_HUMAN	-0.258348	-0.0988041	0.311091	-0.504363	1.76196	-1.21154	3
MTO1	MTO1_HUMAN	-0.780527	-0.754852	1.32451	0.0166317	1.10893	-0.914689	3
MYH10	MYH10_HUMAN	-0.663119	0.0472167	1.54334	-0.671862	0.792024	-1.0476	3
MYH14	MYH14_HUMAN	0.0208715	-0.218511	0.893357	0.371736	0.778869	-1.84632	3
MYL6B	MYL6B_HUMAN	-0.866177	-0.361388	1.59027	-0.202604	0.79639	-0.956494	3
MYO1B	MYO1B_HUMAN	-1.13297	-0.275432	1.40517	-0.325557	1.03214	-0.703356	3
MYO6	MYO6_HUMAN	-0.478639	-0.649373	1.45591	-0.76187	1.09873	-0.664754	3
NAA35	NAA35_HUMAN	-1.21187	-0.815068	1.42668	0.325559	0.723819	-0.449122	3
NAGK	NAGK_HUMAN	-0.857121	-0.678343	1.09312	-0.0871644	1.37437	-0.844862	3
NAT10	NAT10_HUMAN	-0.56084	-0.152935	1.54706	-0.377642	0.77773	-1.23337	3
CYB5R3	NB5R3_HUMAN	-0.408562	-0.135663	1.22879	-0.899831	1.21936	-1.0041	3
MGEA5	NCOAT_HUMAN	-0.662464	-0.760046	1.50515	0.206956	0.75887	-1.04847	3
--	NDUA5_HUMAN	0.477039	-0.1342	0.241934	0.195641	1.08511	-1.86552	3
NDUFA7	NDUA7_HUMAN	-1.10466	-0.332885	0.750507	0.373332	1.36455	-1.05084	3
NDUFA8	NDUA8_HUMAN	0.798869	-1.37027	0.142866	0.242324	1.18574	-0.999534	3
NDUFS4	NDUS4_HUMAN	-1.29402	-0.660739	0.69137	1.08755	0.866609	-0.690768	3
NDUFV1	NDUV1_HUMAN	-0.265059	-1.14287	0.996393	0.0527336	1.31158	-0.952778	3
NDUFV2	NDUV2_HUMAN	-1.14655	0.565653	0.849307	0.83923	0.26055	-1.36819	3
NEDD4L	NED4L_HUMAN	0.0656833	-0.573818	1.5859	-0.18162	0.478431	-1.37458	3
NEDD4	NEDD4_HUMAN	0.0606129	-1.12331	1.56531	-0.0894284	0.565082	-0.978261	3
NFX1	NFX1_HUMAN	-0.352124	-0.0574557	0.435192	-0.320452	1.6536	-1.35876	3
NHP2L1	NH2L1_HUMAN	-0.0879514	-0.158547	0.028995	-0.0169767	1.68863	-1.45415	3
NIP7	NIP7_HUMAN	0.565006	-0.65403	0.794533	0.351337	0.683978	-1.74082	3
NKTR	NKTR_HUMAN	0.122006	-0.153357	0.686238	0.14319	1.04174	-1.83982	3
NLE1	NLE1_HUMAN	0.264099	-0.752618	1.36295	-0.226242	0.735375	-1.38356	3
SCP2	NLTP_HUMAN	-0.281312	-0.18772	1.2108	-0.607383	1.16603	-1.30041	3
NOC2L	NOC2L_HUMAN	-0.47983	-0.565956	1.49602	-0.230367	0.923059	-1.14292	3
NOC3L	NOC3L_HUMAN	-0.417699	-0.514442	0.954953	0.186341	1.23564	-1.44479	3
GTPBP4	NOG1_HUMAN	-0.383877	-0.0789126	1.38281	0.158693	0.539362	-1.61807	3
GNL2	NOG2_HUMAN	-0.857748	-0.397351	1.10001	-0.0753494	1.31191	-1.08147	3
NOL10	NOL10_HUMAN	-0.0707898	-0.841064	0.761426	0.0771955	1.39661	-1.32338	3
NOP10	NOP10_HUMAN	-0.863253	-0.822925	0.973621	1.08159	0.649661	-1.0187	3
NOP58	NOP58_HUMAN	-0.818761	-0.424647	0.660212	0.129755	1.5672	-1.11376	3
NPM1	NPM_HUMAN	-0.417012	0.0617687	1.14754	0.376903	0.572951	-1.74215	3
NSMCE1	NSE1_HUMAN	1.07364	-0.549617	-0.064892	-0.0688456	1.12017	-1.51046	3
NSUN2	NSUN2_HUMAN	-0.505785	-0.295484	1.80683	-0.28403	0.364231	-1.08577	3
NT5C	NT5C_HUMAN	-1.16095	-0.0275841	1.86625	-0.128134	-0.251242	-0.298342	3
NUP107	NU107_HUMAN	-0.571763	-0.298565	1.49772	-0.568218	0.974443	-1.03362	3
NUP160	NU160_HUMAN	-0.556145	-0.314587	1.39607	-0.895461	1.12644	-0.756316	3
NUP205	NU205_HUMAN	-0.453022	-0.224665	1.33949	-0.950476	1.14558	-0.85691	3
NUB1	NUB1_HUMAN	-0.554102	0.706741	0.375642	-0.273911	1.27727	-1.53164	3
NUP54	NUP54_HUMAN	-0.895561	-0.0943946	1.16478	-0.644116	1.30874	-0.839446	3
NUP85	NUP85_HUMAN	-0.20249	0.120815	0.635262	-0.87783	1.52552	-1.20127	3
NUP88	NUP88_HUMAN	-0.832151	-0.418521	0.962244	-0.366249	1.52275	-0.868072	3
NUPL1	NUPL1_HUMAN	-0.782946	-0.39107	1.30889	-0.0423731	1.07509	-1.16759	3
OCRL	OCRL_HUMAN	-0.548789	-0.921663	0.997897	-0.0905257	1.4406	-0.87752	3
BCKDHB	ODBB_HUMAN	-1.09602	0.151624	1.39266	-0.685009	0.936599	-0.699849	3
PDHX	ODPX_HUMAN	-0.738343	0.00758976	0.913828	-0.264592	1.37237	-1.29085	3
POFUT1	OFUT1_HUMAN	-0.278793	-0.769694	1.17786	-0.619607	1.3493	-0.859059	3
OSBP	OSBP1_HUMAN	-0.760707	-0.836357	0.36663	1.03414	1.21589	-1.0196	3
OSGEP	OSGEP_HUMAN	-0.341003	0.431283	0.486127	-0.136777	1.2543	-1.69393	3
OTUD6B	OTU6B_HUMAN	-0.632442	-0.267742	1.57691	0.0499348	0.578784	-1.30545	3
OXSR1	OXSR1_HUMAN	-0.877373	0.0306781	1.13681	-0.577926	1.27562	-0.987801	3
ALDH18A1	P5CS_HUMAN	-0.309338	-0.312642	1.236	-0.850358	1.24241	-1.00607	3
PABPC4L	PAB4L_HUMAN	-0.31588	0.330364	0.734239	-0.580545	1.31248	-1.48066	3
PABPC4	PABP4_HUMAN	-0.897923	0.0956622	0.471688	-0.394036	1.69353	-0.968917	3
PACSIN3	PACN3_HUMAN	0.0893183	-0.409631	0.387078	0.294538	1.32307	-1.68438	3
PAPD5	PAPD5_HUMAN	-0.271542	0.0144779	1.16475	-0.368456	1.01262	-1.55185	3
LPCAT2	PCAT2_HUMAN	-0.755709	-0.429927	1.7064	-0.272887	0.659351	-0.907227	3
TRIP13	PCH2_HUMAN	-0.57908	-0.75572	1.61206	-0.463428	0.88766	-0.701496	3
PDS5B	PDS5B_HUMAN	-0.297714	-0.334994	1.27721	-0.796822	1.19896	-1.04664	3
PEPD	PEPD_HUMAN	-0.258777	-0.770919	1.21947	-0.029523	1.11108	-1.27132	3
PPL	PEPL_HUMAN	-0.121428	-0.0363775	1.08793	-0.540441	1.11518	-1.50487	3
PES1	PESC_HUMAN	-0.420677	-0.47458	1.26367	0.0292967	1.00966	-1.40737	3
PHC2	PHC2_HUMAN	0.453492	-0.687202	1.06967	-0.0579127	0.809287	-1.58733	3
PHIP	PHIP_HUMAN	-0.379349	0.571161	0.684394	-0.119362	0.992858	-1.7497	3
PHPT1	PHP14_HUMAN	0.00592054	-0.829918	1.01635	-0.0318189	1.19729	-1.35783	3
PIP4K2C	PI42C_HUMAN	0.111838	-0.387554	0.96125	-0.208975	1.13213	-1.60869	3
PI4KA	PI4KA_HUMAN	-1.13584	-0.100931	1.5086	-0.643657	0.871614	-0.499789	3
PAK1IP1	PK1IP_HUMAN	-0.334701	0.0934335	0.949968	-0.0271234	1.02738	-1.70896	3
PLCB4	PLCB4_HUMAN	0.143713	-0.941311	0.686752	0.783581	0.842905	-1.51564	3
PLOD3	PLOD3_HUMAN	0.318389	-0.600249	0.458999	-0.231822	1.48892	-1.43423	3
PNPO	PNPO_HUMAN	-0.696848	-0.291915	1.04284	-0.573438	1.45926	-0.939897	3
PPP4R1	PP4R1_HUMAN	0.557091	-1.63831	0.571737	-0.0411176	1.14864	-0.598044	3
PPP6R1	PP6R1_HUMAN	-0.189242	-0.701578	1.68552	-0.579242	0.689858	-0.905312	3
PPCS	PPCS_HUMAN	-0.890458	-0.334147	1.25149	0.48096	0.787459	-1.2953	3
PPIC	PPIC_HUMAN	-0.134388	-0.155769	0.936407	-0.637114	1.35095	-1.36009	3
PPIG	PPIG_HUMAN	-0.729378	-0.399548	0.352623	0.223953	1.68708	-1.13473	3
PPIL4	PPIL4_HUMAN	-0.160869	-0.0611639	0.675654	0.162573	1.15778	-1.77397	3
PPM1B	PPM1B_HUMAN	-0.908327	-0.304896	0.474749	0.502131	1.45543	-1.21909	3
PPT1	PPT1_HUMAN	-0.021568	-0.187782	1.0218	-0.276824	1.09236	-1.62798	3
PRPF40A	PR40A_HUMAN	-0.307221	-0.19789	1.3194	0.0288084	0.755182	-1.59828	3
PRDX2	PRDX2_HUMAN	0.186881	-0.114257	0.92268	-0.261683	1.00489	-1.73851	3
PRDX3	PRDX3_HUMAN	-0.241877	-0.655259	1.13626	-0.713281	1.37722	-0.903067	3
PRKDC	PRKDC_HUMAN	-1.02022	-0.398307	1.27731	-0.155818	1.17336	-0.876325	3
PRRC1	PRRC1_HUMAN	-0.766876	-0.674487	1.27953	0.426366	0.893164	-1.15769	3
PSMD7	PSD7_HUMAN	-1.0546	-0.820096	1.38106	0.0411217	1.0021	-0.549588	3
PSMD14	PSDE_HUMAN	-1.01679	-0.134481	1.43387	0.41468	0.510721	-1.208	3
PSIP1	PSIP1_HUMAN	0.197003	0.109029	0.626129	0.00100198	0.969014	-1.90218	3
PSMD1	PSMD1_HUMAN	-0.872429	-0.396667	1.65146	-0.68481	0.799109	-0.496661	3
PSMD6	PSMD6_HUMAN	-0.539775	-0.446123	1.60553	-0.149095	0.713137	-1.18368	3
PSMD9	PSMD9_HUMAN	0.00876792	-0.534262	1.11337	0.29421	0.78356	-1.66564	3
PSME4	PSME4_HUMAN	-0.844626	0.217974	1.63373	-0.552276	0.534703	-0.989502	3
PTPN1	PTN1_HUMAN	-0.579754	0.538786	1.05548	-0.294013	0.846716	-1.56722	3
PTPN9	PTN9_HUMAN	-0.64371	-0.303854	1.70391	-0.26124	0.588861	-1.08397	3
PURA	PURA_HUMAN	-0.264524	-0.695174	1.55896	0.0125246	0.650428	-1.26222	3
PC	PYC_HUMAN	-0.292856	-0.157451	0.410629	-0.494162	1.73902	-1.20518	3
PYGB	PYGB_HUMAN	-1.16574	-0.70194	0.572584	0.505568	1.45618	-0.666649	3
CTPS2	PYRG2_HUMAN	-0.755648	-0.0527875	0.985299	-0.231855	1.33136	-1.27637	3
HNRNPR	Q6MZS5_HUMAN	-1.22336	0.347968	1.73934	-0.037965	-0.328029	-0.497949	3
MAP2	Q8IUX2_HUMAN	-1.11127	-0.446607	1.86414	-0.0827919	0.0597011	-0.283175	3
NDUFV3	Q96DP0_HUMAN	0.0389047	-0.384555	0.47147	0.372974	1.2279	-1.72669	3
RNF113A	R113A_HUMAN	-0.495047	-0.903554	1.43043	0.478355	0.620523	-1.13071	3
RPL13AP3	R13AX_HUMAN	-0.321095	-0.979592	1.16294	0.191709	1.10144	-1.1554	3
RAB2A	RAB2A_HUMAN	-0.777218	-0.818528	1.62121	-0.122573	0.782674	-0.685569	3
RAB30	RAB30_HUMAN	-0.348518	-0.509798	0.307338	0.911858	1.16633	-1.52721	3
RAE1	RAE1L_HUMAN	-0.57074	-0.154799	1.4978	0.00845735	0.634841	-1.41556	3
CHM	RAE1_HUMAN	-0.658077	-0.100769	1.7062	0.0916412	0.221276	-1.26027	3
RALA	RALA_HUMAN	-0.0341996	-1.37782	0.540181	0.129926	1.49269	-0.750777	3
RALY	RALY_HUMAN	0.0260202	-0.313964	0.84037	-0.811885	1.45293	-1.19347	3
RAP1A	RAP1A_HUMAN	-0.690822	-0.00533195	1.28532	-0.975009	1.15355	-0.767707	3
RAP1B	RAP1B_HUMAN	-0.183609	0.109823	1.15226	-0.515907	0.984046	-1.54661	3
RAB3GAP1	RB3GP_HUMAN	-0.768892	-0.975192	0.821398	0.532796	1.29568	-0.905789	3
RAB3GAP2	RBGPR_HUMAN	-1.24986	-0.888065	1.02	0.456265	1.0995	-0.437839	3
RBM14	RBM14_HUMAN	-0.321655	-0.0061911	1.13734	-0.281771	1.03697	-1.56469	3
RBM34	RBM34_HUMAN	-0.478557	-0.601576	1.17439	0.211593	1.05917	-1.36502	3
RBM5	RBM5_HUMAN	-0.0933654	-0.392344	1.29179	-0.278938	0.951312	-1.47845	3
RCN2	RCN2_HUMAN	-0.242294	-0.880932	0.642175	0.0617603	1.56263	-1.14334	3
RECQL	RECQ1_HUMAN	-0.473271	-0.395016	0.965838	-0.588756	1.51443	-1.02323	3
RETSAT	RETST_HUMAN	-1.32522	-0.770337	1.0589	0.575993	0.96899	-0.508322	3
RPA3	RFA3_HUMAN	-0.812405	0.328099	1.6147	-0.311372	0.362738	-1.18176	3
ARHGAP35	RHG35_HUMAN	-1.14196	0.195468	1.61412	-0.595973	0.553497	-0.625148	3
RIOK1	RIOK1_HUMAN	-1.08614	-1.06436	0.604189	1.13665	0.892767	-0.483106	3
RIOK3	RIOK3_HUMAN	-0.736329	-0.784183	0.0242984	0.967242	1.44067	-0.911699	3
SCPEP1	RISC_HUMAN	-0.644847	0.176531	0.841294	-0.342428	1.34992	-1.38047	3
RPL10A	RL10A_HUMAN	-0.278296	-0.247563	1.47353	0.0957556	0.511828	-1.55526	3
RPL10	RL10_HUMAN	-0.763881	-0.153451	1.55745	-0.326712	0.794992	-1.1084	3
RPL13A	RL13A_HUMAN	-0.561119	-0.763496	1.60988	0.0224103	0.70134	-1.00902	3
RPL13	RL13_HUMAN	-0.571259	-0.372323	0.938748	0.291056	1.18507	-1.47129	3
RPL14	RL14_HUMAN	-0.66566	0.332176	0.151522	0.358275	1.37467	-1.55098	3
--	RL17_HUMAN	-0.276038	-0.597412	1.54305	-0.258485	0.803049	-1.21416	3
RPL18A	RL18A_HUMAN	-0.930922	-0.807744	1.39288	0.397423	0.805312	-0.856945	3
RPL18	RL18_HUMAN	-0.500019	-0.0409371	1.48795	-0.148072	0.647742	-1.44666	3
RPL21	RL21_HUMAN	-0.78003	-0.538567	0.868445	-0.312009	1.59753	-0.83537	3
RPL24	RL24_HUMAN	-0.0921174	-0.659568	1.10436	0.344298	0.871237	-1.56821	3
RPL26	RL26L_HUMAN	-0.270526	-0.669158	1.37837	0.12712	0.813206	-1.37901	3
RPL28	RL28_HUMAN	-0.804932	-0.129337	1.36284	-0.0448976	0.904161	-1.28783	3
RPL30	RL30_HUMAN	-0.262201	-0.454565	1.25024	-0.216302	1.07924	-1.39641	3
RPL34	RL34_HUMAN	-0.515127	-0.242867	0.135826	1.39241	0.715282	-1.48552	3
RPL3L	RL3L_HUMAN	-0.618851	-0.412365	0.648088	0.107859	1.54785	-1.27259	3
RPL4	RL4_HUMAN	-0.414258	-0.0626359	1.21015	0.368775	0.592837	-1.69486	3
RPL5	RL5_HUMAN	-0.345773	-0.402325	1.03856	0.29094	1.01051	-1.59191	3
RPL6	RL6_HUMAN	-0.584749	-0.173675	1.27174	0.451615	0.59945	-1.56438	3
RPL7A	RL7A_HUMAN	-0.356951	-0.326229	1.37975	-0.0222455	0.810575	-1.4849	3
RPL7L1	RL7L_HUMAN	0.0276005	-0.930543	1.12158	0.548377	0.684322	-1.45134	3
RPL7	RL7_HUMAN	-0.424837	-1.20021	1.36372	0.477541	0.688095	-0.904301	3
RPL8	RL8_HUMAN	-0.137634	-0.692509	1.50908	0.0504332	0.624166	-1.35353	3
RLF	RLF_HUMAN	0.0496754	-0.404476	1.04221	-0.810819	1.30322	-1.1798	3
RALGAPB	RLGPB_HUMAN	-1.03524	0.203102	-0.0281928	1.0327	1.09807	-1.27044	3
MRPL1	RM01_HUMAN	-1.27158	-0.243334	1.11207	0.100528	1.15897	-0.856653	3
MRPL4	RM04_HUMAN	-1.24234	0.310537	1.36652	0.237331	0.441989	-1.11404	3
MRPL12	RM12_HUMAN	-0.994817	-0.159589	1.42917	0.262733	0.660994	-1.1985	3
MRPL22	RM22_HUMAN	-0.650213	-0.548459	0.357036	0.456786	1.58279	-1.19794	3
MRPL27	RM27_HUMAN	-1.44403	-0.51495	1.07217	0.641377	0.850241	-0.604811	3
MRPL30	RM30_HUMAN	-0.534051	-0.804595	1.10713	0.561964	0.946373	-1.27682	3
MRPL39	RM39_HUMAN	-0.77754	-0.179535	1.13837	0.144466	1.06052	-1.38627	3
RNF123	RN123_HUMAN	-0.276001	-0.867884	0.199938	0.557827	1.56144	-1.17532	3
PTBP3	ROD1_HUMAN	-0.402279	-0.534289	1.75432	-0.449844	0.59227	-0.960175	3
LOC729020	RPE_HUMAN	0.640505	-0.169839	0.328463	-0.0595454	1.0752	-1.81478	3
RPP14	RPP14_HUMAN	-0.601465	-0.455708	1.58953	0.548302	0.173618	-1.25427	3
RPP38	RPP38_HUMAN	-0.346658	-0.601435	0.974462	1.13708	0.312357	-1.47581	3
FTSJ3	RRMJ3_HUMAN	-0.630505	-0.600291	1.04323	0.114192	1.2893	-1.21592	3
RRP12	RRP12_HUMAN	-0.669018	-0.547905	1.30546	0.230334	0.946024	-1.2649	3
PDCD11	RRP5_HUMAN	-0.867445	-0.301134	1.09063	-0.238284	1.35407	-1.03784	3
RRS1	RRS1_HUMAN	-0.680501	-0.100521	0.805824	0.363342	1.16057	-1.54871	3
--	RS10L_HUMAN	-0.533953	-0.357035	0.93505	0.177337	1.24155	-1.46295	3
RPS11	RS11_HUMAN	-0.990807	0.0814504	1.41938	0.167836	0.593576	-1.27143	3
RPS12	RS12_HUMAN	-0.619495	-0.238633	0.916964	0.66314	0.867442	-1.58942	3
RPS14	RS14_HUMAN	-0.245362	-0.466726	1.36249	-0.113977	0.895553	-1.43198	3
RPS20	RS20_HUMAN	-0.274757	-0.623478	0.974212	-0.184399	1.3859	-1.27748	3
RPS25	RS25_HUMAN	-0.0727498	-0.386792	1.31188	-0.170502	0.855442	-1.53728	3
RPS27L	RS27L_HUMAN	1.41071	-1.23901	0.313978	0.0714739	0.501123	-1.05827	3
RPS2	RS2_HUMAN	-0.739156	-0.44819	1.57682	-0.260508	0.854822	-0.983786	3
RPS3A	RS3A_HUMAN	-0.277413	-0.52977	1.46207	-0.449047	0.96523	-1.17107	3
RPS4Y1	RS4X_HUMAN	-0.758199	-0.624185	0.870146	-0.281735	1.59778	-0.803804	3
RPS5	RS5_HUMAN	0.159634	-1.29145	1.24561	-0.0495684	0.903468	-0.967695	3
RPS6	RS6_HUMAN	-0.360432	-0.287927	1.48773	0.0663094	0.586233	-1.49191	3
RPS8	RS8_HUMAN	-0.240311	-0.252859	1.63598	-0.175531	0.439199	-1.40648	3
RPS9	RS9_HUMAN	-1.00866	-0.591515	1.1713	-0.11131	1.2954	-0.755213	3
RPSAP58	RSSA_HUMAN	-0.516849	-0.612228	1.00838	0.343367	1.15329	-1.37595	3
MRPS31	RT31_HUMAN	-0.768829	0.0458839	1.54216	0.18899	0.357459	-1.36567	3
RTCD1	RTC1_HUMAN	-1.29194	-0.793252	0.519579	0.871868	1.19271	-0.498969	3
C22orf28	RTCB_HUMAN	-0.775395	-0.664728	1.42655	-0.234557	1.08221	-0.834073	3
RTN3	RTN3_HUMAN	0.181119	-0.599615	1.48251	-0.0937328	0.497278	-1.46756	3
RUFY1	RUFY1_HUMAN	-0.063672	-0.715134	1.08792	-0.586749	1.34674	-1.0691	3
RUVBL1	RUVB1_HUMAN	-0.541224	-0.245973	0.814981	-0.534504	1.58908	-1.08236	3
RUVBL2	RUVB2_HUMAN	-0.188306	-0.711744	1.51523	-0.419112	0.893717	-1.08979	3
S100A10	S10AA_HUMAN	0.03382	-0.842242	1.52728	-0.0750339	0.611902	-1.25573	3
S100A11	S10AB_HUMAN	-0.293336	-0.424276	1.45132	0.25007	0.528204	-1.51198	3
SEC23IP	S23IP_HUMAN	-0.648133	0.116015	1.44143	-0.387729	0.788588	-1.31017	3
SEC16A	SC16A_HUMAN	-0.510404	-0.162985	1.4868	0.00432698	0.632282	-1.45002	3
SEC24C	SC24C_HUMAN	-0.6608	0.181554	1.0199	0.419504	0.71433	-1.67449	3
SEC24D	SC24D_HUMAN	-0.941019	-0.59863	0.822142	1.48166	0.162412	-0.926563	3
SEC31A	SC31A_HUMAN	-0.561283	-0.37599	1.11144	0.833574	0.522214	-1.52995	3
SCAMP1	SCAM1_HUMAN	0.492429	-0.743276	0.58851	-0.37681	1.38265	-1.3435	3
SCFD1	SCFD1_HUMAN	-1.48203	-0.227545	0.696549	0.392082	1.2903	-0.669358	3
SCRN3	SCRN3_HUMAN	0.559484	-0.356867	0.682172	-0.361354	1.12152	-1.64496	3
SETX	SETX_HUMAN	-0.748656	-0.391508	1.09602	0.911301	0.535575	-1.40273	3
SCAF1	SFR19_HUMAN	-0.362787	-0.0274389	0.405561	-0.385457	1.68274	-1.31262	3
SKIV2L	SKIV2_HUMAN	-0.62729	-0.836482	1.3052	0.0255703	1.11382	-0.980819	3
SLTM	SLTM_HUMAN	-0.0186415	-0.085306	0.784817	0.41675	0.792901	-1.89052	3
SMC6	SMC6_HUMAN	-0.864136	-0.400229	1.22682	0.639516	0.698479	-1.30045	3
SMCHD1	SMHD1_HUMAN	-0.851997	-0.150211	1.12431	-0.452851	1.33321	-1.00246	3
SNTB2	SNTB2_HUMAN	-1.15118	0.269616	0.968613	-0.21834	1.20748	-1.07619	3
USP39	SNUT2_HUMAN	-0.600294	-0.104031	1.02231	0.562256	0.759909	-1.64015	3
SNX27	SNX27_HUMAN	-0.346669	-0.977494	1.33235	-0.550067	1.19283	-0.650953	3
SNX5	SNX5_HUMAN	-0.920945	-0.265704	1.274	-0.0063915	1.06742	-1.14838	3
SRBD1	SRBD1_HUMAN	-0.827548	-0.564235	0.964468	0.0442337	1.4145	-1.03142	3
SORBS2	SRBS2_HUMAN	-0.184127	-0.900765	0.181358	0.218423	1.72809	-1.04298	3
SRP68	SRP68_HUMAN	-0.757021	-1.16721	1.1839	0.256678	1.10208	-0.618424	3
SRPR	SRPR_HUMAN	-0.546731	-0.756333	0.776943	0.447138	1.32836	-1.24937	3
SRRM2	SRRM2_HUMAN	-0.356789	-0.645716	0.544599	-0.160212	1.71306	-1.09495	3
SRSF11	SRS11_HUMAN	-0.42546	-0.703992	1.04437	0.327402	1.12305	-1.36537	3
SRSF1	SRSF1_HUMAN	-0.177259	0.242919	0.520039	-0.299534	1.35833	-1.64449	3
SRSF7	SRSF7_HUMAN	0.0198802	-0.372369	1.34936	-0.623667	0.949531	-1.32273	3
STK32C	ST32C_HUMAN	-0.792085	-0.676996	1.36871	-0.266633	1.15882	-0.791811	3
STK39	STK39_HUMAN	-0.480125	-0.424577	1.3783	-0.63242	1.14641	-0.987579	3
STT3B	STT3B_HUMAN	-0.43338	-0.381325	0.634559	-0.0331607	1.56272	-1.34941	3
SUMO1P3	SUMO1_HUMAN	0.179212	-0.671882	0.942977	-0.245161	1.22899	-1.43413	3
SURF6	SURF6_HUMAN	-0.791047	-0.385913	1.36544	0.576064	0.549606	-1.31415	3
DARS2	SYDM_HUMAN	-0.87998	-0.401725	0.908573	-0.200938	1.51862	-0.944548	3
FARSB	SYFB_HUMAN	-0.982788	-0.383596	0.982732	-0.165144	1.44558	-0.896789	3
SYNE1	SYNE1_HUMAN	-0.732683	-1.11023	0.0996823	1.50478	0.800341	-0.56189	3
SYNPO	SYNPO_HUMAN	-0.905858	-0.185408	1.39043	0.219607	0.74783	-1.2666	3
RARS	SYRC_HUMAN	-0.510052	-0.415785	1.6692	-0.104997	0.565677	-1.20404	3
RARS2	SYRM_HUMAN	-0.496727	-0.839473	1.16742	1.09504	0.264038	-1.19031	3
TARS2	SYTM_HUMAN	-1.286	0.212357	1.7263	-0.199693	0.0722826	-0.525252	3
VARS	SYVC_HUMAN	-0.893372	-0.727273	1.12873	0.498625	1.03354	-1.04024	3
WARS2	SYWM_HUMAN	-1.29498	-0.0877312	1.00993	-0.238553	1.31849	-0.707156	3
TMEM126B	T126B_HUMAN	-0.215761	0.279321	0.15348	-0.641852	1.68714	-1.26233	3
TACC2	TACC2_HUMAN	-0.279205	-0.590295	1.40204	-0.0190209	0.855814	-1.36934	3
TACO1	TACO1_HUMAN	-0.343781	-0.583814	0.771406	0.0840875	1.43895	-1.36685	3
CCDC59	TAP26_HUMAN	-0.928887	-0.549645	1.79919	0.389879	-0.04418	-0.666354	3
--	TATD1_HUMAN	-0.583207	-0.073489	0.918644	0.143326	1.15896	-1.56423	3
TCEAL4	TCAL4_HUMAN	0.763796	-0.792508	0.355256	-0.361042	1.34604	-1.31155	3
DNTTIP1	TDIF1_HUMAN	-0.141324	-1.00433	1.67053	-0.0637059	0.500948	-0.962115	3
TES	TES_HUMAN	-0.658022	-0.66619	1.21787	0.64218	0.752871	-1.28871	3
GTF2H1	TF2H1_HUMAN	-0.426072	0.312704	1.04096	-0.612703	1.10986	-1.42474	3
TFAM	TFAM_HUMAN	-0.425296	-0.483753	0.372654	-0.208908	1.80877	-1.06346	3
THG1L	THG1_HUMAN	-0.496342	-0.408282	0.976082	0.337972	1.10604	-1.51547	3
THOC1	THOC1_HUMAN	0.101635	-0.864927	1.19166	-0.269705	1.09032	-1.24899	3
THOC5	THOC5_HUMAN	0.443152	-0.393082	0.173803	0.0809557	1.35853	-1.66335	3
THOC7	THOC7_HUMAN	-0.199772	-0.690248	1.85449	0.0725517	-0.0177309	-1.01929	3
THYN1	THYN1_HUMAN	-0.599926	-0.156432	1.07805	-0.105894	1.19956	-1.41536	3
TIMM21	TI21L_HUMAN	-0.473463	-0.252856	1.38003	-0.39908	1.0163	-1.27094	3
TIMM9	TIM9_HUMAN	-0.576346	-0.890219	1.0064	-0.124815	1.44917	-0.86419	3
TIPRL	TIPRL_HUMAN	-0.463517	0.0359452	1.05791	0.114382	0.926538	-1.67126	3
TMEM209	TM209_HUMAN	-1.24182	0.0785157	1.47328	0.026101	0.614262	-0.950346	3
TMEM214	TM214_HUMAN	0.115868	-1.04048	0.835098	-0.316556	1.43266	-1.02659	3
TMF1	TMF1_HUMAN	0.0199901	-0.778142	1.04554	0.0613559	1.09771	-1.44645	3
TMEM33	TMM33_HUMAN	0.141673	-0.964894	1.16522	-0.30069	1.1195	-1.16081	3
TNPO1	TNPO1_HUMAN	-0.68005	-0.080541	1.59307	-0.602029	0.780365	-1.01082	3
TOP1MT	TOP1M_HUMAN	-0.779828	-0.0304178	1.32325	0.102435	0.796837	-1.41227	3
TP53BP1	TP53B_HUMAN	-0.0190295	-0.72368	0.95157	0.227064	1.09045	-1.52637	3
TPMT	TPMT_HUMAN	-0.250414	0.043112	1.35146	-0.127519	0.626568	-1.64321	3
TPP2	TPP2_HUMAN	-0.379304	-0.32767	1.04045	0.494436	0.826813	-1.65473	3
THRAP3	TR150_HUMAN	-1.01944	-0.450186	0.209516	0.3227	1.72781	-0.790395	3
TRIM36	TRI36_HUMAN	-1.40467	-0.328096	0.497138	1.03929	0.984938	-0.788596	3
TRIP11	TRIPB_HUMAN	-0.662211	0.0207738	1.26916	-0.710175	1.14634	-1.06388	3
TRMT5	TRM5_HUMAN	-1.13206	-0.303606	1.20452	0.344978	0.955482	-1.06931	3
METTL1	TRMB_HUMAN	-0.364456	-0.454175	1.52745	-0.765591	0.961143	-0.904367	3
TXNRD1	TRXR1_HUMAN	-0.0639604	0.103424	1.1437	-0.339743	0.844394	-1.68782	3
TSG101	TS101_HUMAN	-0.729399	0.627516	0.510877	0.317022	0.950223	-1.67624	3
TTC9C	TTC9C_HUMAN	-1.28556	-0.629863	0.664255	1.11613	0.859517	-0.724482	3
TYMP	TYPH_HUMAN	-0.840365	-0.262267	0.140285	1.12799	1.12532	-1.29097	3
YY1	TYY1_HUMAN	-0.330085	0.25597	0.301143	0.0932295	1.36874	-1.68899	3
UBA5	UBA5_HUMAN	-0.932341	-1.08021	0.507279	0.812314	1.2969	-0.603943	3
UBE2M	UBC12_HUMAN	-0.101902	0.216267	0.822136	0.0483955	0.882249	-1.86715	3
USP3	UBP3_HUMAN	-0.898217	-0.575452	1.32357	0.288706	0.935003	-1.07361	3
USP7	UBP7_HUMAN	-0.589361	-0.273493	1.68437	-0.477045	0.68037	-1.02484	3
UBR4	UBR4_HUMAN	-1.22368	-0.620394	1.15461	0.527206	0.945267	-0.783015	3
UBXN1	UBXN1_HUMAN	-0.0530412	-0.969797	0.726888	0.826562	0.897522	-1.42813	3
UCHL3	UCHL3_HUMAN	-0.626776	-0.740278	1.43039	-0.245947	1.07516	-0.892554	3
AXL	UFO_HUMAN	-0.865887	-0.130224	-0.193489	1.14633	1.22181	-1.17854	3
NAE1	ULA1_HUMAN	-0.708034	-0.425522	1.91766	-0.00997788	0.025527	-0.799653	3
USO1	USO1_HUMAN	-0.856014	-1.18549	0.419865	0.809102	1.32844	-0.515901	3
USP9X	USP9X_HUMAN	-0.717369	0.0413038	1.31574	-0.303291	0.972847	-1.30923	3
UTP11L	UTP11_HUMAN	-0.961739	-0.343467	1.54021	0.0486317	0.736316	-1.01995	3
UTP23	UTP23_HUMAN	-0.611434	-0.808212	1.45956	0.511936	0.569138	-1.12099	3
UTP6	UTP6_HUMAN	-0.831377	-0.256828	1.17774	0.349493	0.928807	-1.36783	3
UTRN	UTRO_HUMAN	-0.412216	-0.215926	1.04345	-0.699991	1.40015	-1.11547	3
VAPA	VAPA_HUMAN	-0.516306	-0.15322	1.11837	0.169414	0.963546	-1.5818	3
VAPB	VAPB_HUMAN	0.0300295	-0.209619	0.85482	0.302747	0.862782	-1.84076	3
ATP6V1B1	VATB1_HUMAN	-0.433375	-0.971003	0.895395	-0.172927	1.52527	-0.84336	3
--	VATE1_HUMAN	-0.281171	-0.277789	0.429647	-0.469899	1.75886	-1.15965	3
VCPIP1	VCIP1_HUMAN	0.65793	-1.85272	0.760532	0.601519	0.21664	-0.383897	3
VEZF1	VEZF1_HUMAN	-0.550971	-1.22648	1.78555	0.0342976	-0.0522733	0.00987888	3
SORBS3	VINEX_HUMAN	-0.570238	-0.58819	1.02582	-0.303159	1.4608	-1.02504	3
VPS37A	VP37A_HUMAN	-0.589561	-0.109186	1.05417	0.297905	0.94358	-1.59691	3
VPS35	VPS35_HUMAN	-0.548666	-0.664338	1.67118	-0.64886	0.811428	-0.620748	3
VPS45	VPS45_HUMAN	0.200157	-0.735024	1.23288	-0.00952022	0.809565	-1.49806	3
VRK1	VRK1_HUMAN	-0.766679	-0.0221826	1.68856	-0.49812	0.583976	-0.985556	3
WASH1	WASH1_HUMAN	-0.293911	-0.116731	1.10601	-0.0998663	1.02313	-1.61863	3
WDR89	WDR89_HUMAN	-1.37957	0.890118	1.04697	-0.436805	0.650359	-0.77107	3
XPO5	XPO5_HUMAN	-0.638314	0.162345	1.478	0.127977	0.364206	-1.49422	3
XRCC1	XRCC1_HUMAN	-0.696533	-0.377287	0.91609	0.200093	1.30025	-1.34261	3
XRCC6	XRCC6_HUMAN	-0.729673	-0.224028	1.37043	-0.164383	0.987485	-1.23983	3
AAK1	YJ005_HUMAN	-0.611222	-0.175393	0.555154	1.27614	0.505577	-1.55026	3
ZCCHC4	ZCHC4_HUMAN	-0.0250656	-1.16702	1.35639	-0.0260068	0.876205	-1.01451	3
ZCCHC8	ZCHC8_HUMAN	-1.01806	-0.599382	0.727399	1.03292	0.928071	-1.07095	3
ZFP91	ZFP91_HUMAN	0.293126	-0.623572	0.847259	0.255653	0.925955	-1.69842	3
ZFR	ZFR_HUMAN	-0.393345	-0.173741	0.789751	1.07618	0.396938	-1.69578	3
ZNF148	ZN148_HUMAN	-0.660717	0.266638	1.43264	-0.459944	0.725815	-1.30443	3
ZNF330	ZN330_HUMAN	-0.0350353	-0.303941	1.39603	-0.604822	0.889553	-1.34178	3
ZNF512	ZN512_HUMAN	0.00430667	-0.436837	1.0808	-0.712654	1.28341	-1.21902	3
ZNF598	ZN598_HUMAN	-1.14142	0.668564	-0.00145243	0.609989	1.12984	-1.26552	3
ZNF800	ZN800_HUMAN	-0.813747	-0.295604	-0.202959	0.681518	1.6469	-1.01611	3
PPP2R5A	2A5A_HUMAN	-0.0323007	-0.950429	0.993323	-0.92196	1.4158	-0.504433	4
SH3BP5L	3BP5L_HUMAN	-0.0655727	-1.23197	-0.0785622	0.22858	1.74873	-0.601209	4
HIBADH	3HIDH_HUMAN	-1.03085	-0.0497973	0.134914	-1.15296	1.48815	0.610544	4
C14orf2	68MP_HUMAN	-1.14917	-0.914051	0.600939	0.0443469	1.56791	-0.149968	4
PRKAA1	AAPK1_HUMAN	0.126499	-0.183583	0.30485	-1.8412	1.11124	0.482191	4
GOT2	AATM_HUMAN	-1.00498	-0.319253	0.660406	-0.779915	1.67095	-0.227201	4
ABCB7	ABCB7_HUMAN	-0.705565	-0.48698	0.228375	-1.06167	1.73185	0.293991	4
ABCD3	ABCD3_HUMAN	-0.811402	0.0227404	0.931184	-1.46682	1.13415	0.19014	4
ABHD10	ABHDA_HUMAN	-0.989303	-1.0281	0.703563	-0.279741	1.54555	0.0480229	4
ABHD14B	ABHEB_HUMAN	-0.109135	-0.907159	0.339225	-0.496525	1.83477	-0.661178	4
ABHD16A	ABHGA_HUMAN	-1.1323	-1.28877	0.828812	0.419972	1.08939	0.0828973	4
ABLIM3	ABLM3_HUMAN	-0.35338	-1.45817	0.774649	-0.411716	1.40623	0.0423835	4
ACAD9	ACAD9_HUMAN	-1.13597	-0.42042	0.294256	-0.522412	1.78138	0.00317239	4
ACAP2	ACAP2_HUMAN	-1.07268	-0.648774	0.659922	-0.411121	1.66895	-0.196296	4
ACOT13	ACO13_HUMAN	-1.06816	-0.486468	0.0655287	-0.574646	1.7929	0.270843	4
ACOT1	ACOT1_HUMAN	-1.06272	-0.980385	1.11072	-0.577973	1.07231	0.438056	4
ACOX1	ACOX1_HUMAN	-0.397676	-0.0888308	1.07586	-1.25731	1.30159	-0.633636	4
ACSL3	ACSL3_HUMAN	-0.257537	-1.0998	0.554741	-0.620805	1.71617	-0.29277	4
ADAM9	ADAM9_HUMAN	-0.320579	0.326493	0.702723	-1.43146	1.35803	-0.635213	4
ADCY9	ADCY9_HUMAN	-0.263688	-0.176551	1.33099	-1.54732	0.837217	-0.180651	4
ADD3	ADDG_HUMAN	0.253283	0.333722	-0.0894798	-1.19666	1.60258	-0.90345	4
SLC25A6	ADT1_HUMAN	-0.406471	-1.03442	0.886211	-1.02885	1.36929	0.21424	4
SLC25A6	ADT2_HUMAN	-0.92187	-1.09695	0.590887	-0.0609839	1.6063	-0.117384	4
SLC25A6	ADT3_HUMAN	-0.680337	-0.767374	0.864821	-0.348173	1.61568	-0.684621	4
AFF4	AFF4_HUMAN	-0.431838	-0.682702	0.176288	-0.620176	1.94484	-0.386417	4
AFG3L2	AFG32_HUMAN	-1.03737	-0.499946	1.06588	-0.545265	1.4367	-0.420001	4
AIFM1	AIFM1_HUMAN	-1.34553	-0.696408	0.499277	0.230966	1.53382	-0.222125	4
AIFM2	AIFM2_HUMAN	-0.758969	1.0001	0.289689	-1.11741	1.27289	-0.686295	4
INA	AINX_HUMAN	-0.799846	-0.635767	0.451189	-1.17476	0.935751	1.22343	4
AKR1C1	AK1C2_HUMAN	0.817184	-0.106124	0.230668	-1.92858	0.318217	0.668632	4
ALDH4A1	AL4A1_HUMAN	-1.15736	-1.15108	0.810206	-0.0459258	1.26442	0.279741	4
ALG1L	ALG1L_HUMAN	-0.839448	-1.21848	0.885146	-0.630428	0.857393	0.945822	4
AMIGO2	AMGO2_HUMAN	-0.266798	-1.33094	1.69145	-0.473467	0.181808	0.19795	4
AMOT	AMOT_HUMAN	0.19705	-0.36564	0.754683	-1.85211	0.747537	0.518478	4
LRPAP1	AMRP_HUMAN	1.065	-0.162544	-0.374993	-1.48315	1.19976	-0.24407	4
ANP32E	AN32E_HUMAN	-1.35911	-0.877517	1.05096	0.00929961	1.12961	0.0467584	4
ANO10	ANO10_HUMAN	-1.17399	-0.665842	0.883996	-0.75349	1.2838	0.425527	4
AP3M1	AP3M1_HUMAN	-0.40522	0.0312479	0.649678	-0.96131	1.61826	-0.932658	4
NUDT2	AP4A_HUMAN	-0.481953	0.00916481	0.763805	-1.6685	0.213538	1.16394	4
APOOL	APOOL_HUMAN	-1.14606	-0.587169	0.459149	-0.758295	1.51151	0.520864	4
APTX	APTX_HUMAN	-1.17701	-0.338987	0.430557	-0.49455	1.74435	-0.164361	4
APRT	APT_HUMAN	-0.614891	-0.916228	1.01128	-1.01878	1.28804	0.250579	4
ARHGEF1	ARHG1_HUMAN	-0.64134	-0.86827	0.93	-1.12858	1.19852	0.509671	4
ARL6	ARL6_HUMAN	-0.580767	0.948057	-0.0327093	-1.51193	1.21471	-0.0373622	4
ARRB2	ARRB2_HUMAN	-1.29606	0.0740466	0.567777	-1.13099	1.13728	0.647946	4
ASNA1	ASNA_HUMAN	-1.17127	-0.394777	0.851008	-0.926201	1.34185	0.299389	4
ASPM	ASPM_HUMAN	-0.782045	-0.487178	-0.112828	-0.404718	1.98386	-0.197089	4
ATP11C	AT11C_HUMAN	-0.728313	-0.794647	1.57346	-0.671716	0.909844	-0.288627	4
ATP2B4	AT2B4_HUMAN	-0.7189	-0.226294	0.563815	-0.97758	1.73661	-0.377649	4
ATP5F1	AT5F1_HUMAN	-0.857824	-0.761601	0.958272	-0.898003	1.38946	0.169692	4
ATAD3A	ATD3A_HUMAN	-1.13932	-0.779942	1.00425	-0.246248	1.40228	-0.241016	4
ATE1	ATE1_HUMAN	-1.54112	-0.665335	0.869636	-0.297017	0.777675	0.856163	4
ATG7	ATG7_HUMAN	-1.26259	-0.23835	0.988946	-0.901806	1.23528	0.178526	4
ATL3	ATLA3_HUMAN	-0.892973	-0.133624	0.94728	-0.692527	1.50618	-0.734332	4
ATP5I	ATP5I_HUMAN	-0.718472	-0.837013	0.1641	0.104141	1.85129	-0.564049	4
ATP5J	ATP5J_HUMAN	-0.971611	-1.06906	1.20584	-0.0770923	1.17613	-0.264209	4
ATP7A	ATP7A_HUMAN	-0.695336	-0.7452	0.53156	-0.877753	1.7033	0.0834315	4
ATP5A1	ATPA_HUMAN	-1.18361	-0.672265	0.430628	-0.671345	1.44397	0.65262	4
ATP5B	ATPB_HUMAN	-1.17118	-0.771477	0.730481	-0.61399	1.39013	0.436032	4
ATP5C1	ATPG_HUMAN	-1.61418	0.727522	0.16216	-0.709011	1.1096	0.323915	4
ATP5O	ATPO_HUMAN	-1.31821	-0.432125	0.306199	-0.297138	1.70055	0.0407238	4
ATRN	ATRN_HUMAN	-1.24783	-0.774034	0.35698	0.445238	1.55172	-0.332079	4
SLC25A3	B2RE88_HUMAN	-0.00156684	-0.892023	0.518102	-1.47752	1.06062	0.792383	4
TBC1D15	B4DMT9_HUMAN	-1.18948	0.248588	1.31965	-1.14421	0.08298	0.682477	4
BANF1	BAF_HUMAN	-0.32094	0.381133	0.704512	-1.87668	0.796028	0.315944	4
BCAP29	BAP29_HUMAN	-0.692885	-0.954922	0.759685	-0.42058	1.65377	-0.345067	4
BCAT2	BCAT2_HUMAN	-0.595586	-0.0969749	0.539383	-0.759337	1.75086	-0.838347	4
BDH2	BDH2_HUMAN	-0.920569	0.547962	0.666784	-1.34298	1.25038	-0.201578	4
GLB1	BGAL_HUMAN	-1.07617	-0.699079	0.529696	-0.557327	1.65535	0.147533	4
BLVRA	BIEA_HUMAN	-0.977277	-0.748801	0.245483	-0.202922	1.83314	-0.149623	4
ARFGEF2	BIG2_HUMAN	-1.40336	-0.697688	1.39581	-0.216278	0.709891	0.211629	4
C1QBP	C1QBP_HUMAN	-0.603768	0.775152	0.808296	-1.7467	0.249089	0.517932	4
CASP8	CASP8_HUMAN	-0.677037	-0.847244	1.38528	-1.07863	0.614171	0.603461	4
CAV1	CAV1_HUMAN	-0.941976	-0.322095	0.366161	-0.931274	1.73149	0.0976987	4
CPD	CBPD_HUMAN	0.423881	0.0143707	-0.294283	-1.74301	1.25613	0.342913	4
CCDC132	CC132_HUMAN	-0.126418	-1.25977	0.862499	-0.930675	1.33106	0.123302	4
CCDC167	CC167_HUMAN	-1.33544	0.037734	0.278073	-0.751024	1.59463	0.176026	4
TMEM30A	CC50A_HUMAN	-0.93718	-0.552816	0.471886	0.0256242	1.74128	-0.748795	4
CCDC22	CCD22_HUMAN	-0.735531	0.284675	0.236399	-1.26119	1.64411	-0.168459	4
CCDC93	CCD93_HUMAN	-1.23784	-0.533757	1.27467	-0.216858	1.14945	-0.435669	4
C4orf27	CD027_HUMAN	-0.914086	-0.319849	0.0646364	-1.07223	1.56577	0.675757	4
ALCAM	CD166_HUMAN	-1.25574	-0.907811	0.691735	-0.193735	1.42267	0.242882	4
CD59	CD59_HUMAN	-1.62561	-0.101737	0.623208	-0.628672	1.04263	0.690178	4
CD81	CD81_HUMAN	0.858305	-0.91836	-0.26779	-1.19161	1.38178	0.137672	4
CDCP1	CDCP1_HUMAN	-0.04156	0.261857	0.673464	-1.88184	0.0214425	0.966634	4
C5orf44	CE044_HUMAN	-1.07258	-0.363536	0.087739	-0.213006	1.88644	-0.325057	4
CECR5	CECR5_HUMAN	-1.1433	0.481375	0.666111	-1.05812	1.34624	-0.29231	4
CENPV	CENPV_HUMAN	-0.676779	-0.807619	1.00258	-0.759753	1.49731	-0.255735	4
CERS5	CERS5_HUMAN	-0.701613	-0.808034	0.16849	-0.221814	1.91193	-0.348955	4
MNF1	CF125_HUMAN	0.497472	-0.718594	0.201392	-0.888262	1.67759	-0.769596	4
CFH	CFAH_HUMAN	-0.873554	-0.698753	0.500305	-0.968221	1.50982	0.530401	4
C7orf44	CG044_HUMAN	-1.37353	0.325062	1.35584	-0.836527	0.670578	-0.141423	4
CHD2	CHD2_HUMAN	-0.78468	-0.741127	1.31323	-1.09262	0.472515	0.832673	4
CHMP1B	CHM1B_HUMAN	-0.441649	-0.688775	-0.0715761	-0.216886	1.98846	-0.569571	4
CHP	CHP1_HUMAN	-0.0403585	-0.349121	-0.272443	-0.705106	1.98173	-0.614696	4
CINP	CINP_HUMAN	0.307481	-0.189324	0.171169	-1.0849	1.69139	-0.895815	4
C11orf46	CK046_HUMAN	-0.0793431	0.46749	0.204722	-1.60158	-0.406529	1.41524	4
C11orf54	CK054_HUMAN	-1.20419	-0.129613	0.0701665	-0.483907	1.81374	-0.0661988	4
CKAP4	CKAP4_HUMAN	-0.675713	-1.01582	0.22191	-0.656955	1.68358	0.443002	4
CLCC1	CLCC1_HUMAN	-0.652462	-0.403238	-0.302916	-0.433838	2.0199	-0.227443	4
CLN5	CLN5_HUMAN	-0.202237	-0.0409264	0.755968	-1.24757	1.49866	-0.763891	4
CLPTM1L	CLP1L_HUMAN	-0.937668	-0.469155	0.000344861	-0.0510304	1.91953	-0.462023	4
SLC25A12	CMC1_HUMAN	-0.858838	-0.433549	-0.193549	-0.114688	1.97138	-0.37076	4
SLC25A13	CMC2_HUMAN	-0.594312	-0.310693	1.05143	-1.34083	1.28044	-0.0860413	4
CNP	CN37_HUMAN	0.0526502	-0.402196	0.776183	-1.2252	1.4977	-0.69913	4
CNPY3	CNPY3_HUMAN	-0.25258	-0.942652	-0.0793637	-0.34287	1.95234	-0.33487	4
COG1	COG1_HUMAN	-1.23319	-0.422864	0.471	-0.894202	1.28185	0.797405	4
COG7	COG7_HUMAN	-0.555559	-0.607262	1.13286	-1.1558	1.3001	-0.114337	4
COMMD2	COMD2_HUMAN	-0.187682	0.109489	0.875531	-1.87183	0.307904	0.766592	4
COPG2	COPG2_HUMAN	-1.09052	0.088437	1.167	-1.21419	0.980882	0.068396	4
CORO7	CORO7_HUMAN	-1.11194	0.195986	1.09964	-1.30245	0.87067	0.248091	4
COX5B	COX5B_HUMAN	-0.74583	-0.826014	0.0365181	-0.385328	1.90032	0.0203351	4
C16orf62	CP062_HUMAN	-0.233657	-0.666679	1.18118	-1.46457	0.952552	0.231177	4
CPNE1	CPNE1_HUMAN	-1.13538	-0.716934	1.08932	-0.179399	1.347	-0.404601	4
CPT1A	CPT1A_HUMAN	-1.48486	1.05771	0.743157	-0.957857	0.302573	0.339284	4
CSK	CSK_HUMAN	-0.365816	-0.0264075	0.671484	-1.45553	1.48374	-0.307471	4
CTBP1	CTBP1_HUMAN	-1.01655	-0.0598906	0.836919	-1.14337	1.39823	-0.0153369	4
COX4NB	CX4NB_HUMAN	-0.586003	-0.901878	0.988641	-0.918246	1.42218	-0.00469726	4
COX7A2	CX7A2_HUMAN	-0.820598	-0.990345	0.738769	-0.909265	1.06229	0.919153	4
CYB5B	CYB5B_HUMAN	-0.546225	-0.0631268	-0.058088	-1.51831	1.08083	1.10492	4
DPY19L1	D19L1_HUMAN	-0.180181	-0.608679	1.22363	-1.25733	1.17959	-0.357031	4
DYNC1I2	DC1I2_HUMAN	-0.233956	-0.991893	0.230275	-0.21121	1.85551	-0.648729	4
DYNC1LI1	DC1L1_HUMAN	-0.876591	-0.940938	0.92022	0.0107175	1.46952	-0.582931	4
DCAF11	DCA11_HUMAN	-0.965242	-1.14252	0.65365	-0.432673	1.37264	0.514152	4
DCUN1D5	DCNL5_HUMAN	-0.870422	-1.21973	1.49991	-0.134196	0.697252	0.0271861	4
DDX41	DDX41_HUMAN	-0.624437	-0.659772	0.276376	0.0636783	1.82275	-0.878594	4
DDX58	DDX58_HUMAN	-0.717068	-0.085386	1.25068	-1.49953	0.287843	0.76346	4
DEGS1	DEGS1_HUMAN	0.0762658	-0.292452	0.622025	-1.86088	0.715122	0.739917	4
DENND4C	DEN4C_HUMAN	-0.424546	-0.35827	0.66741	-1.20587	1.64017	-0.318895	4
HSD17B4	DHB4_HUMAN	-1.29988	-0.830321	0.586125	-0.334791	1.38675	0.492123	4
DHCR7	DHCR7_HUMAN	-0.309396	-0.768235	0.337849	-1.37904	0.895905	1.22292	4
GLUD1	DHE3_HUMAN	-0.845363	-1.00151	0.442131	-0.688845	1.50549	0.588093	4
DHRS4	DHRS4_HUMAN	-1.42782	-0.431691	0.937735	-0.289174	1.33992	-0.128966	4
SLC25A10	DIC_HUMAN	-0.637582	-0.256049	0.269956	-0.76378	1.89979	-0.512336	4
DNAJC11	DJC11_HUMAN	-0.931016	-0.189767	1.08087	-1.35047	0.958414	0.431964	4
DLD	DLDH_HUMAN	-1.01237	-0.77326	0.871766	-0.134647	1.53653	-0.488019	4
DLG5	DLG5_HUMAN	-0.255611	0.37172	-0.0288286	-0.795085	1.75265	-1.04485	4
DNAJC5	DNJC5_HUMAN	-0.703383	-0.465516	0.544058	-0.830717	1.78682	-0.331262	4
LIG3	DNLI3_HUMAN	-1.30936	-0.14366	0.172442	-0.146169	1.76124	-0.334485	4
LIG4	DNLI4_HUMAN	-0.716492	-0.619009	1.27654	-0.605905	1.30345	-0.63859	4
DOCK7	DOCK7_HUMAN	0.0561254	-0.629352	1.13283	-1.09294	1.26183	-0.728504	4
APPL2	DP13B_HUMAN	0.408921	-1.28448	0.647567	-1.26328	0.578688	0.912582	4
DPH5	DPH5_HUMAN	-1.29911	-0.59284	1.409	-0.56124	0.281884	0.762311	4
DPM1	DPM1_HUMAN	-0.246512	-0.995247	0.181421	-1.00479	1.65458	0.410552	4
DSCR3	DSCR3_HUMAN	-0.169025	-1.06574	0.898174	-1.2839	0.626478	0.994007	4
DSG2	DSG2_HUMAN	-0.879355	-1.0221	0.521196	0.193456	1.63473	-0.447931	4
--	DYLT1_HUMAN	-0.195726	-1.72329	1.2674	0.274754	-0.157382	0.534238	4
EIF2AK4	E2AK4_HUMAN	0.345421	-0.716109	0.70896	-1.36609	1.37147	-0.343654	4
HADHB	ECHB_HUMAN	-1.13796	-0.664766	0.891204	-0.194797	1.50683	-0.400514	4
ECHS1	ECHM_HUMAN	-0.875094	-0.538855	0.773483	-0.727704	1.65364	-0.28547	4
ECI2	ECI2_HUMAN	-1.13647	-0.52623	0.472519	-0.830902	1.49811	0.522978	4
EHD4	EHD4_HUMAN	-0.975404	-0.767936	0.726181	-0.413686	1.64728	-0.216438	4
EIF2B5	EI2BE_HUMAN	-0.829684	-0.918094	0.65596	-0.247491	1.68954	-0.350227	4
EIF2D	EIF2D_HUMAN	-0.82603	-0.047615	0.698909	-1.06723	1.59994	-0.357978	4
ELMO2	ELMO2_HUMAN	0.587966	-0.918885	0.439323	-0.929006	1.50966	-0.68906	4
IKBKAP	ELP1_HUMAN	-0.832011	0.0092739	1.50219	-1.0356	0.854538	-0.498394	4
EPHA2	EPHA2_HUMAN	-0.236678	-1.34149	1.25186	-0.859818	0.852376	0.333755	4
ERLIN1	ERLN1_HUMAN	-0.632096	-0.352273	0.144506	-0.921982	1.89418	-0.132333	4
ERP29	ERP29_HUMAN	-0.665779	-0.675343	0.404843	-0.171429	1.83718	-0.729473	4
C21orf33	ES1_HUMAN	-0.827492	-0.608354	0.630298	-0.602365	1.75132	-0.343405	4
ETFDH	ETFD_HUMAN	-1.44486	-0.56691	1.17013	-0.183018	1.08823	-0.0635639	4
EFTUD1	ETUD1_HUMAN	-1.14028	-0.382324	0.619709	-0.819366	1.57356	0.1487	4
EXOC6B	EXC6B_HUMAN	-0.788061	0.0837891	0.584529	-1.20911	1.58241	-0.25356	4
EXOC1	EXOC1_HUMAN	-0.613342	-0.701559	0.989847	-0.79068	1.53363	-0.417894	4
EXOC2	EXOC2_HUMAN	-1.01962	-0.633394	0.806319	-0.777987	1.51376	0.110929	4
EXOC3	EXOC3_HUMAN	-0.159283	-0.508977	1.08746	-1.58758	0.990407	0.177971	4
FAM98B	FA98B_HUMAN	-0.893874	-0.623095	0.950494	-0.944897	1.41688	0.0944948	4
FLAD1	FAD1_HUMAN	-0.633204	-0.559215	0.759703	-0.984649	1.64013	-0.222765	4
FBXO4	FBX4_HUMAN	-0.702571	0.190841	0.106401	-0.90941	1.83367	-0.518929	4
C11orf2	FFR_HUMAN	-0.29823	-1.64197	0.643605	-0.0480436	1.34106	0.00358064	4
FLOT1	FLOT1_HUMAN	-0.951615	-0.0862765	0.596796	-1.15491	1.54746	0.0485405	4
FLOT2	FLOT2_HUMAN	-0.712394	0.0555772	0.842597	-1.40617	1.33733	-0.11694	4
PTGFRN	FPRP_HUMAN	-0.666935	-0.895579	0.173021	-0.338534	1.8925	-0.16447	4
GALNT3	GALT3_HUMAN	-1.03298	-1.07396	1.36284	-0.210986	0.936677	0.0184075	4
GAR1	GAR1_HUMAN	-0.58576	-0.529129	0.303453	-0.128065	1.85306	-0.913559	4
GNB1	GBB1_HUMAN	0.277822	-0.560607	0.925099	-1.75753	0.412749	0.702466	4
GNB2L1	GBLP_HUMAN	-0.220441	-0.438864	0.985667	-0.90748	1.4727	-0.891578	4
GABARAPL2	GBRL2_HUMAN	0.801731	-0.296635	0.269089	-1.80595	0.0669351	0.964829	4
GSN	GELS_HUMAN	-0.635642	-1.13682	1.24817	-0.766281	1.04883	0.241736	4
GFAP	GFAP_HUMAN	-0.949014	-0.845903	1.2282	-0.767926	1.11173	0.222913	4
SLC25A22	GHC1_HUMAN	-0.615014	-0.719293	0.525033	-1.20054	1.43371	0.57611	4
GNE	GLCNE_HUMAN	-0.562817	0.167987	0.544266	-1.60505	1.32914	0.12648	4
GLE1	GLE1_HUMAN	-0.747375	-0.964573	1.11994	-0.423901	1.39142	-0.375515	4
HAGH	GLO2_HUMAN	-0.504229	-0.152472	0.370043	-1.18629	1.75958	-0.28664	4
GOLPH3L	GLP3L_HUMAN	-1.27658	-0.975632	0.928411	-0.361064	0.900763	0.784098	4
PRKCSH	GLU2B_HUMAN	-0.76289	-0.812336	0.615015	-0.435563	1.75052	-0.354742	4
GMDS	GMDS_HUMAN	-0.897519	-0.108962	0.808801	-1.18246	1.45747	-0.0773292	4
GNA13	GNA13_HUMAN	-0.61604	-0.830788	0.729259	-0.783274	1.6611	-0.16026	4
GNAI1	GNAI1_HUMAN	-0.294374	-0.855946	0.147662	-0.615419	1.92058	-0.302507	4
GNAI2	GNAI2_HUMAN	-0.950827	-0.364453	0.0921437	-0.085698	1.89755	-0.588713	4
GNAQ	GNAQ_HUMAN	-0.660209	-0.350857	0.285888	-1.37556	1.41131	0.689428	4
GNAS	GNAS1_HUMAN	-0.408099	-0.776759	0.0910066	-1.1023	1.6436	0.552552	4
GNL1	GNL1_HUMAN	-0.845003	0.117226	1.19541	-1.47776	0.778249	0.231884	4
GNPAT	GNPAT_HUMAN	-0.970112	-0.436753	1.51991	-0.9257	0.836958	-0.0243006	4
GOLGA7	GOGA7_HUMAN	0.304155	-1.49892	0.745897	-0.937275	1.0572	0.328941	4
GOSR1	GOSR1_HUMAN	-0.317126	-1.3029	0.306297	0.114492	1.68954	-0.49031	4
GPD1L	GPD1L_HUMAN	-0.648202	-0.467468	0.618792	-0.686424	1.77637	-0.59307	4
GPD2	GPDM_HUMAN	-0.842982	-0.130879	0.573827	-1.19691	1.58436	0.0125844	4
GRHPR	GRHPR_HUMAN	-0.182852	-0.986341	-0.0630852	-0.676207	1.87926	0.029228	4
GSTK1	GSTK1_HUMAN	-0.849337	0.264697	0.680832	-1.48613	1.22905	0.16088	4
GSTM1	GSTM1_HUMAN	-0.522806	0.514568	0.0399934	-1.14	1.68252	-0.574276	4
GSTM3	GSTM3_HUMAN	-0.641073	-0.405855	-0.149676	-1.02038	1.78051	0.436473	4
HIST1H2AA	H2A1A_HUMAN	-0.774042	-0.324158	1.10558	-1.37883	1.02621	0.345253	4
H2AFY	H2AY_HUMAN	-0.652611	-0.502689	1.00109	-0.905672	1.51415	-0.45426	4
PTPLAD1	HACD3_HUMAN	-0.390131	-1.27683	0.798681	-0.0956795	1.5081	-0.544147	4
HMGN4	HMGN4_HUMAN	-0.362984	0.556475	-0.929759	-0.527378	1.77585	-0.512206	4
HP1BP3	HP1B3_HUMAN	-1.09652	-0.846268	0.938163	-0.12223	1.44419	-0.317341	4
HS2ST1	HS2ST_HUMAN	-1.04109	-1.1166	0.89403	-0.511036	1.01794	0.756755	4
HSPA14	HSP7E_HUMAN	-1.17444	0.607327	0.972245	-1.20498	0.916992	-0.117139	4
HK1	HXK1_HUMAN	-0.769221	-0.850095	0.689915	-0.805619	1.59397	0.141053	4
HK2	HXK2_HUMAN	-0.873116	-0.885789	0.177427	0.221392	1.78631	-0.426219	4
ICAM1	ICAM1_HUMAN	-1.05176	-1.20151	0.790466	-0.105138	1.32482	0.243127	4
IDH3A	IDH3A_HUMAN	-0.740571	-0.792469	0.743235	-0.304333	1.68284	-0.588705	4
IDH3G	IDH3G_HUMAN	-0.96166	-0.467865	0.684718	-0.133494	1.66061	-0.782313	4
IGF2BP1	IF2B1_HUMAN	-1.0317	-0.534368	1.0541	-0.320073	1.43835	-0.606311	4
IGF2BP2	IF2B2_HUMAN	-1.1927	-1.00977	0.895647	0.172323	1.30291	-0.168415	4
IGF2BP3	IF2B3_HUMAN	-0.61004	-0.545639	1.0652	-0.754304	1.48768	-0.642895	4
MTIF2	IF2M_HUMAN	-1.07953	-0.677813	0.926164	-0.269889	1.50928	-0.408208	4
IFIT5	IFIT5_HUMAN	-1.19099	-0.286904	-0.0454444	-0.45456	1.8058	0.1721	4
IGSF10	IGS10_HUMAN	-0.73074	-0.542247	1.17517	-0.694802	1.39483	-0.602211	4
IKBKB	IKKB_HUMAN	-0.158079	-0.451721	0.814862	-1.69521	0.992999	0.497152	4
IMPDH2	IMDH2_HUMAN	-0.849356	-0.397194	1.07959	-0.556317	1.45349	-0.730209	4
C19orf33	IMUP_HUMAN	-1.05223	-0.962117	0.329822	0.303412	1.64255	-0.261434	4
IFI35	IN35_HUMAN	-1.08823	-0.366192	0.366092	-0.813425	1.68492	0.216828	4
INPP5K	INP5K_HUMAN	-1.51609	0.202628	0.988423	-0.800328	1.01528	0.110078	4
PPA2	IPYR2_HUMAN	-0.954367	-0.372035	0.646407	-0.515279	1.72748	-0.532204	4
IREB2	IREB2_HUMAN	-0.915589	-0.526414	1.28576	-0.863513	1.20479	-0.185032	4
ITGAV	ITAV_HUMAN	-0.628941	-1.15788	0.644011	-0.203239	1.64816	-0.302112	4
ITPR1	ITPR1_HUMAN	-0.569618	-0.425103	-0.172756	-0.897356	1.90648	0.158357	4
ITPR3	ITPR3_HUMAN	-0.927761	-0.552862	0.471322	-0.802184	1.72036	0.09112	4
KIAA0564	K0564_HUMAN	-1.74896	0.302703	0.820885	-0.462722	0.973917	0.114176	4
KRT14	K1C14_HUMAN	-0.765928	-1.54701	1.26832	0.18637	0.49414	0.364108	4
KRT17	K1C17_HUMAN	-0.34336	-1.22681	1.60522	-0.735914	0.431435	0.269431	4
KRT18	K1C18_HUMAN	-0.737953	0.374083	1.05622	-1.48792	0.976368	-0.180802	4
AK3	KAD3_HUMAN	-1.0347	-0.572222	0.419142	-0.454075	1.78846	-0.146614	4
CCBL2	KAT3_HUMAN	-1.24284	-0.36667	0.689679	-0.0192137	1.56587	-0.626825	4
CAMK2G	KCC2G_HUMAN	0.429586	-0.929075	0.132337	-0.882002	1.71468	-0.465525	4
GUK1	KGUA_HUMAN	-1.05237	-0.671947	1.47944	-0.59731	-0.0989304	0.941116	4
KIF3A	KIF3A_HUMAN	-0.358508	-1.11546	1.57384	-0.518956	-0.420187	0.839274	4
KNTC1	KNTC1_HUMAN	-0.701706	0.760836	0.639616	-1.34904	1.18778	-0.537491	4
PHKB	KPBB_HUMAN	-0.73261	-0.555177	1.70269	-0.763762	0.727473	-0.378616	4
RPS6KA1	KS6A1_HUMAN	-0.165064	-0.282058	0.990779	-1.39938	1.31869	-0.462974	4
SLC7A5	LAT1_HUMAN	0.120316	-1.50492	0.269957	-0.1063	1.58289	-0.361946	4
LBR	LBR_HUMAN	-0.374614	-1.35056	1.11477	-0.320573	1.25821	-0.327225	4
LCLAT1	LCLT1_HUMAN	-0.541738	-0.833443	0.590489	-0.700651	1.75982	-0.274476	4
LCMT1	LCMT1_HUMAN	-1.39303	-0.820803	0.826162	0.132984	1.29757	-0.0428767	4
LEMD2	LEMD2_HUMAN	-0.646577	-0.840231	0.122744	0.0926268	1.86942	-0.597981	4
KIAA1715	LNP_HUMAN	0.0362288	-0.825059	1.36021	-1.39843	0.705248	0.1218	4
LRRC8B	LRC8B_HUMAN	-0.0483576	-0.954798	0.545768	-1.20584	1.52116	0.142066	4
[truncated: 2,477 more rows]

## Sheet: unnormalized
Reference	T0_ave	T0_stdev	T4_ave	T4_stdev	T8_ave	T8_stdev	T24_ave	T24_stdev	T48_ave	T48_stdev	T72_ave	T72_stdev	peptides	psms	protein_sequence_coverage
1433B_HUMAN	0.833635	0.119457	0.863997	0.102036	0.982964	0.0590135	0.81971	0.127004	0.763973	0.131037	0.602815	0.0779208	12	52	0.593496
1433E_HUMAN	0.898902	0.0345827	0.908784	0.0466954	0.998075	0.00544585	0.87678	0.0478882	0.766317	0.0629068	0.596259	0.0656084	8	55	0.403922
1433F_HUMAN	0.928231	0.0454139	0.922792	0.0486797	0.99856	0.00407198	0.771949	0.0807202	0.692748	0.0485068	0.57198	0.0651416	8	26	0.439024
1433G_HUMAN	0.872765	0.0770139	0.863897	0.0602158	0.940549	0.169999	0.843746	0.113718	0.79497	0.122364	0.588129	0.104916	10	36	0.57085
1433S_HUMAN	0.905804	0.0296302	0.89993	0.0642352	0.97059	0.0882306	0.783361	0.0542712	0.766832	0.0918344	0.634083	0.060634	9	48	0.544355
1433T_HUMAN	0.824208	0.131726	0.851853	0.106312	1	0	0.799557	0.0737372	0.750316	0.0743922	0.623908	0.135101	9	43	0.546939
1433Z_HUMAN	0.873646	0.0645494	0.868428	0.047537	0.995272	0.0141848	0.844695	0.0530449	0.758539	0.0323205	0.583218	0.0837243	9	70	0.489796
1A02_HUMAN	0.718998	0.0958915	0.686276	0.125207	0.658887	0.111694	0.752404	0.145077	0.995603	0.00983263	0.913758	0.0771934	5	9	0.158904
1B14_HUMAN	0.815861		1		0.786829		0.550327		0.681211		0.969793		1	2	0.0690608
1C03_HUMAN	0.622314		0.502639		0.584034		0.615297		0.927398		1		1	2	0.0655738
2A5A_HUMAN	0.803149	0.00711607	0.728771	0.101	0.886235	0.160888	0.731077	0.00660349	0.92046	0.112487	0.764901	0.049051	2	2	0.0576132
2A5D_HUMAN	0.838473	0.0877764	0.900801	0.0770188	0.945717	0.131215	0.796253	0.0938374	0.838426	0.104748	0.655405	0.0931559	16	22	0.259136
2A5E_HUMAN	0.958254	0.0688394	0.851163	0.0896848	0.966283	0.0344328	0.675617	0.11832	0.602553	0.119671	0.549472	0.116756	5	5	0.109208
2A5G_HUMAN	0.831822	0.0616796	0.86536	0.0932236	0.999971	8.15806e-05	0.74812	0.0645252	0.684265	0.0656083	0.569489	0.0919661	8	12	0.148855
2AAA_HUMAN	0.882646	0.0705086	0.848973	0.124701	0.968826	0.0833525	0.800695	0.140875	0.814501	0.102873	0.654261	0.0660381	11	36	0.203735
2AAB_HUMAN	0.816011	0.0536692	0.956254	0.0459959	0.993487	0.0112809	0.640256	0.202385	0.781958	0.194826	0.685624	0.0574342	3	3	0.0798669
2ABA_HUMAN	0.830262	0.104677	0.830932	0.106745	0.963668	0.0839389	0.848211	0.0946474	0.852938	0.10693	0.785662	0.0871184	12	22	0.326622
3BP5L_HUMAN	0.851352	0.11713	0.755788	0.19053	0.850288	0.0638472	0.875453	0.0405989	1	0	0.807467	0.0208071	2	2	0.0483461
3BP5_HUMAN	0.803122	0.196575	0.738443	0.115028	0.981188	0.0325826	0.668349	0.0580248	0.802891	0.176018	0.608549	0.123471	3	3	0.0835165
3HIDH_HUMAN	0.788658	0.090357	0.857712	0.0950804	0.870713	0.0786175	0.780063	0.13316	0.965964	0.047699	0.904192	0.105149	7	14	0.363095
3MG_HUMAN	0.904125	0.0305273	0.899425	0.0599238	0.972494	0.00676258	0.844221	0.0669158	1	0	0.701887	0.0337012	2	2	0.0637584
41_HUMAN	0.818105	0.137297	0.829099	0.12538	0.845144	0.129112	0.871675	0.0925244	0.960033	0.11963	0.734708	0.142442	14	18	0.170139
4EBP1_HUMAN	0.695896	0.0674295	0.618012	0.0978466	0.67616	0.173101	1	0	0.895143	0.0304585	0.691023	0.0812239	2	4	0.211864
4ET_HUMAN	0.818432	0.120389	0.941698	0.100192	0.914576	0.0819215	0.85682	0.151776	0.953121	0.0550723	0.684699	0.108495	4	5	0.0294416
4F2_HUMAN	0.660101	0.29862	0.649896	0.274373	0.766941	0.260351	0.803107	0.13082	0.984821	0.05473	0.900009	0.0795265	13	84	0.311111
5NT3_HUMAN	0.777659	0.115427	0.875743	0.09155	0.96255	0.0513083	0.855653	0.0979312	0.849619	0.116265	0.786075	0.124247	10	16	0.431548
5NTC_HUMAN	0.862372	0.0731733	0.874096	0.122363	0.995061	0.00987799	0.701741	0.162267	0.875902	0.0748445	0.686337	0.0636095	4	5	0.0944742
5NTD_HUMAN	0.780723	0.129978	0.867342	0.141077	0.966372	0.0247091	0.767642	0.12714	0.792413	0.0912985	0.809196	0.138167	7	8	0.101045
68MP_HUMAN	0.766153	0.00424307	0.786389	0.0073305	0.916778	0.0214687	0.868874	0.0430852	1	0	0.85215	0.0344412	2	9	0.275862
6PGD_HUMAN	0.901032	0.0653197	0.916239	0.0799623	0.981164	0.0490715	0.878294	0.0786926	0.881429	0.05589	0.747609	0.0916563	18	60	0.47205
8ODP_HUMAN	0.845669	0.0499847	0.904171	0.0594775	0.961484	0.0338092	0.845298	0.0568411	0.859559	0.127125	0.896925	0.123626	3	5	0.263959
A16L1_HUMAN	0.901733	0.101719	0.750574	0.16366	0.925451	0.149098	0.78121	0.153331	0.789026	0.246075	0.714637	0.0683661	4	4	0.07743
A2MG_HUMAN	0.513374	0.220211	0.505082	0.203459	0.778266	0.22605	0.782242	0.1585	0.921727	0.0881548	0.878978	0.10459	7	14	0.0427408
A4_HUMAN	0.468776	0.230797	0.327329	0.169799	0.322861	0.172919	0.51876	0.102484	0.987217	0.0252518	0.90987	0.0960107	7	7	0.0883117
A7BI36_HUMAN	0.949746	0.0870421	0.879351	0.0595675	0.811088	0.170681	0.90374	0.101766	0.819	0.0768078	0.600404	0.0159812	3	5	0.012987
A7XZE4_HUMAN	0.989933		1		0.987122		0.875405		0.813131		0.567508		1	4	0.0422535
A8K070_HUMAN	0.870422	0.00924028	0.828179	0.0280179	1	0	0.686946	0.0774994	0.780024	0.00127217	0.650425	0.0364189	2	7	0.110266
A8K3Q9_HUMAN	0.827392		0.896943		1		0.954741		0.971115		0.668923		1	7	0.0648148
A8K8F0_HUMAN	0.93278	0.0145135	0.905999	0.00920146	1	0	0.937951	0.00448191	0.921433	0.0181771	0.663194	0.0801943	2	3	0.0738255
A9CQZ4_HUMAN	0.886492	0.160524	0.849959	0.121085	0.997174	0.00399646	0.816933	0.0149026	0.81305	0.0759098	0.706875	0.109799	2	3	0.187879
AAAT_HUMAN	0.693377	0.0740596	0.78864	0.103295	0.841528	0.0317124	0.853758	0.126915	0.976623	0.0404901	0.81527	0.0851935	3	8	0.0831793
AACS_HUMAN	0.817087	0.0755956	0.772224	0.102	0.922565	0.104015	0.836036	0.114607	0.954982	0.0743138	0.789485	0.142936	12	15	0.188988
AAK1_HUMAN	0.645849	0.168024	0.639425	0.144834	0.716555	0.260713	0.836737	0.177931	0.930354	0.0963533	0.698426	0.0815875	5	5	0.0478668
AAKG1_HUMAN	0.801411	0.073013	0.801148	0.0628868	0.848929	0.0503503	0.827406	0.0610824	0.943613	0.112775	0.897493	0.0704439	4	8	0.148036
AAMP_HUMAN	0.940315	0.059824	0.934138	0.101301	0.957475	0.0555324	0.658963	0.0983444	0.727652	0.056843	0.654998	0.0534186	8	10	0.195853
AAPK1_HUMAN	0.897381	0.0672233	0.884218	0.113935	0.904952	0.0555825	0.813854	0.0511042	0.939182	0.0756602	0.91248	0.0760893	7	9	0.139535
AASD1_HUMAN	0.740239	0.243586	0.782328	0.052711	0.712019	0.287035	0.794121	0.11921	0.922263	0.134644	0.805312	0.258638	3	3	0.0776699
AASS_HUMAN	0.823497	0.0857172	0.838817	0.0988144	0.965976	0.0636165	0.852039	0.0952635	0.880485	0.0921363	0.675001	0.115895	8	11	0.0950324
AATC_HUMAN	0.584667	0.0423782	0.560427	0.0921078	0.712038	0.116383	0.851051	0.148154	0.994876	0.0145947	0.75717	0.0912696	9	20	0.338983
AATF_HUMAN	0.866612	0.0248846	0.909032	0.0398432	0.997361	0.00527783	0.882366	0.100736	0.890074	0.0829171	0.861687	0.0944744	4	6	0.0964286
AATM_HUMAN	0.770414	0.0736699	0.824232	0.0655254	0.901119	0.0853462	0.788078	0.11274	0.980429	0.0383217	0.831457	0.105387	12	44	0.416279
ABCA6_HUMAN	0.845109	0.117926	0.701667	0.262297	0.950135	0.0863685	0.854167	0.108412	0.926455	0.0637435	0.589221	0.170224	3	4	0.00989487
ABCB7_HUMAN	0.78415	0.0815587	0.800113	0.10796	0.852355	0.0693106	0.758144	0.145879	0.962152	0.0890848	0.857147	0.0992402	10	12	0.159574
ABCD1_HUMAN	0.847502	0.0534472	0.806642	0.0504732	0.965031	0.0615439	0.820129	0.0326447	0.966193	0.0412862	0.807437	0.0576798	4	5	0.052349
ABCD3_HUMAN	0.722554	0.114204	0.799037	0.124006	0.882332	0.0834768	0.662459	0.292026	0.900943	0.170816	0.814386	0.341302	8	12	0.151745
ABCE1_HUMAN	0.851082	0.113779	0.860505	0.104562	0.966375	0.0633873	0.83267	0.10643	0.881063	0.115088	0.750308	0.109924	17	45	0.322204
ABCF1_HUMAN	0.814572	0.0978294	0.85188	0.123407	0.947081	0.0716053	0.781856	0.0924823	0.876975	0.126183	0.720873	0.136377	19	29	0.268639
ABCF2_HUMAN	0.904163	0.0760491	0.907015	0.125194	0.952407	0.0883779	0.854429	0.0664758	0.858404	0.085683	0.689428	0.112816	20	36	0.343499
ABCF3_HUMAN	0.843638	0.141113	0.864149	0.123838	0.92635	0.0935818	0.787491	0.13624	0.902149	0.106096	0.732085	0.0788799	8	10	0.12976
ABHDA_HUMAN	0.786964	0.0693624	0.783925	0.119917	0.919542	0.0770829	0.842534	0.0753552	0.985483	0.0220929	0.868203	0.0936013	8	12	0.323529
ABHEB_HUMAN	0.817958	0.0661609	0.743225	0.0396472	0.859946	0.00211103	0.78168	0.101677	1	0	0.766261	0.0518273	2	7	0.152381
ABHGA_HUMAN	0.748821	0.108119	0.731852	0.00988878	0.961518	0.0544219	0.917176	0.109563	0.98978	0.0144536	0.880618	0.0239796	2	2	0.062724
ABI1_HUMAN	0.752572	0.203322	0.773935	0.152702	0.865886	0.232293	0.799374	0.0349084	0.877784	0.111917	0.716489	0.122628	3	5	0.0748031
ABI2_HUMAN	0.87515	0.0116324	0.817583	0.257976	0.993624	0.0090167	0.783645	0.153436	0.788536	0.083048	0.708067	0.115141	2	2	0.0292398
ABL1_HUMAN	0.93465	0.0448208	0.872629	0.0847417	0.985156	0.023328	0.820103	0.0919692	0.91613	0.0624143	0.769229	0.107975	6	6	0.0424779
ABLM1_HUMAN	0.850453	0.0311891	0.837256	0.104418	1	0	0.757274	0.121749	0.705757	0.151794	0.507	0.127619	4	5	0.0449871
ABLM3_HUMAN	0.811718	0.126976	0.734571	0.17559	0.890489	0.098346	0.807645	0.0735573	0.934593	0.0634502	0.839355	0.244962	4	4	0.0614934
ABR_HUMAN	0.863642	0.09176	0.817441	0.107399	0.924938	0.0826688	0.832986	0.119171	0.865501	0.0906072	0.742442	0.150148	6	6	0.0768335
##ABR_HUMAN	0.903403	0.0525278	0.934573	0.0925283	0.94825	0.0731858	0.873702	0.0644929	0.827551	0.0859139	0.822588	0.0400737	2	2	0.0128056
ACACA_HUMAN	0.881395	0.0845226	0.881634	0.0994814	0.963787	0.0524514	0.826832	0.0690212	0.933183	0.0744721	0.799837	0.0965426	30	44	0.157715
ACAD8_HUMAN	0.70943		0.869392		0.961117		0.970335		1		0.869234		1	1	0.0216867
ACAD9_HUMAN	0.781411	0.0575351	0.832851	0.0955326	0.884229	0.093004	0.825519	0.0725794	0.991137	0.0217326	0.863303	0.114822	12	16	0.190016
ACADM_HUMAN	0.858741	0.0463576	0.897447	0.0818116	0.958534	0.0504492	0.857413	0.0573819	0.926961	0.0842997	0.798585	0.074165	10	19	0.327791
ACADV_HUMAN	0.837729	0.0906069	0.875154	0.121409	0.935591	0.0977111	0.898976	0.0697667	0.923665	0.0665928	0.760297	0.10743	16	31	0.348092
ACAP2_HUMAN	0.798725	0.142637	0.821342	0.119948	0.891166	0.113194	0.834022	0.100759	0.945001	0.0747294	0.845483	0.101489	9	9	0.122108
ACATN_HUMAN	0.544609	0.081471	0.580167	0.165251	0.636793	0.249476	0.82589	0.168369	0.962864	0.0722585	0.885096	0.0461834	4	4	0.0928962
ACBD5_HUMAN	0.862765	0.0897473	0.842541	0.0492774	0.920099	0.0590444	0.904449	0.115808	0.950392	0.0859232	0.753422	0.0456676	3	3	0.0692884
ACBD6_HUMAN	0.830862	0.00744402	0.894305	0.0236188	1	0	0.847816	0.161689	0.796555	0.244221	0.608652	0.126616	2	3	0.0921986
ACBP_HUMAN	0.852434	0.134297	0.87943	0.0798781	0.982968	0.0417195	0.831906	0.0882368	0.727237	0.087695	0.578575	0.0818355	6	21	0.689655
ACINU_HUMAN	0.824762	0.146576	0.819948	0.16577	0.953759	0.147129	0.83986	0.121475	0.86107	0.0826824	0.624459	0.118743	25	41	0.225205
ACL6A_HUMAN	0.897896	0.0708121	0.885285	0.0834056	1	0	0.824212	0.0443112	0.776703	0.144517	0.645414	0.108347	7	15	0.242424
ACLY_HUMAN	0.844874	0.116782	0.840056	0.095912	0.984474	0.05202	0.812002	0.0884679	0.758982	0.0931514	0.655089	0.0690483	31	131	0.305177
ACO13_HUMAN	0.781961	0.0266272	0.819853	0.103186	0.85581	0.044373	0.814109	0.124714	0.968332	0.0775706	0.869184	0.097106	6	11	0.428571
ACOC_HUMAN	0.808317	0.085502	0.790685	0.062714	0.867137	0.0440781	0.833154	0.111278	0.9853	0.0397753	0.920841	0.0538408	14	26	0.141732
ACOD_HUMAN	0.855277	0.11016	0.717285	0.0713903	0.572622	0.0784729	0.478605	0.0532065	0.997276	0.00720585	0.881761	0.0639997	7	12	0.183844
ACON_HUMAN	0.914104	0.0674191	0.932383	0.091333	0.955711	0.0815555	0.888331	0.086929	0.857069	0.106699	0.6916	0.0947251	19	39	0.333333
ACOT1_HUMAN	0.755417	0.0580373	0.763554	0.026122	0.970231	0.0335683	0.803327	0.0660647	0.966435	0.0671308	0.903748	0.0509168	4	8	0.11639
ACOT9_HUMAN	0.822679	0.0965433	0.835977	0.0709812	0.988066	0.0248336	0.868996	0.080814	0.893768	0.0586181	0.712034	0.0658912	11	18	0.261959
ACOX1_HUMAN	0.812871	0.108665	0.836801	0.105703	0.927044	0.0970961	0.746265	0.0510175	0.944533	0.0860776	0.794588	0.0473176	6	7	0.080303
ACOX3_HUMAN	0.804829	0.104171	0.777676	0.107821	1	0	0.78065	0.0340769	0.899741	0.0862871	0.772057	0.13441	6	7	0.128571
ACPH_HUMAN	0.850844	0.159603	0.876811	0.194166	0.922926	0.159779	0.901447	0.111502	0.914148	0.0640505	0.689274	0.0747463	12	21	0.181694
ACPM_HUMAN	0.962842	0.0189707	0.908084	0.129989	0.98304	0.0210675	0.804921	0.0128188	0.995205	0.00678115	0.849416	0.0464682	2	12	0.147436
ACSA_HUMAN	0.580454	0.074006	0.662575	0.0957226	0.732011	0.0256009	0.603278	0.158209	0.874957	0.0445033	1	0	2	2	0.021398
ACSL1_HUMAN	0.81421	0.158358	0.846791	0.126666	0.927659	0.138621	0.807441	0.143362	0.825302	0.0768361	0.847947	0.121911	7	7	0.104585
ACSL3_HUMAN	0.857446	0.0872671	0.806699	0.0924172	0.906386	0.0611886	0.835559	0.0880612	0.976363	0.0379121	0.855323	0.0920765	12	22	0.190278
ACSL4_HUMAN	0.947858	0.0964195	0.921116	0.0735972	0.926631	0.106183	0.672205	0.105571	0.689404	0.115267	0.649663	0.124089	17	30	0.279887
ACTA_HUMAN	0.839583	0.0613657	0.795443	0.0760179	1	0	0.785083	0.0457288	0.762698	0.0582783	0.63913	0.0876877	11	222	0.464191
ACTBM_HUMAN	0.512737	0.491247	0.463095	0.486129	0.573417	0.60328	0.453051	0.42041	0.688253	0.126583	0.797013	0.287067	2	25	0.056
ACTB_HUMAN	0.880303	0.0846139	0.845408	0.0446739	0.976152	0.0533268	0.715278	0.0384155	0.626003	0.130184	0.595305	0.178022	5	392	0.272
ACTN1_HUMAN	0.814584	0.0792056	0.80036	0.0796821	1	0	0.775725	0.079872	0.658843	0.0744455	0.477149	0.0655893	25	139	0.349776
ACTN2_HUMAN	0.726162	0.00200518	0.800354	0.154033	0.988625	0.0160869	0.936572	0.0897005	0.802864	0.127793	0.562019	0.00176385	2	5	0.0246085
ACTN4_HUMAN	0.828965	0.0977862	0.82001	0.0902877	1	0	0.811527	0.0747308	0.725804	0.0721299	0.537905	0.0860281	23	179	0.343578
ACTY_HUMAN	0.855579	0.0353504	0.868303	0.0954438	0.972373	0.0333128	0.866631	0.110592	0.881546	0.0831438	0.68449	0.0831549	7	13	0.212766
ACTZ_HUMAN	0.905607	0.062594	0.899533	0.119008	0.981143	0.0326605	0.856523	0.129604	0.778999	0.0595346	0.746521	0.125898	3	7	0.12234
ACY1_HUMAN	0.740186	0.0752725	0.881599	0.161809	0.892268	0.148828	0.850843	0.0649181	1	0	0.749914	0.07978	2	3	0.0539216
ACYP1_HUMAN	0.978548	0.020452	0.986237	0.0210848	0.847786	0.186561	0.717085	0.102507	0.775618	0.115018	0.630984	0.0147345	3	4	0.252525
ADA10_HUMAN	0.77629	0.142726	0.585322	0.140878	0.67988	0.140864	0.753818	0.0765611	0.977002	0.0514257	0.905047	0.118183	5	6	0.0641711
ADA17_HUMAN	0.661936	0.265314	0.595846	0.21629	0.633568	0.138272	0.789427	0.030148	1	0	0.910441	0.0502581	4	4	0.0303398
ADAM9_HUMAN	0.847349	0.142938	0.860984	0.195593	0.868912	0.190185	0.82394	0.0634155	0.882721	0.107106	0.840719	0.145011	12	13	0.174603
ADAS_HUMAN	0.809659	0.0652921	0.8055	0.0664639	0.97026	0.0485766	0.82812	0.0844724	0.957801	0.0540344	0.819386	0.0963758	20	50	0.402736
ADCK4_HUMAN	0.9585	0.0553936	0.98129	0.02646	0.976026	0.0331901	0.907331	0.131053	0.868417	0.147605	0.724147	0.0154967	2	2	0.0386029
ADCY9_HUMAN	0.860967	0.0959041	0.867559	0.0763834	0.981607	0.0360864	0.763859	0.0211474	0.944252	0.0676944	0.867249	0.0772817	4	4	0.0310421
ADDA_HUMAN	0.953161	0.0788819	0.896684	0.0563507	0.905161	0.106306	0.719811	0.157074	0.85654	0.123319	0.680036	0.0527652	6	8	0.100407
ADDG_HUMAN	0.882647	0.0737045	0.888197	0.0719383	0.858999	0.14469	0.782614	0.0304581	0.975736	0.0357025	0.802843	0.138477	6	7	0.110482
ADHX_HUMAN	0.8627	0.0454236	0.880002	0.056896	0.994921	0.0132777	0.846132	0.0574397	0.93116	0.0602807	0.796742	0.0585024	14	50	0.403743
ADK_HUMAN	0.740904	0.131366	0.803532	0.074405	0.967895	0.0508253	0.859036	0.0921172	0.922894	0.112159	0.793032	0.125836	8	13	0.185083
ADNP_HUMAN	0.877627	0.0634687	0.857974	0.11363	0.993937	0.017804	0.76148	0.093577	0.739374	0.134616	0.546279	0.123574	19	25	0.183303
ADPGK_HUMAN	0.807238	0.0893342	0.755329	0.0534274	0.987152	0.0187605	0.793039	0.0820723	0.934375	0.124058	0.779785	0.101069	6	7	0.197183
ADRM1_HUMAN	0.881091	0.0645201	0.917406	0.0704187	0.994201	0.0104651	0.81392	0.0864262	0.819998	0.0322456	0.737923	0.124728	7	15	0.199017
ADRO_HUMAN	0.804872	0.0803535	0.851109	0.0635249	0.920438	0.0708342	0.941207	0.0660552	0.985018	0.0259492	0.781189	0.109135	3	3	0.0936864
ADT1_HUMAN	0.857323	0.0794059	0.812713	0.0810112	0.949155	0.0459814	0.813109	0.0388216	0.983474	0.0437248	0.901419	0.0570508	7	25	0.258389
ADT2_HUMAN	0.797779	0.135275	0.786592	0.13072	0.894443	0.151804	0.852789	0.0421154	0.959328	0.0752446	0.849185	0.210979	7	49	0.255034
ADT3_HUMAN	0.847933	0.0758738	0.842873	0.0580884	0.93777	0.0671409	0.867246	0.0219703	0.981426	0.0321717	0.847684	0.0937891	3	22	0.124161
AFAP1_HUMAN	0.930603	0.0849511	0.880326	0.0663035	0.97574	0.0525386	0.764523	0.087279	0.745074	0.152042	0.534751	0.12447	11	12	0.132877
AFF4_HUMAN	0.777029	0.224342	0.755988	0.207133	0.828035	0.250624	0.761233	0.0662211	0.976371	0.0407252	0.780839	0.105247	6	7	0.0507309
AFG32_HUMAN	0.764962	0.120905	0.799601	0.119554	0.900524	0.148648	0.79668	0.130347	0.924425	0.118389	0.804754	0.139155	20	30	0.25596
AGFG1_HUMAN	0.831304	0.0998155	0.857065	0.0869232	0.949489	0.080576	0.856617	0.106384	0.743889	0.13481	0.553028	0.0682758	6	11	0.16548
AGK_HUMAN	0.791841	0.127105	0.801583	0.114191	0.776922	0.136168	0.752267	0.0800153	0.970103	0.0875823	0.855334	0.083983	9	11	0.236967
AGM1_HUMAN	0.749267	0.0648435	0.783601	0.079965	0.847929	0.0978531	0.870699	0.111331	0.958928	0.0727022	0.865528	0.0941583	9	11	0.202952
AGO1_HUMAN	0.869468	0.113045	0.779754	0.0533422	0.99716	0.00491918	0.798479	0.0518073	0.832666	0.0833853	0.747829	0.0567538	3	3	0.0536756
AGO2_HUMAN	0.846554	0.0665543	0.910916	0.0225613	1	0	0.894501	0.0580623	0.810634	0.105259	0.678152	0.0462531	3	3	0.0500582
AGRIN_HUMAN	0.340602	0.19096	0.342622	0.171345	0.41696	0.191587	0.629524	0.164137	0.955396	0.089209	0.878248	0.102523	4	4	0.0337408
##AHNK2_HUMAN	0.419126	0.148878	0.649898	0.495119	0.614418	0.398497	0.672189	0.211799	0.682665	0.448779	0.640271	0.0887838	2	3	0.00569456
AHNK2_HUMAN	0.796194	0.137389	0.773633	0.13594	0.97613	0.0847643	0.796337	0.138119	0.798063	0.148951	0.564909	0.129117	65	86	0.121311
##AHNK_HUMAN	0.669732	0.233444	0.835805	0.162964	0.796487	0.23063	0.647769	0.246209	0.733309	0.272403	0.546219	0.232046	14	15	0.0235993
AHNK_HUMAN	0.814757	0.0918581	0.845456	0.080991	0.992561	0.035117	0.752281	0.0872537	0.615934	0.13337	0.44126	0.127374	252	852	0.504754
AHSA1_HUMAN	0.948503	0.0797427	0.9336	0.0556329	0.956931	0.0480847	0.756583	0.0817174	0.696363	0.101694	0.530928	0.092092	12	30	0.455621
AIBP_HUMAN	0.898472	0.105829	0.901053	0.0797531	0.898746	0.0623212	0.823645	0.100698	0.964966	0.0576932	0.838041	0.129069	5	8	0.284722
AIDA_HUMAN	0.898461	0.0796509	0.819934	0.086326	0.992882	0.0159155	0.794116	0.149678	0.771905	0.0803012	0.601532	0.0714658	5	6	0.160131
AIFM1_HUMAN	0.773268	0.0651834	0.821063	0.0838748	0.9091	0.0753373	0.889344	0.0562616	0.985273	0.0376815	0.855984	0.113644	15	36	0.324633
AIFM2_HUMAN	0.76873	0.0848382	0.926683	0.0653874	0.862893	0.0905577	0.736544	0.159404	0.951177	0.0845632	0.775255	0.197788	3	5	0.0965147
AIMP1_HUMAN	0.866049	0.0622409	0.828026	0.0917934	0.987879	0.0286845	0.838836	0.0896663	0.904273	0.0711271	0.775452	0.112634	12	23	0.442308
AIMP2_HUMAN	0.783533	0.0652102	0.827686	0.0848155	0.99149	0.0170207	0.856309	0.0660594	0.950792	0.0384525	0.775972	0.0906111	4	9	0.1125
AINX_HUMAN	0.810197	0.0576005	0.819474	0.0850349	0.88093	0.13308	0.788999	0.186534	0.908328	0.1164	0.924593	0.131405	4	4	0.128257
AIP_HUMAN	0.885233	0.107673	0.897091	0.109258	0.985195	0.0339131	0.854363	0.10793	0.826677	0.091881	0.65899	0.0394202	7	9	0.230303
AK17A_HUMAN	0.717549	0.0823795	0.804913	0.133326	0.844551	0.123152	0.907936	0.0951577	0.982605	0.0283385	0.719317	0.117962	8	8	0.094964
AK1A1_HUMAN	0.860457	0.0379398	0.906821	0.0715634	0.976402	0.0301682	0.909745	0.0624263	0.955963	0.0728803	0.739805	0.0813893	12	24	0.384615
AK1C1_HUMAN	0.916555	0.10334	0.92232	0.0707213	0.87568	0.115499	0.816176	0.100095	0.925595	0.130756	0.850571	0.119974	10	52	0.371517
AK1C2_HUMAN	0.924311	0.10704	0.844764	0.0147481	0.87378	0.0679925	0.68775	0.0446277	0.881323	0.0605771	0.911513	0.12514	2	4	0.0712074
AK1C3_HUMAN	0.941831	0.0604853	0.903159	0.0753801	0.946724	0.0544495	0.752402	0.0859584	0.882409	0.0998896	0.826355	0.0876186	7	32	0.411765
AKA12_HUMAN	0.874902	0.0851327	0.850053	0.0987115	0.974495	0.0588213	0.800253	0.111707	0.660916	0.130767	0.453941	0.141592	49	65	0.345118
AKAP1_HUMAN	0.870228	0.16562	0.893369	0.0750126	0.950842	0.0743949	0.751353	0.0814366	0.912762	0.0591083	0.674909	0.0394607	5	5	0.0598007
AKAP2_HUMAN	0.913192	0.0707541	0.837579	0.0931946	0.995253	0.00910696	0.800651	0.0904405	0.697995	0.0875963	0.536433	0.0952186	12	18	0.165308
AKAP8_HUMAN	0.881459	0.0387438	0.805287	0.0576534	0.995498	0.00900302	0.878999	0.091684	0.795282	0.113897	0.629213	0.101204	4	5	0.0578035
AKAP9_HUMAN	0.884399	0.0822027	0.854225	0.0895644	0.909318	0.101038	0.793168	0.118434	0.90799	0.151832	0.730133	0.132672	18	22	0.0375863
AKP13_HUMAN	0.897272	0.14899	0.887438	0.104713	0.938081	0.116552	0.636282	0.0972191	0.522088	0.178981	0.411574	0.140834	17	18	0.0657661
AKP8L_HUMAN	0.917509	0.0579749	0.97611	0.0385402	0.896133	0.140048	0.834902	0.108152	0.823483	0.0969939	0.624673	0.0681015	7	8	0.119195
AKT1_HUMAN	0.828448	0.111223	0.940834	0.0683378	0.908854	0.141852	0.749964	0.0994024	0.879642	0.0861753	0.734874	0.0836929	4	5	0.0583333
AKT2_HUMAN	0.935215	0.059122	0.922766	0.120713	0.952425	0.0483726	0.67894	0.0563971	0.750573	0.0977199	0.647004	0.0648023	6	6	0.143451
AKTS1_HUMAN	1		0.86178		0.910396		0.793593		0.660059		0.51312		1	4	0.046875
AL1A1_HUMAN	0.853843	0.117755	0.793239	0.0596212	0.907516	0.160187	0.817421	0.0574358	0.903032	0.084181	0.636609	0.0118235	3	6	0.0379242
AL1B1_HUMAN	0.861987	0.059437	0.775201	0.0859851	1	0	0.74255	0.107416	0.712517	0.0637668	0.57412	0.0878495	10	37	0.249516
AL1L2_HUMAN	0.672154	0.274103	0.647499	0.245954	0.684572	0.277937	0.890116	0.100134	0.905556	0.0844882	0.776072	0.0610089	3	3	0.0260022
AL3A1_HUMAN	0.441851	0.201251	0.607711	0.108269	0.516732	0.103166	0.536359	0.124396	0.965502	0.0477644	0.953787	0.0805086	8	11	0.15894
AL3A2_HUMAN	0.671471	0.0750532	0.722621	0.101771	0.756975	0.126258	0.708432	0.081635	0.994035	0.0104263	0.936324	0.0590254	10	20	0.274227
AL3B1_HUMAN	0.514901	0.124898	0.580461	0.130669	0.658458	0.125465	0.572417	0.173749	0.910199	0.155539	0.920853	0.0880242	3	3	0.0683761
AL4A1_HUMAN	0.827838	0.0899596	0.82826	0.154254	0.95998	0.00930547	0.902482	0.0267962	0.990485	0.0164813	0.924354	0.111717	3	3	0.0763766
AL7A1_HUMAN	0.875978	0.0630991	0.944431	0.0391126	0.92437	0.0632186	0.772178	0.0788356	0.940738	0.0796536	0.847927	0.0606628	13	33	0.324675
AL9A1_HUMAN	0.842436	0.0564728	0.79244	0.0828592	0.980232	0.0430607	0.853355	0.12069	0.941098	0.0623552	0.821628	0.0859866	7	10	0.172065
ALAT2_HUMAN	0.531535	0.0365286	0.529264	0.0356717	0.756703	0.0860782	1	0	0.880681	0.0516862	0.698675	0.0158883	3	3	0.0535373
ALBU_HUMAN	0.0274693	0.00716463	0.0328244	0.0137784	0.0457868	0.0118246	0.229283	0.0286096	0.276613	0.0427181	1	0	3	5	0.0410509
ALDH2_HUMAN	0.687582	0.0685556	0.75516	0.113019	0.796634	0.074582	0.829514	0.117862	0.972757	0.0639264	0.902478	0.0809367	9	12	0.27853
ALDOA_HUMAN	0.897402	0.0529322	0.799812	0.173071	0.966343	0.0749939	0.862621	0.0628844	0.797378	0.0520012	0.537621	0.0431128	15	149	0.436813
ALDOC_HUMAN	0.99546	0.00642002	0.864303	0.15312	0.933189	0.0944844	0.804814	0.0334134	0.673477	0.14666	0.76026	0.144442	2	4	0.115385
ALDR_HUMAN	0.832069	0.0869128	0.889762	0.086328	0.934649	0.0582565	0.905165	0.0746907	0.972147	0.0386715	0.748844	0.0836635	11	51	0.405063
ALG13_HUMAN	0.897483	0.0708388	0.838998	0.0937518	1	0	0.847252	0.115087	0.810992	0.059466	0.700571	0.150594	3	3	0.0281442
ALG1L_HUMAN	0.730314		0.673056		0.990834		0.761889		0.986642		1		1	3	0.0909091
ALG2_HUMAN	0.604114	0.0245282	0.581132	0.0581521	0.792111	0.0214556	0.918562	0.0713421	0.919598	0.113706	0.952587	0.0670518	2	2	0.0576923
ALG5_HUMAN	0.505942	0.115036	0.510291	0.066788	0.577713	0.116076	0.728687	0.0332688	1	0	0.810031	0.169902	4	4	0.138889
ALKB5_HUMAN	0.544601	0.381404	0.898875	0.0639951	0.836691	0.11887	0.842561	0.060205	1	0	0.862677	0.0301651	4	4	0.159389
ALMS1_HUMAN	0.887694	0.0881559	0.783338	0.169921	0.88922	0.121773	0.733385	0.112556	0.830856	0.130241	0.670988	0.157712	4	7	0.00527958
ALO17_HUMAN	0.893057	0.0896312	0.882894	0.0743701	0.935715	0.0687666	0.762949	0.0817702	0.86522	0.110888	0.759305	0.133755	9	9	0.0554839
AMER1_HUMAN	0.952251	0.0675271	0.768896	0.0536866	0.95978	0.0568793	0.721966	0.120586	0.867587	0.0444297	0.720995	0.0738688	2	2	0.0810811
AMGO2_HUMAN	0.810755	0.172086	0.721605	0.176889	0.974809	0.0436314	0.793441	0.128003	0.848337	0.219148	0.84969	0.200388	3	4	0.0651341
AMOT_HUMAN	0.640459	0.536971	0.596322	0.458893	0.6842	0.539772	0.479724	0.258234	0.683639	0.09026	0.665672	0.290606	3	4	0.0184502
AMPB_HUMAN	0.886993	0.0942037	0.824918	0.115716	0.963655	0.0457811	0.79909	0.109341	0.895534	0.117605	0.72178	0.0634425	7	12	0.132308
AMPD2_HUMAN	0.913225	0.063688	0.894924	0.124414	0.994568	0.0114425	0.848742	0.0673122	0.864378	0.107303	0.720356	0.140085	8	10	0.108077
AMPL_HUMAN	0.841129	0.0878539	0.832858	0.141855	0.9746	0.0370481	0.843843	0.14884	0.890649	0.119619	0.796531	0.0859128	17	27	0.441233
AMPM1_HUMAN	0.828865	0.051054	0.881236	0.0850094	0.945663	0.062667	0.774331	0.0897414	0.901957	0.136918	0.702177	0.0685535	5	7	0.126943
AMPM2_HUMAN	0.830061	0.0563791	0.85097	0.061019	0.99241	0.0195496	0.855895	0.0732372	0.902418	0.0653018	0.668998	0.120268	12	16	0.317992
AMPN_HUMAN	0.898488	0.0736086	0.848807	0.0822127	0.964141	0.0630839	0.738921	0.128044	0.794053	0.11522	0.744618	0.0861866	7	9	0.0889349
AMRP_HUMAN	0.96541	0.0498184	0.83094	0.0561793	0.807667	0.0714685	0.686276	0.0833685	0.980171	0.0289446	0.822009	0.0829048	9	11	0.221289
AN32A_HUMAN	0.865453	0.0735013	0.901291	0.06995	0.978322	0.0573536	0.84385	0.0506773	0.743802	0.0497161	0.599848	0.114231	7	36	0.381526
AN32B_HUMAN	0.84724	0.146759	0.905169	0.115875	0.952196	0.079411	0.888671	0.0858052	0.78768	0.0554437	0.650228	0.099392	6	30	0.294821
AN32E_HUMAN	0.79514	0.146842	0.825537	0.13329	0.94726	0.10548	0.881512	0.0421693	0.952224	0.0437759	0.883876	0.0497506	4	15	0.212687
ANC2_HUMAN	0.824338	0.113965	0.820898	0.253288	0.98901	0.0155429	0.702155	0.0814923	0.655767	0.321135	0.663242	0.0978771	2	2	0.040146
ANFY1_HUMAN	0.878205	0.0539406	0.947859	0.0493713	0.970469	0.0563127	0.802717	0.0828896	0.882886	0.101887	0.739119	0.0969238	9	12	0.0778443
ANK3_HUMAN	0.907521	0.114868	0.841674	0.1488	0.903541	0.083818	0.772426	0.122089	0.818205	0.130424	0.607761	0.147104	3	3	0.00388394
ANKH1_HUMAN	0.858065	0.0933077	0.84247	0.0834491	0.94451	0.0751135	0.834012	0.105008	0.867677	0.134977	0.719436	0.136693	22	24	0.0971676
ANKL2_HUMAN	0.896487	0.121808	0.86666	0.0621504	0.982264	0.0492922	0.715744	0.109018	0.681356	0.122887	0.560753	0.12995	9	10	0.10661
ANKY2_HUMAN	0.935871	0.0835986	0.859815	0.0768107	0.950378	0.0662545	0.857315	0.118558	0.932907	0.0915713	0.75248	0.114143	6	6	0.113379
ANKZ1_HUMAN	0.808316	0.0406709	0.775413	0.105019	1	0	0.843973	0.0329875	0.926683	0.0461063	0.758781	0.164219	4	4	0.0730028
ANLN_HUMAN	0.998825	0.00458872	0.783455	0.085013	0.821871	0.100893	0.364142	0.0925856	0.301468	0.115507	0.252872	0.0871513	27	33	0.266014
ANM10_HUMAN	0.800403	0.110573	0.911949	0.0361362	1	0	0.771763	0.0923796	0.912134	0.0900654	0.786377	0.0493512	3	3	0.0343195
ANM1_HUMAN	0.837369	0.0763408	0.881737	0.0683977	0.998639	0.00361813	0.844126	0.072152	0.779794	0.0729611	0.627615	0.0682494	14	50	0.443213
ANM3_HUMAN	0.838695	0.0670462	0.889109	0.142341	0.987314	0.0172493	0.826987	0.0873667	0.878527	0.0906196	0.760408	0.0840458	7	9	0.19774
ANM5_HUMAN	0.858231	0.0554501	0.887056	0.0474635	0.987579	0.025739	0.929662	0.0554495	0.945058	0.0376761	0.734978	0.0667076	9	24	0.161695
ANO10_HUMAN	0.785771	0.050198	0.816866	0.0864671	0.911707	0.0658619	0.811503	0.0548654	0.936173	0.0796066	0.883652	0.0947225	8	9	0.131818
ANR11_HUMAN	0.911647	0.153032	0.828266	0.107927	0.916131	0.086315	0.774436	0.103387	0.774629	0.13809	0.510856	0.184863	3	3	0.00826136
ANR17_HUMAN	0.875118	0.108051	0.897034	0.0833937	0.951114	0.081282	0.739687	0.0711849	0.709269	0.113856	0.544536	0.0435611	14	17	0.0706877
ANR28_HUMAN	0.848081	0.0861091	0.862429	0.0727502	0.988626	0.0189703	0.833184	0.09489	0.917898	0.106137	0.799128	0.106862	6	8	0.0579297
ANR44_HUMAN	0.946873	0.0613968	0.907183	0.0725008	0.953039	0.0505143	0.717493	0.0982932	0.815709	0.0187341	0.782526	0.0513174	4	4	0.0453172
ANR52_HUMAN	1	0	0.886974	0.0441171	0.857824	0.0682446	0.576714	0.0231414	0.566584	0.0749132	0.521318	0.0197289	3	4	0.0325279
ANR54_HUMAN	0.876245	0.17017	0.943412	0.0414691	1	0	0.879082	0.0361076	0.889124	0.118575	0.799694	0.143656	2	2	0.12
ANS1A_HUMAN	0.76378	0.0524815	0.88997	0.10173	0.928189	0.0800273	0.824758	0.116271	0.902853	0.0842086	0.649096	0.175998	3	3	0.0273369
ANTR1_HUMAN	0.606858	0.522113	0.612388	0.356303	0.639505	0.274613	0.582371	0.219096	0.852293	0.119627	0.994021	0.010356	3	3	0.0691489
ANX11_HUMAN	0.832768	0.0973686	0.925369	0.0776663	0.973255	0.0556553	0.862452	0.0488031	0.934794	0.0681146	0.793394	0.107018	11	23	0.241584
ANXA1_HUMAN	0.795192	0.0619498	0.810259	0.0796607	0.908464	0.0839595	0.874337	0.0712841	0.953127	0.0847227	0.915927	0.0693008	21	104	0.757225
ANXA2_HUMAN	0.842401	0.0909055	0.817809	0.109773	0.971187	0.081717	0.822327	0.0919509	0.910695	0.0762085	0.738932	0.132313	17	188	0.589971
ANXA3_HUMAN	0.773539	0.123524	0.772512	0.122181	0.936916	0.0613725	0.850792	0.0995961	0.906095	0.126918	0.946004	0.120909	18	65	0.668731
ANXA4_HUMAN	0.709988	0.119298	0.738809	0.0708573	0.815089	0.112442	0.740898	0.071127	0.971433	0.0626088	0.902444	0.0658362	10	15	0.304075
ANXA5_HUMAN	0.834719	0.0947918	0.85994	0.0750319	0.975634	0.0384185	0.830367	0.0888534	0.833179	0.111107	0.925457	0.10234	9	60	0.371875
ANXA6_HUMAN	0.703157	0.115668	0.678522	0.120253	0.820189	0.16146	0.816508	0.0942668	0.980237	0.0521839	0.8324	0.116443	24	63	0.396731
ANXA7_HUMAN	0.776593	0.0795771	0.84249	0.133437	0.903247	0.075867	0.861147	0.096396	0.967173	0.0568577	0.976906	0.020075	3	5	0.0758197
ANXA8_HUMAN	0.797286	0.0759071	0.818542	0.0946669	0.959777	0.0767347	0.812356	0.112769	0.814185	0.0871635	0.674391	0.0686805	11	15	0.330275
AP1B1_HUMAN	0.874365	0.0785007	0.902332	0.0779021	0.978397	0.0378323	0.80496	0.098117	0.771729	0.112979	0.622262	0.0848359	23	39	0.283456
AP1G1_HUMAN	0.856729	0.0961882	0.818717	0.065631	0.988994	0.0330165	0.802472	0.0720664	0.865611	0.0741677	0.645003	0.0781962	9	12	0.0961071
AP1M1_HUMAN	0.912674	0.0652691	0.841088	0.0767379	0.997116	0.00672864	0.78329	0.130085	0.810272	0.0882622	0.624558	0.0780303	9	11	0.245863
AP1S1_HUMAN	0.915315		0.956706		1		0.8773		0.868498		0.716561		1	1	0.0506329
AP2A1_HUMAN	0.858379	0.0890431	0.913765	0.0832867	0.96825	0.0811973	0.7963	0.122369	0.777841	0.0898572	0.6375	0.0841041	16	27	0.175026
AP2A2_HUMAN	0.90203	0.0818198	0.958676	0.0403387	0.986747	0.0238512	0.730722	0.143575	0.821177	0.111889	0.734485	0.0891769	5	6	0.0915868
AP2B1_HUMAN	0.909777	0.0899045	0.887006	0.103116	0.956046	0.0689578	0.79262	0.0833192	0.747806	0.0924656	0.612038	0.0884155	16	28	0.205977
AP2M1_HUMAN	0.881006	0.0944431	0.869923	0.0965117	0.941092	0.0971267	0.811308	0.102183	0.80268	0.107106	0.628737	0.138113	12	18	0.291954
AP2S1_HUMAN	0.967025	0.0466331	0.808765	0.270448	0.829356	0.175675	0.778077	0.217688	0.788173	0.122894	0.689219	0.096742	2	4	0.140845
AP3B1_HUMAN	0.8389	0.0687708	0.838312	0.102441	0.940332	0.0724291	0.838226	0.0640328	0.946364	0.0705952	0.780016	0.104885	24	33	0.216636
AP3D1_HUMAN	0.751079	0.13426	0.772551	0.0990413	0.877415	0.0988356	0.882442	0.0766524	0.970559	0.054346	0.825884	0.0981923	21	30	0.19948
AP3M1_HUMAN	0.85109	0.0796018	0.881873	0.0737513	0.925489	0.0659693	0.81187	0.0921704	0.993801	0.017533	0.813891	0.0689236	8	11	0.236842
AP3S1_HUMAN	0.807103	0.0447052	0.868133	0.043405	0.955627	0.0591584	0.843638	0.0974581	0.961389	0.053445	0.707497	0.132488	5	8	0.455959
AP4A_HUMAN	0.787787	0.0129599	0.851109	0.0098742	0.948409	0.00772275	0.6348	0.00957409	0.87746	0.1537	1	0	2	3	0.170068
AP4E1_HUMAN	0.770267	0.122854	0.905736	0.0482758	0.967924	0.0555566	0.775709	0.142994	0.94107	0.0615084	0.742341	0.0748466	3	3	0.0193492
APC1_HUMAN	0.857315	0.0966303	0.881909	0.113534	0.949899	0.0542074	0.763356	0.109896	0.875631	0.134819	0.739606	0.080564	10	10	0.0565844
APC4_HUMAN	0.841972	0.0830906	0.848489	0.125946	0.947949	0.0676975	0.832487	0.138453	0.81234	0.138501	0.737949	0.063306	7	8	0.105198
APC5_HUMAN	0.768819	0.128646	0.779443	0.126421	0.908841	0.106966	0.821185	0.113499	0.92071	0.152594	0.793467	0.0772434	6	8	0.0834437
APC7_HUMAN	0.937447	0.083636	0.831143	0.126725	0.931212	0.090988	0.72839	0.143596	0.780857	0.174277	0.675634	0.0948836	8	10	0.176962
APC_HUMAN	0.758276	0.0336219	0.917799	0.0797623	0.94441	0.096284	0.749285	0.166065	0.835181	0.0954004	0.703748	0.0819391	3	3	0.00949701
APEX1_HUMAN	0.80889	0.156753	0.9121	0.107523	0.981869	0.036715	0.846589	0.067373	0.825044	0.118819	0.627448	0.149468	9	27	0.41195
API5_HUMAN	0.752606	0.195069	0.758806	0.166279	0.965953	0.140378	0.753062	0.159161	0.755721	0.155665	0.557026	0.118251	17	32	0.364504
APLP2_HUMAN	0.481641	0.248897	0.389595	0.24145	0.431983	0.32191	0.480826	0.235553	0.895019	0.119323	0.955977	0.0907519	5	6	0.0550459
APMAP_HUMAN	0.973835	0.0288924	0.938288	0.0525686	0.993797	0.0145964	0.794973	0.129142	0.920873	0.0731047	0.753712	0.107421	6	10	0.170673
APOB_HUMAN	0.338375	0.215273	0.350019	0.220895	0.402867	0.196463	0.362853	0.210276	0.778054	0.0845745	0.97178	0.105591	14	18	0.0245453
APOH_HUMAN	0.0130698	0.0102824	0.0179133	0.0218812	0.0143158	0.020877	0.126807	0.0272653	0.52601	0.0334364	1	0	4	7	0.0869565
APOL2_HUMAN	0.817725	0.133574	0.823079	0.0747895	0.962755	0.0651618	0.780401	0.123819	0.863741	0.138378	0.668018	0.101344	6	6	0.142433
APOOL_HUMAN	0.737316	0.0780277	0.790326	0.0919635	0.889566	0.0588234	0.774095	0.0567236	0.98938	0.0280991	0.89542	0.087785	7	8	0.30597
APTX_HUMAN	0.765018	0.0956198	0.825335	0.0687089	0.880723	0.0968629	0.814138	0.104602	0.975284	0.0489555	0.837904	0.117396	10	10	0.255618
APT_HUMAN	0.804504	0.0471099	0.781152	0.0830355	0.930522	0.0640911	0.773205	0.0861874	0.95197	0.0831906	0.871573	0.0725998	3	6	0.205556
AQR_HUMAN	0.946453	0.0833489	0.908816	0.104703	0.926983	0.0530124	0.717547	0.121647	0.79217	0.0927922	0.661092	0.0919339	10	13	0.0680135
AR2BP_HUMAN	0.859816	0.0985628	0.90781	0.158567	0.949499	0.0417867	0.811327	0.0360832	0.887864	0.103855	0.902634	0.106929	3	4	0.263804
AR6P1_HUMAN	0.884523	0.000368054	0.856091	0.0111794	1	0	0.797075	0.173651	0.686272	0.0448082	0.62035	0.161571	2	3	0.118227
ARAF_HUMAN	0.910342	0.0662485	0.926894	0.0364613	0.962539	0.0749215	0.809874	0.137789	0.938992	0.0662527	0.811803	0.0216449	4	4	0.0792079
ARBK1_HUMAN	0.86471	0.13631	0.871462	0.185409	0.911021	0.113177	0.826618	0.059862	0.83815	0.140668	0.736717	0.0761599	3	3	0.0362845
ARC1A_HUMAN	0.88756	0.0594841	0.888864	0.0863305	0.97654	0.0620689	0.817206	0.090578	0.757123	0.077997	0.570299	0.0868925	7	14	0.210811
ARC1B_HUMAN	0.884927	0.111424	0.832526	0.102538	0.982493	0.0311234	0.839445	0.0634187	0.892809	0.0880428	0.806031	0.0941577	7	17	0.228495
ARF1_HUMAN	0.839307	0.0265102	0.881475	0.0746014	1	0	0.79423	0.0500014	0.808418	0.100545	0.738418	0.12014	5	33	0.38674
ARF4_HUMAN	0.89123	0.0751834	0.815782	0.0542589	0.950946	0.0693722	0.883288	0.0347128	0.970375	0.00853699	0.9634	0.05176	2	7	0.161111
ARF5_HUMAN	0.80494	0.0654727	0.901455	0.0858151	0.91616	0.145216	0.726898	0.0521256	0.851531	0.0563712	0.791874	0.228409	3	7	0.261111
ARF6_HUMAN	0.822374	0.14227	0.879479	0.0702706	0.988381	0.0232382	0.7182	0.0714505	0.852328	0.0672173	0.849802	0.11788	4	5	0.348571
ARFG1_HUMAN	0.845947	0.0693003	0.832656	0.106068	1	0	0.793814	0.0323252	0.723099	0.0567557	0.508331	0.0412661	5	7	0.118227
ARFG2_HUMAN	0.836724	0.0981464	0.839352	0.0968453	0.985209	0.028141	0.898954	0.0728593	0.794624	0.113213	0.640019	0.107751	8	8	0.132438
ARFG3_HUMAN	0.844644	0.0778082	0.807721	0.0923303	0.91745	0.0702435	0.964159	0.0613932	0.85887	0.0863518	0.730017	0.0845374	11	13	0.226744
ARFP1_HUMAN	0.712141	0.21036	0.764828	0.142579	0.874192	0.103654	0.80538	0.0898981	0.915582	0.127898	0.747107	0.154921	7	8	0.214477
ARFP2_HUMAN	0.758332	0.106338	0.863184	0.0559009	0.957556	0.045972	0.927997	0.0630279	0.916128	0.116988	0.817032	0.0577791	3	4	0.0674487
ARFRP_HUMAN	0.651338	0.0974531	0.757475	0.133786	0.800523	0.10416	0.798637	0.0268682	0.946657	0.0923929	0.877804	0.162772	3	4	0.174129
ARGL1_HUMAN	0.809995	0.11678	0.867343	0.095146	0.979577	0.0376345	0.840132	0.103265	0.869708	0.0985051	0.656028	0.0958691	11	17	0.399267
##ARGL1_HUMAN	0.795662	0.182872	0.979081	0.0295837	0.926723	0.0221774	0.840107	0.216438	0.772957	0.321088	0.734867	0.233918	2	2	0.0549451
ARHG1_HUMAN	0.827924	0.0841604	0.811493	0.0852637	0.941695	0.0697272	0.792646	0.111849	0.961137	0.0869006	0.911262	0.028246	5	8	0.0712719
ARHG2_HUMAN	0.517425	0.0578148	0.543685	0.0629453	0.696398	0.112911	0.794117	0.0762142	0.986414	0.0407569	0.853382	0.0793292	9	11	0.112576
ARHG6_HUMAN	0.938579	0.0522391	0.852371	0.0440764	1	0	0.830362	0.0953511	0.917782	0.107087	0.692552	0.144726	2	2	0.0296392
ARHG7_HUMAN	0.876181	0.0630425	0.828844	0.121827	0.959237	0.0815252	0.794391	0.0493702	0.859065	0.156764	0.801505	0.120068	4	5	0.0797011
ARHGA_HUMAN	0.860428	0.120464	0.893794	0.0693822	0.992158	0.0175352	0.740415	0.0727619	0.838178	0.148322	0.694931	0.133993	5	5	0.0452885
ARHGB_HUMAN	0.820686	0.169776	0.774087	0.107027	0.970299	0.0514445	0.733601	0.0910129	0.897464	0.0896553	0.651563	0.0794867	3	3	0.0170828
ARHL2_HUMAN	0.897904	0.0891066	0.920562	0.0856493	0.98655	0.0232964	0.916599	0.0525209	0.890398	0.0700569	0.740704	0.0672281	3	3	0.129477
ARI1A_HUMAN	0.811622	0.0756788	0.865252	0.204197	0.917682	0.142905	0.789533	0.0814014	0.741552	0.100249	0.597324	0.14074	11	12	0.0459519
ARI1B_HUMAN	0.863036	0.0934968	0.837511	0.107658	0.940678	0.0922573	0.827258	0.0893143	0.869652	0.100483	0.616235	0.0808813	5	5	0.0205725
ARI1_HUMAN	0.870512	0.101391	0.871215	0.0662089	0.927695	0.124445	0.833717	0.116344	0.871855	0.106247	0.721861	0.0528949	7	10	0.156194
ARI2_HUMAN	0.822075	0.0582386	0.83242	0.125549	0.95799	0.0645725	0.773709	0.0972577	0.876108	0.0895091	0.637728	0.10745	7	10	0.166329
ARI4B_HUMAN	0.965818	0.0282458	0.875471	0.09893	0.991008	0.0201062	0.776185	0.0580904	0.86235	0.149761	0.651985	0.0958446	5	5	0.0419207
ARID2_HUMAN	0.906201	0.0952449	0.872545	0.142633	0.994033	0.0119339	0.722937	0.0654643	0.752133	0.137801	0.62496	0.177681	4	4	0.0239782
ARL15_HUMAN	0.812978	0.0574514	0.84352	0.120184	0.871997	0.181024	0.919387	0.0735157	0.989018	0.0155306	0.724344	0.00524793	2	3	0.142157
ARL1_HUMAN	0.671833	0.147504	0.676603	0.107949	0.72723	0.187859	0.683322	0.103112	0.86835	0.0845869	1	0	4	7	0.337017
ARL2_HUMAN	0.901822	0.122588	0.946978	0.0602805	0.928713	0.0911978	0.708062	0.0608469	0.904358	0.0958882	0.848335	0.148	3	5	0.23913
ARL3_HUMAN	0.920983	0.078293	0.958241	0.0659428	0.951748	0.0532975	0.838877	0.0530975	0.939263	0.0520463	0.791873	0.0715835	7	20	0.516484
ARL6_HUMAN	0.82999	0.0457947	0.967068	0.0465726	0.87913	0.0184438	0.746499	0.0392702	0.990977	0.0127607	0.878713	0.0765747	2	2	0.129032
ARL8A_HUMAN	0.726152	0.128789	0.69205	0.133202	0.864534	0.0937127	0.739167	0.153128	0.907434	0.13279	0.930761	0.102941	4	10	0.268817
ARLY_HUMAN	0.758457	0.119118	0.78341	0.092654	0.896833	0.0867066	0.900609	0.0692371	0.921204	0.118108	0.660134	0.0985993	4	5	0.101293
ARMC1_HUMAN	0.784123	0.157037	0.805364	0.141223	1	0	0.841344	0.127724	0.904761	0.0930605	0.812844	0.143376	3	5	0.0921986
ARMC6_HUMAN	0.821631	0.111397	0.933502	0.0553292	0.923389	0.169559	0.765948	0.0895215	0.852708	0.116976	0.74583	0.0690207	8	11	0.165669
ARMC9_HUMAN	0.587933	0.136949	0.573676	0.165876	0.646058	0.204914	0.539392	0.0776631	0.924053	0.131543	0.955567	0.0436201	3	3	0.0477356
ARMX1_HUMAN	0.796949	0.0601717	0.89428	0.0171543	0.914353	0.121123	0.847655	0.215449	0.850587	0.205334	0.815135	0.100079	2	2	0.0419426
ARMX2_HUMAN	0.966783	0.0575337	0.848367	0.133403	0.83323	0.105157	0.596417	0.112385	0.755026	0.0976443	0.698883	0.0738517	3	3	0.085443
ARMX3_HUMAN	0.811524	0.116061	0.748157	0.195009	0.827242	0.140938	0.901004	0.114835	0.968862	0.053932	0.744546	0.183885	3	3	0.102902
ARP10_HUMAN	0.911876	0.141844	0.779927	0.0442663	0.942087	0.100308	0.758924	0.259752	0.645951	0.234155	0.572908	0.0144697	3	3	0.122302
ARP19_HUMAN	0.824699	0.128215	0.873905	0.0203368	1	0	0.88231	0.0164082	0.735685	0.0174408	0.451469	0.0127383	2	4	0.151786
ARP2_HUMAN	0.880959	0.0927336	0.82849	0.0959138	0.996369	0.010679	0.827617	0.0744821	0.82677	0.0981046	0.664754	0.0748962	12	39	0.413706
ARP3_HUMAN	0.866727	0.167256	0.802105	0.134421	0.998338	0.0043982	0.823082	0.125896	0.791598	0.111879	0.641204	0.088625	7	18	0.244019
ARP5L_HUMAN	0.870834	0.0936298	0.846883	0.00941531	1	0	0.855256	0.0306633	0.929172	0.0758663	0.622027	0.0580112	3	8	0.235294
ARP5_HUMAN	0.929002	0.100406	0.972977	0.0382159	0.952446	0.0309613	0.817067	0.0527764	0.790323	0.0434409	0.589375	0.107509	2	3	0.0428336
ARP6_HUMAN	1	0	0.935288	0.08105	0.902666	0.0645451	0.840221	0.0821318	0.900836	0.0149858	0.907277	0.0840436	2	2	0.0934343
ARP8_HUMAN	0.912498	0.123747	0.951438	0.0686769	0.975656	0.0166871	0.7156	0.0053052	0.780253	0.00559625	0.654051	0.0480082	2	2	0.0384615
ARPC2_HUMAN	0.921912	0.0627011	0.888946	0.0572923	0.99203	0.0169589	0.823662	0.0586153	0.853999	0.080564	0.679029	0.0552879	9	24	0.36
ARPC3_HUMAN	0.858191	0.106902	0.79571	0.161354	0.971503	0.0565694	0.851317	0.0887125	0.86327	0.100874	0.702467	0.102985	9	24	0.449438
ARPC4_HUMAN	0.935859	0.0501876	0.85906	0.101962	0.974554	0.0543299	0.729563	0.06661	0.792153	0.107279	0.627249	0.0735599	5	12	0.27381
ARPC5_HUMAN	0.962082	0.0488246	0.867288	0.0912526	0.969681	0.0341765	0.756014	0.0598404	0.725466	0.0862653	0.518129	0.090056	9	27	0.748344
ARRB2_HUMAN	0.715813	0.142333	0.845891	0.151013	0.892765	0.0514182	0.731485	0.123723	0.946833	0.0920873	0.900376	0.0954611	3	4	0.0953545
ASAH1_HUMAN	0.721808	0.137836	0.64879	0.10108	0.72746	0.159081	0.752083	0.0907487	0.982249	0.0396924	0.869396	0.0525461	5	6	0.159494
ASB6_HUMAN	1	0	0.832645	0.0988728	0.895309	0.0124576	0.568871	0.00879056	0.62154	0.0412696	0.567308	0.083685	2	2	0.0760095
ASCC1_HUMAN	0.977776	0.0384927	0.943137	0.0297366	0.936908	0.034033	0.952822	0.0463255	0.891647	0.0454112	0.707911	0.0501137	3	3	0.0875
ASCC2_HUMAN	0.885174	0.101117	0.733839	0.263487	0.873036	0.125887	0.91323	0.0695848	0.914884	0.087171	0.809004	0.156809	3	3	0.0488771
ASH2L_HUMAN	0.815351	0.0642618	0.864571	0.0982798	1	0	0.848261	0.0813643	0.840575	0.0745171	0.736996	0.059483	8	8	0.122611
ASHWN_HUMAN	0.868002	0.13634	0.918146	0.0709496	0.85799	0.211371	0.766626	0.144332	0.55375	0.141468	0.431877	0.0525036	5	5	0.24569
ASNA_HUMAN	0.740985	0.0359732	0.807292	0.0956961	0.913673	0.0555627	0.761912	0.0573387	0.955588	0.0637704	0.866569	0.114486	7	16	0.304598
ASNS_HUMAN	0.305208	0.0388439	0.296368	0.0536317	0.398195	0.0354902	0.66929	0.0548337	0.989906	0.0323903	0.889573	0.0852842	19	48	0.413547
ASPH_HUMAN	0.675123	0.177071	0.699156	0.175671	0.771966	0.178004	0.698755	0.0906139	0.984198	0.0410747	0.893414	0.070071	20	50	0.312665
ASPM_HUMAN	0.762969	0.214147	0.784816	0.12921	0.812552	0.0758715	0.790926	0.098615	0.967896	0.0556063	0.806309	0.13214	3	3	0.00517688
ASPP2_HUMAN	0.914405	0.0817614	0.920391	0.105346	0.971097	0.0438472	0.821319	0.0982715	0.757145	0.186956	0.592982	0.16218	7	7	0.0718085
ASSY_HUMAN	0.201159	0.172713	0.205528	0.178434	0.235788	0.180148	0.493092	0.111822	0.973507	0.0634335	0.904709	0.0792487	13	22	0.32767
AT11A_HUMAN	0.841313	0.0273224	0.882729	0.108345	0.921845	0.0745907	0.740503	0.0266035	0.881828	0.102483	0.705319	0.0751616	3	3	0.0167549
AT11C_HUMAN	0.796808	0.160216	0.791739	0.105523	0.972719	0.0521467	0.801133	0.0464389	0.922002	0.0974889	0.830411	0.101507	5	5	0.0538869
AT12A_HUMAN	0.799099	0.202178	0.855529	0.0205434	0.97602	0.033913	0.804924	0.0522054	0.959698	0.0569958	0.76152	0.0996842	2	4	0.0192493
AT131_HUMAN	0.678753	0.0661596	0.755304	0.129594	0.827039	0.100784	0.779698	0.088936	0.971302	0.0478443	0.950593	0.031982	6	8	0.0606312
AT133_HUMAN	0.82431	0.01372	0.866694	0.145306	1	0	0.645875	0.0473583	0.614627	0.112848	0.632403	0.0869405	2	2	0.0203915
AT1A1_HUMAN	0.895971	0.0757654	0.900714	0.076497	0.933154	0.0859813	0.766462	0.0792958	0.947643	0.0672625	0.848047	0.0528555	21	60	0.26784
AT1B1_HUMAN	0.606787	0.426405	0.60662	0.300876	0.697484	0.287983	0.834916	0.0617835	0.98719	0.0337611	0.901019	0.0769243	7	14	0.30033
AT1B3_HUMAN	0.780392	0.329554	0.744471	0.220921	0.806736	0.17922	0.836895	0.0913678	0.975207	0.0523406	0.827352	0.0802272	8	14	0.322581
AT2A1_HUMAN	0.662851	0.0716671	0.630488	0.0454721	0.793482	0.0540382	0.765647	0.0650479	0.97306	0.0659898	0.853322	0.0828612	6	22	0.0889111
AT2A2_HUMAN	0.695662	0.0688986	0.693868	0.0867597	0.790592	0.0771472	0.802193	0.0441853	0.99214	0.016165	0.878372	0.0912666	14	56	0.183301
AT2B1_HUMAN	0.701883	0.120827	0.733561	0.130079	0.79288	0.12072	0.784216	0.116241	0.959502	0.0742358	0.885964	0.118917	24	29	0.233704
AT2B4_HUMAN	0.782909	0.141423	0.815615	0.161703	0.868072	0.211617	0.765735	0.15419	0.945937	0.0731991	0.805566	0.0735041	10	12	0.0846092
AT2C1_HUMAN	0.915131	0.074704	0.814615	0.0869742	0.893748	0.0977708	0.837369	0.0897937	0.95185	0.0652635	0.799046	0.130106	12	14	0.176279
AT5F1_HUMAN	0.785014	0.113137	0.791976	0.0775031	0.916417	0.0746564	0.782107	0.154773	0.947616	0.165654	0.85936	0.0671478	10	28	0.402344
ATAD1_HUMAN	0.868884	0.102025	0.913067	0.0654781	0.903526	0.120205	0.790699	0.105838	0.919283	0.149379	0.796179	0.119302	9	11	0.301939
ATAD2_HUMAN	0.955193	0.0651192	0.886398	0.115673	0.769939	0.170066	0.494153	0.105592	0.573095	0.0713537	0.51262	0.0513203	5	6	0.0510791
ATAD5_HUMAN	0.891231	0.126521	0.881549	0.147445	0.926638	0.059835	0.722169	0.25653	0.747646	0.201471	0.667608	0.195904	4	4	0.0168113
ATD3A_HUMAN	0.791444	0.0795657	0.818676	0.0869573	0.953874	0.0583765	0.859117	0.0524129	0.984036	0.0375131	0.859514	0.0881548	11	28	0.216088
ATD3B_HUMAN	0.804271	0.0260447	0.891533	0.0352234	1	0	0.819899	0.0564077	0.897068	0.140352	0.834267	0.0819693	2	7	0.0462963
ATE1_HUMAN	0.766029	0.0925934	0.832875	0.00387576	0.950034	0.0442582	0.860987	0.0664288	0.943015	0.043685	0.949005	0.0883253	3	4	0.0888031
ATF1_HUMAN	0.854992	0.174141	0.856263	0.173455	0.966744	0.050563	0.713902	0.118128	0.703687	0.111399	0.526579	0.090227	3	3	0.099631
ATF2_HUMAN	0.964915	0.049618	0.874313	0.0569139	0.944829	0.078023	0.747985	0.0415442	0.693018	0.0516235	0.559244	0.0372944	2	2	0.0257426
ATG3_HUMAN	0.857733	0.0766724	0.872248	0.0718428	0.988952	0.0247043	0.847654	0.0981373	0.883591	0.0706657	0.682615	0.0270007	5	8	0.16242
ATG4B_HUMAN	0.962648	0.0555755	0.943271	0.085721	0.937531	0.104255	0.740912	0.075941	0.825547	0.0752889	0.649311	0.107411	4	5	0.13486
ATG5_HUMAN	0.86726	0.114071	0.831815	0.0151946	0.925497	0.113306	0.847119	0.0500847	0.854599	0.0995735	0.799737	0.134022	4	5	0.130909
ATG7_HUMAN	0.784971	0.049579	0.843958	0.100336	0.914639	0.122645	0.805749	0.0787495	0.928826	0.0569812	0.867966	0.0839907	8	10	0.123755
ATIF1_HUMAN	0.754841	0.0332799	0.857541	0.00232184	0.874109	0.109949	0.935413	0.0913395	0.964025	0.0508759	0.741662	0.0208982	2	5	0.160377
ATLA1_HUMAN	0.885072	0.0904979	0.885382	0.0944731	0.864784	0.118349	0.734876	0.119749	0.940067	0.103807	0.780531	0.10672	3	4	0.0376344
ATLA3_HUMAN	0.805787	0.0607691	0.852133	0.0821068	0.918105	0.103943	0.818021	0.0480863	0.952217	0.095552	0.815469	0.0647968	11	25	0.219963
ATM_HUMAN	0.805484	0.0941105	0.789464	0.112523	0.87299	0.113985	0.791655	0.0530748	0.900993	0.171484	0.62635	0.0533571	3	3	0.00621728
ATOX1_HUMAN	0.929418	0.078715	0.860303	0.0624922	0.983122	0.0232423	0.771892	0.0809947	0.649365	0.109488	0.466589	0.0824693	5	10	0.573529
ATP5H_HUMAN	0.720513	0.143872	0.782659	0.0883776	0.837239	0.191759	0.79031	0.0953612	0.950838	0.0810195	0.8705	0.119991	13	44	0.857143
ATP5I_HUMAN	0.810884	0.0374795	0.80216	0.042079	0.875835	0.0146942	0.871422	0.0543496	1	0	0.822248	0.04794	3	12	0.376812
ATP5J_HUMAN	0.759571	0.0390814	0.751646	0.033983	0.936653	0.0435491	0.832318	0.0719146	0.934237	0.11506	0.817101	0.126358	4	11	0.472222
ATP5L_HUMAN	0.768499	0.0823303	0.753291	0.0383709	0.851136	0.0721463	0.863252	0.0585894	1	0	0.866264	0.0223316	3	13	0.368932
ATP7A_HUMAN	0.727422	0.194812	0.722146	0.181158	0.857237	0.167867	0.708121	0.155851	0.981215	0.0340556	0.809821	0.11696	5	5	0.03
ATPA_HUMAN	0.735467	0.0865614	0.778774	0.111268	0.872181	0.0818942	0.778852	0.0708072	0.958003	0.0867342	0.890982	0.108684	17	80	0.482821
ATPB_HUMAN	0.755634	0.0607557	0.784039	0.0862281	0.890774	0.0973418	0.79523	0.0953396	0.937652	0.103178	0.86985	0.0843792	11	58	0.338374
ATPF1_HUMAN	0.750078	0.0961096	1	0	0.894161	0.0340482	0.861144	0.00777113	0.801217	0.105327	0.745608	0.260753	2	3	0.070122
ATPG_HUMAN	0.706336	0.243282	0.846554	0.0993267	0.812701	0.235891	0.760537	0.176274	0.869432	0.304268	0.822387	0.123167	7	29	0.251678
ATPO_HUMAN	0.765372	0.0512842	0.831313	0.112433	0.886257	0.0637997	0.841358	0.0475046	0.99002	0.0282263	0.866501	0.0946013	8	32	0.450704
ATRIP_HUMAN	0.841368	0.127876	0.818214	0.160007	0.881945	0.157792	0.685345	0.19227	0.722432	0.341651	0.55368	0.19701	3	3	0.0240202
ATRN_HUMAN	0.700105	0.0865959	0.746392	0.0653778	0.856886	0.125423	0.865509	0.0952096	0.973606	0.0457154	0.789569	0.123388	3	3	0.0125962
ATRX_HUMAN	0.881655	0.107079	0.901279	0.0904432	0.920217	0.124349	0.74656	0.087301	0.796002	0.112993	0.617299	0.1293	30	39	0.115971
ATR_HUMAN	0.861018	0.094024	0.823401	0.0945636	0.988071	0.023859	0.777747	0.163634	0.862453	0.0692375	0.703511	0.0953061	4	4	0.0124811
ATX10_HUMAN	0.908131	0.0893541	0.959438	0.0548253	0.96157	0.0362702	0.612114	0.0892411	0.791509	0.0895905	0.66331	0.0961176	8	15	0.212632
ATX2L_HUMAN	0.815507	0.0771474	0.827646	0.0784709	0.987411	0.0269009	0.874874	0.0750883	0.816694	0.088859	0.618166	0.0959045	14	30	0.139535
ATX2_HUMAN	0.79814	0.0710977	0.804962	0.0599939	0.969071	0.0480088	0.859302	0.0926297	0.945208	0.0543102	0.731353	0.101634	8	9	0.0639756
AUP1_HUMAN	0.875716	0.0516652	0.890574	0.0307466	0.980635	0.03873	0.86533	0.0684701	0.942616	0.0549991	0.773662	0.0459945	4	9	0.128151
AURKA_HUMAN	1	0	0.829143	0.00318593	0.876703	0.0941856	0.620867	0.01519	0.606927	0.146011	0.563328	0.0736826	2	2	0.0471464
B1AK87_HUMAN	0.887792	0.0531701	0.830159	0.00826073	1	0	0.789017	0.00552096	0.800651	0.0388857	0.514332	0.054347	2	8	0.0884615
B1ALY0_HUMAN	0.982352	0.0305672	0.841028	0.0636556	0.925702	0.101607	0.830947	0.079875	0.756177	0.0609211	0.487094	0.0187019	3	3	0.108545
B2L13_HUMAN	0.814191	0.0861662	0.839111	0.127419	0.971531	0.0476211	0.858944	0.0848588	0.941156	0.0785974	0.755486	0.134706	5	8	0.175258
B2MG_HUMAN	0.837924	0.111819	0.623613	0.158577	0.665027	0.168086	0.680219	0.151122	0.989996	0.0200087	0.794692	0.164312	4	14	0.512605
B2R5V9_HUMAN	0.987955		0.86297		1		0.703648		0.865981		0.566833		1	1	0.0134069
B2RCX0_HUMAN	0.930197		0.976544		1		0.967674		0.741523		0.623397		1	4	0.0541516
B2RDE1_HUMAN	0.836047	0.0408409	0.83209	0.0417134	1	0	0.78068	0.0600453	0.689577	0.0397327	0.540029	0.0808063	3	15	0.145161
B2RE88_HUMAN	0.835323		0.697271		0.91589		0.606498		1		0.958413		1	2	0.0747922
B2RTR1_HUMAN	0.90489	0.0946258	0.789342	0.253286	0.99575	0.00600986	0.860819	0.111216	0.848659	0.214029	0.675494	0.178072	2	2	0.0118812
B2ZZ83_HUMAN	0.939105	0.0861188	0.91684	0.112928	0.988583	0.0161467	0.747601	0.0142557	0.532034	0.0439458	0.427631	0.0180168	2	3	0.0132928
B3GLT_HUMAN	0.951778	0.0479616	0.840101	0.131723	0.950096	0.0768872	0.783964	0.0556758	0.903837	0.0848579	0.861575	0.100838	3	3	0.0823293
B3KNS4_HUMAN	0.998352	0.00233057	0.962067	0.053646	0.862348	0.139669	0.765565	0.142418	0.869335	0.0350218	0.706781	0.256835	2	3	0.256881
B3KRI9_HUMAN	0.953571	0.0734758	0.88418	0.0439869	0.903022	0.0697362	0.73362	0.0482325	0.909044	0.108613	0.732252	0.0225658	4	5	0.33121
B3KRJ9_HUMAN	0.952451	0.0400667	0.85555	0.0932841	1	0	0.969682	0.0279974	0.978297	0.00546192	0.827374	0.0871211	2	3	0.0214008
B3KVH1_HUMAN	0.772353	0.00235881	0.813375	0.0643029	0.967365	0.0461532	0.925982	0.104677	0.698641	0.0390222	0.514056	0.0457908	2	2	0.0335329
B3SXQ8_HUMAN	0.843786	0.0312882	0.815473	0.0119732	1	0	0.89839	0.0653971	0.78928	0.0915953	0.605171	0.0171259	3	8	0.0570175
B4DIM0_HUMAN	0.88557	0.117029	0.857607	0.091867	0.96604	0.0588203	0.893909	0.0502158	0.8256	0.0577704	0.669526	0.142234	3	4	0.0174672
B4DKT3_HUMAN	1		0.906579		0.843253		0.745758		0.940884		0.99822		1	3	0.130435
B4DMT9_HUMAN	0.764866		0.89963		1		0.769109		0.88411		0.94029		1	2	0.0293255
B4DMY3_HUMAN	0.815381		0.871601		1		0.866184		0.769705		0.551452		1	6	0.0433437
B4DNA3_HUMAN	0.775072		0.815645		1		0.687632		0.646262		0.428969		1	2	0.0508083
B4DPW5_HUMAN	0.797498	0.0377117	0.772226	0.0473414	1	0	0.879938	0.0473242	0.614943	0.0219156	0.406089	0.0459015	3	7	0.0422535
B4GT1_HUMAN	0.938589	0.0789912	0.937396	0.0590643	0.932397	0.0649049	0.745728	0.100069	0.870413	0.0680097	0.830745	0.0781926	4	9	0.128141
B5MEG9_HUMAN	0.809609	0.0803696	0.85891	0.0850403	0.973466	0.0654885	0.905986	0.0666141	0.833009	0.0749102	0.592318	0.0992728	21	31	0.376404
B7Z213_HUMAN	0.859961	0.192482	0.8572	0.150519	1	0	0.602202	0.123041	0.74084	0.0493301	0.660609	0.150304	2	4	0.132812
B7Z468_HUMAN	0.949728	0.0768592	0.936101	0.0443052	0.968867	0.0459529	0.825508	0.0664397	0.792211	0.0196898	0.593568	0.0638914	4	8	0.0490716
B7Z596_HUMAN	0.983568		0.826353		1		0.727015		0.504784		0.293024		1	9	0.0290909
B7Z6I4_HUMAN	0.982521		0.991564		1		0.5469		0.330102		0.280103		1	1	0.0197183
B7Z722_HUMAN	0.961584	0.0349592	0.910998	0.0830964	0.823808	0.278868	0.72207	0.0674942	0.561226	0.0809048	0.351987	0.0753871	3	13	0.133065
B7ZKQ9_HUMAN	0.753058	0.0826291	0.926679	0.103691	0.885683	0.161669	0.632893	0.15793	0.514837	0.140818	0.472466	0.0212744	2	2	0.0519751
B8ZZA8_HUMAN	0.904071		0.845354		1		0.704808		0.576251		0.584989		1	4	0.136095
BABA1_HUMAN	0.802885	0.161623	0.866378	0.102034	0.917311	0.0789164	0.876063	0.126088	0.88167	0.160022	0.773089	0.0686106	5	5	0.164134
BACD3_HUMAN	1	0	0.855189	0.00930214	0.901851	0.059383	0.646468	0.0763428	0.704404	0.0729607	0.529193	0.0815767	2	2	0.0830671
BACH_HUMAN	0.870401	0.108292	0.897872	0.0820411	0.965892	0.0683592	0.804939	0.0996287	0.792301	0.132879	0.652543	0.0965608	8	16	0.268421
BAF_HUMAN	0.862559	0.0890606	0.900314	0.0894277	0.917704	0.116856	0.778897	0.081232	0.922625	0.115419	0.896808	0.107172	7	18	0.640449
BAG1_HUMAN	0.834815	0.0627781	0.919469	0.058468	0.963776	0.0887309	0.80642	0.0554357	0.834005	0.0780624	0.710022	0.0642711	6	12	0.205797
BAG2_HUMAN	0.837119	0.0532916	0.829908	0.0939149	0.973914	0.0445515	0.792461	0.10774	0.868824	0.129934	0.749953	0.116718	7	11	0.35545
BAG3_HUMAN	0.983825	0.0361685	0.810859	0.107247	0.939343	0.0679816	0.781491	0.0644396	0.682572	0.0828938	0.501638	0.0733674	5	10	0.0991304
BAG4_HUMAN	0.787708	0.111543	0.885057	0.103281	0.989551	0.0180973	0.819026	0.164385	0.729498	0.199451	0.548509	0.16724	3	5	0.0765864
BAG5_HUMAN	0.724407	0.279349	0.878345	0.0921858	0.919774	0.200864	0.625823	0.251645	0.706288	0.245006	0.633406	0.2415	7	8	0.203579
BAG6_HUMAN	0.994394	0.00970904	0.878742	0.0580657	0.936633	0.0635321	0.86996	0.0591727	0.815101	0.211264	0.756717	0.173666	3	5	0.0371025
BAIP2_HUMAN	0.8595	0.148327	0.792822	0.100841	0.964794	0.0821633	0.838191	0.101414	0.748126	0.159744	0.604687	0.150156	12	14	0.255435
BAP29_HUMAN	0.773585	0.107108	0.751713	0.155688	0.894832	0.10249	0.796315	0.084946	0.969462	0.0807963	0.802618	0.0752035	7	7	0.278008
BAP31_HUMAN	0.908395	0.091542	0.848735	0.0824626	0.944492	0.0652357	0.782056	0.0532267	0.783827	0.141066	0.615409	0.132324	13	40	0.471545
BASI_HUMAN	0.759845	0.309928	0.803885	0.246466	0.825762	0.263849	0.853804	0.105064	0.939566	0.125299	0.809217	0.0885163	9	43	0.316883
BASP1_HUMAN	0.894356	0.126781	0.87702	0.111473	0.919793	0.138023	0.836744	0.0934822	0.785655	0.108544	0.586824	0.0766501	18	74	0.788546
BAZ1A_HUMAN	0.84592	0.159898	0.827807	0.118905	0.993393	0.0175056	0.614218	0.113868	0.627632	0.0990919	0.495459	0.0892619	9	9	0.0694087
BAZ1B_HUMAN	0.867664	0.101311	0.86641	0.094281	0.959352	0.0845429	0.798653	0.103094	0.880663	0.103566	0.721849	0.106384	43	65	0.315577
BCAR1_HUMAN	0.910631	0.0710153	0.88401	0.0850067	0.974015	0.0519705	0.706836	0.122458	0.552551	0.0787241	0.485167	0.0889479	4	4	0.0517241
BCAR3_HUMAN	1		0.979195		0.935909		0.523667		0.499462		0.596386		1	1	0.0133333
BCAT1_HUMAN	0.715871	0.110524	0.733838	0.125485	0.914599	0.0677092	0.964075	0.0330343	0.926092	0.10141	0.60732	0.0964876	5	8	0.142487
BCAT2_HUMAN	0.841085	0.0887431	0.874853	0.0852257	0.917951	0.0484288	0.829994	0.0475755	1	0	0.824643	0.0499713	2	3	0.0739796
BCCIP_HUMAN	0.807839	0.195754	0.830127	0.146512	0.960377	0.082129	0.815386	0.0890514	0.832505	0.0909321	0.696161	0.0775283	7	18	0.27707
BCD1_HUMAN	1	0	0.838619	0.0433206	0.880848	0.0662997	0.742828	0.0577516	0.595113	0.107056	0.470901	0.0909274	2	2	0.0361702
BCKD_HUMAN	0.871166	0.0435322	0.853543	0.157289	0.980436	0.0338864	0.779396	0.106923	0.774504	0.172668	0.70399	0.130613	3	4	0.0995146
BCL10_HUMAN	0.920419	0.0616971	0.86918	0.104854	0.975914	0.0287109	0.728729	0.062588	0.782151	0.0607487	0.722179	0.0655368	4	4	0.16309
BCLF1_HUMAN	0.734124	0.191538	0.723468	0.208797	0.844314	0.218883	0.796292	0.179076	0.947103	0.118373	0.690099	0.110677	28	59	0.343478
BCR_HUMAN	0.919253	0.100864	0.814154	0.136636	0.967728	0.0320384	0.77627	0.133342	0.861379	0.0699292	0.664561	0.0624176	5	5	0.0369788
BDH2_HUMAN	0.78104	0.0801173	0.904832	0.0880185	0.914848	0.0365747	0.745432	0.202803	0.964043	0.0616619	0.841648	0.092229	5	6	0.216327
BET1_HUMAN	0.745553	0.10549	0.77664	0.0446502	0.707067	0.112915	0.846439	0.100345	0.925965	0.128232	0.909008	0.107127	3	5	0.288136
BGAL_HUMAN	0.795187	0.0820036	0.821663	0.0762625	0.907937	0.0917628	0.831616	0.0734491	0.986971	0.0149524	0.881105	0.13424	5	6	0.0738552
BGH3_HUMAN	0.459787	0.121347	0.303546	0.0985634	0.612045	0.0652929	0.96742	0.0704068	0.866289	0.113379	0.786177	0.122856	10	13	0.153734
BGLR_HUMAN	0.463448	0.0968615	0.522755	0.16187	0.492239	0.0412354	0.631216	0.127092	0.937384	0.0885527	0.923359	0.108387	2	2	0.0368664
BI2L1_HUMAN	0.867487	0.0662932	0.837765	0.0827809	0.980427	0.0455865	0.75309	0.0974624	0.689149	0.181414	0.532094	0.18661	10	10	0.176125
BICD1_HUMAN	0.948602	0.0650811	0.915593	0.119369	0.999901	0.000140133	0.828401	0.174954	0.73673	0.110154	0.596038	0.0151179	2	2	0.014359
BICD2_HUMAN	0.924317	0.0880973	0.904986	0.067452	0.946187	0.0887888	0.650159	0.0936497	0.636722	0.104735	0.520753	0.0803044	11	17	0.171117
BIEA_HUMAN	0.730293	0.079857	0.752219	0.0983465	0.847638	0.0765754	0.804606	0.0321761	1	0	0.80972	0.0832594	7	10	0.199324
BIG1_HUMAN	0.843787	0.095614	0.871726	0.0511782	0.970329	0.0560488	0.807939	0.0679531	0.87707	0.0791943	0.853631	0.138879	8	9	0.0502975
BIG2_HUMAN	0.736039	0.0999104	0.78563	0.112928	0.932753	0.0801806	0.819462	0.123058	0.884549	0.103352	0.849533	0.159233	5	9	0.0392157
BIN1_HUMAN	0.875719	0.0529155	0.829636	0.0828839	0.985561	0.0397526	0.8344	0.0904784	0.714575	0.103515	0.496838	0.119704	13	22	0.269815
BIRC6_HUMAN	0.885549	0.0732332	0.863905	0.0859737	0.979752	0.0413122	0.789129	0.110738	0.804557	0.0910678	0.688481	0.0866159	15	19	0.0286185
BL1S2_HUMAN	0.840064	0.135617	0.890972	0.0189796	0.973552	0.0458097	0.885503	0.105294	0.857661	0.0964897	0.722255	0.122433	3	3	0.239437
BLMH_HUMAN	0.92106	0.0662593	0.909219	0.0469242	0.993216	0.014305	0.844724	0.134806	0.822952	0.0843224	0.573613	0.0627666	10	18	0.243956
BLM_HUMAN	0.971919	0.0206979	0.879013	0.021887	1	0	0.569336	0.107955	0.720665	0.354166	0.546267	0.266605	2	2	0.0204658
BLVRB_HUMAN	0.536132	0.0191324	0.488257	0.0182703	0.607892	0.0306484	0.715693	0.0241761	1	0	0.91166	0.0548616	3	5	0.228155
BMI1_HUMAN	0.892151	0.120188	0.819019	0.0876501	0.996253	0.00837908	0.840331	0.0802473	0.882458	0.0695577	0.672158	0.112069	5	6	0.116564
BMP1_HUMAN	0.411143	0.186133	0.44519	0.267932	0.556681	0.291027	0.794221	0.0748777	1	0	0.939177	0.0426858	3	4	0.0294118
BMP2K_HUMAN	0.856067	0.146171	0.738727	0.177854	0.742953	0.241649	0.434024	0.397634	0.574678	0.256637	0.783785	0.232528	3	3	0.0542636
BMS1_HUMAN	0.799568	0.119736	0.825177	0.0785857	0.980591	0.0362326	0.892646	0.0678942	0.901691	0.0948895	0.723674	0.127854	16	21	0.140406
BNIP2_HUMAN	0.693963	0.201974	0.73053	0.225503	0.68918	0.192317	0.800955	0.136788	0.983311	0.0333784	0.875974	0.0851972	4	5	0.101911
BOD1L_HUMAN	0.842154	0.172072	0.878114	0.174908	0.896704	0.174317	0.770324	0.154296	0.693392	0.179007	0.52412	0.171969	19	21	0.0567027
BOLA3_HUMAN	0.76748	0.252396	0.917074	0.0845121	0.981689	0.0317161	0.823396	0.16031	0.867857	0.120033	0.676294	0.0613809	3	3	0.336449
BOP1_HUMAN	0.829926	0.125636	0.90028	0.143531	0.940948	0.0552924	0.761986	0.0790966	0.815458	0.104941	0.671942	0.0342541	6	7	0.128686
BOREA_HUMAN	1	0	0.82939	0.0567019	0.853171	0.079969	0.510541	0.0535626	0.472696	0.0742432	0.413844	0.0811165	3	5	0.110714
BPNT1_HUMAN	0.909612	0.046891	0.895431	0.0801013	0.998447	0.00439136	0.879927	0.0563936	0.89899	0.0585784	0.683932	0.106883	8	19	0.353896
BPTF_HUMAN	0.876351	0.0670477	0.900305	0.108567	0.971956	0.0504373	0.77094	0.106953	0.794143	0.13799	0.641502	0.136115	22	26	0.074524
BRAP_HUMAN	0.682727	0.283878	0.821705	0.164628	0.861954	0.215848	0.710786	0.291307	0.808636	0.28167	0.70173	0.298738	8	9	0.143581
BRAT1_HUMAN	0.730323	0.17672	0.92566	0.105132	0.922435	0.109693	0.493858	0.0692989	0.663236	0.0844139	0.542599	0.0970135	2	2	0.0487211
BRCC3_HUMAN	0.856626	0.100108	0.767632	0.232938	0.999464	0.000927773	0.74533	0.111227	0.805238	0.185867	0.819094	0.0969785	3	4	0.142405
BRD2_HUMAN	0.91314	0.0673694	0.856437	0.0888937	0.963974	0.046562	0.76307	0.159747	0.865759	0.0996379	0.640532	0.0998672	7	10	0.0923845
BRD3_HUMAN	0.885815	0.0870754	0.947288	0.0784356	0.916217	0.0849265	0.798787	0.0924719	0.863629	0.0934762	0.750895	0.0937634	8	8	0.11708
BRD4_HUMAN	0.901165	0.0873068	0.905735	0.0924528	0.985086	0.032111	0.73756	0.0796066	0.726244	0.11443	0.528644	0.0718616	10	11	0.0668135
BRD8_HUMAN	0.957054	0.046233	0.904011	0.079736	0.999608	0.000570832	0.788648	0.217278	0.730822	0.0859211	0.617377	0.0581667	4	4	0.0421053
BRD9_HUMAN	0.651834	0.470331	0.596802	0.377224	0.678668	0.407766	0.666913	0.0715364	0.929536	0.122047	0.372515	0.323315	3	4	0.0335008
BRE1A_HUMAN	0.903081	0.0999356	0.884337	0.0882662	0.960059	0.078783	0.739048	0.100918	0.784699	0.1317	0.653057	0.0945787	19	24	0.21641
BRE1B_HUMAN	0.913488	0.0685509	0.948989	0.0825995	0.925295	0.0829967	0.696431	0.0808472	0.774227	0.104101	0.55851	0.0822523	12	15	0.133866
BRE_HUMAN	0.871385	0.0953311	0.856159	0.083856	0.962859	0.0533309	0.868685	0.133997	0.923044	0.111784	0.851247	0.119348	5	5	0.185379
BROX_HUMAN	0.925466	0.066701	0.892977	0.0386721	0.939918	0.0803939	0.857133	0.063916	0.926607	0.0972004	0.662913	0.0854246	8	12	0.163017
BRX1_HUMAN	0.88134	0.0629928	0.836555	0.0792275	0.98481	0.0429626	0.836394	0.0817232	0.843026	0.0491276	0.708782	0.0756378	8	18	0.263456
BSDC1_HUMAN	0.842951	0.0381644	0.883013	0.0431276	0.981705	0.0258725	0.879057	0.141159	0.84989	0.212288	0.803685	0.0538629	2	2	0.055814
BT3L4_HUMAN	0.83766	0.143553	0.863785	0.0702514	0.976143	0.0584367	0.85354	0.110442	0.82885	0.139942	0.636529	0.126466	6	15	0.556962
BTAF1_HUMAN	0.972707	0.0552794	0.891351	0.037973	0.957207	0.0425569	0.89217	0.0959043	0.961401	0.0332723	0.815159	0.0707884	5	5	0.0335316
BTF3_HUMAN	0.956327	0.0666626	0.904664	0.0839404	0.967778	0.0236378	0.736154	0.048265	0.660845	0.173902	0.487435	0.0814509	5	34	0.417476
BUB1B_HUMAN	0.931944	0.0872323	0.862884	0.12044	0.950246	0.0804441	0.665586	0.158307	0.592739	0.196198	0.527305	0.146989	17	19	0.194286
BUB3_HUMAN	0.964645	0.0612366	0.874658	0.0346869	0.977578	0.0372205	0.837557	0.101132	0.726274	0.019419	0.579595	0.0194938	3	6	0.115854
BUD31_HUMAN	0.779807	0.190874	0.799012	0.120056	0.950903	0.0838008	0.95918	0.067174	0.811023	0.148661	0.639707	0.155723	6	10	0.541667
BYST_HUMAN	0.83439	0.0157882	0.811865	0.00792156	0.953497	0.065765	0.920511	0.112414	0.83853	0.0691057	0.650801	0.227717	2	5	0.0411899
BZW1_HUMAN	0.937551	0.0519558	0.904876	0.0700845	0.988179	0.0308412	0.776335	0.0696569	0.849836	0.0937858	0.765041	0.0555884	20	60	0.4821
BZW2_HUMAN	0.915432	0.0561637	0.91493	0.0697741	0.988948	0.0227612	0.730786	0.0809604	0.659761	0.0684603	0.510884	0.0642036	12	23	0.336516
C10_HUMAN	0.999603	0.000688129	0.8896	0.0998891	0.929458	0.0619087	0.799629	0.099152	0.694699	0.0973421	0.635053	0.0954638	3	3	0.365079
C170L_HUMAN	0.789868	0.12748	0.798851	0.0394663	0.969812	0.0522867	0.844853	0.0445188	0.884543	0.102325	0.711076	0.138481	3	4	0.112628
C19L1_HUMAN	0.831922	0.148952	0.918871	0.0965649	0.94125	0.0867615	0.804834	0.160378	0.749754	0.136316	0.670005	0.11554	7	8	0.198885
C1D_HUMAN	0.847739	0.0456421	0.859117	0.01197	1	0	0.802481	0.0427003	0.923098	0.050592	0.701354	0.00984324	3	4	0.184397
C1QBP_HUMAN	0.836234	0.0739761	0.868976	0.0812492	0.869763	0.277266	0.809096	0.108994	0.856485	0.171159	0.862868	0.198124	5	29	0.27305
C1TC_HUMAN	0.861046	0.0849907	0.89635	0.0702173	0.953174	0.0560744	0.823743	0.0856769	0.947571	0.0814144	0.830393	0.088758	36	95	0.522995
C1TM_HUMAN	0.821081	0.0814681	0.838379	0.0788273	0.943084	0.0702421	0.869423	0.0899561	0.953065	0.0573715	0.833267	0.0955141	21	36	0.279141
C2D1A_HUMAN	0.836448	0.0800318	0.827589	0.0609451	0.957496	0.0557157	0.89079	0.0614998	0.958985	0.0476553	0.792992	0.102541	7	8	0.0788644
C2D1B_HUMAN	0.809388	0.115594	0.841285	0.0466463	0.976382	0.0328294	0.854594	0.153988	0.911952	0.0882877	0.741937	0.0956768	6	7	0.0734266
C43BP_HUMAN	0.798411	0.15281	0.861413	0.0980322	0.903411	0.110311	0.916004	0.100398	0.901777	0.0936998	0.821045	0.101642	10	10	0.158654
C7DJS2_HUMAN	0.908482		0.962292		1		0.825694		0.814736		0.778667		1	10	0.0860927
CA031_HUMAN	0.965185	0.0603022	0.898574	0.0313677	0.928919	0.0755004	0.661469	0.0803067	0.562986	0.0482157	0.551305	0.0540863	3	4	0.336
CA052_HUMAN	0.910486	0.126592	0.795781	0.0819721	0.887222	0.159492	0.676544	0.0713047	0.528145	0.0676592	0.362631	0.0403808	2	2	0.131868
CA123_HUMAN	0.880954	0.0472039	0.863822	0.168013	0.958956	0.0389725	0.808326	0.0576384	0.934267	0.085204	0.593717	0.118612	3	3	0.23125
CA198_HUMAN	0.919789	0.0895705	0.828214	0.124049	0.897892	0.0332728	0.855289	0.165493	0.779778	0.238857	0.636117	0.166061	4	4	0.152905
CA2D1_HUMAN	0.838205	0.135681	0.869286	0.161821	0.972078	0.0326514	0.638664	0.103485	0.704569	0.0833901	0.578206	0.0772535	4	4	0.0543971
CAB39_HUMAN	0.897892	0.0611232	0.914213	0.0791865	0.991309	0.0203904	0.827357	0.0523857	0.726574	0.0874784	0.505863	0.080176	12	25	0.281525
CAB45_HUMAN	0.699916	0.0807733	0.743727	0.0463976	0.775286	0.0661878	0.778165	0.0725392	1	0	0.775256	0.128889	8	10	0.254144
CACO2_HUMAN	0.554821	0.176233	0.535772	0.155876	0.635466	0.16923	0.693467	0.0890185	0.951494	0.0988151	0.91589	0.0948582	10	10	0.215247
CACP_HUMAN	0.673285	0.0991979	0.683983	0.0219124	0.795203	0.096846	0.71237	0.0750544	0.988813	0.0193756	0.866211	0.124903	3	3	0.0479233
CAD13_HUMAN	0.449462	0.111327	0.436011	0.166237	0.559619	0.152746	0.534464	0.0522319	0.9029	0.0836916	0.997102	0.00647976	5	6	0.0631136
CADH2_HUMAN	0.624186	0.1878	0.526795	0.292244	0.702903	0.305546	0.916024	0.122851	0.696782	0.270754	0.633444	0.231071	11	19	0.155629
CAF1A_HUMAN	0.881023	0.0937547	0.928857	0.0896926	0.973422	0.0540751	0.545337	0.163429	0.684003	0.0848636	0.563516	0.0689688	7	7	0.0983264
CAF1B_HUMAN	0.858494	0.0811415	0.853281	0.0631417	1	0	0.628389	0.0508426	0.552638	0.10417	0.463521	0.100459	4	4	0.0644007
CAH13_HUMAN	0.757995	0.246149	0.91181	0.124719	0.993353	0.00939978	0.873747	0.158154	0.830022	0.20082	0.61607	0.0183392	2	2	0.137405
CAH2_HUMAN	0.899123	0.0145334	0.964534	0.0501565	0.914709	0.12062	0.677049	0.188427	0.640581	0.175263	0.524371	0.0359334	2	3	0.0961538
CALD1_HUMAN	0.833359	0.104643	0.79445	0.0987311	0.990214	0.0339055	0.776893	0.0930126	0.609148	0.101132	0.400886	0.0945734	26	72	0.356873
CALM_HUMAN	0.639888	0.366913	0.700495	0.262658	1	0	0.744312	0.122041	0.694075	0.100341	0.438884	0.18289	2	6	0.187919
CALR_HUMAN	0.466526	0.142829	0.461499	0.132567	0.524501	0.165258	0.675553	0.107804	0.987367	0.028142	0.853195	0.125181	23	143	0.685851
CALU_HUMAN	0.825916	0.186249	0.880489	0.116036	0.920496	0.118158	0.849774	0.0916918	0.939247	0.0736948	0.838742	0.0913133	14	55	0.653968
CALX_HUMAN	0.473415	0.0854913	0.475418	0.0884662	0.52154	0.0904121	0.649271	0.0846397	0.963259	0.0747227	0.903663	0.0959926	23	86	0.336149
CAMP1_HUMAN	0.886916	0.0899484	0.858807	0.0836442	0.999906	0.000211264	0.744035	0.0611042	0.770123	0.126591	0.547629	0.139088	5	5	0.0205993
CAMP2_HUMAN	0.914014	0.0136645	0.913131	0.0755125	0.985623	0.0249013	0.842804	0.0269373	0.860235	0.11768	0.605041	0.0720792	3	3	0.0141034
CAN1_HUMAN	0.847306	0.125494	0.907722	0.0668523	0.975978	0.0452968	0.773229	0.0498144	0.759685	0.123635	0.749053	0.112769	7	15	0.186275
CAN2_HUMAN	0.781956	0.0631839	0.809943	0.0654795	1	0	0.751265	0.0941679	0.712315	0.107552	0.616739	0.0353697	12	31	0.237143
CAN7_HUMAN	0.791879	0.133953	0.840975	0.0718108	0.953542	0.03926	0.866695	0.09773	0.943623	0.112754	0.72657	0.197856	4	4	0.0492005
CANB1_HUMAN	0.855817	0.0970051	0.898515	0.0424575	0.95435	0.0645624	0.877561	0.0604072	0.884999	0.137773	0.654841	0.0791985	5	14	0.3
CAND1_HUMAN	0.85635	0.0825748	0.877749	0.0707074	0.98878	0.0380316	0.838625	0.08522	0.802292	0.112259	0.639465	0.0781709	35	79	0.360163
CANT1_HUMAN	0.91347	0.122372	0.877632	0.0513414	0.990417	0.013553	0.74066	0.0335303	0.86792	0.0217797	0.762732	0.0423445	2	2	0.0448878
CAP1_HUMAN	0.848094	0.120504	0.827688	0.100829	1	0	0.782856	0.143099	0.695792	0.0969782	0.510704	0.0608279	25	116	0.547368
CAP2_HUMAN	0.876939	0.122425	0.867862	0.0971324	0.94762	0.0988492	0.860358	0.129589	0.790702	0.0839725	0.556685	0.0785474	10	12	0.24109
CAPG_HUMAN	0.840365	0.0696059	0.898785	0.0618656	0.996408	0.0107751	0.873079	0.0461928	0.896335	0.0844898	0.640889	0.0854894	9	16	0.258621
CAPR1_HUMAN	0.908762	0.0779224	0.854714	0.180278	0.976869	0.0693924	0.658852	0.0535272	0.508823	0.0423486	0.356544	0.0259331	9	31	0.145275
CAPZB_HUMAN	0.907745	0.055523	0.846728	0.115448	0.981628	0.0438155	0.790158	0.0800638	0.789249	0.0926478	0.62385	0.102833	8	24	0.476534
CARF_HUMAN	0.833286	0.0898117	0.905832	0.0837923	0.913519	0.101491	0.828447	0.081696	0.903459	0.123522	0.680548	0.106198	11	13	0.194828
CARM1_HUMAN	0.871244	0.0375352	0.896478	0.0996287	0.99542	0.00793221	0.89968	0.0768384	0.869474	0.108747	0.651399	0.0452122	3	5	0.0509868
CASC4_HUMAN	0.71799	0.141891	0.662995	0.156072	0.701853	0.167759	0.694074	0.128732	0.97638	0.0708609	0.890389	0.087841	9	13	0.2194
CASP3_HUMAN	0.93034	0.0603386	0.91587	0.071829	0.964336	0.0431981	0.815438	0.160827	0.664601	0.0242202	0.553265	0.131363	3	4	0.101083
CASP8_HUMAN	0.789808	0.0657018	0.779163	0.10289	0.918785	0.108812	0.764693	0.129428	0.87056	0.112959	0.86989	0.0930595	7	8	0.152401
CASP_HUMAN	0.796257	0.165225	0.911624	0.126751	0.959637	0.0807261	0.772139	0.0970228	0.824064	0.0503189	0.688471	0.14592	4	5	0.0634218
CATA_HUMAN	0.950993	0.0535444	0.85222	0.120136	0.893043	0.121104	0.744794	0.0998953	0.907001	0.121868	0.780158	0.141797	12	19	0.301708
CATB_HUMAN	0.913597	0.11281	0.964099	0.0507723	0.986629	0.0189098	0.777645	0.117411	0.690177	0.0923229	0.62135	0.0524383	2	3	0.0560472
CATC_HUMAN	0.558582	0.362799	0.5197	0.363984	0.611337	0.342746	0.699921	0.053949	0.952734	0.0945318	0.837741	0.0475195	4	5	0.114471
CATD_HUMAN	0.561438	0.247503	0.587557	0.236442	0.595703	0.299914	0.643489	0.128084	0.949149	0.0687944	0.96741	0.0708009	13	35	0.378641
CAV1_HUMAN	0.806803	0.0702889	0.849192	0.0448599	0.896257	0.0527056	0.807535	0.0412725	0.989621	0.0232091	0.877899	0.0708709	5	16	0.314607
CAV2_HUMAN	0.699975	0.447135	0.613385	0.416574	0.718335	0.412898	0.679703	0.294464	0.922681	0.0864982	0.881646	0.115543	3	3	0.302469
CAZA1_HUMAN	0.833107	0.0752357	0.839983	0.11926	0.99578	0.0127052	0.846087	0.0693636	0.779492	0.103711	0.61557	0.0659037	12	38	0.545455
CAZA2_HUMAN	0.894209	0.0922619	0.880771	0.0548374	0.996736	0.00652885	0.806791	0.0404116	0.80745	0.0889618	0.596779	0.0329832	4	11	0.223776
CB043_HUMAN	0.732836	0.335919	0.801972	0.0738821	1	0	0.700691	0.366459	0.737453	0.0653095	0.617813	0.260066	2	2	0.0584615
CB047_HUMAN	0.807219	0.0452757	0.841349	0.0508019	0.950622	0.034825	0.867981	0.0863293	0.938907	0.136608	0.837622	0.105448	5	7	0.137457
CBPA4_HUMAN	0.752558	0.163423	0.552028	0.0490978	0.535767	0.0851591	0.556301	0.103155	0.964494	0.0416812	0.943907	0.0648534	4	5	0.142518
CBPD_HUMAN	0.84128	0.117054	0.811356	0.091484	0.788801	0.0844239	0.682938	0.157846	0.902095	0.14169	0.835364	0.181072	9	10	0.0601449
CBP_HUMAN	0.832827	0.178996	0.922469	0.0982193	0.892448	0.167333	0.691045	0.169945	0.725088	0.172524	0.557021	0.118015	8	8	0.0348075
CBR1_HUMAN	0.874972	0.0973511	0.920488	0.0854354	0.975891	0.0423903	0.809563	0.0893807	0.808193	0.0617486	0.671932	0.0823221	9	29	0.371841
CBS_HUMAN	0.853696	0.0627365	0.807172	0.116332	0.873007	0.122474	0.927926	0.0739241	0.996278	0.00736262	0.748344	0.100958	9	15	0.192377
CBWD1_HUMAN	0.845073	0.0812021	0.798787	0.0789024	0.932098	0.081378	0.72461	0.146867	0.833822	0.217447	0.749394	0.271011	4	4	0.0987342
CBX1_HUMAN	0.846664	0.176313	0.792723	0.152471	0.840205	0.248985	0.715573	0.0757123	0.802721	0.156942	0.5175	0.102204	6	10	0.210811
CBX3_HUMAN	0.891129	0.118001	0.905397	0.117172	0.991286	0.0213451	0.695153	0.0844393	0.721624	0.0829869	0.560841	0.0745397	6	18	0.295082
CBX4_HUMAN	0.577531	0.150517	0.622877	0.106402	0.854666	0.0974848	0.99639	0.00807171	0.900108	0.0998372	0.690396	0.0824945	5	5	0.0767857
CBX5_HUMAN	0.82539	0.334157	0.777303	0.324642	0.854578	0.343071	0.684957	0.211784	0.882276	0.067322	0.764227	0.0992392	8	27	0.481675
CBX8_HUMAN	0.666927	0.250935	0.831905	0.165642	0.828374	0.212786	0.651556	0.195663	0.812246	0.285188	0.706404	0.0936799	3	3	0.102828
CC017_HUMAN	0.772821	0.0856199	0.931534	0.106514	0.900483	0.0821403	0.881959	0.0970447	0.89868	0.117551	0.781737	0.195074	3	3	0.0388007
CC026_HUMAN	0.701732	0.0489387	0.729143	0.088112	0.855539	0.133435	0.865693	0.114755	0.994907	0.00882048	0.808626	0.12947	3	3	0.0896057
CC038_HUMAN	0.766887	0.265565	0.85939	0.178192	0.854167	0.159303	0.765124	0.18671	0.685473	0.137694	0.64019	0.139194	4	4	0.121581
CC075_HUMAN	0.92197	0.110351	0.836521	0.123364	0.995529	0.00632303	0.785833	0.0166324	0.815172	0.0541942	0.7388	0.124318	2	2	0.056391
CC077_HUMAN	0.871531	0.11282	0.748108	0.0819938	0.899475	0.125304	0.750838	0.0974921	0.859843	0.139268	0.714214	0.117954	3	4	0.0124113
CC104_HUMAN	0.938091	0.0062206	0.914217	0.029782	0.897968	0.0398305	0.954914	0.0333661	1	0	0.693237	0.0796169	2	2	0.0760234
CC124_HUMAN	0.937344	0.075429	0.936421	0.0735378	0.980103	0.0241411	0.819374	0.0446047	0.754519	0.0364754	0.550649	0.0636965	7	9	0.327354
CC132_HUMAN	0.871668	0.11335	0.799231	0.163418	0.934873	0.0608554	0.820264	0.0770703	0.964821	0.047249	0.887628	0.0645018	11	13	0.121369
CC134_HUMAN	0.844587	0.105844	0.938115	0.0751114	0.913671	0.0745061	0.756455	0.0426498	0.91472	0.0881469	0.727008	0.0789643	6	7	0.235808
CC137_HUMAN	0.77238	0.0225436	0.775221	0.0860756	1	0	0.716733	0.023389	0.658849	0.206692	0.437454	0.10686	3	3	0.0934256
CC165_HUMAN	0.878579	0.0576683	1	0	0.783107	0.229823	0.697643	0.0337125	0.693473	0.0641522	0.551762	0.0869815	2	2	0.0131857
CC167_HUMAN	0.792216		0.889593		0.906637		0.833659		1		0.8994		1	1	0.0618557
CC50A_HUMAN	0.788629	0.157598	0.805401	0.168646	0.850114	0.114718	0.830641	0.150672	0.905505	0.16367	0.796849	0.089688	3	3	0.119114
CC90A_HUMAN	0.682234	0.135209	0.682612	0.085241	0.833298	0.116572	0.811087	0.0724568	0.963286	0.0734282	0.79546	0.145917	4	4	0.0807799
CC90B_HUMAN	0.530292	0.0528543	0.670027	0.180881	0.692522	0.190913	0.617169	0.0478658	1	0	0.843134	0.109955	3	3	0.137795
CCAR1_HUMAN	0.796462	0.0422372	0.812408	0.106753	0.912411	0.0760037	0.819879	0.105339	0.991644	0.0206664	0.773476	0.0589331	20	30	0.196522
CCD22_HUMAN	0.777571	0.0505951	0.868795	0.0968741	0.864478	0.181248	0.730567	0.14158	0.990352	0.0192956	0.828277	0.10946	4	4	0.0414673
CCD25_HUMAN	0.82812	0.07682	0.919921	0.0704238	0.960737	0.0367008	0.876001	0.0759259	0.894297	0.0958439	0.715537	0.0639485	11	12	0.495192
CCD43_HUMAN	0.885346	0.0830724	0.892616	0.0829156	1	0	0.790971	0.122997	0.740362	0.106233	0.60661	0.0547984	4	7	0.258929
CCD47_HUMAN	0.658233	0.0454186	0.684135	0.0793189	0.768968	0.0647482	0.738613	0.0365168	0.953061	0.124188	0.857509	0.0880757	7	11	0.215321
CCD50_HUMAN	0.880507	0.118765	0.836326	0.0899348	0.985245	0.0295102	0.768097	0.060288	0.52246	0.0957697	0.400849	0.0308477	4	7	0.143791
CCD58_HUMAN	0.870375	0.0128541	0.907125	0.0955387	0.993054	0.012031	0.878949	0.117314	0.82114	0.0265594	0.673915	0.126762	3	6	0.194444
CCD72_HUMAN	0.947974	0.042236	0.951937	0.0679706	0.991864	0.0115062	0.814984	0.0684812	0.691011	0.0093248	0.457927	0.0507959	2	6	0.25
CCD75_HUMAN	0.77705	0.0962579	0.895667	0.089742	0.996074	0.00785153	0.80411	0.102125	0.701827	0.0603755	0.538547	0.0139939	4	5	0.146718
CCD86_HUMAN	0.923903	0.0655517	0.930585	0.057092	0.988819	0.0232085	0.833159	0.056192	0.786634	0.0386135	0.512169	0.0553301	6	10	0.177778
CCD91_HUMAN	0.840989	0.0957805	0.798854	0.0940037	1	0	0.783855	0.0528269	0.801183	0.0806466	0.613245	0.123288	5	6	0.0816327
CCD93_HUMAN	0.760254	0.141175	0.807752	0.0821004	0.92975	0.0762203	0.82913	0.122675	0.921303	0.108615	0.814369	0.139656	11	13	0.174326
CCD94_HUMAN	0.782572	0.0834188	0.894621	0.0842336	0.974766	0.050467	0.799546	0.0569656	0.614477	0.145366	0.477079	0.108336	4	4	0.148607
CCDC6_HUMAN	0.871944	0.112807	0.799204	0.0856838	0.99146	0.025621	0.764879	0.103368	0.790002	0.0366269	0.578641	0.0792955	9	11	0.168776
CCDC9_HUMAN	0.822864	0.0550102	0.763107	0.0165316	0.906744	0.131884	0.892611	0.151871	0.689507	0.247078	0.536157	0.0957964	2	2	0.0376648
CCHL_HUMAN	0.882411	0.113741	0.894531	0.116806	0.936332	0.0640783	0.777202	0.0668617	0.73643	0.085991	0.604873	0.0541184	5	5	0.268657
CCNA2_HUMAN	1	0	0.760888	0.0615387	0.709631	0.0935914	0.262384	0.0161567	0.252215	0.0492121	0.224432	0.0510572	2	2	0.0625
CCNB1_HUMAN	1	0	0.838062	0.0890476	0.803925	0.151352	0.507391	0.139269	0.420446	0.147861	0.412084	0.155016	5	8	0.140878
CCNB2_HUMAN	0.970158	0.0596837	0.769749	0.0856956	0.944792	0.0665766	0.655364	0.070179	0.543694	0.121353	0.450613	0.110155	4	4	0.113065
CCNK_HUMAN	0.823581	0.0651417	0.926929	0.079555	0.982219	0.0307982	0.81854	0.161325	0.744753	0.12144	0.661816	0.095184	3	3	0.062069
CCNT1_HUMAN	0.917894	0.0894424	0.889926	0.095676	0.915453	0.0741348	0.831968	0.112118	0.881916	0.123087	0.666478	0.0780883	8	9	0.11157
CCPG1_HUMAN	0.151942	0.106706	0.161913	0.128256	0.21468	0.118251	0.515715	0.0937666	0.936355	0.0790716	0.954579	0.0628213	20	29	0.272127
CCZ1L_HUMAN	0.780174	0.0503792	0.883877	0.147385	0.899732	0.175701	0.876592	0.10543	0.863427	0.0478978	0.75262	0.14145	4	4	0.0705394
CD014_HUMAN	0.847551	0.0193781	0.878905	0.080741	1	0	0.746205	0.116168	0.660252	0.0367602	0.600143	0.0371615	4	5	0.0816619
CD027_HUMAN	0.687179	0.125507	0.757002	0.071409	0.802179	0.180466	0.668597	0.0944752	0.978564	0.0423615	0.873986	0.103878	7	8	0.245665
CD043_HUMAN	0.848739	0.0461129	0.909904	0.0850706	0.993279	0.0116403	0.862403	0.1189	0.91424	0.0579382	0.78022	0.104812	3	4	0.142857
CD109_HUMAN	0.790105	0.0821258	0.836574	0.135506	0.922432	0.0597041	0.857316	0.0475606	0.915746	0.12271	0.793021	0.129971	8	12	0.0456747
CD11A_HUMAN	0.834055	0.112063	0.881555	0.109381	0.947782	0.0758141	0.782765	0.0802134	0.847348	0.154169	0.684942	0.0994873	11	11	0.1341
CD11B_HUMAN	0.921428	0.028218	0.842345	0.0773793	1	0	0.827446	0.142694	0.832511	0.065324	0.674332	0.0514352	3	4	0.0352201
CD123_HUMAN	0.978724	0.0338902	0.952348	0.034754	0.96054	0.0511978	0.691378	0.0865693	0.685087	0.127134	0.630322	0.130819	8	12	0.276786
CD151_HUMAN	0.903618	0.0717176	0.830955	0.145417	0.904524	0.110692	0.772605	0.108089	0.783835	0.0872882	0.672321	0.0778081	4	6	0.142292
CD166_HUMAN	0.725653	0.342797	0.748527	0.301323	0.853684	0.267916	0.795472	0.0855536	0.901737	0.0659353	0.824176	0.103729	12	20	0.277873
CD2AP_HUMAN	0.899604	0.0698997	0.852313	0.107428	0.98799	0.03542	0.771181	0.121459	0.629958	0.0643567	0.45492	0.0548434	18	25	0.305164
CD2B2_HUMAN	0.769788	0.076066	0.764464	0.119315	1	0	0.649931	0.179061	0.694672	0.127517	0.496576	0.0861881	3	3	0.13783
CD37L_HUMAN	0.763853	0.0897762	0.809605	0.149827	0.899897	0.115669	0.851571	0.14315	0.870618	0.121518	0.684543	0.0968914	6	8	0.11276
CD44_HUMAN	0.757404	0.26606	0.752742	0.185182	0.919596	0.160808	0.76842	0.0151712	0.784686	0.150618	0.657598	0.0795035	4	14	0.0862534
CD47_HUMAN	0.561538	0.463081	0.619554	0.459076	0.628579	0.384724	0.716749	0.0595215	0.953338	0.0472787	0.891219	0.113622	3	5	0.0990712
CD59_HUMAN	0.507853	0.597208	0.656974	0.405448	0.727915	0.384787	0.60541	0.0611338	0.768958	0.0957606	0.734468	0.375519	2	6	0.1875
CD63_HUMAN	0.563915	0.372997	0.541699	0.309126	0.614877	0.285664	0.679	0.160486	0.949161	0.0594946	0.979489	0.0300352	4	6	0.176471
CD81_HUMAN	0.940251	0.0926114	0.76399	0.198875	0.828532	0.155318	0.736881	0.209857	0.992184	0.013537	0.868758	0.0497717	3	6	0.25
CD97_HUMAN	0.812173	0.233697	0.843555	0.229796	0.905987	0.175577	0.785633	0.101191	0.890852	0.076917	0.794152	0.0922831	9	14	0.162874
CD9_HUMAN	0.803595	0.143089	0.889269	0.0905147	0.964246	0.0613575	0.766605	0.0696746	0.911516	0.091173	0.847284	0.103211	7	17	0.276316
CDC16_HUMAN	0.817549	0.154535	0.860745	0.150582	0.932257	0.105811	0.774502	0.142576	0.894664	0.140762	0.785528	0.16792	10	11	0.191935
CDC23_HUMAN	0.91397	0.0588512	0.889361	0.0510736	0.964664	0.0536244	0.832651	0.0611206	0.93729	0.0586606	0.830142	0.0852507	5	7	0.0971524
CDC27_HUMAN	0.949936	0.0590499	0.87267	0.0969743	0.975136	0.0324439	0.734655	0.0692148	0.753509	0.0940066	0.645077	0.0799305	18	23	0.239078
CDC37_HUMAN	0.88617	0.124088	0.841593	0.10624	0.965866	0.10353	0.83667	0.0948943	0.773311	0.0789896	0.543515	0.0634102	16	43	0.428571
CDC42_HUMAN	0.938155	0.0641407	0.897879	0.0736402	0.992521	0.0112943	0.816221	0.0511272	0.780641	0.0615613	0.714935	0.0823541	8	32	0.486911
CDC5L_HUMAN	0.845256	0.0968832	0.868343	0.0860354	0.9609	0.0855235	0.768616	0.127524	0.760878	0.11744	0.578017	0.111227	21	29	0.386534
CDC73_HUMAN	0.908949	0.077305	0.927421	0.0859041	0.945377	0.0574234	0.770335	0.0989196	0.843694	0.0802482	0.741383	0.12257	13	19	0.320151
CDCP1_HUMAN	0.830918	0.186393	0.847419	0.0797186	0.869802	0.185345	0.730842	0.0225883	0.834345	0.0377727	0.885745	0.11682	3	4	0.0430622
CDD_HUMAN	0.888503	0.0223857	0.826187	0.0482103	1	0	0.81659	0.0147641	0.764807	0.0791311	0.68815	0.0527548	4	10	0.513699
CDK12_HUMAN	0.869203	0.176939	0.809381	0.168739	0.939771	0.159008	0.796096	0.113817	0.842733	0.148028	0.705552	0.145239	14	16	0.0939597
CDK13_HUMAN	0.808512	0.137712	0.757935	0.0720189	0.900298	0.119611	0.873529	0.0806761	0.973336	0.0393246	0.708642	0.0802599	5	6	0.0337302
CDK16_HUMAN	0.812829	0.119336	0.767622	0.170243	0.806955	0.219521	0.970872	0.0411939	0.943712	0.00110768	0.945105	0.077633	2	3	0.046371
CDK1_HUMAN	0.882564	0.0715607	0.913113	0.0654753	0.974282	0.0771527	0.696096	0.0511901	0.736696	0.0419038	0.652125	0.0921223	9	30	0.373737
CDK2_HUMAN	0.9369	0.0996148	0.845405	0.0786106	0.979149	0.0447828	0.661443	0.0690321	0.759547	0.172046	0.700696	0.134574	7	12	0.315436
CDK5_HUMAN	0.732957	0.098739	0.748148	0.210474	0.859327	0.0927991	0.768513	0.0793528	0.898101	0.190962	0.725704	0.111067	5	5	0.229452
CDK6_HUMAN	0.987487	0.0250253	0.849191	0.149019	0.941563	0.0388876	0.673714	0.0961028	0.448526	0.134907	0.305901	0.139002	4	8	0.116564
CDK7_HUMAN	1	0	0.846598	0.0725941	0.889656	0.0685091	0.696633	0.0874793	0.642874	0.0906486	0.507524	0.0448188	4	4	0.135838
CDK9_HUMAN	0.956087	0.0488966	0.915019	0.0970218	0.920948	0.0734707	0.842938	0.103273	0.864837	0.0777853	0.695146	0.0852049	5	6	0.180108
CDKAL_HUMAN	0.968319	0.0340521	0.933763	0.0984677	0.956391	0.0592386	0.898184	0.0687039	0.807407	0.132935	0.742007	0.158345	5	5	0.0777202
CDV3_HUMAN	0.862881	0.1201	0.76827	0.107916	0.982664	0.0436544	0.863596	0.0980471	0.76736	0.0865535	0.503388	0.0876117	9	17	0.546512
CDYL1_HUMAN	0.855405	0.0332777	0.893733	0.0354263	1	0	0.741104	0.0423504	0.694698	0.0513662	0.550804	0.0559084	3	4	0.0468227
CE043_HUMAN	0.783245	0.112233	0.776339	0.0560836	0.839808	0.0565658	0.909471	0.128027	0.958128	0.0592154	0.764708	0.0839328	2	3	0.189189
CE044_HUMAN	0.676458	0.164809	0.742841	0.0579541	0.78509	0.187538	0.756934	0.0478954	0.95349	0.0805571	0.746443	0.0305773	3	7	0.0383693
CE051_HUMAN	0.887185	0.071238	0.900947	0.0712461	0.961498	0.0403819	0.823514	0.102202	0.854051	0.18349	0.733523	0.183238	6	12	0.214286
CE170_HUMAN	0.823021	0.105522	0.844922	0.0795683	0.96513	0.0548579	0.834655	0.124139	0.70394	0.136661	0.534146	0.0955304	17	18	0.111742
CE290_HUMAN	0.761784	0.266779	0.851173	0.200056	0.989957	0.0173943	0.793496	0.0755322	0.691323	0.140939	0.514518	0.165504	3	3	0.00927793
CEBPB_HUMAN	0.653701	0.0868058	0.620178	0.0527294	0.727816	0.119697	0.855618	0.0403237	1	0	0.882996	0.0300272	4	5	0.118841
CEBPZ_HUMAN	0.852497	0.0927054	0.877012	0.0712456	0.991764	0.0279886	0.823973	0.0719132	0.777905	0.181644	0.645451	0.154377	16	25	0.167932
CECR5_HUMAN	0.77246	0.0918465	0.900566	0.156758	0.915133	0.115097	0.779177	0.118387	0.968761	0.0409336	0.839561	0.112118	3	3	0.134752
CELF1_HUMAN	0.865687	0.0727215	0.873912	0.0822772	0.962498	0.0774917	0.82364	0.0906977	0.743421	0.125145	0.619395	0.0656331	9	11	0.203704
CENPB_HUMAN	0.764146	0.0989598	0.874291	0.0960226	0.982717	0.0244418	0.822506	0.00632913	0.995219	0.00676126	0.758448	0.0996219	2	7	0.0250417
CENPF_HUMAN	0.957313	0.0889218	0.866676	0.0796559	0.871814	0.103778	0.674579	0.143488	0.630171	0.185989	0.535095	0.112819	20	26	0.0654206
CENPH_HUMAN	0.941058	0.0556173	0.938731	0.0643769	0.958247	0.0457496	0.738231	0.0587158	0.872921	0.120584	0.751293	0.151506	7	8	0.234818
CENPV_HUMAN	0.733247	0.0968666	0.719351	0.246041	0.911608	0.132491	0.724434	0.191732	0.964153	0.0579505	0.777965	0.126527	4	4	0.152727
CEP55_HUMAN	0.911002	0.235465	0.899156	0.0755587	0.828679	0.0987652	0.58987	0.18341	0.6415	0.104271	0.52402	0.137045	7	8	0.127155
CEP85_HUMAN	0.879894	0.106933	0.895514	0.102613	0.913793	0.110237	0.645478	0.089454	0.8565	0.104419	0.627406	0.0398891	4	4	0.0551181
CERS5_HUMAN	0.746371	0.096299	0.736044	0.0713628	0.83081	0.0591476	0.792933	0.0469945	1	0	0.780595	0.016359	3	3	0.0535714
CETN2_HUMAN	0.885419	0.0801075	0.880534	0.118404	0.800861	0.0997751	0.803542	0.0361749	0.907866	0.110408	0.868361	0.038746	4	5	0.30814
CF115_HUMAN	0.938373	0.0658357	0.76814	0.00101038	1	0	0.649916	0.166784	0.62635	0.120991	0.609566	0.07991	2	3	0.271605
CF125_HUMAN	0.883969	0.154021	0.798111	0.12573	0.863065	0.0536296	0.786131	0.0670521	0.96729	0.0566554	0.79451	0.140376	3	4	0.15873
CF130_HUMAN	0.678615	0.091427	0.68373	0.105884	0.778956	0.0307695	0.805225	0.0224418	0.902147	0.163951	0.964134	0.0621215	3	3	0.171053
CF211_HUMAN	0.831558	0.0793543	0.842103	0.0998648	0.962861	0.0438233	0.89049	0.0708638	0.940743	0.0656119	0.755662	0.12888	7	10	0.126984
CFAH_HUMAN	0.597272	0.172698	0.618431	0.157302	0.763569	0.280487	0.585814	0.0143088	0.885765	0.145443	0.767212	0.309015	3	3	0.037368
CFDP1_HUMAN	0.948878	0.102658	0.873414	0.115268	0.907058	0.12235	0.715568	0.144866	0.591269	0.117305	0.412786	0.0491699	7	7	0.220736
CG044_HUMAN	0.840716	0.0661486	0.930872	0.0197671	0.985582	0.0203905	0.869218	0.056968	0.94921	0.0718273	0.906112	0.0986644	2	2	0.273973
CG050_HUMAN	0.883876	0.0964617	0.945986	0.0629192	0.99241	0.0151801	0.844066	0.0622244	0.824686	0.182595	0.746874	0.152997	4	9	0.360825
CG301_HUMAN	0.88492	0.162748	0.938191	0.00504621	0.970187	0.0421626	0.756191	0.0689824	0.705519	0.0287469	0.560105	0.0298243	2	2	0.0994152
CGBP1_HUMAN	0.973588	0.028008	0.938258	0.0632837	0.953963	0.0649413	0.794322	0.0865178	0.777429	0.0974616	0.6229	0.10808	4	4	0.365269
CGL_HUMAN	0.237728	0.0712555	0.244212	0.101311	0.379475	0.0680828	0.774452	0.0323206	1	0	0.777677	0.108896	6	12	0.175309
CGT_HUMAN	0.960056	0.0352276	0.987029	0.0224672	0.905557	0.0746644	0.748512	0.100693	0.852122	0.0464004	0.686592	0.059371	3	3	0.051756
CH10_HUMAN	0.892524	0.0437791	0.840764	0.0458828	0.998045	0.0051727	0.824937	0.0459418	0.852374	0.0966736	0.786814	0.0488674	7	106	0.794118
CH60_HUMAN	0.839548	0.0954336	0.837691	0.0866125	0.941271	0.0558198	0.859147	0.0611648	0.969047	0.0545055	0.825412	0.097693	28	405	0.579407
##CH60_HUMAN	0.828333	0.0919452	0.951289	0.0688871	0.865783	0.189812	0.680026	0.0339442	0.838243	0.00979461	0.593875	0.0263977	2	3	0.017452
CHAC2_HUMAN	0.797857	0.0495913	0.948879	0.0722964	0.948416	0.0729511	0.746718	0.0556171	0.714483	0.0679411	0.632146	0.0817232	2	2	0.11413
CHCH2_HUMAN	0.817885	0.0763692	0.708619	0.0183941	0.811882	0.0913614	1	0	0.55981	0.149214	0.453467	0.0462569	3	7	0.211921
CHCH3_HUMAN	0.852726	0.0798721	0.848924	0.128295	0.89963	0.0973104	0.841456	0.0980621	0.949589	0.0667363	0.809265	0.0893329	10	19	0.431718
CHD1_HUMAN	0.874625	0.0886223	0.874584	0.0916685	0.968999	0.0559422	0.805658	0.0718507	0.833514	0.129666	0.690886	0.11757	26	27	0.160819
CHD2_HUMAN	0.784854	0.0924655	0.788001	0.165901	0.936439	0.0263557	0.762605	0.0319223	0.875693	0.161734	0.901716	0.170233	3	3	0.0229759
CHD3_HUMAN	0.885285	0.0901341	0.868885	0.0742138	0.973541	0.0474839	0.810215	0.113951	0.863453	0.104922	0.705335	0.0933888	11	13	0.0635
CHD4_HUMAN	0.871404	0.0828619	0.887958	0.120877	0.927259	0.151481	0.761417	0.11361	0.796548	0.109485	0.628314	0.092626	23	36	0.137029
CHD6_HUMAN	0.731118	0.152663	0.861338	0.103109	0.933726	0.104186	0.794997	0.0830595	0.833639	0.141806	0.653529	0.127814	5	6	0.0110497
##CHD7_HUMAN	0.906711	0.0592496	0.913487	0.0950466	0.976499	0.0219502	0.955871	0.0531873	0.900378	0.049921	0.844767	0.152019	3	3	0.00800801
CHD8_HUMAN	0.871061	0.108808	0.926931	0.0571444	0.96736	0.0512842	0.733291	0.148756	0.753853	0.11792	0.633293	0.147319	5	5	0.0224719
CHERP_HUMAN	0.8535	0.0735533	0.860268	0.101786	0.962374	0.087011	0.812838	0.116115	0.821315	0.0921749	0.611811	0.0897787	12	19	0.137555
CHID1_HUMAN	0.414021	0.0954802	0.422606	0.0530017	0.437285	0.0751695	0.591202	0.0524092	1	0	0.783215	0.0124894	2	2	0.0483461
CHIP_HUMAN	0.801554	0.237634	0.792602	0.182372	0.820375	0.263557	0.82738	0.186822	0.950901	0.0966621	0.837716	0.114848	6	6	0.273927
CHM1A_HUMAN	0.989263	0.0151845	0.907233	0.0506841	0.999385	0.000870115	0.722913	0.128977	0.66785	0.167235	0.744747	0.0849798	2	2	0.117347
CHM1B_HUMAN	0.79311	0.0714815	0.77207	0.0832759	0.824616	0.0468246	0.812245	0.124788	1	0	0.782219	0.0940469	6	9	0.256281
CHM2A_HUMAN	0.947391	0.0750302	0.916471	0.0558955	0.964537	0.0476111	0.847711	0.0748256	0.886215	0.11103	0.717444	0.0693457	6	6	0.225225
CHM2B_HUMAN	0.896856	0.1092	0.878244	0.0758418	0.992244	0.0165417	0.809342	0.0916894	0.745158	0.102011	0.673804	0.0805877	8	11	0.361502
CHM4A_HUMAN	0.907202	0.0597624	0.865465	0.135557	0.967292	0.0654153	0.842755	0.08731	0.922689	0.083509	0.620857	0.0614347	4	6	0.198198
CHM4B_HUMAN	0.878217	0.093683	0.830168	0.105198	1	0	0.767176	0.0928914	0.722091	0.0381656	0.518374	0.0497794	5	7	0.200893
CHMP3_HUMAN	0.867527	0.104443	0.887282	0.195233	0.958576	0.0399775	0.821558	0.0919237	0.855114	0.0376835	0.683037	0.117378	3	3	0.0900901
CHMP5_HUMAN	0.94552	0.0583234	0.927694	0.0628899	0.983542	0.0329165	0.836014	0.0468862	0.740555	0.101558	0.557933	0.0339278	4	11	0.251142
CHMP7_HUMAN	0.780247	0.105097	0.869144	0.0793447	0.944728	0.0888652	0.786375	0.199825	0.869155	0.23075	0.738758	0.131618	4	4	0.0927152
CHP1_HUMAN	0.857913	0.0238521	0.836217	0.104693	0.841605	0.0840379	0.811202	0.0811791	1	0	0.817555	0.0596852	2	4	0.102564
CHRD1_HUMAN	0.963447	0.0921024	0.883039	0.0815491	0.939404	0.0664324	0.773347	0.072072	0.710678	0.0880336	0.484127	0.0953391	17	43	0.503012
CHSP1_HUMAN	0.796686	0.096681	0.766747	0.233637	0.834122	0.234587	0.665219	0.0927066	0.894721	0.148887	0.596031	0.201576	2	5	0.183673
CHTOP_HUMAN	0.78102	0.177042	0.835623	0.149558	0.895582	0.147669	0.862472	0.137747	0.886372	0.160695	0.57258	0.09205	2	3	0.0806452
CHUR_HUMAN	0.828821	0.0255402	0.795145	0.0392145	1	0	0.750667	0.0255501	0.534952	0.0616276	0.403931	0.0487772	3	3	0.276786
CI005_HUMAN	0.600834	0.310272	0.587982	0.351297	0.684929	0.172235	0.742383	0.0570575	0.937091	0.0889672	0.960418	0.0559771	2	2	0.0274424
CI064_HUMAN	0.771335	0.0607752	0.657917	0.0819394	0.832177	0.0990367	0.839263	0.0721811	0.989006	0.0245837	0.807479	0.0811108	5	6	0.143695
CI072_HUMAN	0.822479	0.178198	0.839964	0.197318	0.882292	0.147272	0.898378	0.0752928	0.986227	0.0238559	0.767835	0.0662818	3	3	0.0519751
CI078_HUMAN	0.918614	0.0608347	0.951536	0.0653575	0.987759	0.0224847	0.723155	0.0817735	0.583709	0.0845937	0.436874	0.0849928	10	16	0.370242
CI082_HUMAN	0.756909	0.0828459	0.795654	0.16362	0.855809	0.102549	0.82627	0.112237	0.929825	0.116982	0.723989	0.0901852	4	7	0.102493
CI114_HUMAN	0.892169	0.0203202	0.959187	0.01148	1	0	0.947408	0.0474138	0.966366	0.0171745	0.727336	0.0459408	2	2	0.0425532
CIAO1_HUMAN	0.957385	0.0407217	0.906151	0.0789401	0.959873	0.069523	0.820664	0.0434081	0.911851	0.13386	0.747492	0.0488202	4	5	0.20059
CINP_HUMAN	0.906247	0.0755285	0.872591	0.076068	0.897012	0.105094	0.81192	0.0596012	1	0	0.82473	0.0792525	2	2	0.0990566
CIP2A_HUMAN	0.916881	0.063244	0.8966	0.0597257	0.96251	0.0643512	0.799635	0.0489273	0.748154	0.0654153	0.598391	0.0751337	10	12	0.0928177
CIP4_HUMAN	0.838672	0.0488854	0.807455	0.0353011	1	0	0.822715	0.0757416	0.756164	0.0751615	0.559537	0.05799	6	9	0.0881864
CIR1A_HUMAN	0.860949	0.111849	0.833371	0.0970281	0.97004	0.0465499	0.804077	0.0529043	0.817543	0.103952	0.676778	0.0856157	6	8	0.0889213
CIRBP_HUMAN	0.673669	0.0450521	0.847459	0.0525618	0.964049	0.0622694	0.859642	0.12298	0.73734	0.01414	0.625884	0.0920782	3	3	0.238372
CISD1_HUMAN	0.883311	0.126398	0.870649	0.0972492	0.830159	0.102615	0.876191	0.0871282	0.938797	0.0926061	0.783384	0.0742572	4	6	0.435185
CISD2_HUMAN	0.667302	0.0415554	0.65135	0.0953101	0.74657	0.0596821	0.817015	0.0560082	1	0	0.782447	0.058159	6	16	0.481481
CISY_HUMAN	0.862335	0.0790653	0.823467	0.0612452	0.973708	0.0399904	0.857433	0.0857659	0.949843	0.0846366	0.742287	0.0438061	10	26	0.2103
CK046_HUMAN	0.846671	0.0564534	0.89584	0.147305	0.872213	0.0698519	0.709796	0.0292513	0.817251	0.0058508	0.981058	0.0267879	2	3	0.103846
CK054_HUMAN	0.65842	0.139364	0.774379	0.108862	0.795938	0.158422	0.736147	0.0725394	0.98409	0.0420944	0.781222	0.0886706	7	11	0.311111
CK067_HUMAN	0.912324	0.123993	0.900807	0.131836	0.925839	0.104879	0.80896	0.0798348	0.856377	0.0507454	0.610604	0.0610836	2	3	0.122951
CK5P1_HUMAN	0.775482	0.11687	0.853562	0.0845998	1	0	0.689017	0.0965322	0.546669	0.089776	0.624107	0.0946632	3	3	0.0748752
CK5P2_HUMAN	0.907644	0.0903932	0.850287	0.103629	0.925961	0.0834	0.729776	0.111116	0.748868	0.15221	0.616978	0.146811	8	8	0.0459588
CK5P3_HUMAN	0.749791	0.198275	0.71265	0.186711	0.779854	0.213841	0.788954	0.214186	0.855133	0.211052	0.836855	0.182796	8	10	0.205534
CKAP2_HUMAN	0.988328	0.0285911	0.830021	0.123698	0.806539	0.092927	0.686593	0.134713	0.702877	0.194851	0.59168	0.10819	6	6	0.0761347
CKAP4_HUMAN	0.75818	0.0866862	0.725641	0.0817907	0.844057	0.108509	0.759975	0.0815698	0.983896	0.036831	0.865209	0.0814607	20	55	0.405316
CKAP5_HUMAN	0.916807	0.115419	0.863016	0.111671	0.947074	0.0714495	0.795891	0.104324	0.763443	0.138465	0.614255	0.114214	47	72	0.226378
CKS1_HUMAN	1	0	0.840596	0.000463405	0.77845	0.152288	0.584899	0.154102	0.382899	0.0515457	0.3661	0.0447461	2	3	0.278481
CL023_HUMAN	0.891803	0.109956	0.902787	0.105855	0.916603	0.0945376	0.938545	0.0709614	0.764124	0.0814695	0.60942	0.0886275	5	6	0.568966
CL029_HUMAN	0.826411	0.065293	0.779415	0.121237	1	0	0.750461	0.145844	0.843402	0.109264	0.758227	0.075873	5	5	0.156923
CLAP1_HUMAN	0.876968	0.0945963	0.896064	0.0772348	0.978946	0.0459119	0.7584	0.123337	0.767706	0.116447	0.611851	0.128746	18	28	0.157347
CLAP2_HUMAN	0.834786	0.153867	0.864436	0.120672	0.924356	0.118507	0.720876	0.10183	0.732967	0.19748	0.620699	0.162175	10	12	0.112056
CLASR_HUMAN	0.857477	0.129286	0.878816	0.0787324	0.94941	0.0594613	0.890806	0.0686809	0.912212	0.0611174	0.639645	0.124561	4	7	0.0489614
CLCA_HUMAN	0.847113	0.0120888	0.909019	0.0864704	0.962945	0.0641818	0.890392	0.113424	0.791031	0.0489677	0.716838	0.0775157	3	10	0.137097
CLCB_HUMAN	0.868483	0.0867902	0.794579	0.0663863	1	0	0.83952	0.0685428	0.796922	0.0547976	0.613424	0.110481	7	11	0.318777
CLCC1_HUMAN	0.790871	0.0846193	0.805538	0.0734454	0.811442	0.101283	0.803737	0.111894	0.948143	0.0883859	0.815884	0.144468	10	10	0.166969
CLCN7_HUMAN	0.681158	0.027395	0.674589	0.111088	0.679937	0.0800158	0.689935	0.0548601	0.985065	0.0298704	0.921086	0.0794515	4	4	0.042236
CLGN_HUMAN	0.265441	0.15149	0.264704	0.114899	0.315565	0.106948	0.446281	0.107758	0.901963	0.133474	0.953127	0.0644633	5	5	0.0803279
CLH1_HUMAN	0.854435	0.0960846	0.853163	0.0893583	0.992725	0.0218039	0.839956	0.0784599	0.848993	0.0938136	0.710061	0.0821057	39	149	0.301493
CLIC1_HUMAN	0.875619	0.0660295	0.877329	0.0556688	0.999178	0.00259826	0.857558	0.0599181	0.793526	0.0442974	0.671866	0.0509514	10	52	0.614108
CLIC3_HUMAN	0.888173	0.0751022	0.744345	0.0417566	0.870593	0.200285	0.791461	0.0706823	0.87868	0.0818551	0.576828	0.0572411	4	4	0.266949
CLIC4_HUMAN	0.894806	0.100621	0.876203	0.0806151	0.933091	0.145603	0.833051	0.0680916	0.759361	0.0954226	0.622247	0.143317	12	35	0.545455
CLIP1_HUMAN	0.836344	0.111488	0.825715	0.0904943	0.963048	0.0721252	0.891534	0.0959954	0.856674	0.0960492	0.677784	0.0810699	40	47	0.300417
CLN5_HUMAN	0.840531	0.0622484	0.854745	0.0567885	0.924961	0.106122	0.748424	0.00633079	0.990401	0.0135754	0.791043	0.0418815	2	2	0.0502793
CLP1L_HUMAN	0.759681	0.209687	0.794507	0.213293	0.829407	0.166093	0.825588	0.10991	0.972069	0.0577625	0.795037	0.102661	9	10	0.165428
CLPB_HUMAN	0.803185	0.109894	0.901096	0.125049	0.972089	0.0433622	0.643785	0.0821363	0.586251	0.0968384	0.432733	0.0788564	6	8	0.0551627
CLPP_HUMAN	0.799409	0.176051	0.850071	0.0494204	0.842479	0.222769	0.897428	0.145059	0.866875	0.118811	0.823784	0.136111	2	2	0.122744
CLPT1_HUMAN	0.886641	0.0986015	0.841509	0.145482	0.944291	0.0485611	0.791479	0.172075	0.947395	0.0856408	0.744562	0.10127	3	3	0.0508221
CLPX_HUMAN	0.812762	0.119649	0.837236	0.0963629	0.925585	0.124752	0.844164	0.094357	0.941775	0.0672994	0.73806	0.0661365	14	17	0.303318
CLUS_HUMAN	0.284006	0.0830346	0.263952	0.0860986	0.358204	0.110297	0.777842	0.0988694	0.996196	0.0120295	0.761101	0.134037	10	18	0.209354
CM027_HUMAN	0.844972	0.0939409	0.855459	0.0452017	0.948898	0.0795694	0.811716	0.122839	0.96058	0.0788392	0.752122	0.0445688	4	5	0.132159
CMBL_HUMAN	0.896259	0.0458389	0.953633	0.0492957	0.954398	0.081677	0.871384	0.0868599	0.884706	0.100293	0.701609	0.0420214	8	25	0.281633
CMC1_HUMAN	0.730819	0.0996673	0.768801	0.115167	0.790234	0.0434238	0.797277	0.084191	0.983577	0.0312929	0.774408	0.120627	8	11	0.10177
CMC2_HUMAN	0.810834	0.0512318	0.83064	0.101953	0.92576	0.0190921	0.758703	0.0550873	0.941753	0.110246	0.846328	0.0983305	6	15	0.0918519
CMYA5_HUMAN	0.870647	0.0802765	0.8901	0.0359799	0.960597	0.0682487	0.782515	0.0401431	0.888837	0.100702	0.677937	0.021339	3	4	0.00417793
##CMYA5_HUMAN	0.912376	0.0805599	0.871742	0.0617562	0.935687	0.0974615	0.825212	0.060186	0.902029	0.0932652	0.77215	0.134423	5	6	0.00983043
CN142_HUMAN	0.87168		0.816049		1		0.754253		0.7227		0.621581		1	2	0.25
CN166_HUMAN	0.904528	0.0684291	0.912767	0.0529394	0.965662	0.0522314	0.78515	0.0327406	0.866619	0.145059	0.714818	0.10057	7	16	0.331967
CN37_HUMAN	0.863795	0.082232	0.829892	0.12414	0.917724	0.0668308	0.768549	0.100735	0.971503	0.05128	0.80776	0.109394	16	26	0.437055
CNBP_HUMAN	0.806855	0.0717659	0.809669	0.0520931	1	0	0.676372	0.0796183	0.700599	0.0683434	0.540822	0.022936	3	8	0.271186
CND1_HUMAN	0.906397	0.0955241	0.879844	0.0734142	0.986098	0.0274219	0.717248	0.0980931	0.668652	0.0895767	0.5862	0.0700928	20	29	0.174161
CND2_HUMAN	0.879248	0.0668174	0.914237	0.057305	0.999489	0.00169491	0.72961	0.103238	0.59878	0.170802	0.50263	0.139365	11	20	0.17139
CND3_HUMAN	0.90826	0.0880661	0.907228	0.0689617	0.977676	0.0361521	0.771632	0.14747	0.71373	0.109243	0.640936	0.11446	20	26	0.242365
CNDD3_HUMAN	0.874304	0.122212	0.829659	0.184994	1	0	0.586474	0.0723352	0.658884	0.0834364	0.562406	0.0827851	3	3	0.0166889
CNDG2_HUMAN	0.919081	0.0870886	0.892269	0.122193	0.983844	0.0286559	0.666775	0.0760424	0.688645	0.0698484	0.595596	0.0699116	9	10	0.0813648
CNDP2_HUMAN	0.872175	0.0726771	0.908998	0.0996472	0.94668	0.0853167	0.849322	0.101835	0.868557	0.0783401	0.729593	0.128594	16	30	0.526316
CNN1_HUMAN	0.824823	0.117694	0.71502	0.124988	1	0	0.674463	0.0399695	0.501145	0.0942305	0.394731	0.0300977	3	6	0.124579
CNN2_HUMAN	0.903925	0.037172	0.817161	0.0522579	1	0	0.738714	0.0580643	0.55169	0.0527414	0.387433	0.0404724	10	41	0.420712
CNN3_HUMAN	0.929478	0.0516752	0.844747	0.0408609	0.984105	0.0420535	0.67221	0.0794569	0.517039	0.098708	0.376337	0.0679681	7	19	0.325228
CNOT1_HUMAN	0.827056	0.11249	0.844274	0.0935379	0.959791	0.0606349	0.816847	0.0948899	0.905042	0.0890304	0.758926	0.0899082	21	25	0.105219
CNOT2_HUMAN	0.854174	0.0288783	0.901999	0.0707523	0.95524	0.118425	0.843404	0.0989829	0.742154	0.208068	0.604103	0.217841	7	10	0.131481
CNOT3_HUMAN	0.83806	0.120599	0.801231	0.0830674	0.987767	0.0263291	0.858066	0.0955047	0.775522	0.0978292	0.626034	0.0986132	10	11	0.155378
CNOT4_HUMAN	0.941139	0.0766029	0.934342	0.0254233	0.956449	0.0754317	0.741224	0.0600135	0.707554	0.034579	0.507773	0.102231	3	3	0.0521739
##CNOT6_HUMAN	0.787359	0.10031	0.8396	0.0257616	0.959269	0.0534878	0.84842	0.0733751	0.924944	0.0650869	0.873608	0.1098	3	4	0.037702
CNOTA_HUMAN	0.822095	0.174157	0.854307	0.116188	0.903167	0.20509	0.710213	0.150929	0.829564	0.185465	0.694823	0.158646	7	9	0.106183
CNPY3_HUMAN	0.793469	0.193425	0.736915	0.200597	0.807665	0.250615	0.78607	0.0990654	0.974172	0.0502415	0.786725	0.110862	8	9	0.338129
CNPY4_HUMAN	0.891711	0.0475354	0.890955	0.059009	0.956537	0.00690032	0.793983	0.0340858	1	0	0.635347	0.106457	2	2	0.0806452
CNTLN_HUMAN	0.399001	0.501941	0.449189	0.555705	0.418459	0.496042	0.655398	0.295778	1	0	0.616499	0.260524	2	4	0.00854093
CNTRL_HUMAN	0.772517	0.243219	0.772239	0.191563	0.786822	0.274269	0.795244	0.128748	0.812751	0.114969	0.620546	0.101422	5	5	0.0176344
CO038_HUMAN	0.86089	0.0842843	0.861666	0.105417	0.972047	0.0486617	0.822882	0.104464	0.927823	0.103509	0.785627	0.0485532	5	5	0.261062
CO040_HUMAN	0.862899	0.0816882	0.863368	0.0695442	0.939564	0.104679	0.872225	0.112225	0.802083	0.0247496	0.651736	0.0240468	3	4	0.293651
CO044_HUMAN	0.863782	0.0381443	0.908591	0.0794199	0.970749	0.0506641	0.744404	0.0608198	0.770998	0.127673	0.694648	0.0403051	3	3	0.0656371
CO1A1_HUMAN	1	0	0.63939	0.0845646	0.528316	0.192084	0.754888	0.0896605	0.57832	0.197393	0.481241	0.163358	5	5	0.0355191
CO3A1_HUMAN	0.995573	0.0146832	0.69705	0.140307	0.544848	0.197566	0.732803	0.129428	0.65013	0.184685	0.503955	0.20438	11	12	0.095498
CO3_HUMAN	0.501011	0.114116	0.387907	0.121094	0.396642	0.103283	0.566628	0.076079	0.831251	0.168742	0.989534	0.0209312	4	4	0.0222489
CO5A1_HUMAN	1	0	0.626496	0.0763381	0.439799	0.0599546	0.606255	0.0613156	0.592478	0.0755435	0.503921	0.0886305	9	13	0.0707291
COASY_HUMAN	0.745299	0.0400553	0.718111	0.06243	0.822875	0.100642	0.835678	0.0533461	0.994108	0.0117836	0.863997	0.103584	4	5	0.0780142
COBL_HUMAN	0.974311	0.0540143	0.913222	0.086509	0.779428	0.221424	0.709615	0.112245	0.789041	0.167951	0.572226	0.141042	5	5	0.0396511
COCA1_HUMAN	0.933906	0.0815031	0.786414	0.0661358	0.718767	0.099084	0.83371	0.0700823	0.95003	0.0736737	0.778757	0.100804	12	14	0.0408097
COF1_HUMAN	0.809537	0.115591	0.825502	0.0770917	1	0	0.793934	0.0718785	0.663574	0.0551408	0.520529	0.0891928	15	181	0.819277
COF2_HUMAN	0.862544	0.11276	0.835172	0.112373	0.984499	0.0217112	0.82179	0.0865382	0.729968	0.0770003	0.568211	0.0425176	8	18	0.512048
COG1_HUMAN	0.781147	0.0847175	0.829852	0.127576	0.883579	0.10102	0.801522	0.0500609	0.932316	0.0840029	0.903197	0.129773	4	4	0.0581633
COG2_HUMAN	0.667579	0.105554	0.729113	0.116983	0.725585	0.0282877	0.810817	0.0874334	0.97309	0.0429754	0.885996	0.127043	5	5	0.0731707
COG3_HUMAN	0.775266	0.122801	0.657568	0.0565361	0.810251	0.154784	0.796225	0.117894	0.903913	0.115791	0.859692	0.170913	4	4	0.0676329
COG4_HUMAN	0.82967	0.109196	0.804584	0.0760743	0.824679	0.10716	0.83028	0.0588446	0.988778	0.0317411	0.848844	0.0766336	8	9	0.117197
COG5_HUMAN	0.850177	0.138683	0.882	0.0661656	0.853041	0.0349982	0.893366	0.150804	0.927846	0.102041	0.854688	0.0707189	2	2	0.0262217
COG7_HUMAN	0.8054	0.0785455	0.800582	0.082984	0.962755	0.0589259	0.74946	0.0470143	0.978341	0.0375151	0.846521	0.0469746	3	3	0.0467532
COIL_HUMAN	0.904296	0.102838	0.835355	0.109226	0.983788	0.0259677	0.730568	0.088404	0.767537	0.107961	0.546181	0.105083	6	9	0.112847
COMD1_HUMAN	0.923788	0.0213631	0.962302	0.0284269	0.954283	0.0524718	0.881443	0.167665	0.95707	0.0607119	0.785933	0.0921859	2	4	0.115789
COMD2_HUMAN	0.862504	0.204348	0.883179	0.024496	0.936476	0.0258127	0.74533	0.0488086	0.896984	0.17843	0.928896	0.0960781	3	3	0.211055
COMD3_HUMAN	0.797379	0.118301	0.775921	0.163119	0.94283	0.0512642	0.788945	0.0664384	0.905776	0.1632	0.779121	0.149493	3	3	0.138462
COMD4_HUMAN	0.901352	0.0749565	0.860005	0.0534781	0.977361	0.0392126	0.714719	0.0706128	0.966236	0.0321033	0.755696	0.106669	3	6	0.19598
COMD6_HUMAN	0.906299	0.0696217	0.794944	0.151073	1	0	0.805066	0.0590745	0.810437	0.119842	0.758657	0.0551899	3	3	0.423529
COMD7_HUMAN	0.872393	0.0964322	0.89308	0.0346392	0.983273	0.0334535	0.778021	0.0710884	0.885973	0.122432	0.830421	0.109233	4	8	0.225
COMD8_HUMAN	0.915111	0.0789236	0.81582	0.0894168	0.99185	0.0141171	0.75768	0.108107	0.836762	0.140274	0.716217	0.0534871	3	4	0.229508
COMD9_HUMAN	0.95081	0.0695657	0.879894	0.000275711	0.967536	0.0459111	0.743326	0.0746566	0.766798	0.154001	0.7505	0.0180942	2	4	0.191919
COMDA_HUMAN	0.877192	0.105558	0.805823	0.157685	0.984354	0.0312918	0.768222	0.0904628	0.80359	0.102813	0.864783	0.118476	4	4	0.227723
COMT_HUMAN	0.592263	0.152167	0.621502	0.0833278	0.746929	0.165756	0.703668	0.124751	0.970371	0.0468322	0.930615	0.0576928	6	10	0.250923
COPA_HUMAN	0.840549	0.087244	0.85762	0.0711874	0.939263	0.088606	0.884437	0.075069	0.929908	0.0689331	0.846646	0.0961227	36	77	0.352124
COPB2_HUMAN	0.836761	0.0815494	0.817837	0.0749579	0.971818	0.0572702	0.844519	0.0966728	0.939841	0.0678452	0.833065	0.0945631	22	45	0.294702
COPB_HUMAN	0.859687	0.070482	0.884651	0.0695534	0.956174	0.0846556	0.837025	0.0830005	0.921243	0.085295	0.816736	0.0591665	21	50	0.296957
COPD_HUMAN	0.875255	0.0742871	0.878031	0.0861658	0.968414	0.0451268	0.889476	0.0917857	0.849472	0.0670066	0.659076	0.133389	13	28	0.303327
COPE_HUMAN	0.844274	0.0754692	0.879682	0.123804	0.977337	0.040543	0.885461	0.0650034	0.842915	0.136669	0.808096	0.142263	7	13	0.36039
COPG2_HUMAN	0.78568	0.12711	0.847042	0.125878	0.903179	0.176371	0.779243	0.115623	0.893492	0.100334	0.845999	0.111657	13	20	0.190586
COPG_HUMAN	0.817059	0.0961635	0.818195	0.157901	0.925945	0.125795	0.836739	0.143648	0.877637	0.102873	0.825142	0.104871	21	36	0.353547
COPZ1_HUMAN	0.936082	0.0556241	0.902262	0.0495471	0.991973	0.0160532	0.857654	0.0850485	0.860127	0.125099	0.706351	0.117751	4	13	0.19774
COQ9_HUMAN	0.829064	0.0496801	0.808149	0.0735525	0.868235	0.148765	0.997647	0.0033282	0.972721	0.0385783	0.775869	0.0412753	2	3	0.0566038
COR1C_HUMAN	0.83618	0.0831641	0.819182	0.0557361	0.996217	0.0136411	0.784314	0.048981	0.651829	0.0452152	0.436673	0.0495005	13	28	0.225738
COR2A_HUMAN	0.837785	0.0735519	0.896672	0.0346843	1	0	0.90621	0.0824897	0.868297	0.110425	0.770607	0.0632878	4	4	0.0704762
CORO7_HUMAN	0.713332	0.0474391	0.849668	0.159367	0.943863	0.0628288	0.693475	0.0581537	0.919996	0.0709841	0.855099	0.102017	3	3	0.0562162
COT1_HUMAN	0.914519	0.0734648	0.928665	0.100883	0.882358	0.166371	0.69397	0.0716427	0.690035	0.0318731	0.447863	0.0893477	2	2	0.0567376
COTL1_HUMAN	0.886563	0.0622175	0.877516	0.0590628	0.999027	0.00194687	0.875777	0.0866266	0.761655	0.0507274	0.517448	0.104988	4	14	0.246479
COX17_HUMAN	0.963985	0.06238	0.744453	0.201386	0.919865	0.120996	0.634744	0.051595	0.460865	0.0408678	0.38143	0.0383318	3	3	0.603175
COX41_HUMAN	0.933794	0.067567	0.896196	0.0908102	0.919044	0.0824178	0.78098	0.0668811	0.957579	0.0639843	0.774086	0.0970581	8	19	0.431953
COX5A_HUMAN	0.813052	0.264385	0.820412	0.109605	0.822493	0.25045	0.804958	0.145836	0.94926	0.0717568	0.877512	9.16345e-05	2	8	0.133333
COX5B_HUMAN	0.72311	0.0856862	0.71472	0.0413574	0.804974	0.0841994	0.760833	0.0323765	1	0	0.803281	0.0638801	3	7	0.286822
COX6C_HUMAN	0.752521	0.0827207	0.739683	0.0161261	0.717996	0.0468243	0.765917	0.103117	1	0	0.933317	0.0577479	3	6	0.373333
COX7R_HUMAN	0.76225	0.0952135	0.761751	0.0700673	0.783507	0.130903	0.797639	0.0604645	1	0	0.904755	0.0314543	4	5	0.307018
COXAM_HUMAN	0.798405	0.137624	0.834578	0.0912989	1	0	0.80262	0.0699032	0.753452	0.0781231	0.674589	0.112931	4	5	0.415094
CP062_HUMAN	0.853649	0.0831089	0.827044	0.142691	0.940578	0.0795757	0.778021	0.151945	0.926531	0.0881467	0.882209	0.0582953	7	7	0.0841121
CP088_HUMAN	0.898384	0.10552	0.875442	0.118495	0.980479	0.0282596	0.851133	0.0713033	0.776083	0.0979552	0.543072	0.0872251	8	8	0.244541
CP51A_HUMAN	0.769808	0.0649081	0.67466	0.14019	0.804811	0.126268	0.720453	0.0997537	0.813892	0.140452	0.968145	0.0541072	13	19	0.335984
CPIN1_HUMAN	0.860634	0.0638594	0.889879	0.0785667	0.994463	0.0146498	0.767074	0.0784645	0.708132	0.0926783	0.511304	0.080559	7	13	0.25
CPNE1_HUMAN	0.856362	0.0511328	0.874227	0.0349252	0.951339	0.0391436	0.897175	0.068531	0.96234	0.060103	0.887561	0.0648446	6	11	0.115456
CPNE2_HUMAN	0.914321	0.0998208	0.840165	0.141195	0.923039	0.124967	0.749543	0.0726741	0.785608	0.0927472	0.720233	0.124377	3	4	0.0693431
CPNE3_HUMAN	0.851335	0.115803	0.840557	0.0939271	0.944687	0.0557966	0.779898	0.138588	0.889722	0.150241	0.749398	0.0919527	13	18	0.318436
CPNE8_HUMAN	0.885966	0.086149	0.894567	0.0744161	0.909213	0.0938561	0.687947	0.146431	0.858225	0.111551	0.735643	0.0545754	5	7	0.0886525
CPNS1_HUMAN	0.868796	0.062172	0.923172	0.065046	1	0	0.849705	0.0351952	0.793632	0.0696092	0.644548	0.0523093	5	16	0.197761
CPSF1_HUMAN	0.891675	0.0684863	0.906801	0.0809986	0.963026	0.057432	0.806203	0.0961098	0.839764	0.0942267	0.717314	0.10414	9	10	0.0644491
CPSF2_HUMAN	0.943474	0.0250369	0.855202	0.119026	0.954079	0.0543407	0.885804	0.11045	0.863349	0.103593	0.806583	0.133155	7	8	0.0741688
CPSF3_HUMAN	0.872534	0.0710432	0.890353	0.136024	0.974614	0.0436724	0.732963	0.0919877	0.917437	0.0362799	0.762421	0.074709	6	7	0.116959
CPSF4_HUMAN	0.818359	0.128631	0.924802	0.0563028	0.979852	0.0202603	0.866637	0.0810378	0.882486	0.127612	0.769279	0.0984226	5	6	0.185874
CPSF5_HUMAN	0.901955	0.0682874	0.928549	0.0530638	0.954055	0.0699541	0.831644	0.0807374	0.749573	0.0801096	0.601906	0.0294736	4	8	0.171806
CPSF6_HUMAN	0.804081	0.0407946	0.806231	0.124287	0.994363	0.016911	0.813002	0.105453	0.792818	0.0790986	0.709171	0.0706638	9	29	0.196007
CPSF7_HUMAN	0.860095	0.0835536	0.880863	0.065823	1	0	0.805795	0.0826428	0.785185	0.101896	0.553476	0.108643	6	7	0.125265
CPSM_HUMAN	0.89476	0.0722099	0.958285	0.0655922	0.918236	0.0861396	0.833932	0.0838837	0.908605	0.083222	0.727957	0.0723998	58	195	0.543333
CPT1A_HUMAN	0.778403	0.0826597	0.920799	0.0633386	0.903182	0.0858354	0.807918	0.1182	0.878508	0.118735	0.880564	0.159867	8	10	0.112549
CPT2_HUMAN	0.802809	0.0989052	0.850589	0.0832228	0.962848	0.048518	0.906786	0.0493338	0.951107	0.0589075	0.77847	0.106783	9	10	0.12462
CQ085_HUMAN	0.81961	0.157827	0.855821	0.103425	0.996473	0.00610973	0.853138	0.10608	0.834147	0.141368	0.647687	0.0237516	3	3	0.0564516
CQ101_HUMAN	0.655875		0.730191		0.777081		0.652807		1		0.877552		1	1	0.0783699
CR019_HUMAN	0.746805	0.0737619	0.657349	0.0817074	0.864724	0.0755722	0.820107	0.0875446	1	0	0.839121	0.0422151	5	6	0.121324
CR021_HUMAN	0.844723	0.142304	0.8667	0.0901766	1	0	0.89017	0.155372	0.916912	0.00514975	0.727989	0.0927446	3	3	0.122727
CREL2_HUMAN	0.189478	0.0552654	0.199093	0.0636322	0.224895	0.03316	0.623811	0.0941319	1	0	0.770565	0.134867	4	8	0.167139
CRIP1_HUMAN	0.915567	0.0813443	0.868469	0.107972	0.990045	0.0172434	0.752677	0.0756884	0.641321	0.126757	0.498343	0.142688	3	19	0.441558
CRIP2_HUMAN	0.920906	0.0697683	0.9138	0.0776953	0.973959	0.049378	0.797096	0.0609454	0.745955	0.0931259	0.487754	0.0738301	7	13	0.322115
CRIPT_HUMAN	0.917111	0.143569	0.86225	0.113087	0.908944	0.0954348	0.735724	0.0613535	0.754599	0.125119	0.580935	0.131519	3	4	0.405941
CRKL_HUMAN	0.898775	0.0650724	0.884545	0.104677	0.974962	0.0394111	0.870512	0.0781862	0.804386	0.122107	0.651075	0.094041	6	7	0.237624
CRK_HUMAN	0.910062	0.0361615	0.898647	0.084027	0.995124	0.00975184	0.866151	0.131099	0.811111	0.0600562	0.638168	0.047961	4	5	0.148026
CRNL1_HUMAN	0.800975	0.153118	0.870998	0.151108	0.920299	0.119399	0.825901	0.0954154	0.937696	0.0784018	0.790569	0.101264	9	9	0.112028
CRTAP_HUMAN	0.70315	0.051635	0.660223	0.0903227	0.753456	0.0973079	0.740836	0.0876985	0.976003	0.0630299	0.844894	0.088931	10	18	0.269327
CRTC1_HUMAN	0.840491	0.069702	0.892706	0.106039	1	0	0.689172	0.00646873	0.759952	0.11956	0.558083	0.0721234	2	2	0.0394322
CRYAB_HUMAN	0.815796	0.0510903	0.60939	0.0116009	1	0	0.790987	0.0596748	0.903037	0.083163	0.787545	0.04735	3	4	0.165714
CS010_HUMAN	0.660607	0.0712646	0.645087	0.0903986	0.784812	0.0643361	0.810326	0.0402388	1	0	0.763221	0.119895	6	18	0.358382
CS021_HUMAN	0.723482	0.136422	0.736505	0.116294	0.848566	0.302867	0.822367	0.165408	0.901838	0.0970223	0.690013	0.114342	4	4	0.0986745
CS029_HUMAN	0.857657	0.0319263	0.943327	0.0754033	1	0	0.726001	0.101028	0.590031	0.0843564	0.466374	0.100676	2	3	0.0277045
CS043_HUMAN	0.891747	0.160638	0.839886	0.159211	0.970686	0.0434763	0.716675	0.0959702	0.659384	0.0464667	0.434212	0.0776984	6	15	0.25
CS079_HUMAN	0.926444	0.104024	0.863687	0.192775	0.844768	0.112474	0.670795	0.0529725	0.847388	0.111202	0.633889	0.0466242	2	2	0.232877
CSDE1_HUMAN	0.913879	0.0889415	0.920553	0.0757792	0.938273	0.148985	0.665716	0.078072	0.705175	0.0956038	0.616361	0.0759987	24	42	0.323308
CSK21_HUMAN	0.807164	0.0596584	0.884791	0.084091	0.946304	0.0821264	0.841318	0.117756	0.873116	0.0934775	0.838152	0.123544	5	9	0.217391
CSK22_HUMAN	0.87372	0.0736347	0.902576	0.0689034	0.960276	0.0516547	0.856122	0.0978891	0.88482	0.132691	0.7798	0.0910763	8	11	0.285714
CSK2B_HUMAN	0.928837	0.0138128	0.816473	0.0727633	0.970656	0.0508254	0.833526	0.0539139	0.905193	0.104636	0.79049	0.0998983	3	3	0.125581
CSKP_HUMAN	0.843461	0.0995075	0.820703	0.0780701	0.94916	0.0780313	0.838933	0.114978	0.935645	0.0976515	0.725304	0.101189	11	12	0.132829
CSK_HUMAN	0.844119	0.0537621	0.872724	0.0506027	0.931543	0.0428973	0.752277	0.0472956	1	0	0.849036	0.0925229	4	8	0.0933333
CSN1_HUMAN	0.865379	0.0669848	0.873298	0.0488063	0.998267	0.00458628	0.844249	0.103682	0.824776	0.121833	0.587273	0.0674715	7	12	0.132383
CSN2_HUMAN	0.842135	0.0806182	0.888021	0.07586	0.989394	0.019545	0.855014	0.0697813	0.750836	0.0826416	0.61588	0.0983139	12	19	0.309255
CSN3_HUMAN	0.862916	0.0926153	0.88977	0.0644834	0.996258	0.0124093	0.816147	0.0803851	0.770336	0.0824274	0.607767	0.063759	11	20	0.326241
CSN4_HUMAN	0.83938	0.0879871	0.869435	0.0686042	0.963772	0.0541991	0.849571	0.104508	0.877433	0.1039	0.761556	0.074209	11	22	0.37931
CSN5_HUMAN	0.864387	0.0744745	0.937596	0.0608574	0.936169	0.0891491	0.838523	0.0923724	0.851884	0.114416	0.753847	0.112728	9	12	0.320359
CSN6_HUMAN	0.879454	0.0693211	0.907234	0.0632555	0.976928	0.0342198	0.885492	0.125316	0.831168	0.12873	0.731087	0.110733	6	11	0.180428
CSN7A_HUMAN	0.847726	0.0909083	0.793723	0.183641	0.925899	0.0743536	0.656717	0.153239	0.821873	0.156611	0.626139	0.135602	5	5	0.269091
CSN7B_HUMAN	0.938124	0.0866386	0.862794	0.0300244	0.974709	0.0505816	0.818798	0.0836585	0.776237	0.0894354	0.635218	0.0560211	4	4	0.17803
CSRP1_HUMAN	0.883169	0.0680672	0.800226	0.114903	0.984979	0.047637	0.793745	0.0718758	0.624996	0.0460364	0.459966	0.0515076	17	100	0.901554
CSRP2_HUMAN	0.901555	0.122891	0.805286	0.167203	0.92982	0.0984017	0.729191	0.0709051	0.768512	0.107679	0.581056	0.0654685	7	13	0.393782
CSTF1_HUMAN	0.982085	0.0190864	0.959264	0.0255148	0.980636	0.018694	0.810688	0.0403961	0.8531	0.0692399	0.687178	0.0608449	5	7	0.12297
CSTF2_HUMAN	0.836247		0.885501		1		0.890199		0.783267		0.641118		1	3	0.0259965
CSTF3_HUMAN	0.883148	0.09363	0.885522	0.0749251	0.989249	0.0310308	0.866335	0.0991537	0.77487	0.104752	0.591552	0.0403407	11	16	0.156206
CT004_HUMAN	0.746902	0.127918	0.947994	0.115765	0.927154	0.0727747	0.673862	0.131985	0.697023	0.144379	0.620301	0.147352	5	5	0.213542
CT011_HUMAN	0.859114	0.0796913	0.93804	0.0876242	0.964778	0.0498111	0.740037	0.0278046	0.828664	0.0321599	0.579726	0.0839564	2	2	0.122807
CT024_HUMAN	0.839084	0.0352276	0.822707	0.0500122	0.906665	0.131995	0.808205	0.0371589	0.990978	0.0127589	0.765413	0.0311771	2	4	0.145985
CT027_HUMAN	0.849265	0.0580731	0.952383	0.0614216	0.970165	0.0523992	0.796714	0.105059	0.875755	0.0450829	0.744895	0.125711	4	5	0.224138
CT043_HUMAN	0.949148	0.0950179	0.902557	0.0979275	0.962557	0.0385489	0.772546	0.130943	0.629557	0.113117	0.445125	0.0536203	10	10	0.333333
CT072_HUMAN	0.851007	0.103715	0.924242	0.0980597	0.946691	0.0342071	0.856486	0.116364	0.896986	0.0694241	0.768096	0.058669	4	4	0.107558
CTBL1_HUMAN	0.836267	0.0866905	0.882434	0.0813832	0.981535	0.0366957	0.837701	0.0716406	0.881126	0.109671	0.742179	0.0768508	13	19	0.269982
CTBP1_HUMAN	0.775085	0.118084	0.858808	0.0945016	0.937293	0.0880789	0.763986	0.108205	0.986417	0.0271665	0.862707	0.110299	4	6	0.115909
CTBP2_HUMAN	0.948158	0.0319985	0.876931	0.127204	0.985523	0.0250743	0.920743	0.050792	0.905578	0.0804821	0.793382	0.102805	3	5	0.11236
CTCF_HUMAN	0.839446	0.0779988	0.903972	0.0791528	0.993897	0.0172626	0.807705	0.0531456	0.701531	0.0832857	0.541832	0.0951615	8	9	0.133425
CTDP1_HUMAN	0.815105	0.00564635	0.901513	0.0797243	1	0	0.826552	0.0287684	0.845348	0.136921	0.761072	0.120604	2	3	0.024974
CTGE2_HUMAN	0.45113	0.0590081	0.502025	0.149784	0.582982	0.104673	0.762897	0.119514	1	0	0.863338	0.0974909	5	5	0.0684564
CTGE4_HUMAN	0.379787	0.0857473	0.438582	0.0690813	0.49198	0.0839657	0.71449	0.117087	0.961822	0.0661264	0.789895	0.214216	3	3	0.03861
CTGE5_HUMAN	0.424396	0.114531	0.436058	0.159577	0.513298	0.0684867	0.717698	0.122895	0.980181	0.0524374	0.856979	0.105087	7	7	0.0920398
CTNA1_HUMAN	0.979399	0.0354658	0.826416	0.111705	0.895392	0.107769	0.794373	0.107882	0.66933	0.0871403	0.536852	0.0716879	31	68	0.439294
CTNB1_HUMAN	0.990931	0.020278	0.862019	0.062088	0.945032	0.0532518	0.842259	0.10086	0.60431	0.0708531	0.467755	0.108033	5	8	0.0614597
CTND1_HUMAN	0.912133	0.0560413	0.868293	0.0745624	0.991239	0.0203977	0.705008	0.0618857	0.593068	0.100029	0.473929	0.0596541	14	23	0.237603
CTNL1_HUMAN	0.959375	0.0703653	0.855737	0.070033	0.860396	0.122912	0.572624	0.0757671	0.536201	0.0958137	0.466086	0.075748	3	3	0.0504087
CTR1_HUMAN	0.771093	0.046152	0.632738	0.103273	0.781084	0.0389575	0.824538	0.0936874	1	0	0.885399	0.107842	2	2	0.0254372
CTR9_HUMAN	0.871164	0.0662245	0.877333	0.108064	0.993564	0.0156293	0.751262	0.120229	0.76454	0.101197	0.69531	0.105425	18	26	0.181586
CTRO_HUMAN	0.912127	0.0700099	0.856132	0.0967713	0.981696	0.0448366	0.711622	0.138356	0.655486	0.112624	0.65092	0.134154	6	6	0.026147
CTSL2_HUMAN	0.900227	0.107191	0.894483	0.0854327	0.987723	0.0146782	0.855425	0.110454	0.811705	0.153279	0.714827	0.168574	4	4	0.0708155
CTU2_HUMAN	0.899153	0.0936068	0.900704	0.0101038	0.897111	0.145507	0.802233	0.0678276	0.97276	0.0385234	0.742221	0.107177	2	2	0.0291262
CU059_HUMAN	0.957391	0.0601645	0.841781	0.066359	0.915215	0.0642026	0.803076	0.115829	0.843889	0.101776	0.677193	0.0677564	7	7	0.241379
CUL1_HUMAN	0.846747	0.125434	0.894733	0.12392	0.936984	0.123121	0.758878	0.0956256	0.773202	0.0763899	0.629509	0.122644	17	22	0.221649
CUL2_HUMAN	0.816688	0.125627	0.866462	0.0894973	0.979395	0.0443281	0.831747	0.140776	0.841859	0.102049	0.693068	0.0890092	15	19	0.195973
CUL3_HUMAN	0.938936	0.0566138	0.936917	0.0461626	0.956924	0.0634315	0.868441	0.0839273	0.887544	0.076786	0.682685	0.0570713	15	21	0.230469
CUL4A_HUMAN	0.887713	0.0781296	0.839763	0.140283	0.969134	0.0756611	0.769298	0.111476	0.780839	0.110951	0.605574	0.083862	24	36	0.29776
CUL4B_HUMAN	0.884245	0.0781895	0.886139	0.0841739	0.986852	0.0386797	0.783799	0.0775655	0.782368	0.0799614	0.595863	0.0821973	20	32	0.235487
CUL5_HUMAN	0.907457	0.0763248	0.880119	0.0657086	0.998013	0.00525649	0.839343	0.0812465	0.887611	0.0580854	0.581939	0.121998	7	8	0.0910256
CUTA_HUMAN	0.898602	0.117628	0.876884	0.0375237	1	0	0.800579	0.074501	0.793817	0.0631864	0.734298	0.219489	2	5	0.117318
CUTC_HUMAN	0.822776	0.0634009	0.916478	0.100714	0.965472	0.059804	0.715793	0.0963215	0.693051	0.0467303	0.563358	0.0474499	3	4	0.128205
CUX1_HUMAN	0.956851	0.0469075	0.901592	0.13917	0.951817	0.0681415	0.726993	0.152392	0.803958	0.118087	0.610266	0.0202395	2	2	0.0126246
CWC15_HUMAN	0.83847	0.11941	0.893334	0.0750422	0.939105	0.0860474	0.746802	0.134246	0.736418	0.15245	0.485564	0.0458455	5	10	0.218341
CWC22_HUMAN	0.830817	0.0924596	0.798572	0.0304734	0.956854	0.0549548	0.853456	0.0556344	0.951827	0.0656043	0.718877	0.175505	4	4	0.0484581
CWC25_HUMAN	0.871979	0.104717	0.824684	0.0113132	0.934677	0.0923805	0.801149	0.0281796	0.843808	0.220889	0.709154	0.12801	2	2	0.0447059
CWC27_HUMAN	0.928091	0.064359	0.910855	0.0903814	0.943084	0.0907924	0.881784	0.0929449	0.775245	0.0779123	0.528597	0.048691	7	9	0.148305
CX026_HUMAN	0.794737	0.133268	0.922589	0.0728787	0.882103	0.224777	0.803055	0.0991369	0.857411	0.112142	0.639086	0.0625342	4	6	0.188841
CX038_HUMAN	0.796833	0.0279138	0.966588	0.0384333	0.98016	0.0343636	0.753514	0.0661145	0.58442	0.159641	0.458941	0.11302	3	4	0.0752351
CX056_HUMAN	0.785342	0.239549	0.931096	0.0612322	0.903191	0.0904561	0.650691	0.255508	0.593127	0.132296	0.502104	0.239204	3	3	0.117117
CX4NB_HUMAN	0.781388	0.0695825	0.752585	0.0770723	0.92497	0.0565189	0.751092	0.0855556	0.964502	0.0709967	0.834393	0.115591	4	5	0.214286
CX7A2_HUMAN	0.851513		0.838127		0.974487		0.844521		1		0.988712		1	5	0.156627
CXAR_HUMAN	0.933077	0.0950682	0.884779	0.0640359	0.956291	0.0364567	0.768169	0.0860428	0.920704	0.130298	0.880427	0.0908832	4	6	0.117808
CYB5B_HUMAN	0.819904	0.0282933	0.87182	0.0273696	0.872362	0.0127911	0.715437	0.0239175	0.994757	0.0074143	0.997346	0.00375352	2	4	0.253425
CYB5_HUMAN	0.929345	0.0208068	0.890945	0.0940066	1	0	0.854297	0.00426385	0.822049	0.0999828	0.691142	0.0207787	3	7	0.216418
CYBP_HUMAN	0.971887	0.0510483	0.907258	0.0630842	0.931348	0.0660689	0.775367	0.031349	0.700188	0.0526224	0.51449	0.0562751	10	27	0.416667
CYC_HUMAN	0.865777	0.0776225	0.879704	0.0764307	0.993888	0.012681	0.928107	0.0373151	0.773617	0.0507757	0.535334	0.0885494	9	32	0.704762
CYFP1_HUMAN	0.90702	0.0837281	0.880795	0.0767132	0.974249	0.0416547	0.790761	0.125253	0.843833	0.126128	0.738043	0.0717426	18	23	0.167598
CYH1_HUMAN	1	0	0.776497	0.177809	0.921442	0.0725257	0.583264	0.101623	0.618217	0.0727112	0.594771	0.0399568	2	2	0.0427136
CYR61_HUMAN	1	0	0.508079	0.110452	0.606839	0.0871031	0.745471	0.0918649	0.844286	0.0641523	0.75231	0.106503	5	5	0.181102
CYTB_HUMAN	0.85022	0.0721184	0.845798	0.0455102	1	0	0.809008	0.0629156	0.710887	0.0169787	0.619832	0.0319741	4	10	0.27551
CYTSA_HUMAN	0.812424	0.0622751	0.868423	0.0768582	0.964481	0.0939752	0.806836	0.0993411	0.865316	0.115336	0.634327	0.0784915	7	7	0.0644584
CYTSB_HUMAN	0.874548	0.10338	0.884788	0.101107	0.97002	0.0695061	0.674545	0.102057	0.607385	0.12321	0.452973	0.108145	19	20	0.254682
D19L1_HUMAN	0.824643	0.092062	0.786918	0.113603	0.948232	0.0698655	0.729812	0.11102	0.944355	0.0851997	0.809073	0.100065	7	7	0.0977778
D3DTL2_HUMAN	0.910256	0.126918	0.750005	0.160006	0.972674	0.0386445	0.832088	0.0165324	0.725439	0.012067	0.497378	0.0675568	2	2	0.0552995
DAB2_HUMAN	0.960146	0.0601848	0.964636	0.0434669	0.910923	0.076329	0.691532	0.116799	0.591144	0.122499	0.417576	0.120842	15	26	0.225974
DAF_HUMAN	0.739806	0.311645	0.72121	0.286123	0.796185	0.213058	0.838158	0.0713726	1	0	0.839932	0.0762719	8	16	0.259843
DAG1_HUMAN	0.856748	0.0964634	0.893027	0.089403	0.937216	0.0947833	0.59954	0.126987	0.59908	0.186821	0.533391	0.141952	7	12	0.101676
DAP1_HUMAN	0.810286	0.0626222	0.823979	0.0388089	0.975831	0.0483376	0.952371	0.0582266	0.896856	0.0711763	0.605066	0.0199191	4	9	0.382353
DAPK3_HUMAN	0.861642	0.0930748	0.872388	0.103526	0.962878	0.0529518	0.897602	0.0963994	0.838558	0.0648088	0.649646	0.0660636	5	5	0.110132
DAXX_HUMAN	0.835513	0.0777409	0.837399	0.0861121	1	0	0.845066	0.0644722	0.792491	0.0113081	0.748988	0.108704	2	2	0.0445946
DAZP1_HUMAN	0.817868	0.0610443	0.910739	0.116742	0.92548	0.129073	0.821988	0.090009	0.82614	0.162132	0.635263	0.0499548	3	7	0.0982801
DBLOH_HUMAN	0.919057	0.114471	0.698947	0.101634	0.942141	0.0818256	0.620531	0.0397159	0.535345	0.145619	0.389899	0.147299	2	2	0.100418
DBNL_HUMAN	0.893767	0.0746678	0.875518	0.04161	0.991019	0.027481	0.879355	0.106848	0.86145	0.0811696	0.668951	0.0754451	11	19	0.293023
DBPA_HUMAN	0.894267	0.0705882	0.869439	0.0816947	0.995906	0.00818759	0.811475	0.0831739	0.740833	0.138506	0.492897	0.0627429	4	36	0.150538
DBR1_HUMAN	0.781122	0.112333	0.867465	0.038008	0.975204	0.0350672	0.891609	0.0912238	0.991588	0.0118964	0.727526	0.0959962	2	2	0.0257353
DC1I2_HUMAN	0.848438	0.0910002	0.804788	0.113623	0.875173	0.149367	0.849748	0.130066	0.968771	0.0570755	0.824551	0.150898	8	15	0.169279
DC1L1_HUMAN	0.810471	0.0856417	0.805906	0.0690451	0.937943	0.0991725	0.87342	0.0739871	0.976912	0.0486973	0.831304	0.0995324	19	31	0.370937
DC1L2_HUMAN	0.846646	0.0833057	0.756644	0.118955	0.905474	0.126812	0.828479	0.15143	0.914688	0.127895	0.754858	0.128148	13	17	0.288618
DCA11_HUMAN	0.784984	0.141402	0.772815	0.174833	0.896108	0.0880037	0.821541	0.252379	0.945461	0.0771303	0.886533	0.0368806	2	2	0.0494505
DCA13_HUMAN	0.856291	0.11503	0.906407	0.0849094	0.96148	0.0454387	0.854839	0.121605	0.859252	0.112406	0.67983	0.0626839	9	10	0.204494
DCAF8_HUMAN	0.854463	0.12089	0.775498	0.196615	0.925697	0.0674437	0.803611	0.141729	0.861763	0.225281	0.827003	0.152804	3	3	0.0485762
DCC1_HUMAN	0.804105	0.0173858	0.909151	0.12848	0.977056	0.0324478	0.708871	0.0509123	0.760218	0.0484963	0.596451	0.0232973	2	2	0.0381679
DCK_HUMAN	0.961785	0.0051855	0.999903	0.000137399	0.981725	0.0258441	0.670275	0.0161196	0.818115	0.180951	0.636336	0.0376212	2	3	0.05
DCLK1_HUMAN	0.396056	0.176346	0.432098	0.157592	0.47001	0.198249	0.564004	0.133807	1	0	0.874385	0.0844237	4	4	0.0418919
DCNL1_HUMAN	0.940879	0.056414	0.900946	0.0918334	0.955054	0.0543657	0.837052	0.0843552	0.885748	0.10795	0.67065	0.0641243	5	7	0.223938
DCNL5_HUMAN	0.805812	0.0742008	0.783486	0.0847569	0.957307	0.037983	0.852866	0.102511	0.906007	0.103363	0.863181	0.122353	3	3	0.172996
DCPS_HUMAN	0.894454	0.0749002	0.909156	0.0714191	0.958972	0.0659977	0.824627	0.0537323	0.911874	0.0672856	0.782336	0.106951	5	5	0.246291
DCTD_HUMAN	0.854683	0.121251	0.865617	0.137367	0.893051	0.192512	0.818323	0.136279	0.864463	0.0985118	0.638012	0.0590595	4	5	0.292135
DCTN1_HUMAN	0.847281	0.10409	0.868389	0.071718	0.987558	0.0249827	0.879462	0.0724664	0.83216	0.0921376	0.728474	0.0691082	27	48	0.266041
DCTN2_HUMAN	0.854266	0.0534256	0.911149	0.0801537	0.967282	0.0888091	0.883379	0.0811129	0.817339	0.0675482	0.586573	0.0625904	11	21	0.311721
DCTN3_HUMAN	0.826676	0.0223837	0.854315	0.0706739	0.983763	0.0229439	0.921402	0.0829322	0.90874	0.0821276	0.73393	0.0796399	5	10	0.268817
DCTN4_HUMAN	0.9729	0.0383249	0.897676	0.0246468	0.955008	0.0636278	0.777646	0.133493	0.885304	0.0380287	0.597213	0.0115595	2	2	0.0369565
DCTN5_HUMAN	0.989269	0.0211786	0.8182	0.136668	0.902448	0.0978094	0.751122	0.0665619	0.773829	0.168893	0.628324	0.0805904	5	6	0.28022
DCTN6_HUMAN	0.945136	0.0545133	0.930208	0.0349019	0.975901	0.0417413	0.840882	0.0872598	0.788332	0.0665624	0.619763	0.0641224	3	3	0.136842
DCUP_HUMAN	0.875956	0.106327	0.985361	0.0100338	0.996707	0.00658682	0.810371	0.149868	0.73372	0.0813537	0.629449	0.045355	4	6	0.166213
DCXR_HUMAN	0.755028	0.0696855	0.851019	0.0790029	0.851049	0.0321236	0.84204	0.00304848	1	0	0.74583	0.0386756	2	3	0.0737705
DD19A_HUMAN	0.867792	0.110463	0.904123	0.112305	0.862172	0.172313	0.799114	0.0929514	0.933758	0.108974	0.753276	0.144895	16	25	0.366109
DD19B_HUMAN	0.84293	0.10876	0.840604	0.0751298	0.912492	0.123754	0.820937	0.11686	0.852042	0.176838	0.835556	0.232558	2	2	0.0960334
DDA1_HUMAN	0.99846	0.00217731	0.892923	0.0596624	0.951871	0.0680644	0.765589	0.0265377	0.717528	0.0241362	0.584771	0.0415269	2	2	0.196078
DDAH1_HUMAN	0.964478	0.0548751	0.901531	0.0639766	0.917731	0.0921077	0.817478	0.0420278	0.805612	0.113402	0.644065	0.083289	5	7	0.294737
DDB1_HUMAN	0.872398	0.0804923	0.876577	0.155199	0.965143	0.127674	0.792419	0.200498	0.821653	0.136649	0.691972	0.0704062	21	46	0.214912
DDB2_HUMAN	0.801905	0.124945	0.77427	0.0740632	0.86296	0.107842	0.887415	0.131974	0.884242	0.172175	0.766047	0.0767854	5	6	0.210773
DDI2_HUMAN	0.766818	0.0586665	0.910872	0.120507	0.88181	0.0907465	0.745532	0.171966	0.831812	0.0918355	0.618755	0.0886643	4	4	0.100251
DDX10_HUMAN	0.814633	0.0976217	0.860857	0.111972	0.954616	0.130352	0.801865	0.0839346	0.859865	0.1018	0.698054	0.116824	15	18	0.189714
DDX17_HUMAN	0.942875	0.0326438	0.971246	0.0441712	0.958372	0.0647877	0.790725	0.0920973	0.849522	0.132933	0.78554	0.144247	8	29	0.153846
DDX18_HUMAN	0.851389	0.0625982	0.862967	0.0564457	0.982106	0.0392226	0.914657	0.0631463	0.900826	0.0938916	0.749685	0.0869419	17	40	0.291045
DDX1_HUMAN	0.847375	0.0936663	0.829699	0.0885477	0.97141	0.0468192	0.813384	0.105513	0.852648	0.160334	0.713937	0.147338	28	63	0.447297
DDX20_HUMAN	0.849627	0.073677	0.854271	0.116159	0.970721	0.0770542	0.867647	0.0854266	0.845925	0.0853859	0.693617	0.100799	9	9	0.139563
DDX21_HUMAN	0.812561	0.100308	0.812111	0.0857731	0.998173	0.0098824	0.876696	0.0890937	0.721863	0.157593	0.543127	0.147484	31	95	0.422733
DDX23_HUMAN	0.874247	0.190491	0.872272	0.189095	0.930455	0.174396	0.735483	0.125693	0.799468	0.116294	0.593778	0.0869947	18	25	0.22561
DDX24_HUMAN	0.826128	0.160453	0.829049	0.17153	0.920564	0.155425	0.805801	0.100614	0.828262	0.1079	0.677878	0.10896	19	27	0.240978
DDX27_HUMAN	0.814137	0.0702671	0.815358	0.104123	0.943099	0.0713944	0.872003	0.123521	0.879204	0.15318	0.692044	0.101135	13	19	0.179648
DDX31_HUMAN	0.871783	0.0825274	0.83536	0.0403036	0.972154	0.0571688	0.84258	0.0694392	0.843901	0.133293	0.749797	0.103223	9	10	0.150411
DDX3X_HUMAN	0.880327	0.0753296	0.941261	0.0480129	0.98793	0.0306877	0.758603	0.0841764	0.786217	0.121677	0.765485	0.115682	13	46	0.271903
DDX41_HUMAN	0.789298	0.0929578	0.787162	0.0865953	0.84376	0.220956	0.830901	0.0336662	0.937252	0.0887386	0.773932	0.0101389	2	2	0.0273312
DDX42_HUMAN	0.846036	0.0821378	0.856889	0.084935	1	0	0.813868	0.0601701	0.709422	0.141032	0.541907	0.070338	12	23	0.21855
DDX46_HUMAN	0.851446	0.0898097	0.824496	0.0949488	0.987657	0.0377607	0.809739	0.0900852	0.811534	0.0902338	0.642855	0.102561	26	39	0.260912
DDX47_HUMAN	0.901934	0.0610797	0.810663	0.13247	0.982359	0.0432124	0.711685	0.109033	0.779781	0.10811	0.671079	0.0800193	6	9	0.169231
DDX49_HUMAN	0.933405	0.133189	0.816401	0.0835432	0.894731	0.110392	0.831032	0.0988258	0.844464	0.0868453	0.771743	0.0371837	4	5	0.10352
DDX50_HUMAN	0.874362	0.0852767	0.850004	0.0818753	0.964766	0.0400761	0.831342	0.0926093	0.889862	0.0938655	0.661353	0.150062	9	10	0.151967
DDX51_HUMAN	0.773116	0.0876511	0.80096	0.07132	1	0	0.828554	0.11131	0.802607	0.0857622	0.747432	0.0860315	4	4	0.0585586
DDX52_HUMAN	0.880398	0.0776209	0.837458	0.117696	0.943098	0.0660825	0.722262	0.12446	0.932923	0.0899311	0.789103	0.0687571	4	5	0.100167
DDX54_HUMAN	0.87253	0.0802631	0.822057	0.0935277	0.965913	0.0381139	0.875987	0.10061	0.901701	0.0804868	0.687214	0.09985	9	12	0.115778
DDX55_HUMAN	0.905313	0.109078	0.930916	0.059938	0.984464	0.0189695	0.816003	0.0827225	0.87732	0.0769647	0.588287	0.00741764	3	3	0.0366667
DDX56_HUMAN	0.811545	0.0406907	0.832128	0.128546	0.988406	0.0259244	0.80072	0.0386671	0.826005	0.0542259	0.633849	0.0339082	5	7	0.102377
DDX58_HUMAN	0.791772	0.209629	0.818262	0.157619	0.874291	0.191617	0.758958	0.240132	0.833914	0.114765	0.853859	0.103788	4	4	0.0432432
DDX5_HUMAN	0.885426	0.0811265	0.907807	0.0835522	0.998515	0.00514585	0.637129	0.0595352	0.54327	0.0602299	0.485225	0.0816324	12	36	0.180782
DDX6_HUMAN	0.901554	0.103471	0.877411	0.0856802	0.998759	0.00350371	0.730673	0.0786154	0.725651	0.0412247	0.613346	0.0832299	8	13	0.233954
DECR_HUMAN	0.788446	0.0984192	0.826796	0.0723112	0.876323	0.0882193	0.824066	0.128768	0.962809	0.05791	0.900946	0.0825247	10	17	0.420896
DEGS1_HUMAN	0.856376	0.203115	0.827168	0.0662385	0.899609	0.0205285	0.702925	0.00633069	0.906984	0.131545	0.908948	0.0282593	2	4	0.0681115
DEK_HUMAN	0.875054	0.0888579	0.898714	0.0673666	0.976245	0.0426853	0.853622	0.0687237	0.928671	0.0838379	0.64809	0.114433	11	30	0.317333
DEN4C_HUMAN	0.81599	0.134093	0.820414	0.122138	0.888883	0.0704563	0.763833	0.0816803	0.953819	0.0852297	0.823042	0.0921204	7	9	0.0430365
DENR_HUMAN	0.857386	0.0466856	0.879973	0.0939821	0.922544	0.0890578	0.887095	0.071768	0.870777	0.0725446	0.628933	0.0697921	6	12	0.30303
DEOC_HUMAN	0.85981	0.0543299	0.941091	0.0398885	0.997607	0.00535058	0.836356	0.107103	0.840929	0.135303	0.761765	0.0851332	5	6	0.257862
DESP_HUMAN	0.920415	0.09341	0.87899	0.108808	0.932741	0.0944408	0.765226	0.135637	0.812634	0.130326	0.715462	0.122227	22	23	0.0759317
DEST_HUMAN	0.892472	0.0367441	0.856037	0.0802688	1	0	0.776821	0.0918553	0.788059	0.0755102	0.707814	0.100471	8	62	0.515152
DFFA_HUMAN	0.928593	0.0659236	0.895358	0.0433038	0.957213	0.0691833	0.81106	0.0581105	0.647639	0.15255	0.533291	0.204601	5	10	0.1571
DFNA5_HUMAN	0.852174	0.0885597	0.805603	0.103802	0.998035	0.00520001	0.784923	0.0776197	0.786316	0.104782	0.648217	0.0931771	7	10	0.131048
DGC14_HUMAN	0.978377	0.0305798	0.884256	0.0816857	0.955674	0.0626861	0.691081	0.000717111	0.824928	0.105641	0.680642	0.153614	2	2	0.039916
DGKA_HUMAN	0.724753	0.158613	0.664875	0.0628322	0.764438	0.146223	0.818312	0.0470187	1	0	0.856992	0.0267378	2	2	0.0326531
DGLB_HUMAN	0.743115	0.113295	0.652729	0.129095	0.854775	0.133914	0.835423	0.0412367	0.970532	0.0510408	0.851427	0.142594	3	4	0.0446429
DHAK_HUMAN	0.881875	0.125525	0.939723	0.0537532	0.960897	0.057063	0.879847	0.0991618	0.856101	0.123719	0.698601	0.1273	8	10	0.184348
DHB11_HUMAN	0.898459	0.127296	0.772165	0.0799979	0.843818	0.0803451	0.787949	0.0832225	0.897934	0.153591	0.89614	0.102917	4	5	0.133333
DHB12_HUMAN	0.690241	0.0729688	0.711873	0.0871649	0.816285	0.0956628	0.771649	0.0708182	0.957271	0.0929469	0.826596	0.142439	10	16	0.339744
DHB4_HUMAN	0.698365	0.205279	0.742423	0.120584	0.875329	0.104797	0.788919	0.131587	0.950451	0.119313	0.866509	0.0849618	16	39	0.267663
DHC24_HUMAN	0.881748	0.0781078	0.889187	0.102671	0.990687	0.0161305	0.714071	0.0195655	0.881769	0.0930539	0.894563	0.119761	3	5	0.0678295
DHCR7_HUMAN	0.831619	0.0110891	0.781198	0.0177357	0.902742	0.0684783	0.714079	0.0599857	0.964065	0.0320915	1	0	2	7	0.0610526
DHE3_HUMAN	0.79518	0.0672635	0.782435	0.083724	0.900273	0.0762115	0.807956	0.0589577	0.98707	0.0283515	0.912187	0.0663524	15	44	0.367384
DHPR_HUMAN	0.865867	0.0481401	0.856685	0.1258	0.969464	0.0404273	0.880001	0.140793	0.883604	0.0835573	0.754992	0.0984961	7	12	0.467213
DHRS4_HUMAN	0.682634	0.0846062	0.757397	0.0763287	0.860177	0.130263	0.768093	0.104933	0.890362	0.245157	0.780118	0.11859	5	6	0.219424
DHRS7_HUMAN	0.661998	0.129748	0.658223	0.130741	0.805794	0.0972589	0.755526	0.10839	0.9908	0.0189057	0.942329	0.0600752	5	7	0.182891
DHSA_HUMAN	0.919011	0.0561614	0.902443	0.0610958	0.979156	0.0543566	0.738778	0.0825912	0.737153	0.113949	0.636521	0.0855432	10	23	0.209337
DHSB_HUMAN	0.789197	0.11552	0.818871	0.0866254	0.887048	0.0653223	0.860586	0.098712	0.999795	0.000542489	0.732092	0.0844131	7	11	0.25
DHSO_HUMAN	0.78664	0.103004	0.872742	0.0812258	0.996592	0.009638	0.822716	0.13407	0.749533	0.109909	0.590488	0.0949334	8	19	0.210084
DHX15_HUMAN	0.82461	0.115843	0.883447	0.0848954	0.957989	0.127273	0.822789	0.0841787	0.822212	0.08877	0.645372	0.0741634	13	32	0.222642
DHX16_HUMAN	0.832845	0.0581061	0.829181	0.0544439	0.94597	0.077096	0.834819	0.145443	0.853111	0.0973822	0.639337	0.0706053	6	7	0.0585975
DHX29_HUMAN	0.833518	0.0739036	0.86551	0.109606	0.98002	0.0624105	0.841269	0.11307	0.861068	0.105339	0.717226	0.0918895	25	33	0.187728
##DHX29_HUMAN	0.915217	0.111396	0.774176	0.0948051	0.990204	0.0169675	0.764419	0.150629	0.741879	0.0731772	0.645968	0.130728	3	4	0.0211833
DHX30_HUMAN	0.846754	0.0857677	0.893474	0.0940837	0.971714	0.0618463	0.744626	0.0827424	0.658013	0.10316	0.517798	0.0598038	20	22	0.18928
DHX34_HUMAN	0.895792	0.0898932	0.926628	0.0577861	1	0	0.90944	0.104389	0.859922	0.0665175	0.69293	0.132104	3	6	0.0218723
DHX36_HUMAN	0.877605	0.101304	0.895518	0.0887108	0.973795	0.0611153	0.806245	0.103767	0.868229	0.0850571	0.744045	0.118126	15	20	0.19246
DHX37_HUMAN	0.827057	0.0809963	0.876565	0.0474751	0.970644	0.0719073	0.80511	0.114262	0.800888	0.104283	0.650837	0.0944984	6	6	0.0587727
DHX57_HUMAN	0.857048	0.0980148	0.893316	0.154469	0.924673	0.111517	0.781991	0.144429	0.748523	0.153713	0.657685	0.15079	6	8	0.0519481
DHX8_HUMAN	0.913109	0.114881	0.898252	0.143634	0.916719	0.0800535	0.707325	0.119998	0.605558	0.0979635	0.484616	0.0724546	10	11	0.0909836
DHX9_HUMAN	0.855581	0.0825777	0.885337	0.0869134	0.980444	0.0454584	0.765496	0.116905	0.764219	0.125794	0.674374	0.133194	24	80	0.296063
DHYS_HUMAN	0.876307	0.12377	0.956538	0.0669794	0.966513	0.0682822	0.75573	0.196724	0.682942	0.0916693	0.533352	0.0616086	6	6	0.235772
DI3L2_HUMAN	0.867136	0.105458	0.826938	0.0886066	0.991832	0.0200068	0.747894	0.125094	0.802657	0.100534	0.662445	0.103135	6	6	0.0960452
DIAP1_HUMAN	0.816681	0.0469233	0.906937	0.0599564	0.989726	0.0380812	0.822589	0.0658715	0.754441	0.0819829	0.634277	0.0641756	31	64	0.250786
DIAP2_HUMAN	0.739165	0.0923408	0.797679	0.0892938	0.970518	0.0600255	0.831522	0.0788857	0.949187	0.0611149	0.789776	0.0650215	9	11	0.0817439
DIAP3_HUMAN	0.926658	0.0911946	0.834579	0.12276	0.978044	0.0524761	0.743977	0.114796	0.706952	0.102443	0.575913	0.092813	19	23	0.169321
DIC_HUMAN	0.771427	0.00511137	0.805796	0.138668	0.85318	0.0888752	0.760059	0.158883	1	0	0.782709	0.0116462	2	2	0.0905923
DIDO1_HUMAN	0.850733	0.130727	0.883838	0.0888537	0.976349	0.0501763	0.777791	0.114753	0.762038	0.103026	0.591282	0.0808764	25	31	0.121875
DIEXF_HUMAN	0.92385	0.0700636	0.933736	0.0500692	0.939106	0.0635663	0.837902	0.0870158	0.900391	0.105722	0.737757	0.152749	7	7	0.125661
DIM1_HUMAN	0.8491	0.0819878	0.835902	0.0956665	0.979746	0.0505335	0.832049	0.059136	0.866159	0.0891984	0.739675	0.0784952	8	10	0.313099
DIP2B_HUMAN	0.794417	0.0461247	0.813237	0.0457563	1	0	0.69316	0.082314	0.596006	0.0849054	0.49604	0.128715	6	6	0.0564721
DIRA1_HUMAN	0.953554	0.0656846	0.774825	0.0335842	0.947985	0.0735609	0.819053	0.0774433	0.796355	0.223926	0.63901	0.306218	2	3	0.0757576
DJB11_HUMAN	0.434188	0.0921749	0.467073	0.119324	0.542115	0.142318	0.789882	0.0730507	0.988599	0.031508	0.880567	0.0791717	10	20	0.290503
DJB12_HUMAN	0.873382	0.0883484	0.834795	0.119356	0.830571	0.145674	0.905173	0.0671893	0.786271	0.179684	0.782686	0.200714	4	6	0.12
DJC10_HUMAN	0.562683	0.11304	0.600172	0.119373	0.617669	0.114201	0.651699	0.0974625	0.88163	0.086855	0.947613	0.104775	4	5	0.0680958
DJC11_HUMAN	0.798549	0.048867	0.851926	0.0588465	0.943425	0.0511121	0.768345	0.0903919	0.934607	0.148918	0.896697	0.0627174	6	9	0.128801
DJC13_HUMAN	0.837204	0.113763	0.854488	0.0844074	0.977232	0.0328469	0.854107	0.0726077	0.904633	0.087517	0.781946	0.0830949	12	14	0.0481498
DJC15_HUMAN	0.979503	0.0289873	0.869836	0.0654832	0.842227	0.223125	0.727706	0.165195	0.619762	0.308912	0.521896	0.259081	2	4	0.0933333
DJC17_HUMAN	0.799275	0.0827558	0.839219	0.0689765	1	0	0.83921	0.078995	0.742941	0.0641635	0.606728	0.0678972	5	7	0.233553
DJC21_HUMAN	0.787092	0.153993	0.785522	0.135862	0.951665	0.0589631	0.857351	0.119362	0.879235	0.129961	0.687615	0.160638	5	7	0.12806
DKC1_HUMAN	0.848158	0.0856398	0.807262	0.0885331	0.976705	0.0437051	0.871316	0.0526079	0.946421	0.0574405	0.717617	0.0869128	10	27	0.214008
DLDH_HUMAN	0.79096	0.0752477	0.808026	0.0911311	0.925434	0.0678292	0.853604	0.0598832	0.972879	0.0750337	0.828384	0.0435026	15	45	0.312377
DLG1_HUMAN	0.873847	0.108995	0.852158	0.0507712	0.931137	0.0985992	0.885277	0.0888339	0.838772	0.104221	0.689245	0.0642409	7	8	0.0918142
DLG3_HUMAN	0.98351	0.0185515	0.898784	0.0975249	0.851586	0.184964	0.633916	0.0533212	0.699616	0.0279507	0.650465	0.116697	3	3	0.0722154
DLG5_HUMAN	0.828743	0.194287	0.869641	0.122948	0.843528	0.298511	0.793573	0.163707	0.959669	0.0516919	0.777291	0.066344	5	8	0.0203231
DLGP5_HUMAN	0.963976	0.0417108	0.918805	0.0555507	0.936646	0.086478	0.715307	0.15788	0.649277	0.119995	0.536946	0.059324	4	5	0.0378251
DLRB1_HUMAN	0.915277	0.0740978	0.775357	0.0756222	0.932746	0.0198962	0.846275	0.216906	0.860787	0.140978	0.714828	0.150954	4	6	0.614583
DMAP1_HUMAN	0.795022	0.116934	0.853634	0.102187	0.900413	0.181791	0.802605	0.173243	0.828975	0.172222	0.685885	0.137953	6	6	0.149893
DMD_HUMAN	0.968963	0.0139836	0.88883	0.00978912	1	0	0.658732	0.222278	0.641144	0.0890557	0.519514	0.0686105	3	4	0.00895522
DMXL1_HUMAN	0.82208	0.0568096	0.808952	0.100449	0.933002	0.0858119	0.898591	0.0763522	0.988512	0.0160997	0.775335	0.125344	5	8	0.0161876
DNAL1_HUMAN	0.990218	0.0138343	0.977573	0.0250907	0.985751	0.0201505	0.777882	0.0828332	0.831566	0.070511	0.791418	0.0591594	2	2	0.142105
DNJA1_HUMAN	1	0	0.833257	0.0640012	0.704163	0.100574	0.39229	0.0701073	0.462746	0.0703881	0.41262	0.0498038	12	42	0.337531
DNJA2_HUMAN	0.920416	0.0585541	0.884524	0.111512	0.964272	0.0695843	0.796241	0.0678993	0.888381	0.083975	0.771854	0.0519291	10	27	0.305825
DNJA3_HUMAN	0.786304	0.10752	0.721139	0.117453	0.791832	0.0981164	0.763647	0.0894898	0.975273	0.0635654	0.832586	0.124345	11	17	0.333333
DNJA4_HUMAN	0.966623	0.0817578	0.85767	0.0720422	0.789625	0.0933495	0.676838	0.082057	0.802848	0.136469	0.662373	0.101734	6	7	0.118388
DNJB1_HUMAN	0.952832	0.06388	0.897055	0.108208	0.960883	0.0452896	0.783545	0.0965948	0.838009	0.0803639	0.658157	0.0765404	11	26	0.320588
DNJB4_HUMAN	0.976699	0.0442418	0.915483	0.0596353	0.941859	0.0688683	0.743023	0.144184	0.642499	0.124306	0.459741	0.090292	8	12	0.231454
DNJB6_HUMAN	1	0	0.795949	0.106329	0.629197	0.0336399	0.494298	0.0626192	0.556942	0.138029	0.462266	0.115917	3	3	0.0981595
DNJB9_HUMAN	0.061885	0.00468871	0.0679442	0.00086052	0.19843	0.011778	0.714739	0.0994923	1	0	0.824373	0.0537518	2	2	0.0941704
DNJC1_HUMAN	0.774989	0.091802	0.876602	0.132616	0.818129	0.0627141	0.81987	0.0879422	0.964885	0.0522255	0.890032	0.124502	3	3	0.0776173
DNJC2_HUMAN	0.892241	0.0892037	0.822065	0.0849982	0.994166	0.02021	0.796443	0.0887404	0.88019	0.0897635	0.651751	0.118743	12	13	0.233494
DNJC3_HUMAN	0.358846	0.0637787	0.342373	0.0572583	0.449953	0.0719748	0.754339	0.085862	1	0	0.81321	0.075806	16	23	0.329365
DNJC5_HUMAN	0.801797	0.107159	0.819199	0.076474	0.893057	0.0995966	0.792482	0.0630484	0.983975	0.0264573	0.829021	0.0795277	5	6	0.19697
DNJC7_HUMAN	0.87045	0.103865	0.835951	0.113543	0.970948	0.058989	0.833047	0.108381	0.806448	0.0843569	0.633636	0.0747864	18	33	0.37247
DNJC8_HUMAN	0.878734	0.0907112	0.885426	0.076188	0.988329	0.0201824	0.821709	0.104218	0.796225	0.075724	0.539368	0.0800242	12	24	0.407115
DNJC9_HUMAN	0.810845	0.108304	0.861386	0.0399327	0.999702	0.000895004	0.822524	0.106874	0.765513	0.100412	0.543678	0.0795981	9	13	0.365385
DNLI1_HUMAN	0.800994	0.120455	0.858035	0.103634	0.982752	0.0553755	0.663446	0.129101	0.651072	0.184299	0.591383	0.147406	14	21	0.21654
DNLI3_HUMAN	0.722145	0.132139	0.810478	0.129529	0.834431	0.159339	0.810288	0.114503	0.954825	0.0736261	0.796018	0.101429	17	18	0.175421
DNLI4_HUMAN	0.787905	0.0548006	0.796403	0.120003	0.961647	0.0605396	0.797546	0.0807049	0.963992	0.0471053	0.794696	0.0613458	7	7	0.090011
DNM1L_HUMAN	0.853003	0.0684053	0.870637	0.0716163	0.983534	0.0438756	0.83003	0.104948	0.810557	0.0660664	0.68999	0.10019	17	25	0.330163
DNMBP_HUMAN	0.866379	0.0933609	0.860713	0.123974	0.932479	0.0614724	0.85581	0.116712	0.777258	0.194299	0.598974	0.0627183	3	3	0.0196576
DNMT1_HUMAN	0.945672	0.0761529	0.90713	0.0793962	0.929918	0.0840682	0.633353	0.106811	0.559284	0.128513	0.449105	0.103024	22	26	0.152847
DNPEP_HUMAN	0.765596	0.0713449	0.706462	0.112054	0.894971	0.0484361	0.804347	0.044811	1	0	0.720322	0.0395532	2	2	0.0568421
DOC10_HUMAN	0.835103	0.119361	0.887891	0.105053	0.95039	0.149624	0.734503	0.0954926	0.689168	0.114078	0.560422	0.0828453	10	10	0.0443733
DOC11_HUMAN	0.875676	0.0818419	0.93203	0.0639983	0.963692	0.0462067	0.850591	0.0589568	0.929578	0.0709486	0.857937	0.1557	6	11	0.0303907
DOCK1_HUMAN	0.789751	0.104267	0.780827	0.135164	0.907133	0.0923841	0.831163	0.0863043	0.94151	0.111297	0.757665	0.119689	7	8	0.0252011
DOCK5_HUMAN	0.899188	0.0805493	0.878387	0.103565	0.968043	0.0437891	0.8031	0.0544941	0.853592	0.0852646	0.735654	0.0997941	16	17	0.0807487
DOCK7_HUMAN	0.848451	0.107804	0.794007	0.109229	0.933969	0.0634828	0.757186	0.164538	0.944215	0.0704613	0.786131	0.087872	14	16	0.0831776
DOCK9_HUMAN	0.785679	0.146715	0.805838	0.0299563	0.79973	0.346878	0.812756	0.149686	0.914684	0.0897746	0.815613	0.0986856	3	3	0.0125665
DOPD_HUMAN	0.791241		0.856027		1		0.784106		0.640921		0.661686		1	3	0.0677966
DP13A_HUMAN	0.874912	0.0933278	0.872697	0.10333	0.945622	0.0665059	0.813722	0.0943063	0.874915	0.143081	0.733575	0.0886373	6	6	0.121298
DP13B_HUMAN	0.911796	0.0829377	0.800251	0.137182	0.927516	0.075476	0.801648	0.0332682	0.922979	0.0522971	0.944973	0.0492762	3	3	0.0677711
DPCD_HUMAN	0.808946	0.0481591	0.721783	0.0759367	0.986994	0.0225265	0.842706	0.153297	0.945849	0.0628797	0.754347	0.0694461	3	3	0.142857
DPH5_HUMAN	0.812537	0.0386707	0.855093	0.092639	0.975714	0.0339485	0.856997	0.0222334	0.9078	0.130391	0.936748	0.0894524	2	2	0.0982456
DPM1_HUMAN	0.828408	0.0855064	0.760827	0.0556603	0.867033	0.0480307	0.759965	0.079911	1	0	0.887714	0.0615203	5	10	0.203846
DPOA2_HUMAN	0.898627	0.0698593	0.947886	0.0652022	0.979701	0.0401916	0.71473	0.0785348	0.838758	0.0760247	0.715799	0.0701764	7	11	0.187291
DPOD1_HUMAN	0.859296	0.0853234	0.893294	0.0860641	0.999317	0.00226442	0.739882	0.0532682	0.76145	0.0937367	0.625506	0.07979	11	11	0.115628
DPOD2_HUMAN	0.884237	0.0927874	0.860553	0.0817123	0.994453	0.0124039	0.6869	0.0877076	0.725853	0.0486149	0.68376	0.0602978	5	5	0.166311
DPOD3_HUMAN	0.863841	0.107691	0.883073	0.0945793	0.943668	0.0872096	0.800002	0.120654	0.875672	0.108325	0.649379	0.0999263	13	18	0.281116
DPOE1_HUMAN	0.911371	0.0788522	0.931805	0.0955514	0.933552	0.0664806	0.618187	0.0442493	0.633573	0.101726	0.56084	0.0791491	6	6	0.0275591
DPOE3_HUMAN	0.947624	0.0162697	0.968119	0.0450868	0.935071	0.0918235	0.734112	0.0506972	0.756113	0.0837656	0.511597	0.0472688	2	5	0.129252
DPOG1_HUMAN	0.706003	0.10352	0.769916	0.157547	1	0	0.751647	0.0327843	0.735089	0.0534264	0.62708	0.00406311	2	2	0.0112994
DPOG2_HUMAN	0.679399	0.162514	0.758885	0.170736	0.878454	0.210524	0.678592	0.101699	0.917822	0.0950542	0.618355	0.123744	3	4	0.0329897
DPOLA_HUMAN	0.872175	0.184486	0.88162	0.170862	0.882834	0.205346	0.701974	0.0932787	0.785799	0.107661	0.656365	0.111988	24	35	0.19015
DPOLB_HUMAN	0.66649	0.093037	0.667557	0.123245	0.83712	0.0365791	0.852483	0.125954	0.976826	0.0518196	0.889966	0.0888437	5	5	0.214925
DPP3_HUMAN	0.849087	0.101682	0.884502	0.0716515	1	0	0.783205	0.110272	0.751514	0.090212	0.615463	0.0694784	11	15	0.203528
DPP9_HUMAN	0.893924	0.0687078	0.854934	0.0668445	0.951002	0.0708032	0.878437	0.0964716	0.885109	0.0967587	0.720184	0.0694867	10	15	0.126304
DPY30_HUMAN	0.922687	0.109337	0.839071	0.0667237	0.991192	0.012456	0.746877	0.0618758	0.726593	0.0199759	0.632261	0.0860997	2	4	0.232323
DPYD_HUMAN	0.838719	0.119139	0.948177	0.0713378	0.894754	0.103274	0.882184	0.0620299	0.710084	0.219463	0.61112	0.165214	5	5	0.0390244
DPYL1_HUMAN	0.814405	0.0628607	0.80598	0.0849131	0.96205	0.0759006	0.747075	0.147596	0.807173	0.135727	0.718191	0.139789	4	6	0.0839161
DPYL2_HUMAN	0.883756	0.114513	0.943579	0.0772812	0.963384	0.0426289	0.773008	0.0892547	0.839036	0.0940638	0.72211	0.0941517	12	19	0.302448
DPYL3_HUMAN	0.804597	0.0824342	0.790349	0.0821836	0.998234	0.00684016	0.808652	0.122482	0.756687	0.0861428	0.667534	0.0734168	15	48	0.461404
DREB_HUMAN	0.795619	0.123598	0.827351	0.0957818	0.995708	0.0127747	0.759125	0.0827758	0.602892	0.136111	0.479001	0.0766032	12	28	0.249615
DRG1_HUMAN	0.842652	0.111175	0.867347	0.0886608	0.970369	0.0498127	0.808634	0.122831	0.7749	0.120401	0.59302	0.0929843	10	17	0.373297
DRG2_HUMAN	0.845336	0.0821263	0.838252	0.0737671	0.972976	0.0471192	0.855809	0.055536	0.922202	0.0712362	0.831747	0.101954	10	16	0.304945
DRS7B_HUMAN	0.623113	0.0444535	0.612091	0.0757601	0.718577	0.118852	0.756087	0.0931534	1	0	0.885375	0.0712557	3	3	0.110769
DSCR3_HUMAN	0.834075	0.102917	0.754508	0.108043	0.92877	0.100734	0.73515	0.0325851	0.904662	0.0449308	0.937274	0.088708	2	2	0.104377
DSG2_HUMAN	0.706486	0.320021	0.697105	0.317614	0.798536	0.28899	0.776996	0.120527	0.871722	0.164598	0.734841	0.185186	13	22	0.161002
DSN1_HUMAN	0.756254	0.0971327	0.77888	0.0961665	0.953989	0.102883	0.82717	0.0398543	0.926532	0.0915299	0.70531	0.112433	5	6	0.11236
DSRAD_HUMAN	0.847467	0.086745	0.876541	0.115993	0.966574	0.0532417	0.814352	0.0857424	0.918644	0.091239	0.751112	0.0946287	27	42	0.232463
DTD1_HUMAN	0.814345	0.0842066	0.847885	0.105663	0.843107	0.127902	0.848333	0.115189	0.985851	0.018104	0.730629	0.13092	4	6	0.157895
DTL_HUMAN	0.977713	0.0311164	0.78881	0.0106965	0.952899	0.0597339	0.507834	0.0884687	0.603698	0.068031	0.446531	0.0725393	5	5	0.0712329
DTWD1_HUMAN	0.820297	0.111767	0.898801	0.0436139	1	0	0.75321	0.230492	0.797802	0.190822	0.801512	0.0619542	3	3	0.134868
DTX2_HUMAN	0.982331	0.0249883	0.819539	0.0407584	0.884999	0.0407731	0.76745	0.208734	0.8687	0.185686	0.789222	0.0140521	2	2	0.022508
DUS12_HUMAN	0.77731	0.16437	0.772218	0.0662599	0.962294	0.0731405	0.837642	0.111413	0.972469	0.0450553	0.766179	0.0932533	6	6	0.170588
DUS1L_HUMAN	0.889551	0.0357361	0.771221	0.0570381	1	0	0.676801	0.0776675	0.82633	0.0161826	0.698587	0.0326499	2	2	0.0443975
DUS2L_HUMAN	0.877263	0.106482	0.871556	0.112755	0.952782	0.0653941	0.807568	0.120428	0.813466	0.114215	0.811773	0.0929189	3	3	0.0507099
DUS3L_HUMAN	0.801401	0.000897485	0.792492	0.123805	1	0	0.824566	0.0163176	0.792829	0.116294	0.761218	0.0694824	2	2	0.0507692
DUT_HUMAN	0.798657	0.161675	0.771601	0.141613	0.866081	0.18939	0.675232	0.0916992	0.781998	0.308301	0.583047	0.158555	2	4	0.166667
DX39A_HUMAN	0.822547	0.0640713	0.835026	0.113839	0.992748	0.0226801	0.861191	0.0782926	0.932834	0.0592892	0.763322	0.0908292	10	38	0.192037
DX39B_HUMAN	0.810198	0.103601	0.823379	0.0772999	1	0	0.841824	0.0880675	0.753544	0.117365	0.69177	0.065763	5	10	0.142523
DYH10_HUMAN	0.713275	0.0870725	0.776564	0.0620968	0.941081	0.0615794	0.782969	0.212452	0.869175	0.199758	0.699478	0.175493	3	6	0.00357862
##DYH14_HUMAN	0.554721	0.383753	0.694347	0.488323	0.650844	0.466444	0.67175	0.326044	0.65035	0.282485	0.730834	0.235216	3	3	0.00598802
DYH14_HUMAN	0.851281	0.132367	0.915141	0.0825412	0.868406	0.147116	0.720995	0.0813773	0.770319	0.178019	0.654833	0.163095	3	6	0.0045623
DYH3_HUMAN	0.663629	0.395011	0.697664	0.35245	0.730065	0.368503	0.874166	0.142961	0.930144	0.0607758	0.745393	0.0659894	3	3	0.00461613
DYH5_HUMAN	0.791125	0.251825	0.830054	0.230179	0.800663	0.257762	0.801722	0.154026	0.925283	0.0845243	0.58799	0.199391	5	9	0.00627163
DYH6_HUMAN	0.591268	0.397402	0.99251	0.0115056	0.620272	0.387085	0.58966	0.362618	0.713749	0.434349	0.516287	0.288462	3	4	0.0036075
DYHC1_HUMAN	0.793128	0.0967544	0.806746	0.0888962	0.912604	0.110403	0.873365	0.0959694	0.937681	0.0869457	0.82251	0.0982712	114	228	0.31059
##DYHC1_HUMAN	0.584871	0.385882	0.831518	0.192803	0.891181	0.132933	0.709656	0.133645	0.690803	0.213174	0.731479	0.257354	5	5	0.00731812
DYL1_HUMAN	0.793383	0.325965	0.744041	0.254399	0.946737	0.1191	0.694733	0.218035	0.799452	0.203349	0.631589	0.210462	5	17	0.640449
DYL2_HUMAN	0.992553		0.986048		1		0.90573		0.863075		0.639993		1	2	0.0786517
DYLT1_HUMAN	0.851521		0.696504		1		0.899266		0.855412		0.925598		1	1	0.141593
DYN1_HUMAN	0.831502	0.104298	0.830802	0.0955321	0.9967	0.00872988	0.817923	0.126688	0.934653	0.0526648	0.832937	0.0738499	7	9	0.087963
DYN2_HUMAN	0.791564	0.102698	0.814913	0.0952704	0.935024	0.0965147	0.84935	0.109711	0.923929	0.0899242	0.827857	0.0835991	11	16	0.183908
DYR_HUMAN	0.834012	0.0600167	0.961432	0.046075	0.939592	0.0824861	0.666629	0.0846936	0.832688	0.113593	0.747253	0.0916068	5	11	0.320856
DYSF_HUMAN	0.745693	0.0084538	0.750722	0.0501035	0.981692	0.0317099	0.712608	0.140159	0.842466	0.19208	0.745425	0.290432	3	7	0.0125
DYST_HUMAN	0.855755	0.140028	0.879459	0.112374	0.95309	0.103258	0.774581	0.135919	0.755851	0.131643	0.620353	0.119754	96	113	0.132365
##DYST_HUMAN	0.843854	0.0902134	0.899945	0.0882761	0.967467	0.0513225	0.771269	0.101987	0.792799	0.111997	0.612419	0.129899	6	7	0.00673712
E2AK2_HUMAN	0.867472	0.0818309	0.892838	0.0568059	0.983419	0.0258471	0.78671	0.0918998	0.914781	0.102889	0.784107	0.092073	16	24	0.277677
E2AK4_HUMAN	0.893781	0.124713	0.802827	0.186997	0.924929	0.0752972	0.747135	0.0775914	0.981695	0.0364623	0.834739	0.141624	4	4	0.0327471
E41L1_HUMAN	0.791393	0.129391	0.790579	0.147467	0.856488	0.123273	0.840029	0.107677	0.917357	0.114195	0.759875	0.159348	14	17	0.197503
E41L2_HUMAN	0.870032	0.100385	0.900761	0.107033	0.949114	0.103016	0.808005	0.13018	0.782234	0.121907	0.622637	0.107459	29	38	0.338308
E7EVA0_HUMAN	0.820062	0.090621	0.792044	0.0810218	0.980675	0.048054	0.89183	0.0775243	0.850877	0.0885824	0.537995	0.142815	24	35	0.120157
E9PQQ4_HUMAN	0.635523		1		0.615969		0.5496		0.547535		0.354094		1	1	0.0701754
EAF6_HUMAN	0.809197		0.964928		1		0.66442		0.702804		0.575554		1	2	0.115183
EAPP_HUMAN	0.957249	0.0533686	0.880412	0.0226058	0.956386	0.0616796	0.805902	0.0680588	0.899354	0.142336	0.778942	0.216502	2	3	0.0947368
EBP2_HUMAN	0.855663	0.0862905	0.824561	0.0722474	0.983757	0.0475379	0.888703	0.0847416	0.871193	0.0819433	0.657987	0.0870864	9	18	0.264706
ECE1_HUMAN	0.936792	0.0587766	0.914445	0.0492774	0.967723	0.0632455	0.728468	0.1431	0.784803	0.105273	0.76003	0.0992396	9	20	0.190909
ECH1_HUMAN	0.773685	0.0564327	0.74692	0.0583934	0.81812	0.0493748	0.740935	0.0654498	0.968082	0.0495522	0.916108	0.0805505	10	26	0.396341
ECHA_HUMAN	0.837895	0.104203	0.83194	0.113143	0.972308	0.0579769	0.815667	0.0935933	0.913888	0.0865338	0.822769	0.111071	30	99	0.498034
ECHB_HUMAN	0.794692	0.121027	0.823413	0.0986847	0.917857	0.0936332	0.851939	0.0802671	0.955224	0.103849	0.839453	0.108211	12	23	0.348101
ECHD1_HUMAN	0.89876	0.108421	0.866325	0.0941882	0.982681	0.0302797	0.823264	0.0766189	0.839058	0.133575	0.720423	0.0711729	5	8	0.18241
ECHM_HUMAN	0.786901	0.0898083	0.809906	0.113663	0.899696	0.162684	0.796985	0.13358	0.959915	0.0689467	0.827243	0.115849	14	35	0.641379
ECI1_HUMAN	0.584166	0.0442129	0.637578	0.129607	0.776366	0.0425932	0.725878	0.0582981	0.96871	0.0442511	0.927122	0.103065	2	6	0.109272
ECI2_HUMAN	0.715088	0.10168	0.76748	0.0894694	0.853227	0.109841	0.741322	0.0990198	0.941278	0.107162	0.857559	0.107417	11	18	0.431472
ECM29_HUMAN	0.819852	0.0912702	0.826319	0.0933249	0.961888	0.0523089	0.88318	0.0866318	0.916675	0.0932173	0.816531	0.0960811	34	59	0.23794
ECT2_HUMAN	0.782987	0.390445	0.71033	0.35506	0.692998	0.304572	0.67925	0.175465	0.742706	0.206909	0.625517	0.229556	4	4	0.0317287
EDC3_HUMAN	0.811554	0.0782923	0.77636	0.102833	0.96018	0.105354	0.75674	0.0897245	0.829614	0.139012	0.706731	0.0546432	7	7	0.222441
EDC4_HUMAN	0.755119	0.0617801	0.742944	0.11969	0.935392	0.141251	0.824519	0.0860291	0.955694	0.0666333	0.736751	0.0151741	5	6	0.0563883
EDF1_HUMAN	0.970061	0.0446888	0.931848	0.0512128	0.914056	0.0563674	0.936176	0.0648212	0.782905	0.101249	0.519584	0.076625	8	19	0.432432
EDIL3_HUMAN	0.346783	0.0338953	0.410799	0.0560187	0.51433	0.0581206	0.6048	0.0907185	0.999884	0.000338323	0.894629	0.0885981	10	25	0.258333
EEA1_HUMAN	0.821868	0.0996528	0.840676	0.117055	0.973478	0.0641126	0.835637	0.0954241	0.807823	0.103093	0.629813	0.0904652	56	70	0.435861
EED_HUMAN	0.768459	0.039525	0.838002	0.0821697	1	0	0.736065	0.0779667	0.811332	0.101988	0.632208	0.100199	4	5	0.0816327
EF1A1_HUMAN	0.831401	0.135853	0.798102	0.140518	0.896145	0.21697	0.710848	0.228414	0.743626	0.246281	0.677344	0.247448	25	438	0.683983
EF1A2_HUMAN	0.770104	0.083584	0.804258	0.133722	1	0	0.775623	0.148435	0.911136	0.0899202	0.670906	0.0680929	4	7	0.153348
EF1B_HUMAN	0.814907	0.0873565	0.809958	0.0918992	1	0	0.846338	0.0625882	0.753973	0.0649699	0.552021	0.0450268	11	59	0.591111
EF1D_HUMAN	0.91093	0.127446	0.863115	0.0975105	0.961556	0.0859623	0.853903	0.0621444	0.748749	0.0485883	0.531708	0.100266	5	20	0.224199
EF1G_HUMAN	0.808452	0.16025	0.846299	0.102726	0.958532	0.131132	0.841587	0.101099	0.782723	0.12465	0.618283	0.145956	10	51	0.258581
EF2K_HUMAN	0.75163	0.08065	0.800903	0.0737806	0.862309	0.127586	0.888709	0.101596	0.966685	0.038497	0.731529	0.0533767	4	4	0.0482759
EF2_HUMAN	0.867365	0.125308	0.855149	0.0801085	0.977478	0.092738	0.83326	0.0828859	0.786479	0.104766	0.637793	0.100548	39	303	0.481352
##EF2_HUMAN	0.938449	0.0706326	0.790148	0.225795	0.874257	0.164309	0.813535	0.207551	0.837613	0.0858554	0.717904	0.120661	4	4	0.0524476
EFGM_HUMAN	0.888218	0.0731142	0.882585	0.0805494	0.990359	0.0237215	0.856225	0.0775118	0.901976	0.0751806	0.738478	0.0554291	15	26	0.268975
EFHD2_HUMAN	0.853393	0.0480045	0.874062	0.0846242	0.965447	0.0631579	0.792159	0.104732	0.762133	0.106917	0.645044	0.169372	7	13	0.275
EFTS_HUMAN	0.843206	0.0612156	0.862373	0.0750966	0.958345	0.0477151	0.829254	0.0547501	0.993225	0.0121135	0.805179	0.10611	9	15	0.283077
EFTU_HUMAN	0.844372	0.0419535	0.849643	0.0632342	0.980917	0.0603473	0.838352	0.0809305	0.8686	0.0778816	0.723646	0.0492113	10	46	0.267699
EGFR_HUMAN	0.839477	0.208909	0.823487	0.185673	0.94662	0.0964484	0.815128	0.121166	0.849971	0.175481	0.672655	0.162149	16	22	0.132231
EGLN1_HUMAN	0.898148	0.096714	0.860167	0.0884007	0.973764	0.0511512	0.69431	0.0542498	0.815029	0.158775	0.656005	0.134078	6	8	0.180751
EGLN_HUMAN	0.89839	0.174713	0.870078	0.0937419	0.876912	0.10724	0.545651	0.0771222	0.781413	0.135881	0.734855	0.126142	5	6	0.101824
EH1L1_HUMAN	0.961602	0.0543032	0.896042	0.134853	0.888068	0.158295	0.733204	0.111295	0.643587	0.224839	0.664208	0.148263	2	3	0.016415
EHBP1_HUMAN	0.920842	0.0698406	0.892246	0.0748262	0.968041	0.055354	0.858649	0.0704905	0.911194	0.0874491	0.623691	0.0523233	3	3	0.0227457
EHD1_HUMAN	0.855084	0.0940322	0.857852	0.100334	0.968591	0.0646306	0.778078	0.0948922	0.87004	0.0998073	0.743065	0.101691	13	23	0.301498
EHD2_HUMAN	0.965834	0.0708607	0.883916	0.043773	0.944672	0.0703233	0.699351	0.0835391	0.819605	0.0906268	0.7607	0.0813479	11	22	0.257827
EHD4_HUMAN	0.766781	0.107533	0.784421	0.0877605	0.911455	0.0701272	0.81454	0.0946477	0.989769	0.0291557	0.831311	0.0716635	10	18	0.225508
EHMT1_HUMAN	0.940814	0.0621012	0.872486	0.0405201	0.977577	0.0501403	0.679373	0.0574208	0.728595	0.0538801	0.537224	0.111904	5	5	0.0346687
EHMT2_HUMAN	0.82418	0.0873589	0.846368	0.142015	0.97779	0.044421	0.662007	0.0709588	0.72677	0.061732	0.5646	0.0686212	4	4	0.0305785
EI2BA_HUMAN	0.850879	0.0460587	0.835834	0.0713798	0.99709	0.00712867	0.895843	0.0708971	0.878982	0.0665971	0.679698	0.0960079	6	18	0.236066
EI2BB_HUMAN	0.933023	0.073021	0.91052	0.0636616	0.930841	0.081714	0.729392	0.0379313	0.853651	0.105096	0.683066	0.0456735	4	6	0.153846
EI2BD_HUMAN	0.872138	0.140173	0.753094	0.0924288	0.915444	0.109485	0.908597	0.0277248	0.953668	0.0558188	0.752317	0.0990741	4	4	0.0936902
EI2BE_HUMAN	0.800708	0.0656907	0.79561	0.0929965	0.886381	0.0941722	0.834282	0.134954	0.945985	0.0918434	0.828357	0.119465	7	7	0.127601
EI2BG_HUMAN	0.822659	0.0601745	0.831907	0.0906388	0.922619	0.0674341	0.860738	0.0892777	0.985219	0.0266832	0.801281	0.0974621	12	20	0.300885
EIF1A_HUMAN	0.813314	0.00104676	0.926759	0.00100633	1	0	0.73626	0.131797	0.753805	0.0796663	0.610073	0.176326	2	2	0.175758
EIF1B_HUMAN	0.900678	0.101152	0.887102	0.0560815	0.931775	0.0313789	1	0	0.790004	0.0834543	0.691799	0.0259057	2	7	0.345133
EIF1_HUMAN	0.897123		1		0.960249		0.952805		0.715888		0.725288		1	3	0.115044
EIF2A_HUMAN	0.844364	0.0643469	0.864938	0.0731915	0.965433	0.105108	0.825264	0.104346	0.905117	0.0844921	0.718468	0.10163	17	26	0.352137
EIF2D_HUMAN	0.806645	0.0943554	0.849121	0.130786	0.889856	0.0964951	0.793484	0.0947944	0.939023	0.103903	0.832185	0.104695	10	11	0.25
EIF3A_HUMAN	0.866866	0.0794355	0.860632	0.104609	0.982415	0.0505623	0.850699	0.0877646	0.746984	0.0847501	0.542947	0.0934531	32	64	0.225036
EIF3B_HUMAN	0.828916	0.0496238	0.904853	0.0994901	0.973937	0.0629423	0.781904	0.141209	0.760102	0.0827051	0.597214	0.0692038	18	35	0.249386
EIF3C_HUMAN	0.915761	0.0729318	0.890664	0.0675745	0.963615	0.0674859	0.856905	0.085448	0.769037	0.0654588	0.560298	0.0788047	22	47	0.269441
EIF3D_HUMAN	0.883014	0.0610127	0.930986	0.0541045	0.988242	0.0246297	0.857459	0.0878173	0.807117	0.0668839	0.614764	0.0818887	9	18	0.209854
EIF3E_HUMAN	0.926197	0.0735298	0.818978	0.0583093	1	0	0.841897	0.106343	0.768773	0.124528	0.55501	0.0555477	8	14	0.21573
EIF3F_HUMAN	0.903742	0.13613	0.9015	0.116621	0.966354	0.0475822	0.788261	0.119139	0.767936	0.111086	0.67947	0.102887	2	4	0.123249
EIF3G_HUMAN	0.803833	0.131332	0.843226	0.125749	0.978562	0.0373099	0.870389	0.0817835	0.811511	0.10272	0.588744	0.125676	13	23	0.3875
EIF3H_HUMAN	0.894903	0.0759294	0.903442	0.0748319	0.956204	0.078813	0.803624	0.0610807	0.758117	0.0990775	0.609106	0.0641877	13	31	0.400568
EIF3I_HUMAN	0.921444	0.0685464	0.84367	0.0502159	0.992811	0.0190212	0.834677	0.104382	0.8235	0.103877	0.698541	0.0981466	7	20	0.32
EIF3J_HUMAN	0.840575	0.0565379	0.873992	0.0835628	0.966586	0.0562979	0.882607	0.127715	0.830113	0.0840971	0.610083	0.0671211	12	29	0.44186
EIF3K_HUMAN	0.747948	0.370963	0.924726	0.0493344	0.877662	0.299666	0.732334	0.257592	0.732954	0.220892	0.570601	0.160067	6	14	0.33945
EIF3L_HUMAN	0.868913	0.0649573	0.889572	0.0705547	0.997739	0.00985708	0.815451	0.0823182	0.755325	0.0814207	0.595667	0.0621479	19	51	0.423759
EIF3M_HUMAN	0.852077	0.123065	0.885892	0.0768025	0.985077	0.0375943	0.77774	0.0993911	0.729049	0.110376	0.6176	0.0822975	13	33	0.473262
ELAV1_HUMAN	0.892167	0.0727612	0.869402	0.0995636	0.998428	0.00415825	0.795428	0.0879703	0.873354	0.0637852	0.699015	0.0596716	7	18	0.266871
ELMD2_HUMAN	0.596571	0.0114551	0.567343	0.0134454	0.633853	0.00891927	0.674388	0.0122236	1	0	0.811356	0.0112718	2	2	0.0614334
ELMO2_HUMAN	0.924605	0.0719349	0.844406	0.114326	0.916694	0.0782928	0.843867	0.0815757	0.973661	0.0412045	0.856638	0.0806129	5	6	0.0708333
ELOA1_HUMAN	0.889719	0.0564737	0.864801	0.0830128	0.974817	0.0761658	0.812401	0.0623131	0.732333	0.148913	0.495884	0.121042	12	13	0.12782
ELOB_HUMAN	0.863011	0.0914647	0.900485	0.0354004	1	0	0.832516	0.0787433	0.87509	0.0762194	0.653767	0.044714	5	18	0.372881
ELOC_HUMAN	0.895998	0.136744	0.919833	0.0683431	0.988334	0.0159771	0.797011	0.0550905	0.945646	0.0529951	0.721186	0.0524569	5	13	0.660714
ELOF1_HUMAN	0.757996	0.00226585	0.867779	0.186988	0.7817	0.308723	0.717882	0.0461195	0.766152	0.101711	0.6359	0.0064659	2	2	0.277108
ELP1_HUMAN	0.82708	0.142352	0.878033	0.0710074	0.968452	0.0499703	0.81475	0.0940698	0.929226	0.0851904	0.847286	0.0838705	23	34	0.210961
ELP2_HUMAN	0.81893	0.102383	0.948562	0.060258	0.956719	0.0519658	0.669892	0.0903915	0.70629	0.0520055	0.689707	0.131061	4	4	0.094431
ELP3_HUMAN	0.786717	0.16785	0.875342	0.100528	0.958663	0.0517603	0.823272	0.0709609	0.922629	0.0848853	0.753574	0.0364423	4	4	0.071298
ELP4_HUMAN	0.926358	0.0559007	0.872503	0.119618	0.903037	0.0906223	0.885576	0.042762	0.873628	0.14428	0.737316	0.156488	3	4	0.0660377
ELYS_HUMAN	0.894764	0.108265	0.908914	0.0769842	0.932745	0.126126	0.785275	0.122661	0.78714	0.155568	0.656859	0.161135	23	30	0.139894
EMAL2_HUMAN	0.557659	0.0779335	0.635366	0.0602763	0.677478	0.0868946	0.756813	0.0031879	1	0	0.823063	0.199023	2	2	0.0308166
EMAL4_HUMAN	0.880408	0.0839755	0.897421	0.09675	0.944246	0.0782308	0.77143	0.0668916	0.864645	0.0936356	0.701639	0.0952961	12	17	0.139653
EMD_HUMAN	0.825779	0.0404411	0.886301	0.0435389	0.984425	0.0220258	0.945626	0.0768965	0.983638	0.0153667	0.827811	0.00245747	2	3	0.0393701
ENAH_HUMAN	0.831532	0.0780011	0.837208	0.0715694	1	0	0.718931	0.0696203	0.597868	0.0493462	0.425559	0.0756007	7	13	0.172589
ENL_HUMAN	0.953301	0.0933979	0.887787	0.0709871	0.85989	0.0920495	0.660689	0.0461192	0.823937	0.12105	0.640202	0.0876248	4	5	0.0644007
ENOA_HUMAN	0.866643	0.0931499	0.895652	0.0638817	0.992785	0.0353445	0.853491	0.054584	0.77636	0.0586147	0.594052	0.072643	24	622	0.723502
##ENOA_HUMAN	0.619246	0.257074	0.720363	0.300164	0.73171	0.360264	0.753443	0.0876574	0.967477	0.0563321	0.765376	0.0997725	3	3	0.0460829
ENOB_HUMAN	0.906392	0.078405	0.867022	0.0797617	0.992206	0.0300496	0.790331	0.107437	0.753253	0.090412	0.56212	0.0992507	15	78	0.440092
ENOF1_HUMAN	0.676238	0.066587	0.662104	0.217849	0.85183	0.129527	0.898227	0.083553	1	0	0.644227	0.05789	2	2	0.0632054
ENOG_HUMAN	0.796837	0.0859652	0.702427	0.0526271	1	0	0.747028	0.139186	0.746245	0.121767	0.697881	0.0290378	2	4	0.0714286
ENOPH_HUMAN	0.975938	0.0378934	0.859586	0.196971	0.95693	0.0521278	0.830649	0.069375	0.84991	0.110645	0.686941	0.108811	6	9	0.318008
ENPLL_HUMAN	0.249409	0.0503878	0.23791	0.0593564	0.298932	0.0906808	0.600387	0.0664808	1	0	0.746789	0.0804053	9	35	0.125313
ENPL_HUMAN	0.308661	0.174844	0.298763	0.165183	0.358917	0.152133	0.597348	0.091427	0.979913	0.083619	0.823206	0.127532	29	262	0.459527
ENSA_HUMAN	0.903033	0.0729003	0.851755	0.06145	0.987356	0.0173567	0.866945	0.100632	0.728253	0.107951	0.532194	0.0815222	5	8	0.479339
ENY2_HUMAN	0.916406	0.123582	0.840303	0.046491	0.95406	0.0635101	0.751616	0.140929	0.774387	0.0891226	0.583612	0.0530661	5	7	0.50495
EP15R_HUMAN	0.817012	0.114086	0.812242	0.105525	0.992635	0.0244262	0.791464	0.0913805	0.768557	0.120716	0.62454	0.115418	11	13	0.163194
EPC2_HUMAN	0.827539	0.243897	0.832992	0.0213559	0.990903	0.0128656	0.669567	0.100343	0.730383	0.174969	0.512021	0.0476713	2	3	0.0223048
EPHA2_HUMAN	0.845749	0.0649717	0.762067	0.066973	0.958495	0.0576325	0.79855	0.0648985	0.928237	0.0691505	0.888955	0.0581518	12	20	0.172131
EPHA5_HUMAN	0.905764	0.119286	0.803001	0.131682	0.918067	0.141912	0.71955	0.0282461	0.539172	0.178035	0.457695	0.160417	3	3	0.0327869
EPIPL_HUMAN	0.848413	0.0606577	0.826989	0.0954597	0.989627	0.0267387	0.80264	0.0861876	0.892813	0.0914874	0.820751	0.100922	23	74	0.0609037
EPN1_HUMAN	0.856175	0.0769442	0.936809	0.0652028	0.980634	0.0387315	0.775137	0.0505866	0.771897	0.0398671	0.505971	0.057082	4	5	0.0746528
EPN4_HUMAN	0.835415	0.179636	0.813317	0.108359	0.950348	0.162977	0.834939	0.0979113	0.826485	0.109425	0.569693	0.104704	13	22	0.2336
EPS15_HUMAN	0.84102	0.092743	0.845276	0.110339	0.97301	0.0547389	0.818806	0.118137	0.773499	0.101484	0.595461	0.101959	18	20	0.253348
EPS8_HUMAN	0.879639	0.0571621	0.727271	0.09581	1	0	0.633942	0.0732256	0.829324	0.0622274	0.75325	0.0562792	3	3	0.0450122
ERAL1_HUMAN	0.86494	0.0619751	0.957244	0.0539201	0.969632	0.0479149	0.832012	0.109937	0.71248	0.181339	0.651289	0.106317	7	8	0.196796
ERAP1_HUMAN	0.620374	0.0892209	0.623709	0.0768105	0.624035	0.0316641	0.617511	0.0697708	1	0	0.883938	0.0485742	6	7	0.0584485
ERC2_HUMAN	0.840235	0.092393	0.81492	0.111738	0.975372	0.0605942	0.774347	0.0596414	0.81756	0.0895358	0.669129	0.0885879	8	11	0.0794148
ERC6L_HUMAN	0.855961	0.0117072	0.874696	0.122785	0.971326	0.0496656	0.702246	0.228654	0.669951	0.18954	0.577407	0.139422	3	3	0.0248
ERCC2_HUMAN	0.881056	0.127449	0.867935	0.0711544	0.997632	0.0047363	0.801872	0.0695049	0.822132	0.0737953	0.630975	0.0250937	4	4	0.0486842
ERCC3_HUMAN	0.814576	0.0950731	0.838262	0.0480535	0.929385	0.081264	0.802834	0.114429	0.909189	0.148171	0.72689	0.13646	7	7	0.0946292
ERF1_HUMAN	0.89037	0.0667523	0.874538	0.0629199	0.973473	0.0723255	0.810386	0.08785	0.787637	0.0940459	0.628617	0.0554736	17	68	0.521739
ERF3A_HUMAN	0.853695	0.0661724	0.846398	0.101631	0.970608	0.0832213	0.844144	0.109913	0.822417	0.0832086	0.670175	0.0807006	19	58	0.396794
ERF3B_HUMAN	0.87309	0.0517482	0.971307	0.00314759	1	0	0.867581	0.127416	0.790592	0.0575291	0.625455	0.0677817	2	7	0.0334395
ERF_HUMAN	0.955568	0.0628368	0.855738	0.0834481	0.963222	0.0520116	0.850876	0.0366623	0.707709	0.135238	0.528941	0.182581	2	2	0.0218978
ERG1_HUMAN	0.478655	0.0366944	0.404129	0.00565083	0.384927	0.0221829	0.364164	0.0874259	0.910469	0.094532	1	0	2	2	0.0383275
ERG7_HUMAN	0.746859	0.0584696	0.727216	0.0771269	0.917075	0.0549709	0.711196	0.0755834	0.962465	0.025501	1	0	5	6	0.0915301
ERGI1_HUMAN	0.961463	0.0363863	0.921775	0.0501759	0.961491	0.0666991	0.789197	0.0879298	0.953228	0.0188628	0.800841	0.0415942	3	6	0.137931
ERGI2_HUMAN	0.93572	0.0902221	0.870029	0.0350945	0.993327	0.0115577	0.832183	0.0397579	0.945561	0.0283261	0.746226	0.166353	3	3	0.0477454
ERGI3_HUMAN	0.950008	0.0418856	0.859824	0.0688833	1	0	0.750351	0.0582092	0.770368	0.0877898	0.672088	0.0964718	7	8	0.182768
ERH_HUMAN	0.844264	0.153119	0.869103	0.0619888	0.999815	0.000370142	0.968245	0.0246636	0.905417	0.104197	0.662393	0.186559	4	17	0.519231
ERI1_HUMAN	0.756948	0.0917672	0.878795	0.129949	0.912909	0.107373	0.805119	0.0228387	0.891738	0.100896	0.787695	0.0437586	5	6	0.157593
ERI3_HUMAN	0.922841	0.0835202	0.896193	0.037499	0.991682	0.016192	0.898976	0.051342	0.970168	0.0436213	0.806676	0.0809659	6	13	0.192878
ERLEC_HUMAN	0.753066	0.139872	0.774922	0.125508	0.86259	0.0624386	0.97297	0.031271	0.976231	0.0289405	0.842494	0.106617	4	4	0.0869565
ERLN1_HUMAN	0.813028	0.116998	0.830234	0.0755499	0.86078	0.0803252	0.795203	0.105611	0.968365	0.0599714	0.843758	0.10613	13	21	0.378613
ERLN2_HUMAN	0.689818	0.192848	0.724382	0.220319	0.795762	0.21386	0.720026	0.0907718	0.993679	0.0144239	0.889759	0.0713983	12	14	0.336283
ERMP1_HUMAN	0.858708	0.160504	0.755494	0.14023	0.863903	0.23714	0.701695	0.182238	0.808562	0.127689	0.739999	0.178408	4	4	0.0475664
ERO1A_HUMAN	0.845711	0.0873035	0.876559	0.0957101	0.935528	0.0607332	0.866668	0.0579919	0.977595	0.0363125	0.833138	0.0859322	9	15	0.230769
ERP29_HUMAN	0.794187	0.0677998	0.793442	0.0752233	0.877499	0.0659509	0.832655	0.0501326	0.988958	0.0247733	0.78923	0.10738	11	40	0.547893
ERP44_HUMAN	0.493022	0.111818	0.483432	0.113659	0.574768	0.119983	0.701772	0.152623	0.985887	0.0399187	0.843213	0.199404	8	22	0.23399
ES1_HUMAN	0.7812	0.0668081	0.798438	0.134246	0.895873	0.0580758	0.798909	0.0613573	0.984056	0.0316712	0.819279	0.0777172	9	16	0.429104
ES8L2_HUMAN	0.754479	0.122203	0.841981	0.0398056	1	0	0.892304	0.0743087	0.887028	0.0547632	0.673648	0.119247	3	3	0.0363636
ESF1_HUMAN	0.825701	0.102178	0.838364	0.13429	0.960262	0.0938281	0.739387	0.148421	0.755026	0.146961	0.604371	0.124335	11	14	0.145711
ESTD_HUMAN	0.862649	0.0724274	0.895481	0.0510031	0.979899	0.0423775	0.806291	0.0693539	0.840982	0.0621927	0.754607	0.0965631	10	29	0.457447
ESYT1_HUMAN	0.743908	0.112223	0.693323	0.104839	0.809585	0.120151	0.803291	0.0774229	0.982824	0.0403546	0.850456	0.0838478	11	17	0.102355
ESYT2_HUMAN	0.821179	0.150926	0.890064	0.108257	0.86834	0.0761344	0.82983	0.104342	0.956112	0.0487811	0.776454	0.192688	7	9	0.082519
ETFA_HUMAN	0.882089	0.058359	0.905785	0.0600681	0.983228	0.0249059	0.844907	0.0937051	0.907078	0.0785426	0.778165	0.102213	15	36	0.573574
ETFB_HUMAN	0.842906	0.0923581	0.88115	0.082942	0.956972	0.0535436	0.883755	0.0285865	0.981127	0.0240233	0.838229	0.0620213	6	17	0.290196
ETFD_HUMAN	0.732963	0.23455	0.783252	0.0544673	0.88275	0.0947763	0.805241	0.0666237	0.878058	0.243883	0.812084	0.0754679	4	4	0.0615883
ETUD1_HUMAN	0.757186	0.0860794	0.811797	0.0860816	0.883994	0.0720844	0.780308	0.135519	0.952719	0.0787954	0.850058	0.119012	15	17	0.147321
EVPL_HUMAN	0.84384	0.0826778	0.921791	0.0570568	0.968847	0.0764005	0.661548	0.102174	0.692922	0.104028	0.500096	0.0759458	8	8	0.0427939
EWS_HUMAN	0.813322	0.0634395	0.872842	0.0865573	1	0	0.802683	0.0867977	0.787457	0.0742682	0.590424	0.102566	5	12	0.0731707
EXC6B_HUMAN	0.801027	0.0699773	0.864096	0.0960509	0.900319	0.0812359	0.770569	0.145714	0.972504	0.0549917	0.839692	0.133848	4	4	0.0456227
EXOC1_HUMAN	0.840815	0.122291	0.835696	0.0834102	0.933832	0.0665947	0.830525	0.102163	0.965383	0.0566602	0.852155	0.102475	16	17	0.187919
EXOC2_HUMAN	0.803066	0.0823899	0.82804	0.108205	0.921134	0.0723029	0.81869	0.0991802	0.966878	0.0555954	0.876169	0.0830263	15	17	0.17316
EXOC3_HUMAN	0.847231	0.0764582	0.8217	0.103936	0.938254	0.0858021	0.742953	0.0678241	0.931168	0.110602	0.871853	0.0946783	9	13	0.178571
EXOC4_HUMAN	0.837762	0.0832637	0.871981	0.0840883	0.952162	0.0515478	0.856669	0.0738322	0.966348	0.0547408	0.839981	0.104	19	24	0.217659
EXOC5_HUMAN	0.851374	0.08051	0.866112	0.103688	0.924346	0.0916303	0.808363	0.1001	0.91869	0.0703689	0.836463	0.132824	14	16	0.200565
EXOC6_HUMAN	0.854416	0.0282151	0.914953	0.0611367	0.962797	0.0733057	0.824595	0.0860738	0.911892	0.0800465	0.773293	0.144989	4	6	0.0447761
EXOC7_HUMAN	0.916489	0.0648355	0.909675	0.0426069	0.908758	0.0730243	0.815392	0.0510453	0.900858	0.0994571	0.828361	0.0923567	13	17	0.201361
EXOC8_HUMAN	0.783447	0.183822	0.862908	0.153272	0.983463	0.0286641	0.909689	0.0838282	0.866563	0.135599	0.787746	0.163645	4	4	0.0648276
EXOS1_HUMAN	0.823971	0.112546	0.858516	0.0859965	0.979055	0.0513051	0.876479	0.106428	0.833769	0.110708	0.688677	0.102014	6	8	0.420513
EXOS2_HUMAN	0.858011	0.0774551	0.92567	0.0552013	1	0	0.73901	0.0676476	0.711672	0.0779001	0.641717	0.0934323	4	8	0.187713
EXOS3_HUMAN	0.903482	0.0736728	0.785693	0.0875895	0.999545	0.0009108	0.774364	0.163332	0.807869	0.137317	0.705403	0.0925391	4	6	0.181818
EXOS5_HUMAN	0.883301	0.0202409	0.886246	0.113765	0.997021	0.00516045	0.799873	0.0746844	0.803433	0.0620519	0.625446	0.11092	3	5	0.13617
EXOS6_HUMAN	0.799424		0.858146		1		0.757748		0.827856		0.541245		1	1	0.0404412
EXOS7_HUMAN	0.850455	0.0652647	0.877675	0.113507	1	0	0.81031	0.0656745	0.733547	0.0743405	0.570987	0.0339766	5	9	0.161512
EXOS8_HUMAN	0.818557	0.0842493	0.941721	0.0674028	0.98806	0.0152399	0.813405	0.132904	0.685789	0.459504	0.523132	0.350486	4	6	0.195652
EXOS9_HUMAN	0.878035	0.105377	0.888464	0.0983094	0.995262	0.0124888	0.788874	0.119016	0.740816	0.114512	0.603637	0.0441547	7	13	0.164009
EXOSX_HUMAN	0.839067	0.085803	0.870716	0.0862367	0.965052	0.0973126	0.794797	0.0686426	0.827716	0.0784888	0.661532	0.0826642	21	29	0.238418
EYA3_HUMAN	0.913066	0.011489	0.879924	0.123511	1	0	0.680511	0.0326588	0.725665	0.0883204	0.569236	0.126193	2	2	0.0645724
EZH2_HUMAN	0.840887	0.0589247	0.866332	0.133464	0.984018	0.0319649	0.831841	0.0252819	0.924271	0.0491788	0.70666	0.081335	4	4	0.0348525
EZRI_HUMAN	0.830795	0.0932599	0.857553	0.0956702	0.996079	0.012222	0.796964	0.0709102	0.687128	0.0639293	0.532581	0.0731521	29	120	0.561433
F105A_HUMAN	0.88992	0.0950567	0.913229	0.11868	0.825553	0.050257	0.761971	0.0793821	0.926187	0.0791305	0.746515	0.127304	4	4	0.0983146
F105B_HUMAN	0.842088	0.120002	0.86386	0.0951984	0.973966	0.0636897	0.758155	0.15299	0.822061	0.172859	0.678378	0.106856	7	7	0.252841
F107B_HUMAN	0.933578	0.0780178	0.850812	0.0638503	0.972698	0.0694356	0.794692	0.0611703	0.719858	0.0694691	0.522305	0.0938168	7	7	0.48855
F10A1_HUMAN	0.934423	0.0609392	0.913921	0.0520818	0.987169	0.0345191	0.882154	0.0751142	0.812943	0.0702827	0.591795	0.0421845	12	49	0.284553
F111B_HUMAN	0.874951	0.176847	0.797644	0.124587	0.959343	0.0574975	0.589375	0.0344276	0.625678	0.0969442	0.55366	0.099237	2	2	0.0190736
F1142_HUMAN	0.78261	0.0480734	0.823745	0.0922478	0.959143	0.0727009	0.798269	0.0572764	0.864739	0.130293	0.772127	0.109472	7	7	0.160396
F115A_HUMAN	0.954919	0.0437751	0.908908	0.0820584	0.94831	0.0486784	0.495201	0.0533492	0.68192	0.10925	0.60849	0.0743029	3	3	0.0314875
F120A_HUMAN	0.850882	0.0939689	0.866905	0.0975278	0.888838	0.132489	0.803378	0.0850585	0.953745	0.0764783	0.789013	0.105215	12	16	0.144902
F136A_HUMAN	0.917241	0.054922	0.870926	0.0515584	1	0	0.72188	0.0931225	0.510923	0.0404925	0.415632	0.0543718	4	6	0.246377
F162A_HUMAN	0.882764	0.0482541	0.971801	0.0336668	0.945881	0.0777481	0.780068	0.0792521	0.859651	0.0820437	0.82012	0.0990879	4	5	0.214286
F164A_HUMAN	0.886942	0.0326805	0.885663	0.0641134	1	0	0.827836	0.0582411	0.833685	0.0718642	0.703616	0.0918584	3	3	0.101538
F16B1_HUMAN	0.818459	0.080748	0.935772	0.0413312	0.997332	0.00653557	0.833057	0.0834829	0.899616	0.069699	0.891595	0.0419734	6	9	0.0928105
F172A_HUMAN	0.965098	0.0493594	0.892426	0.10977	0.949037	0.0330333	0.733961	0.0502056	0.927227	0.102917	0.737976	0.0898756	2	2	0.0480769
F175B_HUMAN	0.82736	0.233855	0.922529	0.0756501	0.985482	0.0251464	0.808043	0.231191	0.892563	0.122212	0.779223	0.111498	3	3	0.086747
F177A_HUMAN	0.946351	0.0929236	0.900102	0.0385907	0.94422	0.0510317	0.757287	0.0676746	0.643019	0.045891	0.652958	0.102116	3	4	0.164319
F192A_HUMAN	0.881638	0.155851	0.879207	0.0812833	0.985625	0.0312582	0.784941	0.0890684	0.639408	0.0670384	0.469806	0.0858368	7	8	0.330709
F208A_HUMAN	0.896795	0.0775048	0.939038	0.084929	0.935611	0.0931805	0.837547	0.122429	0.908373	0.0724756	0.731218	0.124528	7	7	0.042515
F262_HUMAN	0.747702	0.138025	0.71629	0.0630034	0.769177	0.0459461	0.793877	0.0756163	1	0	0.899143	0.093801	3	3	0.0613861
F8VU51_HUMAN	0.820664	0.167321	0.870377	0.0999677	0.983883	0.0279148	0.790506	0.156048	0.610127	0.137177	0.521594	0.0908226	3	3	0.0173611
F91A1_HUMAN	0.903878	0.095765	0.906563	0.0917062	0.923693	0.066761	0.767041	0.0925183	0.853249	0.199836	0.756941	0.143031	6	6	0.106205
FA21A_HUMAN	0.874092	0.0862881	0.899967	0.081362	0.961829	0.0556012	0.813772	0.107137	0.827554	0.111056	0.66888	0.135309	18	23	0.164057
FA40A_HUMAN	0.721706	0.151807	0.821222	0.0998825	1	0	0.719237	0.157345	0.689135	0.165289	0.591368	0.208026	4	4	0.0573477
FA45A_HUMAN	0.783365	0.103203	0.799899	0.0667	0.947776	0.0738565	0.880753	0.0705946	0.94492	0.0778948	0.79474	0.091794	2	2	0.0728291
FA49B_HUMAN	0.885576	0.0498074	0.859534	0.0936559	1	0	0.820116	0.0894077	0.705571	0.0598709	0.511225	0.05467	5	11	0.16358
FA50A_HUMAN	0.881332	0.141896	0.886593	0.0790316	0.942339	0.153851	0.737713	0.124251	0.746343	0.045426	0.57918	0.102793	11	20	0.362832
FA5_HUMAN	0.114742	0.0294138	0.140255	0.0413224	0.149574	0.0328285	0.388928	0.0612427	0.989798	0.0249906	0.906834	0.0579793	6	9	0.0247302
FA98A_HUMAN	0.883445	0.0920594	0.815826	0.0821568	0.998214	0.00472652	0.776723	0.0818307	0.852228	0.078839	0.722282	0.0413276	7	13	0.177264
FA98B_HUMAN	0.817713	0.0645295	0.837187	0.0722377	0.950357	0.0521499	0.814044	0.0819047	0.983898	0.0316721	0.888795	0.101355	9	19	0.312121
FAAA_HUMAN	0.796939	0.136943	0.76281	0.0941451	0.974374	0.0443856	0.756528	0.0359704	0.930776	0.101976	0.600216	0.0594336	3	3	0.0811456
FABD_HUMAN	0.820034	0.0598293	0.847783	0.119111	0.972895	0.0495284	0.883622	0.0383925	0.932011	0.112295	0.783267	0.0646831	4	7	0.133333
FABP5_HUMAN	0.834074	0.0524312	0.857	0.0601152	0.99986	0.000420628	0.867882	0.0889914	0.723313	0.0827829	0.491293	0.0925915	9	37	0.785185
FACD2_HUMAN	0.856592	0.0597974	0.910847	0.0632889	0.983495	0.0485058	0.727568	0.0882618	0.739304	0.112485	0.641124	0.0562574	15	18	0.113528
FACE1_HUMAN	0.697734	0.0886325	0.709632	0.0859173	0.815927	0.115115	0.779588	0.0627802	0.992341	0.0254024	0.826928	0.0836443	11	21	0.254737
FACR1_HUMAN	0.960418	0.0411553	0.876061	0.0917559	0.956429	0.0677593	0.668351	0.0226961	0.607429	0.0353691	0.577306	0.0354958	6	9	0.145631
FAD1_HUMAN	0.725822	0.186135	0.733875	0.158114	0.877425	0.143143	0.687571	0.124836	0.973251	0.0323746	0.770494	0.0751798	4	4	0.0817717
FADS1_HUMAN	0.927148	0.0270119	0.927853	0.0637909	0.933876	0.0447657	0.627775	0.115214	0.942861	0.0922012	0.940938	0.0814823	4	8	0.123874
FADS3_HUMAN	0.527492	0.0796317	0.513018	0.148966	0.49985	0.0700915	0.859684	0.0739979	1	0	0.686711	0.131531	3	3	0.0764045
FAF1_HUMAN	0.96274	0.0335164	0.895826	0.0724529	0.99632	0.0082107	0.827528	0.106242	0.794578	0.0718257	0.662151	0.104769	6	8	0.08
FAF2_HUMAN	0.595492	0.196611	0.641902	0.0773677	0.643135	0.325376	0.73593	0.257922	1	0	0.786857	0.118486	2	3	0.0292135
FAH2A_HUMAN	0.807177	0.128977	0.815852	0.0974115	0.847024	0.107563	0.862112	0.0984599	0.95232	0.0565747	0.899056	0.119621	4	6	0.152866
FAHD1_HUMAN	0.702848	0.0312492	0.737614	0.0631746	0.744494	0.11138	0.805024	0.044485	1	0	0.818835	0.1035	4	6	0.151786
FAIM1_HUMAN	0.970082	0.0423099	0.907047	0.0486216	0.865736	0.0344774	0.779537	0.0320017	0.866287	0.0734798	0.901608	0.139147	2	2	0.156425
FAK1_HUMAN	0.78907	0.102478	0.874839	0.079277	0.960315	0.0887374	0.713274	0.103585	0.676486	0.125471	0.610476	0.129769	5	5	0.0541825
FAKD1_HUMAN	0.799643	0.0624628	0.941646	0.0611673	0.904292	0.110738	0.825565	0.079925	0.891433	0.125432	0.776342	0.0695335	4	4	0.0495868
FAKD2_HUMAN	0.889531	0.103935	0.85416	0.135986	0.942836	0.0652108	0.685033	0.081604	0.625623	0.127375	0.547389	0.0881689	11	13	0.191549
FAKD3_HUMAN	0.898354	0.0565738	0.871713	0.129245	1	0	0.7402	0.0302959	0.891807	0.056191	0.749521	0.0228792	3	3	0.0498489
FAKD5_HUMAN	0.758811	0.0598568	0.840402	0.1014	0.957825	0.0803616	0.780618	0.116518	0.774651	0.184364	0.693628	0.0863557	5	5	0.0824607
FAM3C_HUMAN	0.691611	0.0788147	0.691076	0.0498506	0.807142	0.0616353	0.77387	0.0432794	0.953855	0.113031	0.859184	0.0867904	6	12	0.330396
FANCI_HUMAN	0.829855	0.0874224	0.87504	0.122605	0.974334	0.0965583	0.658395	0.051743	0.689423	0.0890022	0.675544	0.111952	19	25	0.156627
FARP1_HUMAN	0.952412	0.0482755	0.943491	0.0553787	0.992342	0.010208	0.753178	0.115241	0.846504	0.0890805	0.754596	0.0389567	5	5	0.0449761
FAS_HUMAN	0.934905	0.0593943	0.906058	0.0753873	0.988408	0.0334133	0.713214	0.0671846	0.71446	0.0608845	0.658893	0.0563288	31	98	0.175229
FAT1_HUMAN	0.631442	0.130321	0.672371	0.0762916	0.770461	0.161536	0.865271	0.0928084	1	0	0.816156	0.0874993	4	4	0.00850044
FBLI1_HUMAN	0.845061	0.131245	0.843842	0.140989	0.982068	0.0310591	0.869219	0.113411	0.699058	0.119254	0.47955	0.0721683	3	5	0.131367
FBLN1_HUMAN	0.512173	0.050747	0.400887	0.0593877	0.349941	0.0218105	0.80305	0.111455	1	0	0.878059	0.0441567	2	2	0.0398293
FBN1_HUMAN	0.555716	0.0613366	0.446235	0.0921526	0.569215	0.0927007	0.827346	0.118745	0.968502	0.0890887	0.894974	0.0674038	8	8	0.0226402
FBP1L_HUMAN	0.875456	0.0716298	0.867764	0.0975133	0.941132	0.117691	0.78955	0.137136	0.659066	0.103071	0.492308	0.0689116	7	7	0.142149
FBRL_HUMAN	0.749567	0.184124	0.798403	0.120709	0.967067	0.0408455	0.831774	0.0671968	0.936591	0.110369	0.738065	0.111072	5	18	0.208723
FBX22_HUMAN	0.917042	0.0967149	0.811173	0.117943	0.952465	0.0546308	0.971768	0.0399263	0.986243	0.0194559	0.771658	0.0974872	2	3	0.044665
FBX28_HUMAN	0.946859	0.0464957	0.800802	0.214636	0.899285	0.107376	0.783213	0.169198	0.746927	0.195449	0.661898	0.207995	4	5	0.0869565
FBX30_HUMAN	0.817849	0.0712929	0.884294	0.00131266	1	0	0.857953	0.0317281	0.852004	0.0325735	0.788397	0.0451395	2	2	0.0348993
FBX3_HUMAN	1		0.908463		0.80113		0.839273		0.704204		0.824474		1	1	0.0382166
FBX4_HUMAN	0.731944	0.182379	0.8009	0.281569	0.794383	0.0552924	0.71598	0.0605878	0.927699	0.10225	0.746118	0.0422061	2	2	0.0671835
FCF1_HUMAN	0.834402	0.0548385	0.892982	0.0779221	0.969145	0.0511111	0.942328	0.0372997	0.957414	0.0448079	0.850296	0.0614981	4	4	0.186869
FCHO2_HUMAN	0.864696	0.0529552	0.833391	0.123981	0.997512	0.00556305	0.797882	0.0858285	0.83599	0.0886482	0.623159	0.118577	5	5	0.0728395
FCL_HUMAN	0.852074	0.0674685	0.930325	0.0719636	0.972519	0.0307207	0.909356	0.0790124	0.887743	0.107315	0.762841	0.0705832	7	11	0.339564
FEN1_HUMAN	0.866495	0.0789757	0.886017	0.107426	0.940708	0.0847986	0.751581	0.0861882	0.935564	0.0703565	0.835483	0.0864913	17	65	0.565789
FERM1_HUMAN	0.920373	0.0327699	0.834853	0.162641	0.972294	0.0619517	0.731328	0.116333	0.750788	0.151735	0.599526	0.190459	5	12	0.0664697
FERM2_HUMAN	0.861325	0.0800687	0.839434	0.0754278	0.993336	0.0249804	0.717295	0.0886326	0.561462	0.0945045	0.458951	0.0814146	23	55	0.510294
FER_HUMAN	0.835092	0.0271601	0.967088	0.043783	0.912805	0.151027	0.809297	0.0463901	0.903284	0.0343173	0.808802	0.092713	3	3	0.0243309
FETA_HUMAN	0.529188	0.469151	0.535552	0.48021	0.602018	0.535892	0.634613	0.369183	0.591284	0.301514	0.801243	0.217011	5	5	0.0591133
FETUA_HUMAN	0.0545425	0.0280944	0.053405	0.018874	0.0726851	0.0219087	0.320674	0.0289962	0.388603	0.0137908	1	0	3	14	0.0708447
FFR_HUMAN	0.839033	0.0750189	0.734531	0.086045	0.91228	0.0895023	0.85849	0.0963693	0.966521	0.0390014	0.862505	0.164594	4	4	0.056266
FGD4_HUMAN	0.901505	0.0908201	0.828946	0.0875045	0.97779	0.0496638	0.791592	0.0799655	0.854108	0.0840179	0.692281	0.107292	5	5	0.0809399
FGF2_HUMAN	0.685217	0.0882285	0.648	0.100878	0.795223	0.161457	0.941289	0.100645	0.972007	0.0474799	0.765351	0.0953446	9	16	0.263889
FHAD1_HUMAN	0.793677	0.123594	0.813397	0.0630165	0.964215	0.0497171	0.881228	0.0682735	0.953811	0.0800013	0.780129	0.109548	3	4	0.0127479
FHL1_HUMAN	0.807607	0.0702981	0.820574	0.12991	0.906659	0.100028	0.821297	0.0939013	0.91115	0.142777	0.789716	0.13936	5	8	0.19195
FHL2_HUMAN	0.820488	0.0773699	0.788256	0.0655785	1	0	0.81181	0.0841683	0.80064	0.0927923	0.645885	0.0338988	8	14	0.394265
FHL3_HUMAN	0.742062	0.0878589	0.748463	0.0685152	1	0	0.797143	0.0842245	0.752676	0.0787058	0.561325	0.0568013	3	5	0.110714
FHOD1_HUMAN	0.842832	0.109367	0.923097	0.0704059	0.95964	0.0699051	0.73845	0.0156593	0.737539	0.0643431	0.553305	0.046662	3	3	0.0309278
FIBP_HUMAN	0.912389	0.083089	0.921843	0.0945552	0.871464	0.113805	0.803137	0.0845601	0.902921	0.144746	0.779676	0.0692834	7	7	0.17033
FINC_HUMAN	0.519271	0.0840314	0.361811	0.0567957	0.48371	0.0714929	0.731923	0.143473	0.931875	0.1125	0.919734	0.0825928	7	7	0.0410729
FIP1_HUMAN	0.742045	0.0936617	0.793706	0.0450081	1	0	0.807553	0.0623503	0.837058	0.114022	0.647418	0.128525	4	5	0.0824916
FIS1_HUMAN	0.854678	0.0352014	0.963381	0.0513702	0.942898	0.0932237	0.780654	0.0703009	0.85202	0.0766849	0.753147	0.0901356	5	8	0.368421
FKB10_HUMAN	0.902143	0.0616938	0.891921	0.0812562	0.999303	0.0018454	0.722197	0.0503284	0.784332	0.0537045	0.632413	0.0623849	7	13	0.149485
FKB11_HUMAN	0.681433		0.72545		0.765579		0.818238		0.972436		1		1	4	0.0895522
FKB14_HUMAN	0.789371	0.121835	0.758722	0.149191	0.843906	0.140927	0.828655	0.113768	0.974382	0.0508415	0.865844	0.139534	6	12	0.293839
FKB15_HUMAN	0.833242	0.111984	0.83586	0.137869	0.942369	0.0919083	0.838302	0.101599	0.776827	0.134923	0.652638	0.101912	16	19	0.154225
FKB1A_HUMAN	0.857902	0.045673	0.802087	0.139791	0.952672	0.0946553	0.761934	0.17112	0.880612	0.0797706	0.568658	0.104185	4	12	0.555556
FKB9L_HUMAN	0.894149	0.149851	0.896403	0.0293408	0.961967	0.0658745	0.65731	0.077049	0.696144	0.0657843	0.598745	0.0328811	3	4	0.225352
FKBP2_HUMAN	0.613647	0.0945213	0.61533	0.138263	0.64191	0.130582	0.769196	0.157552	1	0	0.821375	0.157465	5	15	0.535211
FKBP3_HUMAN	0.881922	0.0754815	0.93237	0.0568823	0.960743	0.0888887	0.912187	0.0556428	0.871954	0.0699288	0.637723	0.0598978	10	27	0.433036
FKBP4_HUMAN	0.959668	0.0418887	0.895495	0.0909126	0.990741	0.021975	0.818325	0.0752466	0.796123	0.0818238	0.579768	0.0696629	21	89	0.501089
FKBP5_HUMAN	0.817547	0.117831	0.863109	0.102274	0.954788	0.0724629	0.804	0.103739	0.90834	0.109829	0.726471	0.138012	14	15	0.304158
FKBP7_HUMAN	0.878338	0.0633732	0.945225	0.0656171	0.908351	0.0848437	0.821144	0.146154	0.829603	0.161174	0.737232	0.100452	4	4	0.123552
FKBP8_HUMAN	0.925958	0.0577482	0.867472	0.0689941	0.981851	0.0240021	0.804221	0.0359103	0.930004	0.088555	0.837825	0.0952443	7	12	0.237864
FKBP9_HUMAN	0.921768	0.0613405	0.920051	0.065761	0.973512	0.0388549	0.658093	0.0742814	0.704125	0.050314	0.663737	0.0441088	7	11	0.180702
FL2D_HUMAN	0.924247	0.0565943	0.888742	0.0898238	0.944063	0.0672157	0.715988	0.135354	0.833491	0.0908534	0.609102	0.0512327	6	7	0.161616
FLII_HUMAN	0.889165	0.0903895	0.865096	0.0893565	0.971744	0.0638553	0.840648	0.100661	0.851944	0.0822164	0.726245	0.100366	25	35	0.247439
FLNA_HUMAN	0.805344	0.0974015	0.820997	0.0933364	0.975594	0.0898046	0.837268	0.0997855	0.7859	0.0909722	0.631712	0.101581	84	593	0.471855
##FLNA_HUMAN	0.775841	0.148332	0.862108	0.120592	0.884514	0.139875	0.824559	0.135096	0.855536	0.149493	0.677652	0.12999	8	8	0.0340008
FLNB_HUMAN	0.844241	0.0716733	0.828001	0.0854099	0.991266	0.0372441	0.808367	0.0893384	0.754931	0.0839408	0.626934	0.0836366	97	417	0.588778
##FLNB_HUMAN	0.605551	0.41027	0.943253	0.0882511	0.879222	0.0878904	0.639415	0.379251	0.888178	0.118902	0.692764	0.203113	5	6	0.0226749
FLNC_HUMAN	0.795298	0.103663	0.757948	0.110357	0.97114	0.0792017	0.906873	0.0776909	0.873269	0.0881888	0.717253	0.102784	43	82	0.229358
FLOT1_HUMAN	0.819499	0.0910045	0.874192	0.0779587	0.917366	0.069445	0.80665	0.0986692	0.977452	0.0382912	0.882713	0.0779323	6	12	0.173302
FLOT2_HUMAN	0.84032	0.0841131	0.881171	0.0706091	0.923035	0.097519	0.803417	0.0767366	0.949351	0.0749779	0.871994	0.108087	16	26	0.364486
FMNL2_HUMAN	0.93687	0.0803483	0.898905	0.0915186	0.948056	0.0668396	0.811144	0.150974	0.83252	0.0898098	0.828612	0.145532	6	6	0.0524862
FMNL_HUMAN	0.815586	0.0983828	0.789485	0.0802467	0.94854	0.0788806	0.850752	0.105802	0.906212	0.106745	0.827999	0.109955	16	16	0.166364
FMR1_HUMAN	0.769595	0.112908	0.85609	0.0813875	0.917935	0.138804	0.774372	0.164241	0.934289	0.1072	0.751479	0.116693	8	10	0.204114
FNBP1_HUMAN	0.795073	0.0615711	0.812058	0.114517	0.912893	0.0514074	0.843905	0.0806702	0.985125	0.0313722	0.72931	0.0962177	10	11	0.147488
FNBP2_HUMAN	0.957487	0.043008	0.868024	0.040746	0.936455	0.12709	0.769486	0.0497538	0.731569	0.0988367	0.558797	0.0631225	4	5	0.0336134
FNBP4_HUMAN	0.823417	0.0804356	0.8618	0.0617975	1	0	0.861757	0.0576509	0.759367	0.0962188	0.56744	0.0357896	7	8	0.06588
FND3A_HUMAN	0.715684	0.0881657	0.770571	0.112528	0.806776	0.143442	0.801554	0.0892247	0.956908	0.0948779	0.803604	0.107552	9	11	0.0751252
FND3B_HUMAN	0.871911	0.0951938	0.767307	0.102081	1	0	0.77341	0.135108	0.672328	0.0969707	0.593715	0.132902	9	9	0.0905316
FNTA_HUMAN	0.899306	0.0332526	0.8647	0.141109	0.958666	0.0715922	0.909694	0.0250931	0.890871	0.137968	0.828987	0.0773691	3	3	0.0897098
FOLR1_HUMAN	0.386591	0.266308	0.428112	0.288605	0.425013	0.23119	0.436535	0.176332	0.82468	0.127968	0.997656	0.00620222	7	18	0.330739
FOXK1_HUMAN	0.801928	0.214293	0.780077	0.155864	0.880262	0.185541	0.891842	0.122961	0.919834	0.0999071	0.803577	0.106271	6	7	0.102319
FOXK2_HUMAN	0.817376	0.163128	0.79968	0.110787	0.886074	0.227851	0.749969	0.0336431	0.899134	0.118319	0.763075	0.0970243	4	4	0.0636364
FOXP1_HUMAN	0.815952	0.0848117	0.826663	0.185441	0.983123	0.029231	0.689919	0.104919	0.527699	0.122975	0.450416	0.111792	3	3	0.0605613
FPPS_HUMAN	0.864845	0.09025	0.899039	0.0648326	0.966493	0.0670139	0.801746	0.111962	0.871625	0.099062	0.902531	0.0840977	4	13	0.112172
FPRP_HUMAN	0.700667	0.480999	0.692123	0.364296	0.732056	0.294384	0.71294	0.101623	0.796313	0.134954	0.719444	0.148496	7	8	0.0978385
FR1OP_HUMAN	0.859511	0.119175	0.876712	0.100262	0.929439	0.128154	0.887336	0.0873864	0.816196	0.170134	0.649925	0.142099	5	5	0.190476
FRAS1_HUMAN	0.360568	0.0663543	0.339979	0.140426	0.384269	0.11669	0.670064	0.0821901	0.985784	0.0303955	0.922022	0.0877458	5	5	0.0129773
FRDA_HUMAN	0.793139	0.0605337	0.74155	0.0763562	0.985475	0.0251587	0.843502	0.135211	0.935922	0.0557505	0.762475	0.0710452	3	3	0.166667
FRG1B_HUMAN	0.824357	0.138057	0.766971	0.0221502	0.924058	0.066	0.845496	0.076143	0.912522	0.124493	0.649457	0.0852087	5	5	0.241758
FRG1_HUMAN	0.700489	0.080762	0.736643	0.0370538	0.866306	0.0816091	0.939388	0.104983	0.81768	0.163503	0.855509	0.166472	3	5	0.255814
FRIH_HUMAN	0.649275	0.0861301	0.63715	0.0905334	0.676035	0.0846559	0.585308	0.119513	0.884324	0.0982633	0.965494	0.0771586	5	13	0.338798
FRYL_HUMAN	0.803976	0.066043	0.891916	0.0879152	0.962283	0.0883506	0.776033	0.0888344	0.770794	0.106275	0.677395	0.12045	10	11	0.0381679
FSCN1_HUMAN	0.872644	0.102162	0.850766	0.071496	1	0	0.765875	0.0613462	0.678215	0.0617912	0.551933	0.07377	10	47	0.283976
FSIP2_HUMAN	0.875384	0.0819375	0.886319	0.116941	0.961857	0.0506163	0.840779	0.0695246	0.919313	0.092256	0.710897	0.0919126	7	12	0.0089764
FSTL1_HUMAN	0.798845	0.449797	0.624164	0.044526	0.689583	0.193752	0.601527	0.185993	0.593375	0.121858	0.468484	0.101558	5	8	0.142857
FTO_HUMAN	0.907443	0.0838125	0.910314	0.0745378	0.98009	0.031675	0.787285	0.0655239	0.751439	0.0938163	0.564034	0.0255576	7	9	0.176238
FUBP1_HUMAN	0.838694	0.0886823	0.85797	0.101143	0.995273	0.0148509	0.784063	0.0884739	0.626595	0.133386	0.492338	0.12295	14	37	0.296584
FUBP2_HUMAN	0.879922	0.0732856	0.855535	0.0652507	0.999847	0.000459278	0.742506	0.038388	0.632342	0.0898565	0.469239	0.0774258	9	24	0.16737
FUBP3_HUMAN	0.865132	0.074934	0.872068	0.0768339	0.952555	0.0706627	0.82784	0.0953619	0.899121	0.101373	0.754633	0.101622	9	14	0.241259
FUCO2_HUMAN	0.311603	0.124578	0.313735	0.14536	0.384335	0.145634	0.658124	0.0597973	0.982901	0.045239	0.863289	0.0836869	7	10	0.130621
FUMH_HUMAN	0.797047	0.0960641	0.825613	0.0871411	0.900943	0.0816267	0.860012	0.0848913	0.983976	0.0459519	0.760169	0.0809294	17	47	0.423529
FUND2_HUMAN	0.924247	0.0508022	0.873995	0.0861589	0.892872	0.121777	0.735046	0.130114	0.803724	0.119346	0.778834	0.156853	4	4	0.21164
FUS_HUMAN	0.870908	0.0345396	0.882152	0.0397417	1	0	0.819428	0.030274	0.758575	0.0554025	0.559856	0.105085	6	35	0.140684
FXR1_HUMAN	0.890431	0.0991837	0.92362	0.0682991	0.933066	0.0853688	0.847694	0.0582291	0.687061	0.291456	0.56136	0.237402	10	15	0.219002
FXR2_HUMAN	0.803284	0.0871782	0.775299	0.100454	0.979981	0.0346747	0.802327	0.0820169	0.961269	0.0569978	0.789001	0.0196437	3	4	0.0564636
FXRD1_HUMAN	0.813755	0.072596	0.936723	0.0215957	0.960713	0.00253377	0.9549	0.0637817	0.963919	0.0510257	0.746375	0.031322	2	5	0.0349794
FYCO1_HUMAN	0.752913	0.109996	0.849047	0.0879794	0.826918	0.131973	0.816944	0.116936	1	0	0.880815	0.0775117	4	4	0.02977
FYN_HUMAN	0.792153	0.15192	0.794819	0.109126	0.889519	0.10847	0.91179	0.105145	1	0	0.812772	0.143481	2	3	0.0297952
G3BP1_HUMAN	0.860536	0.0571167	0.860116	0.0704664	1	0	0.685654	0.0787457	0.645419	0.0830408	0.53242	0.0399279	4	24	0.143777
G3BP2_HUMAN	0.903707	0.0394162	0.877081	0.106963	0.991848	0.0163036	0.765842	0.0875852	0.773546	0.0664814	0.547068	0.0352817	4	10	0.0975104
G3P_HUMAN	0.865087	0.115519	0.88719	0.100137	0.954491	0.141205	0.844298	0.104469	0.865222	0.10697	0.728063	0.0950609	18	483	0.808955
G3V1N2_HUMAN	0.0670276	0.0390814	0.11107	0.0450112	0.118192	0.0701994	0.407085	0.13439	0.908236	0.0894526	1	0	2	4	0.0818182
G6PD_HUMAN	0.904036	0.0600158	0.937057	0.075089	0.96165	0.0522463	0.883093	0.0393262	0.940223	0.0562978	0.752731	0.0701419	6	17	0.133981
G6PI_HUMAN	0.892397	0.0603834	0.925261	0.0481427	0.98722	0.0382825	0.834684	0.0494408	0.79309	0.0547726	0.589913	0.0430147	17	106	0.345878
GABPA_HUMAN	0.895253	0.0877467	0.852106	0.106972	0.966129	0.0606243	0.779791	0.0943985	0.828347	0.163765	0.691484	0.140618	5	6	0.162996
GAK_HUMAN	0.882243	0.0607858	0.857988	0.128001	0.994965	0.0133207	0.782396	0.0794407	0.814634	0.0707006	0.773535	0.127166	7	8	0.0671243
GALK2_HUMAN	0.645504	0.0607287	0.709414	0.16846	0.861429	0.114844	0.776245	0.115673	0.922249	0.155501	0.707689	0.15276	4	4	0.106987
GALT1_HUMAN	0.990564	0.0223532	0.897615	0.0510219	0.930983	0.0656758	0.686926	0.0791357	0.834854	0.0849462	0.640224	0.0734627	8	13	0.186047
GALT2_HUMAN	0.911155	0.101143	0.858544	0.083149	0.98074	0.0300242	0.809821	0.103522	0.883195	0.122679	0.725106	0.139252	13	32	0.259194
GALT3_HUMAN	0.731069	0.131681	0.727024	0.0778532	0.967558	0.0648846	0.812207	0.0470905	0.925491	0.0757879	0.83485	0.0740659	4	7	0.0552923
GALT7_HUMAN	0.810449	0.0693308	0.847427	0.135508	0.915503	0.0753132	0.796164	0.0641326	0.928494	0.0998642	0.720997	0.127403	8	13	0.141553
GANAB_HUMAN	0.672698	0.0183521	0.768219	0.0678825	0.792469	0.0861945	0.78916	0.0797117	0.940283	0.13353	0.891518	0.0968579	5	17	0.0720339
GAN_HUMAN	0.795225	0.100928	0.935537	0.0239118	0.988101	0.0168272	0.82662	0.0447502	0.9381	0.0875396	0.794222	0.010147	2	2	0.0351759
GAPD1_HUMAN	0.830871	0.123985	0.775342	0.128786	0.890262	0.127418	0.871878	0.0940963	0.931972	0.0813846	0.742252	0.138293	14	21	0.0994587
GAPR1_HUMAN	0.92837	0.0900856	0.86376	0.0762772	0.98622	0.0275602	0.792507	0.0796781	0.776559	0.0659441	0.592785	0.113858	4	6	0.38961
GAR1_HUMAN	0.78916	0.0848922	0.793807	0.0858162	0.862131	0.139658	0.826719	0.104369	0.989295	0.030279	0.76226	0.0819408	8	18	0.391705
GBB1_HUMAN	0.93321	0.0874097	0.861995	0.0740112	0.988189	0.0167026	0.76033	0.0160191	0.944671	0.0562943	0.969279	0.0434457	2	9	0.0941176
GBF1_HUMAN	0.897816	0.0724254	0.87413	0.0979465	0.97634	0.0536866	0.75909	0.0725505	0.735803	0.131653	0.687779	0.165311	15	18	0.110812
GBG5_HUMAN	0.653693	0.0594371	0.709708	0.203444	0.692419	0.119579	0.725492	0.147821	1	0	0.795028	0.095671	2	6	0.529412
GBLP_HUMAN	0.873771	0.0422086	0.859935	0.104881	0.950175	0.0792312	0.83025	0.108734	0.981026	0.048747	0.831257	0.0221902	10	61	0.419558
GBP1_HUMAN	0.910799	0.0753609	0.877456	0.0764459	0.994942	0.0146568	0.780445	0.100006	0.641221	0.0992844	0.423771	0.0677765	16	34	0.258446
GBP2_HUMAN	0.852685	0.143076	0.8897	0.135307	0.970646	0.0519056	0.725308	0.0627755	0.681164	0.0950156	0.503188	0.0514069	10	13	0.174281
GBRAP_HUMAN	0.710759	0.0432863	0.614895	0.0912784	0.67135	0.0616708	0.645178	0.0744607	0.971522	0.0621971	0.921876	0.137249	5	6	0.290598
GBRL2_HUMAN	0.912555	0.111048	0.788715	0.11331	0.8525	0.11479	0.61854	0.0869956	0.829707	0.134448	0.930944	0.0962405	5	5	0.478632
GCC2_HUMAN	0.796878	0.155404	0.863967	0.105116	0.894239	0.103986	0.831054	0.159563	0.920481	0.128344	0.736652	0.123291	21	22	0.122922
GCDH_HUMAN	0.819797	0.0960925	0.875565	0.0467723	0.930936	0.0844958	0.830319	0.148762	0.947555	0.0539648	0.712393	0.117959	5	6	0.159817
GCFC1_HUMAN	0.870426	0.0934734	0.852538	0.052177	0.969279	0.0527886	0.801389	0.0812253	0.908362	0.0776344	0.725618	0.0603957	5	6	0.0523446
GCN1L_HUMAN	0.875617	0.09856	0.882743	0.0785939	0.973994	0.0529074	0.804694	0.0763931	0.86563	0.0875171	0.78316	0.0783015	69	126	0.299513
GCP2_HUMAN	0.863568	0.0837975	0.867288	0.0990719	0.985514	0.0206042	0.792387	0.0994592	0.868039	0.120275	0.733814	0.0963864	8	10	0.0986696
GCP3_HUMAN	0.879577	0.0950785	0.831816	0.0753374	0.941651	0.0793088	0.737768	0.111118	0.948655	0.0967389	0.792731	0.103232	6	6	0.0771775
GCP4_HUMAN	0.964295	0.0798386	0.856473	0.135255	0.956302	0.0543899	0.748619	0.0629315	0.8318	0.112111	0.691045	0.0616493	5	6	0.0854573
GCP60_HUMAN	0.866986	0.0669468	0.853658	0.0927512	0.947276	0.0847719	0.83303	0.150107	0.946756	0.0452243	0.716026	0.102448	9	11	0.208333
GCR_HUMAN	0.859296	0.128359	0.870964	0.0869184	0.933325	0.091779	0.786023	0.106013	0.825953	0.0902219	0.669637	0.151892	12	18	0.266409
GCSH_HUMAN	0.858517	0.047431	0.83956	0.111865	0.969528	0.0430937	0.92724	0.0240746	0.93538	0.0913867	0.894816	0.133253	2	4	0.17341
GDE_HUMAN	0.894809	0.0713762	0.910358	0.103757	0.955436	0.0478431	0.865093	0.0981698	0.912625	0.105199	0.762067	0.107736	15	17	0.113577
GDIA_HUMAN	0.874694	0.0620606	0.893624	0.0678087	0.981695	0.0337594	0.87083	0.101066	0.797285	0.0964235	0.657426	0.125929	12	30	0.364653
GDIB_HUMAN	0.866254	0.0692293	0.914219	0.08584	0.999566	0.00173432	0.827202	0.0832198	0.764183	0.0737352	0.614266	0.069191	16	63	0.492135
GDIR1_HUMAN	0.913472	0.073715	0.89359	0.0895157	0.985568	0.024653	0.821168	0.0619567	0.745765	0.0213512	0.512209	0.0694383	7	31	0.382353
GDN_HUMAN	0.510394	0.181728	0.372227	0.169252	0.511214	0.0508916	0.933238	0.0342008	0.970494	0.0344111	0.994478	0.00956502	3	5	0.080402
GDS1_HUMAN	0.903956	0.100106	0.826079	0.11161	0.986121	0.031643	0.776117	0.0973853	0.785543	0.0733596	0.756074	0.139045	6	11	0.138386
GELS_HUMAN	0.780113	0.0876188	0.748678	0.0792966	0.898272	0.129732	0.771919	0.0902222	0.885769	0.11268	0.835145	0.17307	15	36	0.213555
GEMI2_HUMAN	0.7423	0.102623	0.784686	0.00794162	0.837947	0.0428353	0.929813	0.0992593	0.944103	0.0790497	0.762425	0.0736381	2	2	0.05
GEMI4_HUMAN	0.857511	0.0930972	0.86213	0.0651785	0.959837	0.0579203	0.838969	0.0660525	0.934678	0.0936783	0.744323	0.0664648	8	11	0.0850662
GEMI5_HUMAN	0.884373	0.0734092	0.869476	0.0905771	0.970459	0.0480126	0.826561	0.0759865	0.820395	0.11888	0.624612	0.0968742	33	45	0.238064
GEMI8_HUMAN	0.981185	0.000537538	0.867041	0.00180573	0.961305	0.0547227	0.837128	0.0151139	0.986319	0.0193476	0.876178	0.00265434	2	2	0.0702479
GEPH_HUMAN	0.821371	0.0739287	0.881088	0.0741621	0.983676	0.0399858	0.829494	0.0407625	0.891526	0.0843056	0.635928	0.0731257	6	9	0.0842391
GFAP_HUMAN	0.813051	0.0709254	0.819697	0.00942662	0.953398	0.0318586	0.824724	0.114876	0.94589	0.0765237	0.888595	0.15755	2	26	0.0486111
GFPT1_HUMAN	0.473819	0.0594087	0.481556	0.0703571	0.593682	0.0699542	0.781246	0.0652914	0.974845	0.0791561	0.872504	0.0705364	15	26	0.260372
GFPT2_HUMAN	0.702684	0.0659732	0.66292	0.026383	0.72961	0.0971404	0.859243	0.0914638	0.98716	0.0222389	0.852007	0.128188	3	3	0.0322581
GGA1_HUMAN	0.860846	0.0503506	0.950523	0.0448987	0.957763	0.0295259	0.858235	0.155295	0.923749	0.087624	0.736663	0.118633	4	4	0.0610329
GGCT_HUMAN	0.912287	0.0809648	0.877253	0.0644373	1	0	0.878378	0.0398537	0.836743	0.0722062	0.581537	0.0651578	8	16	0.393617
GGH_HUMAN	0.535113	0.0759376	0.524543	0.0659732	0.589649	0.0640187	0.724435	0.0396603	1	0	0.782609	0.0522918	6	11	0.188679
GGPPS_HUMAN	0.799709	0.0561941	0.768012	0.0640885	0.878619	0.0642032	0.827018	0.0625283	1	0	0.878409	0.129535	5	5	0.146667
GHC1_HUMAN	0.782018	0.117851	0.773487	0.03084	0.875283	0.0247714	0.734117	0.0325826	0.94962	0.08726	0.879462	0.139075	3	3	0.130031
GILT_HUMAN	0.368191	0.318565	0.347193	0.33882	0.428417	0.314724	0.630288	0.0969014	1	0	0.810321	0.0723518	2	3	0.08
GIPC1_HUMAN	0.882724	0.145625	0.878732	0.181085	1	0	0.780013	0.0785672	0.876209	0.10143	0.739686	0.0561727	4	4	0.111111
GIPC3_HUMAN	0.736833	0.222844	0.891684	0.136924	0.967717	0.0345122	0.838087	0.0994249	0.859453	0.131894	0.728553	0.192793	3	3	0.128205
GIT1_HUMAN	0.852425	0.149507	0.831422	0.107201	0.829801	0.143177	0.744633	0.153489	0.970733	0.0362899	0.674568	0.0967884	5	5	0.065703
GIT2_HUMAN	0.79038	0.0737491	0.812254	0.149595	0.987168	0.028694	0.773747	0.0455013	0.763072	0.103171	0.631052	0.0750292	5	5	0.0671937
GLCM_HUMAN	0.728061	0.129934	0.675842	0.146731	0.758918	0.100988	0.69654	0.0568258	1	0	0.835814	0.11571	5	8	0.0895522
GLCNE_HUMAN	0.830369	0.114516	0.875847	0.0654441	0.899263	0.145392	0.765511	0.0582237	0.948105	0.0791341	0.873264	0.0895666	9	9	0.128809
GLE1_HUMAN	0.765461	0.145312	0.745847	0.142284	0.934095	0.112565	0.794674	0.125387	0.958613	0.059837	0.799043	0.0802205	7	8	0.106017
GLGB_HUMAN	0.825917	0.0889218	0.816806	0.133813	0.90449	0.100762	0.883054	0.0536098	0.982885	0.0211609	0.758408	0.110525	9	13	0.125356
GLIP1_HUMAN	0.748494	0.0421785	0.628146	0.00621748	0.809305	0.0542109	0.870554	0.102306	1	0	0.828385	0.0307829	2	4	0.0864662
GLMN_HUMAN	0.842315	0.147929	0.866689	0.0587058	0.978401	0.0336565	0.852722	0.0321151	0.866713	0.091343	0.726731	0.0602806	5	8	0.0824916
GLNA_HUMAN	0.907905	0.0736904	0.941928	0.0615274	0.998424	0.003151	0.739037	0.0909725	0.780356	0.121793	0.664707	0.174807	4	5	0.0911528
GLO2_HUMAN	0.826387	0.0830426	0.850404	0.130918	0.886081	0.0348782	0.779818	0.0365086	0.980956	0.0329852	0.841244	0.146766	3	3	0.107143
GLOD4_HUMAN	0.853874	0.0845486	0.908082	0.068293	0.98794	0.0239443	0.851688	0.067107	0.851672	0.0799593	0.672653	0.0898343	13	27	0.533546
GLP3L_HUMAN	0.708231	0.0012731	0.733191	0.0463752	0.891111	0.153993	0.784163	0.0241376	0.888817	0.0619926	0.879141	0.17092	2	2	0.119298
GLPK3_HUMAN	0.409481	0.447325	0.448826	0.445126	0.579295	0.594967	0.710447	0.119944	0.92073	0.112105	0.751903	0.00458052	2	5	0.0307414
GLRX1_HUMAN	0.910763	0.0314171	0.972342	0.0479059	0.913113	0.143822	0.850986	0.0927955	0.868223	0.114189	0.714405	0.143148	3	7	0.320755
GLRX3_HUMAN	0.848231	0.0818766	0.836048	0.0766967	0.996142	0.013911	0.807775	0.0989407	0.768688	0.0627358	0.613211	0.0578161	13	29	0.453731
GLRX5_HUMAN	0.908989	0.0938754	0.908237	0.0383304	1	0	0.859143	0.0234963	0.865789	0.00646262	0.723737	0.0627405	2	6	0.10828
GLSK_HUMAN	0.885833	0.0697193	0.808282	0.11012	0.987668	0.0352206	0.723296	0.196723	0.724902	0.20191	0.620104	0.192801	18	54	0.387145
GLU2B_HUMAN	0.795989	0.134641	0.792131	0.0742462	0.903505	0.0775678	0.82153	0.070208	0.992107	0.0140868	0.827836	0.103879	12	51	0.25
GLYC_HUMAN	0.884979	0.0427301	0.912771	0.0519091	1	0	0.845788	0.0700781	0.912745	0.0631141	0.753376	0.100827	8	12	0.161491
GLYG_HUMAN	0.848101	0.170437	0.671438	0.11204	0.929195	0.141609	0.762805	0.155921	0.949833	0.0933845	0.744824	0.0728253	4	5	0.145714
GLYM_HUMAN	0.646478	0.0204124	0.648041	0.0805208	0.749212	0.0679997	0.762903	0.0845832	0.96933	0.0568751	0.868643	0.104608	8	22	0.196429
GLYR1_HUMAN	0.87628	0.137703	0.905498	0.153328	0.881506	0.119224	0.851191	0.082006	0.941482	0.0542151	0.76389	0.0486439	14	22	0.287523
GMDS_HUMAN	0.805241	0.106076	0.853418	0.0956511	0.909489	0.0769797	0.787832	0.113567	0.94912	0.0722655	0.85535	0.0818541	10	11	0.314516
GMFB_HUMAN	0.842964	0.113476	0.855351	0.111481	0.954613	0.0737837	0.784163	0.0630205	0.791276	0.0854815	0.555354	0.0846639	4	8	0.373239
GMPPA_HUMAN	0.657348	0.0651066	0.683988	0.0711306	0.754945	0.0111974	0.868347	0.0605421	1	0	0.822619	0.0394871	2	2	0.0642857
GMPR2_HUMAN	0.911468	0.0334007	0.847465	0.07846	0.979794	0.040411	0.867605	0.0774151	0.886258	0.111408	0.74401	0.0762747	4	4	0.135057
GNA11_HUMAN	0.903195	0.0875772	0.895348	0.0455011	0.900986	0.174859	0.804871	0.112273	0.9121	0.0914874	0.883552	0.0629399	7	10	0.172702
GNA12_HUMAN	0.881174		0.863295		1		0.81346		0.935462		0.880723		1	7	0.0288714
GNA13_HUMAN	0.76313	0.08801	0.74602	0.112314	0.870315	0.123648	0.749805	0.0940425	0.944559	0.0674249	0.799443	0.0995582	9	13	0.27321
GNA1_HUMAN	0.866893	0.0549974	0.869601	0.0749005	0.962238	0.0436596	0.951383	0.0780863	0.909515	0.0600635	0.678043	0.0666629	6	9	0.543478
GNAI1_HUMAN	0.820925	0.0381334	0.777527	0.169146	0.855085	0.0828236	0.796115	0.155843	0.992095	0.0223594	0.820296	0.0488759	8	16	0.214689
GNAI2_HUMAN	0.819486	0.157057	0.856647	0.0631447	0.885584	0.114776	0.874313	0.0588948	1	0	0.842435	0.0736163	5	10	0.140845
GNAI3_HUMAN	0.892817		1		0.878578		0.868429		0.907304		0.791709		1	2	0.0367232
GNAQ_HUMAN	0.820105	0.0924319	0.846303	0.191375	0.900227	0.141101	0.759524	0.00188065	0.995535	0.0063143	0.934401	0.0539488	2	3	0.0724234
GNAS1_HUMAN	0.781311	0.0491535	0.742016	0.139206	0.83451	0.117983	0.707317	0.0918629	1	0	0.883706	0.0636131	3	4	0.0163934
GNL1_HUMAN	0.773418	0.129206	0.839827	0.131695	0.914238	0.105716	0.729748	0.152786	0.885447	0.138046	0.84774	0.12075	6	6	0.113674
GNL3L_HUMAN	0.952645	0.115995	0.792085	0.102875	0.710817	0.0861485	0.529479	0.264155	0.786942	0.117628	0.462475	0.236031	6	6	0.121993
GNL3_HUMAN	0.79697	0.0849758	0.815876	0.0685482	0.95045	0.05247	0.924949	0.0665052	0.978834	0.0389761	0.815813	0.0911136	17	33	0.358834
GNPAT_HUMAN	0.778141	0.0597726	0.822099	0.0795124	0.98336	0.04076	0.781802	0.0920427	0.927074	0.0572503	0.856092	0.0807996	6	6	0.0882353
GNPI1_HUMAN	0.908402	0.0700488	0.828913	0.0579273	0.979675	0.0449551	0.858706	0.0891728	0.937869	0.0548413	0.80816	0.0812091	7	8	0.252595
GNPI2_HUMAN	0.854461	0.0736695	0.891096	0.0928272	0.982149	0.0357022	0.846497	0.111291	0.879342	0.0485739	0.772086	0.0211691	4	4	0.210145
GNS_HUMAN	0.601435	0.18829	0.6201	0.220762	0.73668	0.185195	0.711681	0.144529	0.979396	0.0504694	0.810794	0.148437	6	10	0.125
GOGA1_HUMAN	0.845824	0.11549	0.904856	0.0832583	0.942205	0.0510499	0.876264	0.130671	0.835496	0.105008	0.768739	0.0670579	3	3	0.041721
GOGA2_HUMAN	0.712432	0.137479	0.717285	0.148709	0.770061	0.137851	0.825422	0.119957	0.927075	0.0939227	0.835667	0.142759	12	15	0.138723
GOGA3_HUMAN	0.789105	0.102163	0.799772	0.0983684	0.982014	0.0411018	0.841547	0.111222	0.789187	0.138041	0.686622	0.104184	17	18	0.157543
##GOGA4_HUMAN	0.837591	0.189826	0.780353	0.15578	0.819982	0.113184	0.760277	0.0770572	0.945669	0.0805571	0.712078	0.0524217	4	4	0.0112108
GOGA4_HUMAN	0.864672	0.0978309	0.823545	0.0980837	0.956528	0.0878621	0.853114	0.0884265	0.904655	0.0994844	0.71609	0.0803219	44	47	0.196413
GOGA7_HUMAN	0.883781	0.135437	0.754292	0.00402038	0.915505	0.119494	0.794627	0.121026	0.937862	0.0728514	0.885561	0.161841	2	2	0.189781
##GOGB1_HUMAN	0.990983	0.0127515	0.85637	0.032617	0.887855	0.158597	0.725292	0.170754	0.836954	0.088388	0.785595	0.0545155	2	2	0.00368211
GOGB1_HUMAN	0.819528	0.109546	0.835095	0.0997022	0.943788	0.0865093	0.847093	0.0858172	0.894982	0.0917123	0.755214	0.104461	55	58	0.187481
GOLI4_HUMAN	0.746511	0.292261	0.735589	0.292368	0.823869	0.325157	0.807873	0.062227	0.950856	0.0757814	0.709496	0.285106	9	14	0.117816
GOLM1_HUMAN	0.665827	0.101053	0.625828	0.0930276	0.687812	0.149358	0.637981	0.104681	0.970095	0.0393347	0.891586	0.125531	4	6	0.114713
GOLP3_HUMAN	0.85417	0.115499	0.925944	0.107144	0.927573	0.0926515	0.723644	0.074392	0.831879	0.154597	0.706575	0.0590618	5	8	0.218121
GOPC_HUMAN	0.866334	0.101274	0.845995	0.0968407	0.926979	0.0804589	0.871443	0.0621458	0.8983	0.138404	0.736199	0.17953	9	17	0.188312
GORAB_HUMAN	0.982623	0.00635114	0.952166	0.0676468	0.833239	0.235835	0.848431	0.154879	0.91835	0.0517697	0.617982	0.0972685	2	3	0.0659898
GORS2_HUMAN	0.759569	0.0803642	0.77091	0.126181	0.937752	0.0572414	0.818224	0.0316053	0.916239	0.167523	0.768811	0.0820236	4	7	0.10177
GOSR1_HUMAN	0.788625	0.237771	0.71319	0.149449	0.836332	0.249263	0.821655	0.0650111	0.942184	0.10014	0.775373	0.0561507	3	5	0.096
GOT1B_HUMAN	0.739835	0.0377334	0.789242	0.128177	0.828973	0.241868	0.951697	0.0255949	0.955885	0.0623879	0.721107	0.0202661	2	3	0.123188
GP107_HUMAN	0.738991	0.119831	0.716408	0.142397	0.8336	0.139279	0.781646	0.0705238	0.943822	0.0973034	0.878998	0.118374	3	4	0.065
GP180_HUMAN	0.773027	0.103354	0.747656	0.0608296	0.943423	0.0800114	0.777835	0.0813148	0.818108	0.257234	0.780187	0.0320638	2	2	0.0454545
GPAT4_HUMAN	0.96468	0.0611752	0.846558	0.096659	0.962371	0.0339388	0.739034	0.102565	0.756081	0.13807	0.67583	0.175587	3	4	0.0833333
GPD1L_HUMAN	0.76227	0.106152	0.777893	0.11882	0.87179	0.0942351	0.758966	0.121811	0.971853	0.0848839	0.767036	0.100456	12	13	0.356125
GPDM_HUMAN	0.822092	0.0537517	0.863758	0.0731063	0.904991	0.077332	0.801383	0.0616633	0.964118	0.0650845	0.872152	0.123255	17	32	0.277854
GPI8_HUMAN	0.907626	0.0710763	0.922607	0.0978426	0.925532	0.0809052	0.672684	0.0814321	0.779337	0.104353	0.660597	0.146601	5	6	0.121519
GPKOW_HUMAN	0.690276	0.112583	0.771952	0.262754	0.852968	0.254668	0.706352	0.0210547	0.756477	0.218701	0.52455	0.261683	3	3	0.0756303
GPN1_HUMAN	0.969273	0.0177209	0.978532	0.0303601	0.952239	0.0675449	0.780134	0.0608996	0.750393	0.0945048	0.74842	0.0920174	2	3	0.040107
GPN3_HUMAN	0.807467	0.217201	0.822118	0.0746073	1	0	0.795825	0.0316246	0.741725	0.211632	0.627403	0.0650727	2	2	0.0915493
GPR56_HUMAN	0.40417	0.281776	0.441874	0.229387	0.475899	0.103113	0.819756	0.221453	0.943783	0.0787792	0.813673	0.210464	3	3	0.0707071
GPS2_HUMAN	0.848104	0.0899385	0.798291	0.107326	1	0	0.815587	0.0541488	0.722168	0.12592	0.575958	0.00197804	2	4	0.0489297
GPTC4_HUMAN	0.873282	0.101629	0.714481	0.195014	0.975095	0.0498093	0.617573	0.174183	0.55826	0.247334	0.381002	0.177019	4	6	0.0896861
GPTC8_HUMAN	0.839971	0.0831241	0.909791	0.0960137	0.965431	0.0523007	0.805961	0.0904404	0.805417	0.142661	0.607197	0.115985	13	16	0.081225
GPX1_HUMAN	0.829388	0.183068	0.872623	0.0993298	1	0	0.867403	0.0922296	0.965839	0.0363892	0.76623	0.0726725	2	5	0.128079
GPX4_HUMAN	0.892385	0.096919	0.937066	0.0500211	0.964097	0.0563348	0.809085	0.111335	0.827747	0.0774093	0.594086	0.0681863	8	12	0.345178
GPX8_HUMAN	0.862088	0.0896185	0.828115	0.0583094	0.891444	0.0618012	0.818281	0.0567906	0.95186	0.0641455	0.944267	0.0669239	7	15	0.440191
GRAP1_HUMAN	0.800192	0.0786055	0.819862	0.0655186	0.946892	0.0695427	0.828343	0.143063	0.906231	0.0955737	0.758167	0.120582	15	16	0.21522
GRB2_HUMAN	0.946006	0.0548239	0.873785	0.0702807	0.944843	0.056922	0.767266	0.108522	0.623071	0.0526109	0.477929	0.0967928	8	11	0.364055
GRDN_HUMAN	0.871504	0.129105	0.856754	0.106316	0.954172	0.0874398	0.7517	0.096618	0.736393	0.13804	0.554429	0.11397	8	8	0.0342063
GRHPR_HUMAN	0.776585	0.0809067	0.689532	0.0713261	0.789561	0.0697822	0.723133	0.08467	1	0	0.799562	0.0835387	4	14	0.228659
GRP75_HUMAN	0.66633	0.061918	0.649221	0.073986	0.753966	0.0590082	0.781625	0.0661464	0.988922	0.0381453	0.858327	0.0738723	29	230	0.648012
GRP78_HUMAN	0.179354	0.0598693	0.204258	0.0585585	0.333808	0.0592432	0.804984	0.0460883	0.994475	0.0208955	0.809587	0.0962427	32	441	0.574924
GRPE1_HUMAN	0.864613	0.0766744	0.857643	0.0827728	0.989567	0.0131794	0.895081	0.0698802	0.969024	0.0338905	0.784274	0.0574317	13	33	0.571429
GRPE2_HUMAN	0.733849	0.0935217	0.68921	0.0946332	0.946155	0.0761485	0.956927	0.060914	0.861164	0.0976713	0.675411	0.399936	2	3	0.115556
GRSF1_HUMAN	0.861028	0.132592	0.801877	0.0949408	0.962441	0.0525055	0.761643	0.0373913	0.680395	0.0300328	0.470037	0.0354828	5	7	0.125
GSCR2_HUMAN	0.796241	0.101471	0.788217	0.0725302	0.938278	0.0833161	0.879342	0.0849262	0.828343	0.152267	0.657942	0.178623	4	4	0.08159
GSE1_HUMAN	0.864919	0.161942	0.88819	0.105282	0.939798	0.0554086	0.805666	0.190432	0.696612	0.0608892	0.534218	0.0294536	3	3	0.0221857
GSH0_HUMAN	0.78961	0.0727019	0.771783	0.026305	0.885056	0.0602361	0.820716	0.0585741	0.97809	0.0489923	0.916104	0.0577922	5	18	0.20438
GSH1_HUMAN	0.570581	0.0644015	0.567879	0.0780211	0.641949	0.108008	0.790722	0.0616473	1	0	0.836071	0.0629088	10	15	0.175824
GSHB_HUMAN	0.840053	0.0549991	0.8883	0.0639002	0.948571	0.0878792	0.864236	0.0991534	0.875018	0.0934026	0.733179	0.0647912	7	10	0.187764
GSHR_HUMAN	0.875066	0.091883	0.912834	0.0903101	0.959558	0.0634931	0.829047	0.0943642	0.926507	0.0690673	0.777269	0.0874291	15	42	0.383142
GSK3A_HUMAN	0.903666	0.0835758	0.958195	0.0463715	0.928974	0.0810705	0.88904	0.116426	0.818353	0.131739	0.702721	0.0559925	3	3	0.0786749
GSK3B_HUMAN	0.811325	0.16582	0.757586	0.155343	0.838504	0.197704	0.745703	0.17962	0.770105	0.138957	0.723488	0.240784	3	3	0.116667
GSKIP_HUMAN	1		0.928073		0.853913		0.874966		0.700139		0.600917		1	1	0.115108
GSLG1_HUMAN	0.708762	0.110155	0.668915	0.0773188	0.711332	0.108818	0.795778	0.0824436	0.976226	0.0455609	0.900086	0.0989412	22	26	0.175573
GSTK1_HUMAN	0.780755	0.00690645	0.875809	0.0839345	0.911315	0.0678627	0.726421	0.0814674	0.958092	0.0861384	0.866951	0.043857	5	13	0.261062
GSTM1_HUMAN	0.814201	0.0491058	0.897968	0.0828623	0.859647	0.0766495	0.764363	0.0525785	0.99228	0.0180758	0.810045	0.0661458	12	27	0.591743
GSTM3_HUMAN	0.783318	0.0566074	0.803314	0.060803	0.825092	0.0516913	0.751074	0.0760528	0.989176	0.0358999	0.87492	0.0873269	11	38	0.546667
GSTO1_HUMAN	0.842083	0.082766	0.876049	0.0661468	0.995972	0.0130562	0.843636	0.087517	0.833966	0.0647098	0.649606	0.0733648	12	31	0.423237
GSTP1_HUMAN	0.786826	0.247674	0.802724	0.18365	0.997452	0.00764463	0.796835	0.144554	0.757846	0.172707	0.599346	0.17047	9	81	0.490476
GT251_HUMAN	0.906728	0.0857719	0.845599	0.0954825	0.994997	0.0150083	0.702879	0.0764825	0.834515	0.0903927	0.676912	0.0701927	9	17	0.155949
GTF2I_HUMAN	0.888032	0.0867108	0.916718	0.0971721	0.944384	0.122785	0.734892	0.0894378	0.80288	0.101564	0.666651	0.0687403	33	70	0.375752
GTPB1_HUMAN	0.692941	0.268338	0.697662	0.231869	0.828316	0.327276	0.816501	0.1721	0.949718	0.0883657	0.803319	0.110221	4	4	0.0687593
GTPBA_HUMAN	0.79117	0.0830461	0.842333	0.078854	1	0	0.874037	0.0845087	0.874875	0.0623402	0.744855	0.0396277	7	7	0.204134
GTR1_HUMAN	0.843979	0.0101311	0.780048	0.0210385	0.968736	0.0470251	0.901602	0.0959498	0.955543	0.0639015	0.754994	0.100022	3	14	0.103659
GUAA_HUMAN	0.850742	0.0785932	0.870458	0.0773542	0.998524	0.0064342	0.756886	0.0665518	0.775213	0.0794984	0.622575	0.0619935	19	35	0.349206
GUAD_HUMAN	0.889379	0.0786589	0.981177	0.0376454	0.841628	0.108878	0.660384	0.0957974	0.661951	0.135619	0.51859	0.079635	4	4	0.092511
GULP1_HUMAN	0.895349	0.0948066	0.894681	0.125642	1	0	0.780074	0.100133	0.791558	0.0859932	0.655404	0.0546667	5	5	0.167763
GYS1_HUMAN	0.743834	0.157913	0.883975	0.106308	1	0	0.788238	0.0353327	0.67885	0.114318	0.756047	0.0764266	2	2	0.0339213
H10_HUMAN	0.55342	0.0670752	0.570561	0.0599915	0.657508	0.181562	0.807184	0.117879	0.983033	0.0400914	0.927066	0.0630592	8	15	0.304124
H11_HUMAN	0.820489	0.0450185	0.853937	0.0633685	0.97693	0.0414304	0.884045	0.0566028	0.96492	0.0672625	0.770851	0.0332451	5	51	0.2
H12_HUMAN	0.797699	0.0809348	0.836239	0.0923407	0.883242	0.154012	0.929575	0.0714427	0.968433	0.0810064	0.729274	0.155451	8	74	0.356808
H13_HUMAN	0.830842	0.177043	0.776816	0.180359	0.885597	0.218755	0.825935	0.177778	0.884353	0.126958	0.741482	0.162333	5	12	0.171946
H14_HUMAN	0.700002	0.0918762	0.834158	0.0754322	0.723013	0.267839	0.855793	0.130644	0.881005	0.159213	0.758626	0.19861	6	17	0.210046
H15_HUMAN	0.81285	0.109814	0.884148	0.030165	0.9101	0.222528	0.809979	0.107613	0.953952	0.0479202	0.767445	0.107813	7	46	0.327434
H1X_HUMAN	0.58457	0.142287	0.662865	0.123596	0.795405	0.180945	0.835868	0.0912837	0.930162	0.153617	0.830309	0.0874657	8	12	0.394366
H2A1A_HUMAN	0.906186	0.023285	0.926507	0.0172479	0.991088	0.0126034	0.878868	0.0385482	0.987503	0.0176736	0.956744	0.0146647	2	7	0.328244
H2A1B_HUMAN	0.855548	0.140923	0.765894	0.122307	0.791975	0.191731	0.651912	0.183426	0.80831	0.200826	0.674182	0.178426	3	4	0.230769
H2A1D_HUMAN	0.925247		0.891793		1		0.876671		0.974347		0.86423		1	19	0.146154
H2AX_HUMAN	0.863318	0.0271737	0.9379	0.0878229	0.966454	0.0402774	0.795002	0.0796161	0.837496	0.229815	0.69807	0.144032	2	8	0.111888
H2AY_HUMAN	0.836241	0.0811332	0.845812	0.11995	0.941814	0.0946236	0.820085	0.0613204	0.974568	0.0342353	0.848903	0.0954833	18	62	0.532258
H2B1A_HUMAN	0.699419	0.196699	0.754636	0.136767	0.733424	0.381299	0.7381	0.185451	1	0	0.775424	0.112838	3	56	0.188976
H2B1B_HUMAN	0.703416	0.294287	0.794687	0.269634	0.996625	0.00674929	0.818669	0.0951637	0.85006	0.188075	0.745272	0.295626	4	52	0.309524
H2B1C_HUMAN	0.828456	0.00852413	0.693505	0.314164	0.833025	0.236138	0.880217	0.0442535	0.976723	0.0329182	0.830073	0.12279	2	33	0.111111
H31T_HUMAN	0.898201	0.0656954	0.886589	0.029721	1	0	0.845747	0.125597	0.880032	0.146441	0.735462	0.128761	4	26	0.272059
H31_HUMAN	0.838054		0.840832		1		0.80248		0.895609		0.823912		1	5	0.110294
H33_HUMAN	1		0.630851		0.62766		0.541105		0.462686		0.468254		1	2	0.0661765
H4_HUMAN	0.858191	0.0401682	0.925254	0.0380469	0.993846	0.0123085	0.839869	0.0263885	0.919042	0.0551941	0.878055	0.0416698	4	564	0.543689
H6ST2_HUMAN	0.308529	0.0941569	0.279292	0.0597286	0.34189	0.0518023	0.69118	0.036255	1	0	0.823667	0.023516	4	4	0.0446281
H90B2_HUMAN	0.810426	0.269003	0.828957	0.246808	0.895241	0.261471	0.789022	0.112076	0.774545	0.103331	0.590889	0.159369	10	71	0.217848
H90B3_HUMAN	0.887675	0.120938	0.824562	0.084359	0.92088	0.223785	0.73708	0.157058	0.762537	0.0459208	0.550799	0.0853677	8	70	0.147404
HACD2_HUMAN	0.855145	0.12561	0.836353	0.051236	0.914843	0.0781404	0.857171	0.0440094	0.948669	0.088908	0.717908	0.157539	3	10	0.149606
HACD3_HUMAN	0.827327	0.0718825	0.756706	0.102459	0.922011	0.0904968	0.850779	0.034455	0.978514	0.0372155	0.815061	0.059141	3	5	0.107735
HACL1_HUMAN	0.62516	0.169161	0.659545	0.179896	0.745911	0.175341	0.8091	0.150754	0.979006	0.0514252	0.923863	0.0719591	6	7	0.117647
HAP28_HUMAN	0.823051	0.11439	0.847313	0.0861905	0.995268	0.0121227	0.855027	0.0980472	0.682484	0.0685814	0.482565	0.0861872	13	33	0.629834
HAT1_HUMAN	0.880576	0.101391	0.9659	0.0520775	0.907575	0.178203	0.734702	0.122073	0.705135	0.0985425	0.552213	0.0820946	8	15	0.188544
HAUS1_HUMAN	0.914311	0.0923385	0.918625	0.0794119	0.943693	0.0892293	0.751573	0.153815	0.792892	0.146461	0.661295	0.144344	5	7	0.165468
HAUS2_HUMAN	0.945816	0.0662167	0.90728	0.115023	0.898342	0.0329208	0.840674	0.120941	0.912282	0.0857644	0.796851	0.06566	4	4	0.165957
HAUS3_HUMAN	0.85202	0.079498	0.842425	0.0978821	0.9339	0.0781642	0.823601	0.0926278	0.934346	0.0876085	0.79181	0.12639	9	9	0.129353
HAUS4_HUMAN	0.992109	0.00940159	0.934008	0.0682296	0.893308	0.0918419	0.848386	0.0633555	0.882712	0.10588	0.869013	0.023987	3	3	0.0909091
HAUS6_HUMAN	0.942061	0.042993	0.867599	0.0676217	0.927002	0.116423	0.78173	0.0979716	0.855562	0.0909656	0.742059	0.124767	5	5	0.0701571
HAUS7_HUMAN	0.933401	0.0648596	0.927635	0.0824033	0.961112	0.0374199	0.813294	0.0971378	0.847847	0.118164	0.782532	0.0445315	5	5	0.13587
HAUS8_HUMAN	0.89975	0.164183	0.934099	0.057648	0.933237	0.064719	0.745344	0.0998416	0.834684	0.120869	0.606695	0.0704067	3	3	0.0829268
HBA_HUMAN	0.0485957	0.0280133	0.0646608	0.0316058	0.10077	0.0077833	0.501265	0.04749	0.884159	0.0716358	1	0	3	16	0.34507
HBS1L_HUMAN	0.884121	0.10291	0.812462	0.061637	0.953278	0.0579152	0.766171	0.0977984	0.869454	0.10021	0.731169	0.109256	17	23	0.266082
HCD2_HUMAN	0.865272	0.057862	0.841273	0.00175009	0.98214	0.0252583	0.88663	0.0705442	0.983172	0.0237987	0.7776	7.25079e-05	2	8	0.0996169
HCDH_HUMAN	0.848833	0.0668169	0.921173	0.0555537	0.959263	0.0564449	0.812027	0.0938734	0.914561	0.0984729	0.699949	0.0968836	9	20	0.261146
HCFC1_HUMAN	0.887659	0.0726207	0.887757	0.0963363	0.979417	0.0443856	0.766128	0.109451	0.761352	0.0934248	0.571327	0.0710765	17	27	0.108108
HDAC1_HUMAN	0.972681	0.0328395	0.953953	0.0592749	0.962906	0.0326047	0.80006	0.0656137	0.802937	0.0625173	0.684083	0.0786462	10	18	0.211618
HDAC2_HUMAN	0.966886	0.0645111	0.900661	0.0464132	0.956213	0.0404046	0.820681	0.0914761	0.878856	0.137801	0.666873	0.134003	6	13	0.112705
HDDC2_HUMAN	0.753846	0.0489181	0.767422	0.0942913	0.795677	0.151184	0.708536	0.143346	0.765693	0.228979	0.878593	0.148352	4	4	0.323529
HDGF_HUMAN	0.793653	0.114944	0.811842	0.153673	0.89817	0.178375	0.78805	0.117883	0.84593	0.104653	0.552466	0.052336	15	52	0.708333
HDGR2_HUMAN	0.81361	0.102308	0.861756	0.0978897	0.917611	0.157113	0.774295	0.123395	0.841957	0.0954173	0.627837	0.0746414	8	12	0.126677
HDGR3_HUMAN	0.899179	0.0335914	0.834281	0.0309853	0.992718	0.0102977	0.739345	0.045262	0.927481	0.102557	0.591091	0.0375585	2	2	0.0788177
HDHD1_HUMAN	0.892963	0.0657402	0.904113	0.0597727	1	0	0.860702	0.103267	0.852516	0.0807646	0.665319	0.0730874	3	3	0.0964912
HDHD2_HUMAN	0.830451		0.933364		1		0.900383		0.913114		0.731382		1	2	0.030888
HD_HUMAN	0.942774	0.0676615	0.916774	0.0961985	0.970145	0.0424196	0.762795	0.0688982	0.783392	0.0895473	0.659581	0.0581726	5	5	0.0190961
HEAT1_HUMAN	0.882052	0.0743015	0.885283	0.0902258	0.978104	0.0399304	0.863468	0.0944068	0.873758	0.100122	0.786353	0.109196	32	43	0.163713
HEAT2_HUMAN	0.906656	0.0959523	0.903303	0.0922421	0.956865	0.0608573	0.695399	0.090653	0.814853	0.146133	0.707183	0.0470048	5	6	0.0666667
HEAT3_HUMAN	0.811465	0.157877	0.754568	0.100007	0.904312	0.16811	0.73373	0.105561	0.843689	0.0939718	0.7439	0.172107	7	9	0.125
HEAT6_HUMAN	0.807177	0.0567243	0.892519	0.180341	0.96171	0.066321	0.758023	0.216581	0.851788	0.157234	0.744582	0.134438	3	3	0.0287892
HEBP1_HUMAN	0.841602	0.117549	0.893754	0.0475206	1	0	0.750583	0.0552181	0.796437	0.0651681	0.689006	0.0446575	5	8	0.417989
HEBP2_HUMAN	0.779243	0.122848	0.804982	0.0502756	0.959586	0.0699999	0.709063	0.197	0.89789	0.168513	0.727814	0.0947488	3	4	0.204878
HECD1_HUMAN	0.857733	0.115722	0.863393	0.0982024	0.911166	0.137083	0.729155	0.123352	0.709132	0.128425	0.603982	0.174584	14	14	0.0689655
HECD3_HUMAN	0.830683	0.153669	0.888678	0.160262	0.969239	0.0509331	0.800408	0.066192	0.868798	0.124575	0.623119	0.193731	4	4	0.0441347
HEG1_HUMAN	0.914201	0.0229918	0.971211	0.0263138	0.921367	0.136196	0.739055	0.167074	0.783463	0.0999528	0.570424	0.104802	3	3	0.0173787
HELC1_HUMAN	0.904198	0.0949965	0.923916	0.0648307	0.962683	0.054141	0.809521	0.106362	0.83984	0.101144	0.736505	0.0896236	27	33	0.139873
HELLS_HUMAN	0.970011	0.0449855	0.90556	0.0843233	0.907862	0.0720113	0.484221	0.0851868	0.585317	0.106789	0.465516	0.0828031	18	21	0.193317
HELZ_HUMAN	0.870203	0.108785	0.872889	0.0616328	0.97528	0.0494404	0.786666	0.124962	0.833963	0.120927	0.767552	0.154701	4	4	0.0293512
HEM3_HUMAN	0.827463	0.0717141	0.869496	0.0281116	0.940884	0.0476713	0.936997	0.0748658	0.939946	0.0830742	0.728803	0.0725634	6	7	0.180055
HEM6_HUMAN	0.756171	0.0958809	0.938988	0.0495722	1	0	0.363072	0.513462	0.37059	0.524093	0.305711	0.43234	2	2	0.0638767
HEMH_HUMAN	0.628275	0.142925	0.769844	0.108808	0.750044	0.047781	0.804382	0.0619245	0.98496	0.0333902	0.818374	0.133978	7	8	0.208038
HERC1_HUMAN	0.833326	0.0152226	0.801182	0.0998831	0.879866	0.140098	0.744838	0.0786892	0.772682	0.188674	0.848508	0.133809	4	4	0.0076116
HERC2_HUMAN	0.834845	0.102417	0.87287	0.130226	1	0	0.728903	0.0388212	0.877233	0.0646111	0.736772	0.152599	3	3	0.00393049
HERC4_HUMAN	0.874106	0.0629661	0.886952	0.0882783	1	0	0.708314	0.0832187	0.651411	0.108265	0.556832	0.0674419	7	8	0.0747398
HERC5_HUMAN	0.812917	0.153188	0.818601	0.0891342	0.859986	0.10018	0.814411	0.0539745	0.999681	0.00071219	0.88673	0.0834984	5	5	0.0380859
HEXA_HUMAN	0.501202	0.0703473	0.534882	0.0540341	0.59632	0.0701352	0.641861	0.0619532	0.957586	0.0690862	0.944154	0.0787923	6	8	0.137996
HEXB_HUMAN	0.720423	0.091821	0.776686	0.0939363	0.810813	0.0671507	0.767674	0.0701007	0.988619	0.0273217	0.854648	0.100344	10	22	0.188849
HEXI1_HUMAN	0.965277	0.0441741	0.886297	0.0970034	0.962456	0.0474909	0.827842	0.117791	0.742034	0.0732944	0.543332	0.232288	4	5	0.164345
HGB1A_HUMAN	0.778593	0.170631	0.830949	0.130683	0.968215	0.095624	0.852393	0.097678	0.743004	0.0778706	0.486919	0.0770682	11	51	0.369668
HGS_HUMAN	0.830206	0.0863485	0.840287	0.0831675	0.983083	0.0376002	0.832122	0.0698595	0.790208	0.0979715	0.623338	0.121649	10	12	0.136422
HIBCH_HUMAN	0.821892	0.0927652	0.871608	0.0978147	0.897052	0.109092	0.855188	0.10627	0.904329	0.113048	0.821472	0.0579914	7	11	0.220207
HINT1_HUMAN	0.864135	0.0442623	0.875146	0.0474103	0.969091	0.0691147	0.81517	0.127477	0.932534	0.0548009	0.767148	0.0561261	5	13	0.626984
HINT2_HUMAN	0.587211	0.230767	0.654878	0.0291814	0.699585	0.152684	0.761642	0.0267278	0.906123	0.1626	0.96878	0.0348829	3	8	0.417178
HIRP3_HUMAN	0.685488	0.345208	0.68012	0.358287	0.832444	0.407818	0.647385	0.330777	0.779327	0.168691	0.615557	0.160445	6	7	0.115108
HLTF_HUMAN	0.904471	0.101946	0.882322	0.0696882	0.982594	0.0324783	0.740486	0.0778441	0.829229	0.137796	0.715455	0.11189	7	7	0.0842418
HM13_HUMAN	0.601389	0.0644357	0.588941	0.0594933	0.655811	0.0845823	0.731824	0.0808713	0.939358	0.102071	0.903226	0.0801662	6	25	0.161804
HM20A_HUMAN	0.846994	0.0702466	0.79088	0.0871467	1	0	0.873008	0.119058	0.861074	0.0598928	0.623595	0.0276107	3	3	0.092219
HM20B_HUMAN	1	0	0.864299	0.0942631	0.867326	0.0262511	0.707774	0.0526741	0.770639	0.0440651	0.617853	0.0749446	2	2	0.0662461
HMCS1_HUMAN	0.96198	0.0489401	0.822781	0.136461	0.951148	0.0651444	0.470647	0.045291	0.619154	0.0636093	0.675415	0.114908	11	13	0.261538
HMG3M_HUMAN	0.832344	0.136675	0.854469	0.0966555	1	0	0.796871	0.0262681	0.755716	0.0183839	0.623363	0.0607051	2	7	0.117647
HMGA1_HUMAN	0.894141	0.0489263	0.892488	0.0898989	1	0	0.757047	0.0519267	0.871058	0.0490031	0.732509	0.0821389	3	13	0.299065
HMGB1_HUMAN	0.797075	0.110927	0.812758	0.0989879	1	0	0.827439	0.0541998	0.743173	0.0635844	0.502472	0.0790833	3	10	0.102326
HMGB2_HUMAN	0.849841	0.0623369	0.852421	0.0556049	0.994775	0.0138248	0.889817	0.0389945	0.889138	0.0626617	0.587455	0.0797903	7	20	0.282297
HMGB3_HUMAN	0.852306	0.112824	0.886866	0.0833579	1	0	0.846791	0.0278304	0.772514	0.062706	0.537265	0.0690464	8	19	0.32
HMGCL_HUMAN	0.536193	0.0470385	0.58556	0.0392078	0.667608	0.0491517	0.677462	0.0696229	0.95425	0.0887147	0.941891	0.0681522	5	7	0.196923
HMGN1_HUMAN	0.914482	0.0823949	0.91774	0.0614364	0.98669	0.0266208	0.859702	0.033607	0.846449	0.0797422	0.548533	0.0815398	4	14	0.43
HMGN2_HUMAN	0.796096	0.0664433	0.868798	0.114813	0.723154	0.300958	0.87985	0.113443	0.783774	0.104166	0.595836	0.136742	3	15	0.288889
HMGN3_HUMAN	0.80777	0.155373	0.856696	0.264449	0.711415	0.349097	0.713239	0.0845258	0.84317	0.116906	0.547043	0.0775964	4	7	0.323232
HMGN4_HUMAN	0.715266	0.0846011	0.83767	0.114641	0.639814	0.186863	0.693381	0.0870361	1	0	0.695401	0.0485879	3	6	0.288889
HMGN5_HUMAN	0.802029	0.142611	0.925555	0.120268	0.914375	0.123218	0.825934	0.0752135	0.787856	0.122419	0.57112	0.0949607	10	21	0.312057
HMHA1_HUMAN	1	0	0.939674	0.057076	0.955317	0.000194057	0.766251	0.12351	0.705508	0.179257	0.778039	0.272556	2	2	0.0246479
HMMR_HUMAN	0.870565	0.0717737	0.959556	0.0565846	0.958202	0.0723956	0.724035	0.140906	0.722496	0.0520118	0.600951	0.0566251	3	3	0.0497238
HMOX1_HUMAN	0.733976	0.0927219	0.636417	0.123895	0.705676	0.22455	0.784614	0.131785	0.829068	0.0743934	0.938921	0.122159	4	5	0.232639
HMOX2_HUMAN	0.810328	0.158397	0.823541	0.0968036	0.929176	0.125945	0.847171	0.125556	0.957717	0.0359289	0.769857	0.091563	7	11	0.256329
HN1L_HUMAN	0.892044	0.0680966	0.8382	0.0572639	1	0	0.742156	0.083056	0.596498	0.0543063	0.397583	0.0659311	5	14	0.342105
HN1_HUMAN	0.952648		0.941394		1		0.823463		0.49143		0.335005		1	2	0.116883
HNMT_HUMAN	0.885847	0.0757267	0.93507	0.085688	0.865693	0.298002	0.7399	0.0777316	0.788488	0.0905652	0.631258	0.0577506	5	8	0.205479
HNRCL_HUMAN	0.886787	0.107825	0.867543	0.0475258	0.979947	0.0312933	0.8884	0.0443269	0.946235	0.0537083	0.721585	0.114218	6	28	0.122867
HNRDL_HUMAN	0.844567	0.0895104	0.891115	0.0554916	0.999946	0.000171647	0.751562	0.0888314	0.685352	0.0779009	0.526141	0.0462104	10	41	0.297619
HNRGT_HUMAN	0.829545	0.0529743	0.778698	0.109652	0.877304	0.245392	0.766266	0.0830221	0.792294	0.145391	0.60661	0.0261115	4	16	0.104592
HNRH1_HUMAN	0.875022	0.0140246	0.904915	0.0584606	1	0	0.826826	0.0226343	0.880404	0.0933371	0.734861	0.0606429	3	13	0.129176
HNRL1_HUMAN	0.849616	0.0743975	0.843327	0.0682772	0.949996	0.0581879	0.828858	0.0877257	0.939439	0.0837422	0.788097	0.0959338	12	33	0.15771
HNRL2_HUMAN	0.791743	0.105613	0.847956	0.107672	0.961481	0.0724852	0.852617	0.100709	0.946346	0.0719596	0.811763	0.130323	25	66	0.432396
HNRLL_HUMAN	0.869312	0.135317	0.880782	0.0887195	0.984458	0.0320777	0.765302	0.0950795	0.89949	0.104163	0.832043	0.0692302	10	12	0.295203
HNRPC_HUMAN	0.755983	0.222806	0.778585	0.18745	0.931748	0.183246	0.858004	0.0941121	0.862602	0.138635	0.601261	0.156304	8	29	0.160131
HNRPD_HUMAN	0.811288	0.101571	0.85052	0.084445	1	0	0.829682	0.0628016	0.787035	0.0572866	0.594344	0.110093	13	60	0.338028
HNRPF_HUMAN	0.909386	0.0971668	0.893397	0.0748293	0.985694	0.0281038	0.744675	0.152786	0.785368	0.182144	0.761102	0.151479	4	16	0.20241
HNRPG_HUMAN	0.89795	0.0459481	0.891939	0.060389	1	0	0.873129	0.0263838	0.821666	0.0349102	0.580674	0.0572276	4	19	0.109974
HNRPK_HUMAN	0.871455	0.082126	0.908435	0.0357067	0.995298	0.0141055	0.79054	0.0881979	0.675505	0.165113	0.613016	0.145515	9	51	0.302376
HNRPL_HUMAN	0.841768	0.0838521	0.850034	0.0828139	1	0	0.779738	0.0874388	0.817737	0.107952	0.684869	0.0882948	12	59	0.337861
HNRPM_HUMAN	0.83545	0.133018	0.85104	0.0911315	0.955062	0.0912795	0.816286	0.103315	0.884115	0.154304	0.727809	0.154875	19	70	0.323288
HNRPQ_HUMAN	0.829207	0.0560716	0.872723	0.0811014	0.954654	0.118005	0.827551	0.069502	0.767235	0.101698	0.610378	0.0711431	21	89	0.449438
HNRPR_HUMAN	0.875864	0.0485512	0.916622	0.0498812	0.988574	0.0300226	0.841114	0.0811419	0.842531	0.076548	0.730241	0.0830878	15	72	0.315956
HNRPU_HUMAN	0.806275	0.165687	0.828275	0.170781	0.935208	0.171573	0.848348	0.125195	0.929072	0.0916048	0.789902	0.0952985	31	213	0.410909
HOOK3_HUMAN	0.880334	0.0897904	0.844995	0.0619765	0.941026	0.145604	0.807698	0.104873	0.904401	0.0579674	0.7314	0.112908	11	11	0.222841
HP1B3_HUMAN	0.7641	0.0575646	0.785464	0.0971626	0.937802	0.0654281	0.847276	0.0612692	0.981002	0.0348261	0.830619	0.0862378	23	51	0.453888
HPBP1_HUMAN	0.647476	0.191849	0.794249	0.0244763	1	0	0.685003	0.166485	0.541952	0.209618	0.405613	0.260762	2	2	0.0883978
HPCA_HUMAN	0.92167	0.110687	0.886532	0.109974	0.984666	0.0246658	0.742226	0.0975585	0.774174	0.0720206	0.596453	0.0610535	6	11	0.373057
HPRT_HUMAN	0.89738	0.0797297	0.951282	0.051428	0.984016	0.0254524	0.781628	0.0931667	0.752016	0.0947188	0.604778	0.0745304	6	23	0.321101
HPS6_HUMAN	0.804257	0.0776804	0.806015	0.0563376	1	0	0.814611	0.0447296	0.814627	0.0745244	0.757909	0.0752213	2	2	0.0270968
HS105_HUMAN	0.963794	0.0603173	0.911104	0.0822582	0.932922	0.0757088	0.744491	0.0867784	0.669845	0.113025	0.506332	0.110678	32	71	0.418415
HS2ST_HUMAN	0.774613	0.145864	0.768193	0.0760279	0.939138	0.0723605	0.819679	0.0902298	0.949673	0.0812531	0.927467	0.0689403	6	8	0.210674
HS71L_HUMAN	0.960754	0.0857221	0.893118	0.0784792	0.924099	0.0703057	0.694153	0.0710631	0.710157	0.0698387	0.553716	0.0826331	10	75	0.230889
HS74L_HUMAN	0.89511	0.10171	0.897656	0.0716065	0.970623	0.0470164	0.825562	0.1033	0.778491	0.147214	0.557953	0.103878	22	32	0.311085
HS902_HUMAN	0.950608	0.0148193	0.979953	0.0339764	0.997584	0.00418496	0.863157	0.116347	0.762759	0.0773037	0.562645	0.0645644	3	31	0.0962099
HS904_HUMAN	0.973807	0.0227869	0.946561	0.0365849	0.9996	0.000692423	0.802849	0.0321773	0.759673	0.030692	0.502103	0.0732862	3	29	0.0669856
HS905_HUMAN	0.952049	0.0651976	0.937101	0.0359621	1	0	0.803275	0.0428165	0.75065	0.0509278	0.554572	0.00646877	2	19	0.0748503
HS90A_HUMAN	0.815027	0.256449	0.821913	0.23324	0.917581	0.212122	0.74472	0.118192	0.717569	0.152703	0.511863	0.118412	16	160	0.285519
HS90B_HUMAN	0.818044	0.220607	0.840201	0.193668	0.999851	0.000420698	0.767037	0.115243	0.683028	0.152251	0.559206	0.138134	8	90	0.190608
HSB11_HUMAN	0.842175		1		0.975515		0.811221		0.763687		0.702826		1	2	0.0763889
HSBP1_HUMAN	1	0	0.874916	0.0148132	0.836417	0.122908	0.553832	0.0421622	0.445972	0.0090047	0.435301	0.0643344	2	6	0.5
HSDL2_HUMAN	0.888753	0.0602587	0.900163	0.088533	0.965906	0.0578048	0.866946	0.0817212	0.909081	0.0938533	0.773527	0.0776057	16	25	0.454545
HSF1_HUMAN	0.954804	0.0562735	0.922717	0.066619	0.965558	0.0457632	0.810425	0.0745119	0.91055	0.0647042	0.683256	0.0708493	4	4	0.0604915
HSP13_HUMAN	0.648399	0.143949	0.58735	0.160828	0.700283	0.166507	0.773174	0.0969428	0.945599	0.0847378	0.899723	0.0706484	6	9	0.159236
HSP71_HUMAN	0.978634	0.082694	0.892237	0.0547873	0.898783	0.0846239	0.687242	0.0790195	0.698614	0.0947328	0.52969	0.128511	17	106	0.446178
HSP72_HUMAN	0.886265	0.268527	0.842051	0.257191	0.878873	0.254108	0.784903	0.0968691	0.809347	0.0803595	0.650083	0.173472	6	38	0.0907668
HSP74_HUMAN	0.883272	0.0853843	0.887419	0.0791095	0.993573	0.018363	0.835019	0.0808349	0.75304	0.0833137	0.558197	0.0682242	35	93	0.495238
HSP7C_HUMAN	0.949316	0.0841071	0.87794	0.124577	0.914528	0.192784	0.750637	0.0938985	0.743431	0.113281	0.576695	0.0773334	23	234	0.489164
HSP7E_HUMAN	0.814663	0.0593149	0.927769	0.0695643	0.950934	0.0460226	0.812724	0.0609337	0.947427	0.069154	0.88178	0.0887518	11	18	0.263261
HSPB1_HUMAN	0.879372	0.118061	0.889044	0.0739864	0.892598	0.212725	0.757688	0.0686974	0.805298	0.0533838	0.652243	0.0844097	4	72	0.356098
HSPB8_HUMAN	0.967996	0.0554332	0.918693	0.0206133	0.958742	0.0515993	0.745859	0.0747883	0.745942	0.0533017	0.517227	0.0323588	3	5	0.173469
HTAI2_HUMAN	0.909232	0.0661218	0.869294	0.0670903	0.88621	0.078142	0.813639	0.0867651	0.958607	0.0870081	0.82004	0.0882739	12	25	0.549587
HTR5A_HUMAN	0.778229	0.0583287	0.846401	0.0797051	0.853785	0.0777639	0.822766	0.065055	1	0	0.701338	0.0837844	3	3	0.00931373
HTR5B_HUMAN	0.883046	0.098735	0.834956	0.119724	1	0	0.757603	0.0639064	0.816745	0.0455583	0.73744	0.0414455	2	2	0.0120715
HTSF1_HUMAN	0.893652	0.0984685	0.902797	0.115074	0.941641	0.125756	0.798599	0.101434	0.885832	0.110506	0.670686	0.070515	21	33	0.266225
HUS1_HUMAN	0.801033	0.135728	0.837512	0.0952313	1	0	0.686278	0.0733365	0.831718	0.0701125	0.769819	0.114725	3	5	0.128571
HUWE1_HUMAN	0.834732	0.096639	0.826033	0.104721	0.897106	0.0858592	0.812652	0.107494	0.939155	0.0860125	0.786318	0.0967003	39	59	0.10471
HXK1_HUMAN	0.793625	0.0976979	0.787236	0.092847	0.908901	0.0685505	0.790749	0.0712629	0.980324	0.0329409	0.865539	0.121829	14	20	0.178844
HXK2_HUMAN	0.72382	0.113322	0.722703	0.131794	0.816382	0.107777	0.820256	0.167592	0.958139	0.0800612	0.763195	0.109444	16	19	0.19084
HYEP_HUMAN	0.609302	0.0734856	0.677838	0.106601	0.663113	0.127855	0.637476	0.0836353	0.925258	0.129803	0.960159	0.0553463	11	22	0.36044
HYOU1_HUMAN	0.281122	0.104831	0.281598	0.105317	0.372707	0.105847	0.710205	0.100367	0.961296	0.0834043	0.86986	0.13821	24	67	0.355355
I20L2_HUMAN	0.880919	0.0843484	0.937118	0.0739839	0.978514	0.0387238	0.649567	0.0624217	0.574542	0.126541	0.486406	0.127562	5	5	0.147309
I2BP2_HUMAN	0.964729	0.0560283	0.866136	0.0516237	0.970814	0.0399784	0.677066	0.0708601	0.744524	0.103006	0.564672	0.0733135	4	5	0.109029
I5P2_HUMAN	0.851185	0.114052	0.738343	0.101162	0.910802	0.0851956	0.891808	0.113126	0.974704	0.0438138	0.75986	0.0852714	3	3	0.0271903
IAH1_HUMAN	0.782022	0.130053	0.980912	0.0269951	0.952445	0.00125529	0.921404	0.0240112	0.950123	0.0705363	0.797322	0.0980835	2	2	0.0806452
IASPP_HUMAN	0.86679	0.0725077	0.799621	0.050864	1	0	0.737713	0.200599	0.484548	0.118398	0.369016	0.0896533	3	3	0.0386473
IBP4_HUMAN	0.363017	0.0192684	0.178429	0.0406394	0.243347	0.0179514	0.645655	0.026898	1	0	0.81316	0.0900867	2	2	0.0930233
IBP7_HUMAN	0.948284	0.0592263	0.523741	0.0734351	0.613543	0.0724737	0.911611	0.0978907	0.985758	0.0291863	0.784465	0.0784773	7	10	0.333333
IBTK_HUMAN	0.547988	0.238436	0.667195	0.223733	0.734119	0.184017	0.80347	0.0761062	0.934063	0.0763303	0.795527	0.155468	4	4	0.037694
ICAL_HUMAN	0.894624	0.0978549	0.917018	0.0627709	0.959555	0.126035	0.812787	0.0906152	0.780293	0.090877	0.591288	0.0492424	17	56	0.331921
ICAM1_HUMAN	0.580817	0.189266	0.554404	0.193806	0.90575	0.0307824	0.747783	0.205222	1	0	0.80921	0.0911815	2	2	0.037594
ICMT_HUMAN	0.984773	0.0215348	0.800031	0.0879739	0.937198	0.0888157	0.866817	0.124433	0.925149	0.0226482	0.750775	0.112241	2	2	0.0985915
ICT1_HUMAN	0.734495	0.088921	0.767956	0.221024	0.91613	0.086153	0.892923	0.0397321	0.963627	0.0630001	0.788945	0.0353104	3	3	0.184466
IDE_HUMAN	0.86939	0.0793621	0.882045	0.0887183	0.960127	0.0744601	0.820477	0.0727806	0.872171	0.0861156	0.693781	0.0818784	24	37	0.241413
IDH3A_HUMAN	0.814187	0.0826274	0.810649	0.100999	0.915351	0.0880311	0.843929	0.0766995	0.979413	0.0481369	0.824541	0.0715398	11	18	0.336066
IDH3B_HUMAN	0.828759	0.0948183	0.820465	0.097742	0.94033	0.0463806	0.870086	0.0797934	0.973266	0.0495616	0.777469	0.0500181	8	13	0.207792
IDH3G_HUMAN	0.745059	0.0655274	0.783505	0.0763195	0.873243	0.10509	0.809538	0.0588883	0.949224	0.120455	0.759022	0.145455	6	13	0.183206
IDHC_HUMAN	0.513309	0.148408	0.503995	0.140338	0.596988	0.140489	0.734738	0.110181	0.958838	0.114902	0.840295	0.112989	17	47	0.451691
IDHP_HUMAN	0.865816	0.0700307	0.814795	0.0612482	0.993939	0.020103	0.829683	0.0562515	0.89179	0.0702186	0.753768	0.137896	11	15	0.292035
IDI1_HUMAN	0.781749	0.0563388	0.68156	0.091022	0.850725	0.0729866	0.643267	0.0918661	0.931907	0.0942235	0.969916	0.05253	10	16	0.475771
IF16_HUMAN	0.475539	0.0910175	0.527545	0.12888	0.665609	0.126292	0.792665	0.0837459	0.95865	0.0991555	0.868533	0.0762769	24	33	0.31465
IF1AX_HUMAN	0.858028	0.0792474	0.840015	0.0332494	0.93298	0.177318	0.821895	0.0810274	0.89565	0.0620561	0.66499	0.0300654	7	24	0.458333
IF2A_HUMAN	0.796921	0.0678048	0.799076	0.143764	0.929242	0.0945987	0.856013	0.102299	0.907889	0.100691	0.750069	0.0922024	8	21	0.330159
IF2B1_HUMAN	0.760179	0.0773932	0.800327	0.0896964	0.928558	0.0764173	0.817626	0.0860366	0.959577	0.0742524	0.794519	0.0991133	25	41	0.506066
IF2B2_HUMAN	0.707146	0.255296	0.728612	0.0833974	0.952208	0.00419217	0.867328	0.00909069	1	0	0.827343	0.00713882	2	2	0.048414
IF2B3_HUMAN	0.825878	0.0663892	0.830495	0.0577777	0.94599	0.0720878	0.815534	0.0819374	0.976281	0.0490472	0.823522	0.0902458	22	45	0.445596
IF2B_HUMAN	0.794417	0.112656	0.800292	0.0901178	0.90966	0.0861066	0.869976	0.112145	0.980657	0.0453179	0.765455	0.0832301	17	47	0.591592
IF2GL_HUMAN	0.881765	0.0576594	0.87628	0.0668584	0.952338	0.0723832	0.817795	0.142062	0.942364	0.0621611	0.747243	0.0958056	12	31	0.396186
IF2G_HUMAN	0.838111	0.0992261	0.915975	0.0365497	1	0	0.924088	0.0415837	0.895695	0.115682	0.734559	0.0017447	2	5	0.095339
IF2M_HUMAN	0.775676	0.0802361	0.801543	0.0663541	0.904821	0.0770705	0.827808	0.0880527	0.942367	0.128871	0.818902	0.187543	5	12	0.0563961
IF2P_HUMAN	0.849822	0.0936097	0.855314	0.0932717	0.951932	0.0969999	0.850621	0.104179	0.865137	0.117717	0.684032	0.119302	42	69	0.308197
IF4A1_HUMAN	0.85406	0.110817	0.880239	0.100438	0.991627	0.0272793	0.814444	0.0805435	0.88172	0.116658	0.79458	0.133908	11	97	0.389163
IF4A2_HUMAN	0.983406	0.0234671	0.866512	0.0223655	0.891236	0.153816	0.662631	0.127252	0.5916	0.0903013	0.503675	0.0459779	2	3	0.0687961
IF4A3_HUMAN	0.901913	0.0573009	0.916026	0.0578853	0.984159	0.0273367	0.814523	0.0568173	0.818242	0.0987534	0.759627	0.0715401	10	32	0.347932
IF4B_HUMAN	0.931486	0.0505865	0.905246	0.0873689	0.984849	0.045186	0.803865	0.104352	0.640957	0.128747	0.451967	0.0936091	11	31	0.198036
IF4E_HUMAN	0.833084	0.0815055	0.871974	0.10926	0.974065	0.0518699	0.786341	0.114305	0.731881	0.073213	0.525423	0.0629645	4	10	0.221198
IF4G1_HUMAN	0.868846	0.0884156	0.904037	0.0690702	0.983602	0.0544208	0.773654	0.0852376	0.716466	0.135072	0.562422	0.131953	33	93	0.237649
IF4G2_HUMAN	0.789622	0.0712605	0.828797	0.0662771	0.965862	0.0546698	0.857071	0.110884	0.933048	0.0713647	0.756605	0.102313	32	65	0.428886
IF4G3_HUMAN	0.835977	0.139262	0.925895	0.0683616	0.909391	0.102484	0.810083	0.154422	0.840793	0.172604	0.712774	0.147662	16	18	0.0958991
IF4H_HUMAN	0.830807	0.0783384	0.884115	0.0778888	1	0	0.595443	0.0850031	0.430717	0.0324813	0.417484	0.0785754	3	7	0.270161
IF5A1_HUMAN	0.858933	0.0253273	0.883621	0.0394558	0.971005	0.0648339	0.865262	0.0518687	0.833429	0.105726	0.626181	0.0441639	5	53	0.292208
IF5_HUMAN	0.776778	0.099221	0.822057	0.0906232	0.952672	0.0969521	0.92974	0.0623433	0.925225	0.0790406	0.775845	0.0997242	21	58	0.454756
IFIT5_HUMAN	0.684514	0.113367	0.779155	0.158141	0.804431	0.149007	0.761604	0.142435	0.99822	0.00398122	0.827203	0.11205	5	6	0.128631
IFRD1_HUMAN	0.472113	0.0501327	0.506332	0.0543722	0.766914	0.0659311	0.891321	0.0371165	1	0	0.74393	0.0526944	5	5	0.0909091
IGBP1_HUMAN	0.835298	0.151469	0.809554	0.131235	0.99148	0.0225427	0.820194	0.11599	0.820477	0.117563	0.668309	0.161542	7	9	0.259587
IGF1R_HUMAN	0.839324	0.145186	0.959216	0.0280455	0.98705	0.0224296	0.841023	0.109788	0.727955	0.121806	0.605351	0.0709178	3	3	0.0153621
IGS10_HUMAN	0.765608	0.0407234	0.780536	0.0744277	0.916551	0.0856731	0.768454	0.100507	0.933948	0.114406	0.775787	0.0706525	3	3	0.00609989
IKBA_HUMAN	1	0	0.85689	0.0503642	0.933034	0.0419833	0.663027	0.0692216	0.660305	0.0230191	0.576464	0.0995786	2	2	0.0977918
IKIP_HUMAN	0.714539	0.129078	0.702923	0.131104	0.824155	0.111344	0.754919	0.0804627	0.983418	0.0337447	0.854443	0.0918255	13	16	0.38
IKKA_HUMAN	0.788657	0.0320188	0.719236	0.12371	0.807557	0.16051	0.812437	0.12708	0.995107	0.00978665	0.851509	0.0485371	4	4	0.0483221
IKKB_HUMAN	0.861188	0.142769	0.842186	0.0951151	0.924148	0.128984	0.761717	0.108313	0.935676	0.0766806	0.903589	0.0978855	5	5	0.0740741
IL18_HUMAN	0.893693	0.103029	0.849432	0.053714	0.993702	0.0154276	0.682857	0.0601947	0.550385	0.111203	0.473489	0.0389787	6	8	0.388601
IL6RB_HUMAN	0.683072	0.117217	0.554417	0.0805324	0.547473	0.120565	0.631198	0.066848	0.940118	0.114806	0.868434	0.115942	6	7	0.0577342
ILEU_HUMAN	0.867845	0.0764336	0.938209	0.0696212	0.945571	0.0720816	0.873125	0.0463904	0.912527	0.101009	0.762854	0.0633786	8	12	0.274406
ILF2_HUMAN	0.892375	0.042437	0.860481	0.0830132	1	0	0.862697	0.0788511	0.862306	0.0425141	0.649185	0.0470713	6	23	0.210256
ILF3_HUMAN	0.86034	0.111783	0.871399	0.09437	0.958979	0.129698	0.820425	0.0940875	0.822051	0.103317	0.568943	0.088845	20	75	0.265101
ILKAP_HUMAN	0.91018	0.0509315	0.819561	0.0698404	0.985583	0.0288331	0.827448	0.0235767	0.881815	0.0876939	0.649123	0.0570806	4	7	0.0969388
ILK_HUMAN	0.897106	0.0938945	0.844523	0.0620861	0.960406	0.0681518	0.805401	0.0641201	0.883367	0.0671567	0.79117	0.0837049	9	19	0.199115
ILVBL_HUMAN	0.771383		0.742678		0.910069		0.832544		1		0.995914		1	2	0.0300633
IMA1_HUMAN	0.865998	0.0551309	0.886399	0.0594056	0.990447	0.0192581	0.74314	0.122715	0.812721	0.171291	0.701496	0.177036	6	9	0.159851
IMA2_HUMAN	0.971383	0.0396952	0.908916	0.0538293	0.930798	0.0993501	0.705802	0.0586211	0.616496	0.0970142	0.482352	0.029182	6	16	0.130435
IMA3_HUMAN	0.858902	0.0740875	0.856746	0.0273378	1	0	0.769542	0.070099	0.74985	0.0710685	0.638853	0.0756682	7	14	0.153551
IMA4_HUMAN	0.922493	0.0734413	0.855987	0.106986	0.996678	0.00664407	0.780934	0.105827	0.693082	0.163429	0.706672	0.097813	4	14	0.142035
IMA7_HUMAN	0.908799	0.0119338	0.893383	0.0739929	1	0	0.954736	0.0268624	0.931108	0.0224354	0.798889	0.0657314	3	7	0.0671642
IMB1_HUMAN	0.830517	0.0798793	0.850121	0.0936131	0.971334	0.086682	0.825448	0.0770166	0.852083	0.100665	0.688965	0.0802976	14	56	0.223744
IMDH1_HUMAN	0.898318	0.0521467	0.848092	0.0933597	0.981922	0.0384567	0.887822	0.0928348	0.912416	0.106905	0.794631	0.0621138	8	16	0.194553
IMDH2_HUMAN	0.820406	0.0726041	0.848318	0.100202	0.939482	0.0784695	0.838496	0.0885398	0.962563	0.0532357	0.827761	0.0991355	16	55	0.445525
IMMT_HUMAN	0.740934	0.0570313	0.752387	0.112313	0.832904	0.0933585	0.796852	0.10391	0.985061	0.03797	0.857419	0.0933421	21	51	0.302111
IMPA1_HUMAN	0.822771	0.0579017	0.855965	0.109572	1	0	0.875849	0.00395172	0.792566	0.0529314	0.523321	0.0792265	2	2	0.0866426
IMPA2_HUMAN	0.874005	0.0381213	0.92487	0.0350609	1	0	0.818504	0.0028976	0.879996	0.154745	0.779916	0.112457	2	3	0.0798611
IMPA3_HUMAN	0.926677	0.080153	0.893128	0.0417561	0.950322	0.0393168	0.854656	0.084002	0.941939	0.0746966	0.81698	0.0566094	7	10	0.155989
IMUP_HUMAN	0.537206	0.353009	0.547893	0.391493	0.701122	0.517671	0.69799	0.316365	0.856817	0.126107	0.630997	0.0800479	3	4	0.40566
IN35_HUMAN	0.680778	0.072255	0.763893	0.0952785	0.848187	0.117475	0.712411	0.114944	1	0	0.831005	0.121433	2	2	0.048951
INADL_HUMAN	0.379033	0.481768	0.288436	0.351661	0.42749	0.526223	0.510146	0.340062	0.678386	0.454831	0.812195	0.265596	2	4	0.00610772
INCE_HUMAN	1	0	0.872523	0.115316	0.871174	0.0644692	0.557971	0.104405	0.45892	0.093012	0.353434	0.0436784	2	2	0.0206972
INF2_HUMAN	0.874685	0.0806059	0.901881	0.0801783	0.980701	0.038277	0.717241	0.0874965	0.588551	0.101436	0.478177	0.108723	10	12	0.0928743
INM02_HUMAN	0.776869	0.0528027	0.876732	0.0458675	0.717988	0.0803485	0.758415	0.0663114	0.990093	0.0140107	0.973302	0.0377561	2	3	0.0419847
INP4B_HUMAN	0.858837	0.0617994	0.893619	0.0698091	0.993905	0.0105565	0.83114	0.146237	0.873247	0.150226	0.718201	0.166422	3	5	0.0248918
INP5K_HUMAN	0.751089	0.186612	0.917047	0.0171484	0.992923	0.0100081	0.820202	0.101225	0.995517	0.00634009	0.90811	0.0220055	2	2	0.0446429
INPP_HUMAN	0.809579	0.132389	0.900126	0.130725	0.879191	0.214258	0.865109	0.140989	0.879361	0.0999041	0.737895	0.0510967	5	6	0.117794
INT11_HUMAN	0.86025	0.124248	0.840215	0.154684	0.940746	0.118508	0.732747	0.113792	0.885922	0.0799059	0.71548	0.0493954	4	5	0.0483333
INT1_HUMAN	0.923909	0.058797	0.914769	0.061966	0.925414	0.0957833	0.865832	0.117529	0.896889	0.111085	0.775249	0.0525164	4	4	0.0255708
[truncated: 2,666 more rows]
