# Supplementary material for: Uncovering a Dual Regulatory Role for Caspases During Endoplasmic Reticulum Stress-induced Cell Death
Source: Mol Cell Proteomics. 2016 Apr 28;15(7):2293–307. doi: 10.1074/mcp.M115.055376 (PMC4937505; doi:10.1074/mcp.M115.055376)
Supplement: Supplemental Data [file 10.1074_M115.055376_mcp.M115.055376-10.xls]

## Sheet: Member of Cluster 1 .csv
	T=0hr	T=4hr	T=8hr	T=24hr	T=48hr	T=72hr	Cluster
23117	-0.364204	-0.970882	-0.269962	1.90937	-0.434885	0.130564	1
61E3.4	0.466036	-1.22235	-0.286603	1.47649	-0.899615	0.466036	1
AATK	-0.18902	-0.839606	0.111802	1.84757	-0.0180537	-0.91269	1
ABCA2	-0.231457	-0.77979	-0.867046	1.62663	0.799997	-0.548333	1
ABCA8	-0.111622	-0.679194	-1.00082	1.54947	0.860817	-0.618653	1
ABCC10	-1.1405	-0.892665	0.139981	1.6683	-0.0803169	0.305204	1
ABCG1	-1.2726	-0.821981	0.591783	1.53429	-0.00977256	-0.0217168	1
ABHD14A-ACY1	-0.808688	-0.453355	0.600389	0.637148	1.31105	-1.28655	1
ABLIM1	0.463614	0.00914169	0.596822	0.808387	0.0639919	-1.94196	1
ACACB	-0.714271	-0.427456	-0.273481	1.64969	0.743959	-0.978443	1
ACADM	-0.249232	-0.346336	0.197444	0.818907	1.20732	-1.6281	1
ACCSL	0.4368	0.402961	-0.820304	1.62115	-0.820304	-0.820304	1
ACOT2	-1.35446	0.0413139	0.201485	1.43327	0.552335	-0.873948	1
ACSBG1	1.15755	-0.036057	-0.340428	1.19038	-1.28786	-0.683591	1
ACVR1B	-0.413222	-1.08722	-0.49346	1.84145	0.0521543	0.100297	1
ACVR2B	-0.876888	-0.766789	0.480408	1.7637	-0.0538467	-0.546589	1
ACY1	-0.97624	-0.42001	0.703801	0.692449	1.20327	-1.20327	1
ADAM1	0.378342	-1.51337	1.01942	1.01417	-0.667353	-0.231209	1
ADAM15	-0.0399682	-1.02006	-0.894939	1.53964	0.799363	-0.384042	1
ADAM2	-0.408248	-0.408248	-0.408248	2.04124	-0.408248	-0.408248	1
ADAM6	-0.801322	-0.801322	0.33441	1.6752	-0.801322	0.394351	1
ADAMTS19	-0.0868978	-0.197256	0.136071	0.416471	1.40294	-1.67133	1
ADAR	0.678175	-0.382375	0.266941	1.30585	-1.59443	-0.274156	1
ADAT1	-0.392753	0.0420807	-0.476914	1.71829	0.350672	-1.24138	1
ADCK3	-0.550501	-0.908786	-0.366901	1.92007	0.103683	-0.197562	1
ADCK4	-1.31935	-0.561597	0.354693	1.5155	0.515917	-0.505168	1
ADCY7	0.443433	-1.18543	-0.44952	1.72169	-0.478738	-0.0514346	1
ADRB3	0.960617	-0.633296	-0.633296	1.57257	-0.633296	-0.633296	1
AES	0.935767	-0.559377	-0.684345	1.16785	0.46714	-1.32703	1
AGAP1	0.642642	-0.847314	-0.718499	1.62163	0.140265	-0.838726	1
AGPAT2	-0.63418	-0.962918	-0.484048	1.79382	0.441338	-0.154015	1
AGRN	0.377544	-1.04445	-0.829494	1.65072	0.336207	-0.490531	1
AHNAK2	-0.00815713	-1.05049	-1.07343	1.61307	0.19832	0.320677	1
AIRE	-0.568344	-0.70687	-0.264812	1.98643	-0.0476319	-0.398773	1
AKR7A2P1	-0.816219	-0.183126	0.685415	1.43885	-1.31328	0.188358	1
ALDH2	-0.906145	-0.959975	-0.116633	1.49828	0.906145	-0.421671	1
ALG10B	0.227883	0.484769	-0.617355	1.42116	0.00414333	-1.5206	1
ALG14	-0.428388	-1.55741	0.388352	1.06096	-0.428388	0.964874	1
ALG3	0.657691	-0.365644	-0.589936	1.64598	-0.190415	-1.15768	1
ALG6	-0.00452093	-0.671035	-1.21355	1.46026	0.867372	-0.43853	1
ALG8	1.26188	-0.271996	-0.120392	0.976512	-0.347799	-1.49821	1
ALPI	0.489775	-0.628406	0.293922	1.57606	-0.480928	-1.25043	1
ALPP	-0.562588	-0.788647	-0.644891	1.80116	0.534787	-0.33982	1
ALPPL2	-0.33917	-0.585446	-0.747263	1.83501	0.467647	-0.630773	1
ALS2CR11	-1.0283	-1.03404	0.715988	1.51302	-0.253062	0.0863926	1
ALX4	0.836795	0.230032	-1.10177	1.41668	-0.501923	-0.879806	1
AMY1B	0.0155583	0.291772	-0.530475	1.48103	-1.53687	0.278984	1
ANKMY1	-0.886392	-0.245824	-0.525046	1.77443	0.542566	-0.659729	1
ANKRD16	-0.530021	-0.218244	0.550806	1.63163	-0.135103	-1.29907	1
ANKRD19P	-0.421258	-0.834715	0.719649	1.55826	-1.08435	0.0624086	1
ANKRD20A9P	-0.142455	-0.180956	-0.0500517	1.80571	-1.28979	-0.142455	1
ANKRD23	0.546739	-1.2649	-0.907622	1.42729	-0.23277	0.431256	1
ANKRD33B	-0.826669	-1.05882	-0.205107	1.73696	-0.0153934	0.369026	1
ANKRD36BP1	-0.392367	-0.486535	-0.253357	1.93044	0.100894	-0.899081	1
ANKRD62	0.35685	-1.16113	-0.085095	0.842715	1.2078	-1.16113	1
ANKRD62P1-PARP4P3	1.20763	-0.991324	-0.207117	1.21598	-0.991324	-0.233842	1
ANO2	-0.449453	-0.378187	0.520971	1.74006	-0.31147	-1.12193	1
ANP32A-IT1	0.176226	-1.33604	-0.500525	1.65909	0.301313	-0.300066	1
ANP32D	-0.761918	-0.475065	0.78899	1.66769	-0.761918	-0.457784	1
AOC4	-0.725101	-0.725101	-0.725101	1.67362	-0.247072	0.748756	1
AP4M1	-0.09252	0.561288	-1.60368	0.912864	0.900528	-0.67848	1
APOA2	0.341368	-0.561232	-0.561232	1.90356	-0.561232	-0.561232	1
APOBEC3D	-0.901624	0.939908	0.193376	0.908585	0.376094	-1.51634	1
AQP3	0.0987515	-0.621395	-0.735598	1.74058	0.435984	-0.918322	1
AQP5	0.199	-0.331318	-0.694276	1.86579	-0.102769	-0.936423	1
ARGFXP2	0.986018	-0.467061	-0.856278	1.32087	0.159394	-1.14294	1
ARHGAP20	-0.99825	0.160282	-0.77048	1.29632	1.06574	-0.753609	1
ARHGAP27	-0.0800922	-1.14149	-0.949267	1.62483	0.286243	0.259777	1
ARHGAP28	-1.33933	-0.790608	0.179291	1.51235	0.507019	-0.0687196	1
ARHGAP35	-0.689763	-0.734747	1.08713	1.1546	0.344881	-1.1621	1
ARHGEF11	-0.583849	-0.324925	-1.25781	1.6627	0.451848	0.0520387	1
ARHGEF12	0.230599	-0.990219	-0.501892	1.69558	0.393375	-0.827443	1
ARHGEF17	-0.161896	-1.16041	0.0551714	1.84055	-0.0967761	-0.476645	1
ARHGEF19	-1.46331	0.405045	0.615763	1.06529	0.390998	-1.01378	1
ARHGEF25	0.817543	-1.01106	-1.32431	1.22754	0.0877404	0.202541	1
ARHGEF3-AS1	-0.408248	-0.408248	-0.408248	2.04124	-0.408248	-0.408248	1
ARHGEF38	-0.287787	-0.343587	0.681441	1.67895	-0.7617	-0.967317	1
ARID3C	0.725317	-0.98257	-0.0451584	1.36738	0.198825	-1.26379	1
ARL17A	-0.44856	0.610096	0.577572	1.34188	-0.788435	-1.29256	1
ARL2BPP2	-0.408248	-0.408248	-0.408248	2.04124	-0.408248	-0.408248	1
ARMC5	-0.43018	-0.341613	0.961579	1.51828	-0.784446	-0.923622	1
ARMC7	-0.625394	-0.286946	0.66954	1.72535	-0.706327	-0.776224	1
ARRB2	0.190016	0.329847	-0.0150708	1.3646	-0.14558	-1.72381	1
ARSG	-1.01084	-0.457077	-0.263698	1.61735	0.791095	-0.676825	1
ARTN	-0.93601	-1.22176	0.418045	1.48822	-0.198284	0.449795	1
ARV1	-0.77452	0.723453	-0.127668	1.0639	0.638341	-1.52351	1
ASB13	0.00266219	-0.720694	-0.871298	1.32159	1.1185	-0.850761	1
ASIC1	0.164309	-0.608909	-1.04626	1.54402	0.722475	-0.775634	1
ASPN	0.500841	-0.924814	-0.185851	1.77857	-0.665169	-0.503574	1
ASXL3	-0.909625	-0.909625	0.986542	0.986542	0.755791	-0.909625	1
ATCAY	-0.434607	0.452032	-0.567301	1.72469	-1.14432	-0.0304929	1
ATG2B	-0.845498	-1.26132	-0.00831637	1.54962	0.540564	0.0249491	1
ATOH7	1.03652	-0.423736	-0.932218	1.41463	-0.91918	-0.176013	1
ATP5EP2	-0.43354	-0.920731	0.557504	1.51522	-1.10068	0.382222	1
ATP5G2	0.713609	-0.313213	-0.196969	1.43045	-0.119473	-1.5144	1
ATP6V0A2	-1.51934	-0.320058	0.690911	1.36489	0.227551	-0.443951	1
ATP6V0E2	0.468179	-0.301023	-0.895986	0.922901	1.13114	-1.32521	1
ATP8B2	0.446404	-1.97584	0.717162	0.592196	0.0485976	0.17148	1
ATP9B	-1.21592	-0.55385	-0.197349	1.71248	-0.197349	0.451993	1
ATPIF1	1.20528	-0.878915	0.0517009	0.86599	0.168028	-1.41208	1
ATR	1.00603	0.0627414	-0.192551	1.23536	-0.746406	-1.36517	1
ATRN	0.964147	-1.45527	-0.641041	1.23556	0.0180939	-0.121488	1
ATXN7L3B	-0.976867	0.00355224	-0.955553	1.72994	0.344567	-0.145642	1
AUTS2	-0.432278	-0.271233	-0.635703	1.51721	0.915412	-1.09341	1
AVPR2	1.3181	-0.808433	-0.565903	1.25131	-0.530754	-0.664321	1
B3GALNT2	-0.562079	-0.356996	0.873501	1.60268	-0.698801	-0.85831	1
B3GNT6	-0.910644	-0.910644	0.997851	0.947539	0.786541	-0.910644	1
BCAP31	1.26611	-0.779865	-0.65869	1.21019	-0.099425	-0.938323	1
BCRP2	-0.713608	-0.78178	-0.750289	1.6717	0.709686	-0.135708	1
BDH1	0.0324062	-0.576266	-0.212754	0.717163	1.45264	-1.41319	1
BMF	-0.24315	-0.967578	-0.910526	1.75651	0.291357	0.0733842	1
BMP2	-0.334475	0.0656639	-0.260604	1.93708	-0.89467	-0.512999	1
BOLA2B	-0.295635	-1.02268	0.441345	1.657	-0.947718	0.167687	1
BPESC1	-0.408248	-0.408248	-0.408248	2.04124	-0.408248	-0.408248	1
BPIFB1	-0.408248	-0.408248	-0.408248	2.04124	-0.408248	-0.408248	1
BPIFC	-0.246867	-0.566146	-0.566146	1.99378	-0.566146	-0.0484726	1
BRD3	-0.406926	-0.973084	-0.678947	1.6078	0.833756	-0.382599	1
BSG	0.402582	-0.524178	0.0180751	1.31948	0.412441	-1.6284	1
BSPRY	0.295515	-1.29395	-0.559432	1.48433	0.63654	-0.563009	1
BSX	0.798561	-0.619862	-0.619862	1.68089	-0.619862	-0.619862	1
BTNL3	-0.644708	1.21123	-0.644708	1.3676	-0.644708	-0.644708	1
C10orf107	-0.958523	-0.960959	-0.166859	1.73801	0.0182692	0.330063	1
C10orf114	0.994631	-0.268468	-0.694231	1.49845	-0.623271	-0.907113	1
C10orf62	0.384023	1.08144	-0.878398	1.16973	-0.878398	-0.878398	1
C10orf91	-0.978636	-0.0307668	-0.711153	1.65701	-0.595872	0.659415	1
C11orf16	-0.934664	0.648003	0.418215	1.28423	-1.37126	-0.0445215	1
C11orf2	-0.43575	-1.04515	0.0950133	1.45141	0.861672	-0.927198	1
C11orf80	0.00516399	-0.911076	-0.379922	1.14714	1.23124	-1.09255	1
C12orf42	0.187336	-0.743475	0.240669	1.80242	-0.743475	-0.743475	1
C12orf51	-0.164305	-1.4355	-0.508047	1.45064	-0.0799904	0.737209	1
C12orf54	0.853948	-0.408192	-0.122708	1.0042	0.385153	-1.7124	1
C12orf60	-1.29497	-0.0402165	-0.305646	1.72127	-0.402165	0.321732	1
C12orf69	0.49861	0.357181	-0.787888	1.57893	-0.545924	-1.10091	1
C12orf71	-0.439958	-0.620714	0.428027	1.82933	-0.894533	-0.302155	1
C14orf135	-1.33038	-0.139653	-0.316057	1.75669	-0.0955521	0.124953	1
C14orf162	-0.66713	-0.317033	-0.318491	1.97684	-0.00705058	-0.66713	1
C14orf165	-0.230835	-0.560272	-0.560272	1.99933	-0.0876772	-0.560272	1
C14orf167	-0.330579	-0.836896	0.553466	1.63039	0.0873329	-1.10372	1
C14orf183	0.462545	-1.36075	-0.582583	1.59401	0.097886	-0.211108	1
C15orf2	-0.408248	-0.408248	-0.408248	2.04124	-0.408248	-0.408248	1
C16orf13	0.169141	-0.994032	-0.517833	1.80851	0.176948	-0.642738	1
C16orf47	-0.803484	-0.64766	0.0949047	1.92438	-0.109012	-0.459133	1
C17orf101	0.349526	-0.743672	-1.04858	1.64352	0.401583	-0.602375	1
C17orf105	-0.162202	0.848444	-1.18533	0.954499	0.729911	-1.18533	1
C17orf58	-1.11132	-0.225425	-0.261881	1.6521	0.649539	-0.703009	1
C17orf96	0.264374	-1.43517	0.703423	1.14955	0.299781	-0.981959	1
C18orf63	-0.408248	-0.408248	-0.408248	2.04124	-0.408248	-0.408248	1
C19orf24	1.29133	-1.04848	0.016346	1.10919	-0.866335	-0.502054	1
C19orf63	0.95142	-0.627142	-0.498654	0.905532	0.721978	-1.45313	1
C19orf75	-0.408248	-0.408248	-0.408248	2.04124	-0.408248	-0.408248	1
C1orf116	0.108243	-0.791771	0.935729	1.30497	-0.244509	-1.31266	1
C1orf130	-0.0614221	0.214977	-0.586302	1.88175	-0.812447	-0.636557	1
C1orf173	-1.06881	-1.06881	0.276358	1.61486	0.103218	0.143173	1
C1orf191	0.864534	-0.90537	-0.321729	1.57198	-0.352787	-0.856625	1
C1orf220	0.225499	-1.12987	-0.842868	1.68252	0.28649	-0.221772	1
C1orf86	-0.943826	-1.11446	0.154638	1.62637	0.421256	-0.143973	1
C1QB	0.83598	-0.623341	-0.623341	1.65738	-0.623341	-0.623341	1
C1QTNF3	0.0339246	-1.05678	-0.469183	1.37811	0.994054	-0.880119	1
C1QTNF8	-0.408248	-0.408248	-0.408248	2.04124	-0.408248	-0.408248	1
C2	-0.129795	-0.231373	0.188484	1.34648	-1.68056	0.506764	1
C20orf132	-0.343544	-1.04145	0.279704	1.8151	-0.0611346	-0.648676	1
C21orf33	-0.456637	-1.01765	-0.287029	1.8396	0.339216	-0.417497	1
C21orf56	-0.237741	-1.17829	-0.255094	1.86201	-0.144033	-0.046854	1
C21orf58	0.0622435	0.229109	-0.470137	1.11111	0.769436	-1.70176	1
C21orf91	-1.27554	-0.30267	-0.211869	1.76537	0.256961	-0.232253	1
C21orf91-OT1	-1.4791	-0.035826	-0.455502	1.58658	0.112596	0.271254	1
C22orf26	1.00241	-0.488638	0.282014	1.24533	-0.873964	-1.16715	1
C2orf15	-0.71877	-1.01988	-0.0362452	1.8039	0.291634	-0.320631	1
C2orf16	-0.469302	-0.275108	-0.288055	1.77688	0.398098	-1.14251	1
C2orf27B	-0.81294	-0.81294	0.460504	1.64048	-0.81294	0.337833	1
C2orf83	-1.04266	-1.04266	1.02597	1.15868	0.411658	-0.510997	1
C2orf91	-0.156899	-0.603424	0.901532	1.51725	-1.07539	-0.58307	1
C3orf15	-0.317521	0.578388	-1.50328	1.50592	-0.0979351	-0.165567	1
C3orf79	-0.408248	-0.408248	-0.408248	2.04124	-0.408248	-0.408248	1
C3orf80	-1.00377	-0.0646289	0.586709	1.39457	0.344351	-1.25723	1
C4orf40	-0.408248	-0.408248	-0.408248	2.04124	-0.408248	-0.408248	1
C6orf15	-0.408248	-0.408248	-0.408248	2.04124	-0.408248	-0.408248	1
C6orf25	0.554275	-0.695813	-0.752483	1.23349	-1.18543	0.845962	1
C7orf69	-0.590669	0.543642	-0.590669	1.81904	-0.590669	-0.590669	1
C8orf51	0.968146	-0.854723	-0.2471	1.4348	-0.222795	-1.07833	1
C8orf73	0.951566	-0.934295	-1.19247	1.32677	-0.193708	0.0421363	1
C9orf117	-0.734724	-0.0906478	-0.076335	1.95608	-0.348278	-0.706099	1
C9orf139	-0.141575	-0.132907	-1.43742	1.60933	-0.336602	0.439171	1
C9orf171	-0.678761	-0.916775	0.533814	1.54429	0.434203	-0.916775	1
C9orf43	0.153559	-0.270749	-0.561702	1.18402	-1.48912	0.983989	1
C9orf79	1.24814	-0.860606	0.260102	1.07358	-0.860606	-0.860606	1
CACNA2D3-AS1	-0.868117	-0.230317	0.252122	1.45413	0.652791	-1.26061	1
CACNB2	-0.0987905	-1.08403	0.141511	1.85566	-0.507302	-0.307051	1
CALR	-1.53675	-0.520338	0.47087	1.46208	0.0788673	0.045267	1
CAMKK2	0.155285	-0.816459	-0.579892	1.67295	0.519234	-0.95112	1
CAMKMT	0.111482	-0.768083	0.906776	1.15432	0.0904143	-1.49491	1
CAPN11	-1.14394	0.619885	0.303175	1.44252	-1.05137	-0.170265	1
CARTPT	-0.590729	0.544093	-0.590729	1.81882	-0.590729	-0.590729	1
CATSPER4	1.11846	-0.850439	0.190704	1.24216	-0.850439	-0.850439	1
CBS	-1.33682	-0.655257	0.707869	1.43965	0.236754	-0.392198	1
CBX5	0.781682	-0.71371	-0.771972	1.0827	0.820524	-1.19923	1
CC2D2B	-0.352775	-0.790774	-0.636084	1.40618	1.13503	-0.761574	1
CCBP2	-0.645206	-0.939918	0.00161221	1.76343	0.445937	-0.62586	1
CCDC162P	-0.51094	-0.51094	0.0556284	1.98813	-0.51094	-0.51094	1
CCDC166	-0.549777	-0.549777	-0.549777	1.92809	-0.549777	0.271017	1
CCDC48	-0.195272	-1.30309	0.246223	1.75399	-0.270957	-0.230889	1
CCNA1	-0.887546	-0.690975	1.14802	1.39495	-0.536643	-0.427798	1
CCR4	-1.24029	0.557669	-0.334526	1.67828	-0.372973	-0.288163	1
CD200R1L	-0.839083	-0.839083	0.568611	1.55134	0.397297	-0.839083	1
CD300C	-0.80147	0.276241	-0.259518	1.86865	-0.282435	-0.80147	1
CD99	0.0173314	-0.910247	-0.510931	1.88081	0.12132	-0.598281	1
CDAN1	0.62845	0.0139655	-1.41052	1.50362	-0.572587	-0.162931	1
CDC42SE2	-1.56174	-0.182335	0.784835	1.27635	0.182335	-0.49944	1
CDH1	0.305292	-0.745372	-0.111748	1.19813	0.837536	-1.48383	1
CDH18	1.04618	-0.859769	-0.859769	1.43919	-0.559841	-0.205985	1
CDKL1	0.504179	0.0591951	0.087772	1.26759	-0.157173	-1.76156	1
CDKN1C	-0.0762251	-0.760501	-0.55516	1.98244	-0.335235	-0.255315	1
CDR1	0.0779381	-0.7572	-0.7572	1.75554	0.438122	-0.7572	1
CDS1	-0.119369	-0.337347	-0.134939	1.3442	0.799252	-1.5518	1
CDYL2	-0.291849	0.555966	-0.434472	0.532195	1.24531	-1.60715	1
CECR6	0.298067	0.590349	-0.0965141	1.32654	-1.5835	-0.534938	1
CECR7	-1.06846	-0.199204	-0.0905471	1.89307	-0.472108	-0.0627512	1
CELSR1	-0.446278	-1.22998	-0.467541	1.69829	0.430077	0.0154413	1
CELSR2	1.07671	-0.467736	-1.02168	1.3812	-0.166918	-0.801571	1
CENPJ	1.25194	-0.0589556	-0.558345	1.1427	-0.547941	-1.2294	1
CEP68	0.412527	0.626724	0.0555325	1.26931	-1.06305	-1.30105	1
CERS4	-0.221298	-0.00205667	-1.19369	1.29365	1.02217	-0.898765	1
CES5AP1	0.835016	-0.623254	-0.623254	1.658	-0.623254	-0.623254	1
CGREF1	0.557918	-0.437188	0.0237801	1.43595	-0.0201216	-1.56034	1
CHDH	-0.499319	-0.122019	-0.68672	1.49463	0.909935	-1.0965	1
CHEK2P2	-0.102028	-0.983806	1.18482	1.28381	-0.608692	-0.774107	1
CHMP5	-0.230552	-1.65176	0.063165	1.26646	-0.202128	0.754822	1
CHP2	-0.392806	0.068249	-0.582265	1.58152	0.604248	-1.27894	1
CHRM2	1.13422	-0.810159	-0.810159	1.32056	-0.810159	-0.0243048	1
CHRM5	-0.726443	-1.06976	0.420707	1.548	-0.694417	0.521907	1
CHRNA4	-0.678074	-0.986108	-0.140934	1.86129	0.174354	-0.230528	1
CHST12	1.28895	-1.11991	-0.964954	1.026	0.077478	-0.307564	1
CHST4	-0.408248	-0.408248	-0.408248	2.04124	-0.408248	-0.408248	1
CIB4	-0.408248	-0.408248	-0.408248	2.04124	-0.408248	-0.408248	1
CILP	-0.0319058	-1.38274	-0.246709	1.29735	-0.616996	0.980992	1
CKMT1A	0.91785	-0.0620504	-0.368828	1.16804	-0.0263094	-1.6287	1
CKMT1B	-0.915964	0.0157983	-0.45815	1.86117	0.173109	-0.675965	1
CLCN3	-1.11234	-1.02275	0.312051	1.61102	0.0791327	0.132883	1
CLDN18	-0.12458	-0.88452	-0.610443	1.33301	1.14614	-0.859604	1
CLDN20	-0.14851	-1.0053	0.998267	1.09054	0.352381	-1.28738	1
CLEC11A	-0.228062	-0.562212	-0.562212	1.99819	-0.0834933	-0.562212	1
CLEC16A	0.754942	-1.31705	-0.696966	1.41284	0.240724	-0.394485	1
CLEC1A	-1.11415	-1.04789	0.871973	1.31872	-0.297893	0.269246	1
CLPTM1	1.18978	-1.03238	-0.435174	1.32867	-0.601836	-0.449063	1
CLRN1-AS1	-0.911589	0.897543	-0.911589	1.00148	0.83574	-0.911589	1
CMTM2	-0.846905	-0.35328	-0.275849	1.52685	-0.960632	0.909818	1
CNGB3	0.191152	1.20665	-1.24249	1.08917	-0.661069	-0.583413	1
CNIH	-1.32663	-0.855638	0.611801	1.43604	-0.109408	0.243837	1
CNPY2	1.00187	-0.982493	-0.476025	1.50003	-0.592263	-0.451116	1
CNPY3	-1.16225	-0.699758	0.333619	1.69219	0.21077	-0.374569	1
CNTNAP1	0.537552	-0.0567181	0.258194	0.512156	0.715325	-1.96651	1
CNTNAP5	-0.408248	-0.408248	-0.408248	2.04124	-0.408248	-0.408248	1
COBL	0.265869	0.432689	0.203311	1.28764	-0.526525	-1.66298	1
COL14A1	0.447946	-0.153582	0.115186	1.07934	0.371156	-1.86004	1
COL25A1	0.325817	0.157802	0.646033	0.972179	-0.245433	-1.8564	1
COL4A4	1.24128	-1.07687	-0.583648	1.09331	0.180849	-0.854921	1
COL6A4P1	-1.55157	-0.0158554	0.176675	1.56742	0.122313	-0.298988	1
COMT	-0.604101	-0.948009	-0.5317	1.72633	0.631252	-0.273769	1
COPZ1	0.861424	-0.654164	0.628256	0.939146	-0.187829	-1.58683	1
COX5B	-0.0411977	-1.30487	-0.560793	1.71181	-0.0285862	0.223645	1
COX6A1	0.445346	-1.35446	0.236158	1.42024	-0.928188	0.180901	1
COX6C	0.839161	-0.927494	-0.360692	0.817078	0.949577	-1.31763	1
COX7A1	0.35828	-1.25848	-0.757737	1.29445	-0.515412	0.878899	1
COX7B	0.687263	-0.735308	-0.127426	1.62729	-0.359298	-1.09252	1
CPA1	0.906608	-0.910446	-0.910446	1.02749	0.79724	-0.910446	1
CPD	1.22514	-0.956737	-0.0995699	1.25112	-0.722964	-0.696989	1
CPM	0.605323	-0.353551	-0.449974	1.53206	0.0642821	-1.39813	1
CPN2	-0.0497742	0.573748	-1.10512	1.39502	0.357836	-1.17171	1
CRELD2	-1.40929	-0.319618	0.949311	1.35452	-0.214792	-0.360139	1
CRHR1	-0.0804887	-0.698057	-1.21904	1.5966	0.642446	-0.241466	1
CRIPT	0.125001	-1.70687	0.244471	1.34625	-0.319692	0.310843	1
CRLF2	-0.408248	-0.408248	-0.408248	2.04124	-0.408248	-0.408248	1
CRNN	-0.408248	-0.408248	-0.408248	2.04124	-0.408248	-0.408248	1
CROCC	-0.133454	-0.986235	-1.07548	1.62417	0.446636	0.124364	1
CROT	1.24034	-0.771549	-1.21104	1.14267	-0.283227	-0.117197	1
CRTAP	0.512929	-0.820687	-1.04296	1.00876	1.14554	-0.803589	1
CRYBB2	-0.0811185	-1.52071	0.614998	1.39271	0.171652	-0.577529	1
CRYGN	-0.866227	-1.46007	0.502	1.30488	0.14094	0.378479	1
CSF3	-0.996542	-0.167648	0.728306	1.5616	-0.996542	-0.129171	1
CSNK1E	-0.301335	-0.168637	0.727073	1.19152	0.246044	-1.69466	1
CSRP2BP	-1.39506	0.23982	0.0606549	1.14684	0.889294	-0.94155	1
CST4	-0.408248	-0.408248	-0.408248	2.04124	-0.408248	-0.408248	1
CST9L	0.533153	-0.589274	-0.589274	1.82394	-0.589274	-0.589274	1
CT45A5	0.868773	-0.9115	0.854531	1.01119	-0.9115	-0.9115	1
CTAG1B	0.378617	-0.820152	0.461404	1.62043	-0.820152	-0.820152	1
CTAG2	0.408385	-0.0658685	0.201855	1.23705	0.0233727	-1.8048	1
CTAGE11P	-0.815965	-0.75994	0.682694	1.61601	-0.818511	0.0957087	1
CTAGE9	-1.10541	1.0505	0.0497623	1.20082	-0.0902586	-1.10541	1
CTDSP2	-1.26097	-0.512888	-0.147349	1.61234	0.643236	-0.334369	1
CTLA4	-0.408248	-0.408248	-0.408248	2.04124	-0.408248	-0.408248	1
CTXN1	1.14203	-0.435685	-0.571694	1.26988	-0.163665	-1.24086	1
CXADRP2	-0.75178	-0.3044	0.179059	1.91406	-0.75178	-0.285158	1
CXorf21	-0.408248	-0.408248	-0.408248	2.04124	-0.408248	-0.408248	1
CXorf31	-1.20993	-0.724805	0.34131	1.69505	0.0383495	-0.139976	1
CXorf61	-1.48156	-0.0641728	0.415728	1.25835	0.655679	-0.784025	1
CXXC5	0.651086	-1.14333	-0.94136	1.50465	0.205526	-0.276572	1
CYLC2	-0.408248	-0.408248	-0.408248	2.04124	-0.408248	-0.408248	1
CYP26C1	-0.408248	-0.408248	-0.408248	2.04124	-0.408248	-0.408248	1
CYP2S1	-0.291261	-0.401634	-0.321921	0.794071	1.52376	-1.30301	1
CYP4F35P	-0.849645	0.765496	-0.849645	1.4653	-0.849645	0.318134	1
CYP4F43P	-0.408248	-0.408248	-0.408248	2.04124	-0.408248	-0.408248	1
DAGLA	-0.725084	-0.499973	-0.426568	1.91262	0.287913	-0.54891	1
DAK	-0.607152	-0.924759	-0.182401	1.66967	0.713021	-0.668377	1
DBNDD1	0.806148	-0.852386	-1.37105	1.19816	0.486503	-0.267376	1
DBP	-0.125055	-0.875945	-0.587054	1.6791	0.678667	-0.769719	1
DCAF16	-0.553792	0.0594983	-0.840604	1.64612	0.62702	-0.938242	1
DCD	-0.408248	-0.408248	-0.408248	2.04124	-0.408248	-0.408248	1
DDOST	-1.18552	-0.753069	0.551754	1.64035	-0.119298	-0.13421	1
DDT	0.818377	-0.366008	0.238522	0.818377	0.324883	-1.83415	1
DDTL	0.799143	-0.341098	0.0974564	0.945328	0.302115	-1.80294	1
DDX11L10	-0.408248	-0.408248	-0.408248	2.04124	-0.408248	-0.408248	1
DEFB108B	-0.61137	-0.61137	-0.61137	1.73005	-0.61137	0.715433	1
DEFB131	-0.408248	-0.408248	-0.408248	2.04124	-0.408248	-0.408248	1
DENND4A	-1.47539	0.0703318	0.155678	1.57812	0.188869	-0.51761	1
DEPDC5	-0.297107	-0.438106	-0.851034	1.88839	0.287035	-0.589177	1
DERA	0.0138113	-0.665704	0.0138113	0.908783	1.22368	-1.49438	1
DGAT2	1.24478	-0.863151	-0.774765	1.24478	-0.115087	-0.736556	1
DGCR10	0.0615879	-1.03403	-0.534842	1.79577	0.288491	-0.576981	1
DGKD	1.02463	-0.897321	0.285418	1.07391	-0.108828	-1.37781	1
DHPS	0.271922	0.314299	0.271922	1.33136	-0.554437	-1.63506	1
DHRS13	-0.0480661	-0.436091	-0.179155	0.942969	1.2471	-1.52675	1
DHRS4	-0.0793306	-1.28537	-0.568179	1.56088	0.692535	-0.320538	1
DHRS4L2	0.0506438	-0.84307	-0.884777	1.58187	0.753699	-0.658369	1
DIS3L	-0.548447	-0.403309	0.427938	1.74738	-0.0866432	-1.13692	1
DKFZp434J0226	0.184883	0.441664	-0.862785	1.39689	-1.41743	0.256781	1
DKFZp686D0853	-0.408248	-0.408248	-0.408248	2.04124	-0.408248	-0.408248	1
DLEU1	0.090563	-0.0278655	0.891697	1.23305	-0.717537	-1.46991	1
DLG1	0.949354	-1.54841	0.492445	0.888432	0.0355373	-0.817358	1
DLG3	-0.0890945	-0.674092	-0.487498	1.27758	1.14142	-1.16831	1
DMC1	-0.728744	-0.384732	-0.649821	1.49921	1.03097	-0.766884	1
DMRTC2	1.2559	-0.645341	-0.645341	1.32546	-0.645341	-0.645341	1
DNAH3	-0.449633	0.682584	-0.910328	1.24479	0.663063	-1.23047	1
DNAI2	-0.184292	0.285871	-1.0332	1.62235	-1.0332	0.342465	1
DNAJC30	-0.706637	0.811552	0.394976	1.34847	-0.641836	-1.20653	1
DNAJC5B	-0.588056	-0.588056	0.524087	1.82814	-0.588056	-0.588056	1
DNASE1	0.788928	-0.692325	0.0322012	1.56176	-0.724526	-0.966035	1
DNASE2	-1.33047	-0.751445	0.171134	1.56465	0.425905	-0.0797767	1
DNM1P35	0.68473	-1.34249	-0.945675	1.3321	0.0277728	0.243562	1
DNM1P41	-0.730138	-0.730138	0.761175	1.66329	-0.730138	-0.234051	1
DOC2B	-0.514503	-1.05046	-0.596225	1.59322	-0.252995	0.820958	1
DOK5	-0.709981	-1.05597	0.0433155	1.57074	-0.594962	0.746855	1
DPH5	-1.35341	-0.0588439	0.282451	1.42402	0.564901	-0.859121	1
DPPA4	-1.08542	-1.08542	0.299706	1.58493	0.121502	0.164703	1
DPRX	-0.799577	0.388256	-0.799577	1.67988	0.330594	-0.799577	1
DPRXP4	1.28677	-0.533624	-0.984191	1.0413	0.177234	-0.987486	1
DPY19L2P2	0.458669	0.268688	-0.652721	1.35429	0.132987	-1.56192	1
DSC1	-1.09344	-0.664287	0.494595	1.68186	-0.527317	0.108591	1
DSCR4	-0.408248	-0.408248	-0.408248	2.04124	-0.408248	-0.408248	1
DSG4	-0.408248	-0.408248	-0.408248	2.04124	-0.408248	-0.408248	1
DTD1	-1.1504	-1.17626	0.607517	1.25381	0.581665	-0.116333	1
DUXA	-0.408248	-0.408248	-0.408248	2.04124	-0.408248	-0.408248	1
DYDC1	-0.408248	-0.408248	-0.408248	2.04124	-0.408248	-0.408248	1
EBF2	-0.408248	-0.408248	-0.408248	2.04124	-0.408248	-0.408248	1
ECHDC3	-0.568909	-0.914931	0.174569	1.68958	0.473831	-0.854144	1
EDDM3A	-0.408248	-0.408248	-0.408248	2.04124	-0.408248	-0.408248	1
EEF1A1	-0.153429	-1.0379	1.11462	1.33122	-0.848373	-0.406136	1
EEF1A2	1.03505	-0.43603	-0.427671	1.31923	-0.151844	-1.33874	1
EEF1G	1.06434	-1.34741	0.0792594	1.13228	-0.0566139	-0.871853	1
EEF2	0.520934	0.0971233	0.560666	1.01097	-0.392908	-1.79678	1
EFCAB4B	-0.0984389	-0.647478	-0.249841	1.99457	-0.373791	-0.625018	1
EGFEM1P	0.42314	0.195781	-1.37047	1.31994	0.42314	-0.991536	1
EGFLAM	-1.40141	0.123766	0.742596	1.40522	-0.194217	-0.675953	1
EGR2	0.173836	-0.210012	-0.632701	1.93028	-0.674398	-0.587005	1
EHHADH	-0.182124	-0.647884	-0.701625	1.91379	0.208398	-0.590559	1
EIF3L	0.589279	0.0956012	0.11911	0.636296	0.542262	-1.98255	1
ELF5	-0.718536	-0.38879	1.09474	1.44965	-0.718536	-0.718536	1
ELMO3	0.609468	-0.605724	-0.365381	1.7146	-0.30698	-1.04598	1
EMP2	0.295032	-0.550646	-0.964885	1.15791	1.11204	-1.04945	1
ENGASE	0.98374	-0.329505	-1.56157	1.17476	-0.319954	0.0525298	1
EPB41L1	-0.433328	-0.96624	0.761688	1.18156	0.664795	-1.20847	1
EPB41L4A	-0.375628	0.0697931	-0.686168	1.21471	1.08924	-1.31195	1
EPCAM	-0.653495	-0.667511	-0.720771	1.54701	0.986374	-0.49161	1
EPHX2	-0.559221	-0.711902	-0.649358	1.55257	0.984154	-0.616246	1
EPHX3	0.725884	-0.0812474	0.159823	1.02824	-1.83946	0.00675752	1
EPN2	0.909449	0.14298	-1.76264	0.965704	0.0726622	-0.328152	1
ERBB4	-0.56694	-0.819737	0.42807	1.58689	0.430092	-1.05838	1
ERLIN1	-0.227283	-0.450278	0.870538	1.48806	-0.415971	-1.26507	1
ESPN	-0.749318	-0.873946	-0.618961	1.7738	0.367556	0.100872	1
ESYT1	-0.847043	-1.01491	0.0216832	1.73395	0.39939	-0.293073	1
EVC	0.15592	-0.177427	0.36023	1.47855	-0.209686	-1.60759	1
EVI2A	0.626034	-0.925323	-0.0553155	0.625731	1.15294	-1.42407	1
EVPLL	-0.320092	-0.477006	-0.715694	1.92534	0.221375	-0.633921	1
EVX2	-0.408248	-0.408248	-0.408248	2.04124	-0.408248	-0.408248	1
EXD1	-0.940842	-0.00807589	-0.613768	1.87428	-0.452923	0.141328	1
EXOC3L4	-0.895947	-0.929791	-0.314945	1.76651	0.333747	0.0404257	1
EXOC6	-0.0393548	0.484852	-0.931923	0.565136	1.29714	-1.37585	1
EXOC6B	-0.736621	-1.24149	-0.188969	1.6508	0.362962	0.153314	1
EXOSC5	-0.228853	-0.17882	0.660616	1.46114	-0.195498	-1.51858	1
EXTL2	-0.870891	-0.860117	-0.202909	1.79026	0.421978	-0.278326	1
EYA1	0.27049	0.464645	-0.0165945	1.31096	-0.331889	-1.69761	1
F12	0.557037	-0.538521	-0.890334	1.77604	-0.303979	-0.600243	1
FA2H	-0.667343	-0.977614	-0.692744	1.70636	0.252167	0.379171	1
FABP2	-1.13838	-0.520897	0.793639	1.23285	0.595993	-0.963209	1
FADS3	-0.927954	-0.935616	-0.0119187	1.80568	0.0195807	0.0502287	1
FAH	0.581367	-0.146795	0.101739	1.49702	-0.615522	-1.41781	1
FAM106CP	-0.408248	-0.408248	-0.408248	2.04124	-0.408248	-0.408248	1
FAM108A1	0.778029	-1.33557	-0.940224	1.18858	-0.210347	0.519531	1
FAM110B	-1.58989	-0.461558	0.341232	1.32672	0.584836	-0.201343	1
FAM110D	1.13574	-0.186566	-0.722677	1.00097	0.222256	-1.44972	1
FAM117B	0.493637	0.0439677	0.127906	1.45293	-0.621543	-1.4969	1
FAM134B	-0.713534	-0.515067	-0.645154	1.80315	0.562321	-0.491718	1
FAM134C	-0.190084	-0.617167	-1.2675	1.69782	0.295237	0.0816958	1
FAM138D	-0.408248	-0.408248	-0.408248	2.04124	-0.408248	-0.408248	1
FAM13A	0.593342	-0.624086	-0.464221	1.75543	-0.341249	-0.91922	1
FAM13A-AS1	0.138218	-1.33611	-0.783236	1.49736	0.575908	-0.0921454	1
FAM13C	0.54334	-0.250763	-0.41432	1.72746	-0.489068	-1.11665	1
FAM153B	-0.408248	-0.408248	-0.408248	2.04124	-0.408248	-0.408248	1
FAM157C	-0.856675	-0.856675	0.237142	1.26871	1.06417	-0.856675	1
FAM159A	-0.742206	-0.0649858	-0.840711	1.86817	0.224372	-0.44464	1
FAM161A	-1.25453	0.115635	-0.429813	1.2458	1.06253	-0.739627	1
FAM179A	0.370895	-0.676888	-0.421433	1.77382	-0.00709599	-1.0393	1
FAM184A	0.167747	0.46587	0.101498	1.38062	-0.510036	-1.6057	1
FAM186B	-1.18235	-1.18774	0.697763	1.27496	0.197528	0.199837	1
FAM194A	-0.408207	-0.0506028	-0.325492	1.97466	-0.837133	-0.353229	1
FAM195A	0.0922801	-0.852034	-0.952806	1.76351	0.325528	-0.37648	1
FAM201A	-0.490523	-0.261284	-0.553379	1.65767	0.711136	-1.06362	1
FAM203B	0.789727	-0.256522	0.156664	1.42166	-0.922369	-1.18916	1
FAM208A	0.701068	-0.61859	0.453632	1.23718	-0.247436	-1.52585	1
FAM20B	1.01414	-0.883546	-0.540738	1.14881	0.438712	-1.17738	1
FAM213B	1.20378	-0.154502	-1.07484	1.01037	0.165617	-1.15043	1
FAM216B	0.0318829	0.0547244	-1.13874	1.13113	1.05975	-1.13874	1
FAM217A	0.185147	0.159161	0.282592	1.56671	-1.0968	-1.0968	1
FAM26F	-0.959109	-1.03175	0.259419	1.29561	0.984309	-0.548486	1
FAM27C	-0.57465	-1.16454	1.07848	1.28288	0.0833736	-0.705538	1
FAM27L	-0.408248	-0.408248	-0.408248	2.04124	-0.408248	-0.408248	1
FAM55A	-0.582911	-0.582911	-0.582911	1.845	0.486641	-0.582911	1
FAM59A	-0.435181	-0.617775	0.258674	1.8655	-0.143032	-0.928183	1
FAM65C	-0.244364	0.412044	-1.48094	1.00623	1.02463	-0.717609	1
FAM66A	-0.558099	0.321748	-0.558099	1.91065	-0.558099	-0.558099	1
FAM71D	0.243211	-1.16994	-0.220898	1.58199	0.463365	-0.897723	1
FAM83A	-0.586999	-1.01014	-0.661671	1.67181	0.632632	-0.0456325	1
FAM87A	-0.408248	-0.408248	-0.408248	2.04124	-0.408248	-0.408248	1
FAM87B	-0.762817	-0.1415	-1.03345	1.53137	0.874911	-0.468509	1
FAM90A26P	-0.408248	-0.408248	-0.408248	2.04124	-0.408248	-0.408248	1
FAM99A	-0.408248	-0.408248	-0.408248	2.04124	-0.408248	-0.408248	1
FANCE	-1.11793	0.512142	0.181504	1.38614	0.250869	-1.21272	1
FAU	-0.485809	-1.45444	-0.243652	1.53217	0.204787	0.446944	1
FBN2	-0.401053	-1.52574	0.174371	1.44946	-0.257197	0.560166	1
FBRSL1	0.806853	-0.422813	-0.829009	1.65617	-0.662838	-0.548364	1
FBXL16	-0.541178	-1.13826	-0.119259	1.59825	0.741625	-0.541178	1
FBXL22	0.0400872	-0.230501	-0.260567	1.50236	0.491068	-1.54245	1
FBXO17	-0.655371	-0.828043	-0.533715	1.52266	1.00856	-0.514093	1
FBXO31	-1.29338	0.253563	0.227993	1.53203	0.189639	-0.909842	1
FBXO32	-1.20511	-0.9288	0.230256	1.55079	-0.110643	0.463503	1
FBXW12	-0.408248	-0.408248	-0.408248	2.04124	-0.408248	-0.408248	1
FBXW9	-0.690619	-0.626075	-0.0193631	1.43933	0.961703	-1.06497	1
FCAR	-0.64446	1.19932	-0.64446	1.37852	-0.64446	-0.64446	1
FCGR2B	0.117001	0.772648	-1.24396	0.891856	0.706421	-1.24396	1
FES	-0.37521	0.249909	-0.575248	1.38068	-1.41902	0.738891	1
FGF12	-0.574617	-0.99025	0.263461	0.97208	1.30936	-0.980029	1
FHDC1	0.224645	-0.198824	0.885671	1.23684	-0.694593	-1.45374	1
FIGLA	-0.59157	-0.59157	-0.59157	1.81581	0.550474	-0.59157	1
FIGNL2	0.895616	-0.912474	0.87665	0.965158	-0.912474	-0.912474	1
FILIP1L	0.925221	-1.80887	0.478434	0.674524	-0.410175	0.140862	1
FIS1	-0.389104	-1.26787	1.23726	1.13234	-0.0612074	-0.651422	1
FKBP9L	-0.707864	-0.233893	0.602696	1.65486	-1.14615	-0.16965	1
FKTN	-1.16905	-0.78209	0.0953768	1.71951	0.220729	-0.0844766	1
FLJ20464	-0.309804	-0.688607	-0.833505	1.92368	-0.169047	0.0772786	1
FLJ25363	-0.408248	-0.408248	-0.408248	2.04124	-0.408248	-0.408248	1
FLJ30838	-1.05157	-0.109248	-0.9077	1.64861	0.565121	-0.145214	1
FLJ32224	-0.439178	-1.22724	-0.607777	1.6541	0.350774	0.269316	1
FLJ34208	-0.0967248	0.859894	-0.728093	1.16601	0.305055	-1.50614	1
FLJ35816	0.150746	-1.04732	-0.520206	1.83165	0.0830582	-0.497926	1
FLJ37201	-0.93402	-0.784735	-0.172604	1.47015	0.995441	-0.574237	1
FLJ39080	-0.901958	-0.716801	-0.577323	1.73104	0.575114	-0.110071	1
FLJ39653	0.0389302	-1.32	0.51744	1.2144	-1.06561	0.614845	1
FLJ39739	0.817154	-0.141678	-0.093021	1.45828	-1.2379	-0.802843	1
FLJ40292	0.391053	-0.46588	0.418126	-0.0940032	1.36117	-1.61046	1
FLJ40448	0.917827	-1.5319	-0.0561455	1.10388	-0.714387	0.280728	1
FLJ41757	-1.42348	-0.606824	0.345946	1.39399	0.645388	-0.35502	1
FLJ43879	0.400421	-1.61325	0.113266	1.32769	-0.58069	0.352562	1
FLJ44313	-0.372004	-0.372004	-0.227472	2.02651	-0.591548	-0.463481	1
FLJ44635	-0.640139	-1.08345	0.0269851	1.49068	-0.662651	0.868574	1
FLJ44790	-0.462561	-0.61126	0.46515	1.84895	-0.684501	-0.555775	1
FLJ45079	-0.642079	-0.647267	-0.264429	1.47669	1.01713	-0.940047	1
FLJ45445	-0.78247	0.240511	-0.712456	1.72247	-0.844705	0.376649	1
FLJ46020	-0.426016	-0.760208	-0.760756	1.90619	0.137554	-0.0967637	1
FLJ46446	-0.408248	-0.408248	-0.408248	2.04124	-0.408248	-0.408248	1
FLVCR2	-0.764489	-0.940192	-0.296735	1.80435	0.388745	-0.19168	1
FMNL1	0.240112	-0.421818	-0.292028	1.90143	-0.564588	-0.863105	1
FMR1NB	-0.52721	0.345746	-0.0601298	1.64068	-1.38084	-0.0182537	1
FN3KRP	0.226878	0.387028	-0.509809	0.403043	1.20379	-1.71093	1
FOXA3	0.126657	-0.654911	0.0305955	1.85627	-0.374774	-0.983834	1
FOXN1	0.2439	-0.538622	0.268301	1.69703	-0.446065	-1.22455	1
FOXRED2	0.837094	-0.393862	-1.41637	0.878784	0.872202	-0.77785	1
FPGT	-0.916576	-0.0767576	-1.13872	1.64081	0.394624	0.0966243	1
FRAS1	-0.185625	-1.10548	0.160073	1.66311	0.370498	-0.902572	1
FRAT2	-0.0315559	-0.265204	0.753985	1.33005	-0.188664	-1.59861	1
FSIP2	-0.85736	-0.863863	-0.1615	1.85454	-0.148493	0.176675	1
FTH1P3	-0.686549	-1.0533	0.606376	1.49543	-0.793226	0.431263	1
FTX	-0.476867	-0.358473	-0.128261	1.44814	-1.34071	0.856169	1
FUT10	0.928473	0.16076	-1.54199	1.20406	-0.341206	-0.410103	1
FUT6	-0.583725	-0.583725	-0.583725	1.84242	0.492476	-0.583725	1
FXYD6	1.19544	-0.0623214	-0.80338	1.27702	-0.80338	-0.80338	1
FXYD6-FXYD2	1.36396	-0.644782	-0.644782	1.21517	-0.644782	-0.644782	1
FYCO1	-0.551669	-1.36316	-0.278326	1.59664	0.426387	0.170128	1
G6PC3	-0.25124	-0.636119	-0.118365	1.60901	0.633064	-1.23635	1
GAGE10	-0.220913	-1.04345	-0.156994	1.82786	-0.658255	0.251752	1
GAGE12H	0.28175	-0.574122	0.529103	1.6126	-0.941358	-0.907973	1
GAGE12I	-0.728617	0.476345	-0.728617	1.78191	-0.728617	-0.0724044	1
GAGE2E	1.25412	-0.645325	-0.645325	1.32718	-0.645325	-0.645325	1
GAGE4	-0.728667	0.478312	-0.728667	1.78127	-0.728667	-0.0735865	1
GAGE5	-0.728644	0.47665	-0.728644	1.78179	-0.728644	-0.0725078	1
GAGE7	-0.728625	0.477688	-0.728625	1.7815	-0.728625	-0.073316	1
GAGE8	1.25412	-0.645325	-0.645325	1.32718	-0.645325	-0.645325	1
GALR3	-0.012284	-0.796228	-0.796228	1.5288	-0.796228	0.872166	1
GANAB	-0.375577	-1.01942	0.362163	1.82423	-0.241442	-0.549952	1
GANC	0.427193	-0.76118	-0.772831	1.73207	0.159226	-0.784482	1
GAP43	0.462076	-1.26203	-1.03415	1.42675	0.150361	0.257001	1
GAS1	0.885312	0.204725	-0.256318	0.874335	0.116907	-1.82496	1
GATSL2	-0.186507	-0.855975	-0.855975	1.48717	-0.570107	0.981399	1
GCFC2	0.0873769	0.192229	0.47533	1.02056	0.139803	-1.9153	1
GCG	-0.408248	-0.408248	-0.408248	2.04124	-0.408248	-0.408248	1
GFM2	-0.717439	-0.978113	0.297074	1.81884	-0.358133	-0.0622329	1
GGCX	0.672429	-0.626536	-0.564681	1.63019	-0.0259394	-1.08546	1
GGT8P	0.46071	-0.888354	-0.66351	1.32041	-1.06029	0.831041	1
GGTLC1	0.901736	0.2346	-0.847483	1.40611	-0.847483	-0.847483	1
GHRL	-0.0625028	-1.37972	0.90408	1.3845	-0.416725	-0.429632	1
GHRLOS	0.793777	-1.3534	-0.0721616	1.45354	-0.207649	-0.61411	1
GHRLOS2	0.767052	-0.354678	-0.985315	0.508535	1.26798	-1.20358	1
GJB2	0.0129624	-0.090134	-0.0372293	0.187955	1.5368	-1.61035	1
GJC2	0.822569	-0.235747	-0.398564	1.15329	-1.64005	0.298499	1
GK3P	-0.780586	-0.854558	0.357707	1.53121	-0.887039	0.63327	1
GK5	0.753984	0.347158	-1.28015	0.851622	0.591254	-1.26387	1
GLCCI1	0.0518317	-0.400518	-0.114972	1.3693	0.673812	-1.57945	1
GLCE	-0.0402309	-1.29105	-0.435225	1.75605	0.176076	-0.165626	1
GLOD4	0.523534	-0.673115	-0.411348	0.467441	1.43972	-1.34623	1
GLRA4	-0.214607	-0.230467	-0.55649	1.47014	-1.31133	0.842763	1
GNB2L1	-0.184035	-0.682712	0.56398	1.16952	0.670839	-1.53759	1
GOLGA2P2Y	0.635628	0.620372	-1.28651	0.788178	0.528842	-1.28651	1
GOLGA6C	-0.590635	0.543385	-0.590635	1.81916	-0.590635	-0.590635	1
GOLGA6D	-0.408248	-0.408248	-0.408248	2.04124	-0.408248	-0.408248	1
GOLGA8C	-1.01098	-0.445226	-0.701868	1.69916	0.613279	-0.154365	1
GOLGA8E	-0.784155	-1.00017	0.0517658	1.79902	0.234544	-0.301008	1
GP6	-0.483817	-1.45958	0.425736	1.18196	-0.539576	0.875286	1
GPC1	1.15988	-0.662129	-1.04927	1.34116	-0.44398	-0.345659	1
GPC2	0.686657	0.536841	-0.534344	1.24847	-0.459436	-1.47818	1
GPC5	0.0275046	-0.209458	-0.00634722	1.45986	0.368139	-1.6397	1
GPER	0.93283	-0.60661	0.0599915	1.38856	-0.53014	-1.24463	1
GPR128	-0.639292	-0.216196	-0.639292	1.91852	-0.639292	0.215555	1
GPR135	0.114058	-1.52286	-0.289531	1.56297	0.324626	-0.189261	1
GPR137	-0.465012	-1.1944	-0.337525	1.79421	0.0595633	0.143161	1
GPR141	-0.89476	-0.000436681	0.449345	0.663319	1.22052	-1.43799	1
GPR142	-0.626962	-0.626962	0.877747	1.6301	-0.626962	-0.626962	1
GPR149	-0.408248	-0.408248	-0.408248	2.04124	-0.408248	-0.408248	1
GPR150	0.508228	-0.0807117	-0.585916	0.20678	1.45025	-1.49863	1
GPR156	1.18302	-1.06979	-0.911852	0.783716	0.718158	-0.703259	1
GPR37	0.38256	0.481498	-0.818829	1.29844	0.153589	-1.49726	1
GPR84	-1.21176	0.623057	0.0973527	1.17969	0.523414	-1.21176	1
GPX2	0.883701	-0.638349	0.215394	1.36657	-0.575925	-1.25139	1
GRB7	-0.354272	-0.910747	-0.589897	1.77637	0.558146	-0.479604	1
GRIN2B	-0.291198	-0.056501	-0.780149	1.92212	-0.780149	-0.0141253	1
GRM3	0.104015	-1.32264	-0.7704	1.58571	0.360559	0.0427573	1
GRXCR2	-0.408248	-0.408248	-0.408248	2.04124	-0.408248	-0.408248	1
GSTO2	-0.164257	-0.49055	0.221969	1.46721	0.481672	-1.51604	1
GSTTP2	0.405508	1.02575	-0.879932	1.20853	-0.879932	-0.879932	1
GTF3C3	-0.215143	-1.42182	0.205789	1.24409	-0.720262	0.907343	1
GUSBP2	0.0878156	-1.24121	-0.525583	1.77073	0.0878156	-0.179563	1
GYG2	0.00564727	-0.923545	-0.894874	1.62554	0.67941	-0.492181	1
H1FOO	1.26074	-0.645381	-0.645381	1.32078	-0.645381	-0.645381	1
H1FX	-1.29932	-0.485232	-0.167877	1.72936	0.239167	-0.0160977	1
H1FX-AS1	0.102276	-1.00231	-0.501231	1.50492	0.8036	-0.90726	1
HAGHL	0.0543166	-1.21723	-0.629538	1.4808	0.818311	-0.506658	1
HAUS4	-0.857226	-0.157392	0.272626	1.13266	0.989323	-1.37999	1
HCAR1	-0.408248	-0.408248	-0.408248	2.04124	-0.408248	-0.408248	1
HCST	0.535573	0.501747	-1.4094	1.38967	-0.394633	-0.622956	1
HEATR5A	-0.901417	-1.12009	0.206524	1.41651	0.833386	-0.434916	1
HEATR7B1	0.516285	-0.79529	-0.668243	1.49903	0.516285	-1.06807	1
HECTD1	-0.513219	-1.2942	0.669416	1.58428	-0.178511	-0.267766	1
HENMT1	1.05362	-0.436234	-0.199212	0.782739	0.477995	-1.67891	1
HERC2	0.765203	-0.975349	0.700104	1.17636	-0.516227	-1.15009	1
HERC2P4	0.0931273	-0.396613	-0.357171	1.81215	-1.19203	0.0405378	1
HERC2P9	0.110337	-1.72125	0.357982	1.06169	-0.517357	0.708608	1
HES7	0.482297	-0.341191	-0.033623	1.70595	-0.688445	-1.12499	1
HEXIM1	0.936717	-1.42381	-0.880514	0.824311	-0.224812	0.768108	1
HIBADH	-0.630215	-0.712693	0.962241	0.835352	0.86073	-1.31542	1
HIC2	0.860979	-1.17757	0.17374	0.849397	-1.32043	0.613882	1
HINT1	0.22577	-1.32753	-0.352201	1.38171	0.794711	-0.722464	1
HIP1	0.80806	-0.617602	-1.21116	0.985574	0.89127	-0.856136	1
HIST1H2AG	-1.00696	-0.386284	0.352239	1.70751	-0.869467	0.202963	1
HIST1H2BH	-0.596897	-1.1345	0.367625	1.20565	-0.857792	1.01591	1
HIST1H4F	-0.408248	-0.408248	-0.408248	2.04124	-0.408248	-0.408248	1
HIST2H3A	-0.909984	-0.909984	0.972281	0.992306	0.765366	-0.909984	1
HLA-A	0.560805	-0.750168	0.123814	1.10704	0.560805	-1.6023	1
HLA-G	0.79316	-1.39117	0.526111	1.12868	-0.932391	-0.124395	1
HLA-H	-0.771397	-0.216844	-0.494121	1.19087	1.29751	-1.00602	1
HLA-L	0.774531	-1.61791	0.301206	1.0198	-0.757319	0.279692	1
HNRNPU-AS1	0.418701	-0.705181	0.330554	1.60869	-0.462775	-1.18999	1
HORMAD1	-1.30315	0.102974	0.246781	1.29072	0.69951	-1.03684	1
HOTTIP	-0.699393	-0.200446	-0.660345	1.78926	0.52064	-0.749721	1
HOXA-AS3	-0.215484	-1.02976	-0.843287	1.55604	0.822567	-0.290074	1
HOXA-AS4	1.13614	-0.260513	-1.01432	1.21446	-0.00924577	-1.06653	1
HOXA10	1.10248	-0.396537	-1.03669	1.26252	0.046233	-0.978006	1
HOXA7	-0.148013	-1.03127	-0.794767	1.61849	0.725587	-0.370033	1
HOXB-AS3	0.684139	-0.69194	-1.36594	1.25516	0.60925	-0.490677	1
HOXB6	-0.107473	-0.481184	-1.29822	1.54858	0.724219	-0.385924	1
HOXC10	0.348957	-0.870183	-1.16172	1.58135	0.415214	-0.313619	1
HOXC4	-1.00304	-1.25966	0.761655	1.32411	0.258963	-0.0820243	1
HOXC5	0.369353	-0.836039	-0.444126	1.8661	-0.35775	-0.597539	1
HOXC6	-0.516618	-1.22619	0.435702	1.60276	0.314328	-0.609983	1
HOXC8	1.13536	-0.805384	-0.0531574	1.30386	-1.02503	-0.555645	1
HOXD9	-0.664304	-1.02665	-0.439579	1.61779	0.786828	-0.274083	1
HPGD	0.824278	0.0329711	-0.68434	1.2305	0.120559	-1.52397	1
HRASLS5	-0.408248	-0.408248	-0.408248	2.04124	-0.408248	-0.408248	1
HRH2	-0.859594	1.23044	-0.859594	1.09861	-0.859594	0.249732	1
HS6ST3	-0.480925	-0.832717	-0.180615	1.26087	1.21797	-0.984588	1
HSD17B12	-1.01036	-1.11106	0.480003	1.34602	0.721683	-0.426296	1
HSF5	-0.810703	0.343881	-0.810703	1.64813	-0.810703	0.440096	1
HSP90B1	-1.5277	-0.35861	0.579395	1.47787	-0.0459419	-0.125007	1
HSP90B3P	-0.945361	-0.705239	0.672017	1.65114	-0.656351	-0.0162062	1
HSPA12B	1.12767	-1.57626	0.287494	0.896352	-0.57664	-0.158617	1
HSPG2	1.31003	-0.609172	-0.321904	1.16945	-0.425809	-1.12259	1
HTN3	-0.408248	-0.408248	-0.408248	2.04124	-0.408248	-0.408248	1
HTR7P1	0.238805	1.1506	-0.662975	1.03037	-0.342342	-1.41446	1
HULC	-0.553869	0.612267	-0.889657	1.65248	0.0684352	-0.889657	1
IAPP	0.642278	-0.719066	-0.057757	1.46147	-1.38832	0.0613978	1
ICK	0.579312	-0.872635	-0.81397	1.73794	-0.212659	-0.417985	1
IFI30	0.402681	-0.497939	-0.731754	0.766393	1.3466	-1.28598	1
IFNA8	1.12915	-0.31652	0.165368	1.09921	-1.37907	-0.698139	1
IFNE	0.596656	-1.51361	-0.693512	1.28101	-0.132569	0.46203	1
IGBP1P1	0.423961	-0.959058	-0.367323	1.6015	-1.04105	0.341968	1
IGFBP4	-0.715849	-1.26859	-0.0616174	1.50781	0.746658	-0.208412	1
IGSF3	1.2433	-0.453145	-0.682888	1.28742	-0.421194	-0.973489	1
IL17F	-0.848429	-0.848429	0.527192	1.52199	-0.848429	0.496104	1
IL20RA	-0.144661	0.145953	-0.978401	1.46663	0.685204	-1.17473	1
ILVBL	-0.8791	-0.820166	-0.0687564	1.50773	0.91839	-0.658097	1
INF2	0.526397	0.0368478	-0.910668	1.71079	-0.815916	-0.547453	1
ING5	0.96243	-0.0839176	0.120631	0.946695	-0.178325	-1.76751	1
INSRR	0.243385	-1.05518	0.868022	1.41025	-0.663147	-0.803325	1
IP6K2	0.110391	-0.748869	-0.981585	1.84681	0.00298354	-0.229733	1
IQSEC1	0.712771	-0.697252	-0.68395	1.65722	-0.105308	-0.883481	1
IRAK1BP1	-1.51327	-0.554892	0.648762	1.23923	0.553378	-0.373208	1
IRF3	0.354593	-0.0869757	-1.45182	1.23773	0.756019	-0.809543	1
ISM1	1.22811	-0.278739	-1.20364	1.22119	-0.426307	-0.54062	1
ISOC2	-1.24673	-0.705017	0.407274	1.65966	-0.161608	0.0464162	1
ITGAD	0.546283	-0.740627	-1.52295	1.32225	0.137101	0.257948	1
ITIH5	-0.645242	1.24598	-0.645242	1.33498	-0.645242	-0.645242	1
ITM2B	0.321375	-1.31539	-0.541853	1.36397	0.792226	-0.620328	1
ITPKB-IT1	-0.917427	0.910217	-0.261349	1.51943	-0.333446	-0.917427	1
ITPRIPL1	1.14429	-0.413025	0.0458273	1.22772	-1.02448	-0.980333	1
JAG2	1.08044	-0.741802	-0.659919	1.34968	-0.0159602	-1.01243	1
JPH1	0.613412	0.119941	-0.657277	0.786127	0.831362	-1.69357	1
JRK	1.19866	-0.72671	-1.24112	1.02719	0.321712	-0.579735	1
JRKL-AS1	-0.568944	-0.568944	0.391014	1.88476	-0.568944	-0.568944	1
KAL1	0.439424	-0.418697	-0.207276	1.70484	-0.244585	-1.27371	1
KBTBD11	-0.811098	-0.515437	-0.698747	1.54237	0.980611	-0.497697	1
KBTBD12	0.255179	-0.893748	-0.537655	1.67955	-0.922285	0.418957	1
KBTBD3	-0.757125	-0.339286	-0.600017	1.87359	0.372713	-0.549877	1
KBTBD5	-0.450399	-0.188006	-0.216303	1.95745	-0.922449	-0.180288	1
KCNIP4-IT1	-0.408248	-0.408248	-0.408248	2.04124	-0.408248	-0.408248	1
KCNJ5	0.624886	-0.355948	-0.315871	1.7249	-0.838982	-0.838982	1
KCNK1	-1.01435	-0.836996	0.460503	1.52464	0.535179	-0.668974	1
KCNK12	-1.19098	0.233806	0.330743	1.49627	-1.06752	0.197684	1
KCNK13	-0.408248	-0.408248	-0.408248	2.04124	-0.408248	-0.408248	1
KCNK15	-1.26569	-0.428709	0.520226	1.57578	0.235012	-0.636621	1
KCNK5	1.17445	-0.845819	-0.263982	0.705747	0.624936	-1.39533	1
KCNQ1	0.22577	0.131781	-0.0503234	1.70316	-0.943808	-1.06658	1
KCTD8	1.15699	-0.752378	-0.0739543	1.09587	-1.37335	-0.0531737	1
KDM2A	-0.811229	-0.627554	0.44388	1.82144	-0.198981	-0.627554	1
KHK	0.100325	-0.920372	-0.841857	1.58557	0.71536	-0.639026	1
KIAA0182	0.0155448	-0.0903276	0.0306694	1.70194	-0.22897	-1.42886	1
KIAA1210	0.05176	-0.752873	0.447018	1.75984	-0.752873	-0.752873	1
KIAA1211	0.163749	0.380078	-0.935923	1.46172	0.253886	-1.32351	1
KIF19	0.0692856	-0.762141	0.478184	1.73895	-0.762141	-0.762141	1
KIF26A	-0.215463	-1.11455	-0.754916	1.59906	0.725855	-0.239984	1
KIR3DL3	-0.641283	-0.641283	-0.641283	1.46294	-0.641283	1.10219	1
KIRREL3	0.634959	-1.2664	-0.910043	1.40394	0.372379	-0.234837	1
KLHL10	-0.920888	-0.839421	-0.345032	1.63581	-0.285902	0.755435	1
KLK1	0.277873	-0.867212	-0.555265	1.10525	1.1686	-1.12925	1
KLK4	-0.408248	-0.408248	-0.408248	2.04124	-0.408248	-0.408248	1
KLRAP1	1.13768	-1.149	-0.135842	1.21692	-0.138672	-0.931085	1
KLRC1	1.04823	-0.236625	-0.108361	1.24062	-0.521901	-1.42196	1
KLRC2	0.504287	0.0834462	0.089635	0.869429	0.405266	-1.95206	1
KLRC3	0.464261	0.291986	-0.0197493	1.15063	-0.0507406	-1.83638	1
KLRC4	-0.226081	-0.318091	-0.736516	1.75432	0.509997	-0.983627	1
KLRC4-KLRK1	0.148033	-0.414844	-0.9868	1.86541	-0.0184095	-0.593391	1
KLRG2	0.818865	-0.317822	-0.142947	1.4508	-0.421157	-1.38774	1
KLRK1	0.657393	-0.01742	-1.295	1.4692	-0.854594	0.0404211	1
KRT1	-0.275797	-0.354282	-0.00301867	1.93442	-0.974481	-0.32684	1
KRT18P55	-0.5093	-1.47345	1.1641	0.968839	0.288559	-0.438753	1
KRT222	0.754634	-1.24578	-0.257091	1.04836	0.763274	-1.0634	1
KRT39	-0.399873	-0.23463	-1.10913	1.86953	0.0980011	-0.2239	1
KRT40	-0.0325163	-0.150138	-0.139574	1.34373	0.635887	-1.65739	1
KRTAP10-12	-0.408248	-0.408248	-0.408248	2.04124	-0.408248	-0.408248	1
KRTAP11-1	-0.408248	-0.408248	-0.408248	2.04124	-0.408248	-0.408248	1
KTN1-AS1	-0.6773	0.142562	0.420482	1.71744	-0.567677	-1.03551	1
L1CAM	-0.0690266	-0.989382	-0.62124	1.86372	0.172567	-0.356638	1
LAD1	-0.187375	0.643523	0.0769649	1.51391	-1.30437	-0.74265	1
LAMA5	0.0239318	-0.936074	-0.808894	1.68138	0.585986	-0.546328	1
LAMC3	0.0509987	-0.856946	-0.796751	1.34018	1.07933	-0.816816	1
LANCL1	0.942858	-0.1363	-0.549415	0.715223	0.698361	-1.67073	1
LAPTM4A	-0.896149	-1.16233	0.035491	1.6459	0.36822	0.00887276	1
LCLAT1	-0.184562	0.781582	0.232709	1.14429	-0.264807	-1.70921	1
LCN10	0.45864	-0.336232	-0.720194	1.83782	-0.544281	-0.695757	1
LDLRAD2	1.27152	-0.757313	-0.615105	1.08191	0.133856	-1.11486	1
LDLRAD3	0.444631	0.63496	-0.0660866	1.1425	-0.459434	-1.69657	1
LHX5	-1.37884	-0.618825	0.191627	1.62912	0.0196786	0.157238	1
LIMD1	-0.329611	-0.285879	-1.39376	1.59946	-0.130387	0.540173	1
LIMS3-LOC440895	-0.00566623	1.05958	-0.276512	1.26697	-1.25224	-0.792139	1
LIN28A	0.536199	-0.421171	0.370688	1.39296	-1.52782	-0.350855	1
LINC00094	0.222301	-1.1631	-0.990248	1.51225	0.557686	-0.138884	1
LINC00266-1	-1.46609	0.601349	-0.0300675	1.28328	0.424552	-0.813024	1
LINC00309	-0.408248	-0.408248	-0.408248	2.04124	-0.408248	-0.408248	1
LINC00313	-1.12678	-0.625257	-0.216823	1.61008	0.743172	-0.384386	1
LINC00317	0.570612	-0.390835	-0.359194	1.74923	-0.560544	-1.00927	1
LINC00320	-0.408248	-0.408248	-0.408248	2.04124	-0.408248	-0.408248	1
LINC00331	1.26261	-0.645395	-0.645395	1.31897	-0.645395	-0.645395	1
LINC00359	-0.408248	-0.408248	-0.408248	2.04124	-0.408248	-0.408248	1
LINC00433	-0.408248	-0.408248	-0.408248	2.04124	-0.408248	-0.408248	1
LINC00458	0.765324	-1.0474	0.610684	1.25072	-0.531932	-1.0474	1
LINC00478	-0.724943	-0.378671	0.696593	1.63821	-0.166048	-1.06514	1
LINC00563	-0.408248	-0.408248	-0.408248	2.04124	-0.408248	-0.408248	1
LINC00570	-1.04201	-0.639697	0.536369	1.42011	0.625129	-0.899898	1
LINC00574	0.658715	-0.0405035	-0.752512	1.50502	-0.0554258	-1.3153	1
LIPI	0.0847825	-0.647075	0.11889	1.35262	0.621738	-1.53096	1
LIPN	-0.615218	0.158655	-0.615218	1.94267	-0.255675	-0.615218	1
LLGL2	-0.115231	-0.267571	-0.994114	1.72456	0.494127	-0.841774	1
LMX1B	0.734071	-1.00562	-1.00562	1.54872	-0.175746	-0.0958036	1
LOC100093698	-0.408248	-0.408248	-0.408248	2.04124	-0.408248	-0.408248	1
LOC100128130	0.716983	-0.348351	-1.4393	1.48556	-0.203175	-0.211715	1
LOC100128252	-0.408248	-0.408248	-0.408248	2.04124	-0.408248	-0.408248	1
LOC100128310	-0.408248	-0.408248	-0.408248	2.04124	-0.408248	-0.408248	1
LOC100128644	-0.472111	-0.925899	-0.741916	1.82151	0.179122	0.139296	1
LOC100128682	-0.408248	-0.408248	-0.408248	2.04124	-0.408248	-0.408248	1
LOC100128737	0.366353	-1.95619	0.739618	0.65667	-0.0483862	0.241931	1
LOC100129175	-0.912213	0.973154	-0.912213	0.853176	0.910309	-0.912213	1
LOC100129216	-1.20041	-0.888082	0.277076	1.50093	0.598269	-0.287782	1
LOC100129291	-1.09088	0.127622	0.232474	1.57807	-1.09088	0.243594	1
LOC100129480	-0.0873958	-1.13054	-0.805393	1.46287	0.900119	-0.339665	1
LOC100129744	0.993875	-0.188394	-0.986185	1.40527	-0.238376	-0.986185	1
LOC100129931	1.12349	-0.977801	-0.168103	1.29159	-0.26056	-1.00862	1
LOC100130507	1.02271	-0.629625	-0.663906	1.5095	-0.430796	-0.807886	1
LOC100131373	0.330453	-0.568939	-1.08308	1.80192	-0.114174	-0.366177	1
LOC100131871	-1.12131	-0.309138	0.662178	0.65669	1.23289	-1.12131	1
LOC100132062	-0.64509	1.23399	-0.64509	1.34636	-0.64509	-0.64509	1
LOC100132146	-0.408248	-0.408248	-0.408248	2.04124	-0.408248	-0.408248	1
LOC100132249	0.399747	-1.39587	-0.272048	1.27633	-0.77502	0.766862	1
LOC100132339	-0.602723	-0.602723	-0.602723	1.77144	-0.602723	0.639454	1
LOC100132526	-0.582709	-0.582709	-0.582709	1.84564	0.485196	-0.582709	1
LOC100132858	-0.408248	-0.408248	-0.408248	2.04124	-0.408248	-0.408248	1
LOC100132859	0.0819557	-0.788614	1.08549	1.24606	-0.412287	-1.21261	1
LOC100133050	-0.720665	-0.509451	-0.501946	1.88466	-0.526605	0.374002	1
LOC100133140	-0.681643	0.129159	-0.896719	1.72857	0.446653	-0.726024	1
LOC100133161	0.667918	-0.850315	-0.837981	1.43488	-0.908623	0.494117	1
LOC100133207	-0.408248	-0.408248	-0.408248	2.04124	-0.408248	-0.408248	1
LOC100133331	-1.04914	-1.21356	0.807323	1.2956	-0.124395	0.284166	1
LOC100133991	1.19058	0.14349	-0.950135	1.14404	-0.461494	-1.06648	1
LOC100134240	-0.862694	-0.87646	0.0091776	1.86305	-0.128486	-0.0045888	1
LOC100144603	-1.57685	-0.291313	-0.0389804	1.5347	0.150947	0.221492	1
LOC100190938	-0.478471	0.101887	-0.540401	1.9764	-0.504009	-0.555405	1
LOC100271832	0.179817	0.160389	-1.07912	1.60195	-1.07912	0.216083	1
LOC100286914	0.419445	-0.880373	-0.880373	1.23529	0.986387	-0.880373	1
LOC100286979	0.528177	-1.02501	0.802214	1.23357	-1.17008	-0.368865	1
LOC100287290	-0.471074	-0.698707	-0.265859	1.21893	1.27239	-1.05568	1
LOC100287387	-0.843647	-0.880775	-0.38882	1.69348	-0.240305	0.660066	1
LOC100287413	0.205931	-1.09968	0.879747	1.40106	-0.850699	-0.536355	1
LOC100287509	-0.594004	0.569176	-0.594004	1.80684	-0.594004	-0.594004	1
LOC100287562	-0.68876	-1.30492	0.0123941	1.44657	0.80916	-0.274441	1
LOC100287654	-0.725998	0.135932	0.210076	1.83199	-0.725998	-0.725998	1
LOC100287792	-0.82976	-0.82976	0.464589	1.59069	-0.82976	0.433999	1
LOC100287813	0.604623	0.278681	-0.138526	1.40318	-0.712184	-1.43578	1
LOC100287837	-0.790608	-0.528432	0.904801	1.46761	-1.05978	0.00640876	1
LOC100288037	-0.0431132	-0.984565	-0.313231	1.53008	0.791875	-0.981046	1
LOC100288601	-0.408248	-0.408248	-0.408248	2.04124	-0.408248	-0.408248	1
LOC100288676	-0.408248	-0.408248	-0.408248	2.04124	-0.408248	-0.408248	1
LOC100288712	-0.125611	-1.42956	0.661125	1.19282	-0.86912	0.570348	1
LOC100288974	-0.564429	0.160349	-0.30787	1.36938	-1.43993	0.782503	1
LOC100289137	0.463556	-0.719755	-0.902229	1.75746	0.00460791	-0.603636	1
LOC100289424	-0.408248	-0.408248	-0.408248	2.04124	-0.408248	-0.408248	1
LOC100289580	0.525336	-0.280476	0.08904	1.57378	-0.540918	-1.36676	1
LOC100289607	1.27091	-0.302983	-0.239655	1.18523	-0.956756	-0.956756	1
LOC100289627	-0.405883	-0.621918	0.659561	1.19965	0.639921	-1.47133	1
LOC100294020	0.250579	-1.16295	0.353381	1.41995	-1.16295	0.30198	1
LOC100294341	-0.44856	0.610096	0.577572	1.34188	-0.788435	-1.29256	1
LOC100303749	-0.787483	-0.787483	-0.124003	1.3717	1.11475	-0.787483	1
LOC100462953	-0.540444	-0.877909	0.970413	1.43938	-0.960583	-0.0308618	1
LOC100499227	0.604291	-0.566522	-0.112046	1.67061	-0.454477	-1.14186	1
LOC100505478	0.344657	-0.737817	1.00164	1.23974	-1.13465	-0.713566	1
LOC100505483	-0.458336	-0.869332	-0.600356	1.80752	0.50711	-0.386609	1
LOC100505502	0.215902	-0.580994	-0.579175	1.89703	-0.138881	-0.813877	1
LOC100505507	0.852161	-0.986343	-0.992352	1.49504	-0.265361	-0.10314	1
LOC100505508	-0.408248	-0.408248	-0.408248	2.04124	-0.408248	-0.408248	1
LOC100505525	-0.720724	-0.746886	0.815408	1.60777	-0.806687	-0.148879	1
LOC100505529	-0.408248	-0.408248	-0.408248	2.04124	-0.408248	-0.408248	1
LOC100505543	0.0139998	0.643992	0.201762	1.31845	-0.623404	-1.5548	1
LOC100505583	-0.408248	-0.408248	-0.408248	2.04124	-0.408248	-0.408248	1
LOC100505584	0.266757	0.591825	0.217159	1.25268	-1.51877	-0.809654	1
LOC100505607	0.737331	-0.78753	-0.438325	1.60089	-1.03707	-0.0752973	1
LOC100505644	-0.219009	-0.268986	-0.171617	1.71545	0.293687	-1.34952	1
LOC100505650	-0.644335	1.19384	-0.644335	1.3835	-0.644335	-0.644335	1
LOC100505659	0.797132	-0.619725	-0.619725	1.68177	-0.619725	-0.619725	1
LOC100505679	0.356387	-1.46638	1.06639	0.99996	-0.731458	-0.224904	1
LOC100505696	-0.46855	-0.409572	0.59306	1.53671	0.121233	-1.37288	1
LOC100505736	-0.0896582	-1.53956	0.612237	1.46124	-0.302642	-0.141623	1
LOC100505872	-0.107416	-0.668302	-0.668302	1.89807	-0.668302	0.214252	1
LOC100505874	-0.586163	-0.586163	-0.586163	1.8345	-0.586163	0.510152	1
LOC100505875	-0.578238	0.145446	-1.32321	1.54492	0.597749	-0.386674	1
LOC100505908	-0.879064	-0.879064	-0.227485	1.80178	0.355955	-0.172122	1
LOC100505955	-0.597447	-0.597447	-0.597447	1.79351	-0.597447	0.596277	1
LOC100505960	-0.6835	-0.799905	-0.498	1.90798	0.0676049	0.00582567	1
LOC100505963	-0.480118	-0.70023	-0.70023	1.80839	0.544009	-0.471823	1
LOC100505988	0.477816	-0.53513	-0.307123	1.82343	-0.699593	-0.759398	1
LOC100506021	-0.684655	-0.587998	-0.672572	1.77104	0.626258	-0.452073	1
LOC100506033	0.404422	-0.968732	-1.33083	1.40137	0.390315	0.103457	1
LOC100506034	-0.644761	1.36501	-0.644761	1.21404	-0.644761	-0.644761	1
LOC100506036	0.86264	0.444109	-1.26722	1.20212	-0.964948	-0.276696	1
LOC100506044	-0.595821	-0.935746	-0.425859	1.74361	-0.405431	0.619246	1
LOC100506047	0.0579935	-0.511397	-0.511397	1.98759	-0.511397	-0.511397	1
LOC100506054	-0.185794	-1.29178	-0.234071	1.63557	0.569084	-0.493011	1
LOC100506063	-0.107498	-0.733667	-0.733667	1.74967	-0.733667	0.558825	1
LOC100506076	0.163215	-1.5814	0.205841	1.22665	-0.687366	0.673065	1
LOC100506122	0.99534	-1.23923	0.287396	0.332879	0.862848	-1.23923	1
LOC100506127	-0.800546	-0.791853	-0.674506	1.76009	0.412768	0.0940469	1
LOC100506157	0.626306	-1.38486	-0.83757	1.22517	0.642941	-0.271982	1
LOC100506162	0.0476163	-1.29392	0.068319	1.72454	-0.585887	0.0393352	1
LOC100506214	-1.04786	-0.251101	0.545661	1.73356	-0.656724	-0.323533	1
LOC100506240	-0.177367	-0.406801	-1.07779	1.89476	-0.226428	-0.00637318	1
LOC100506251	-1.23003	-0.597104	-0.398818	1.63956	0.0572384	0.529158	1
LOC100506284	0.55402	0.00614603	-0.346811	0.98073	0.606701	-1.80079	1
LOC100506285	0.158774	0.505925	0.2718	1.38591	-1.27827	-1.04414	1
LOC100506307	-0.442022	-0.903198	1.16694	1.32386	-0.242375	-0.903198	1
LOC100506325	-0.632993	-1.0314	-0.377874	1.74958	0.526402	-0.233714	1
LOC100506348	-0.408248	-0.408248	-0.408248	2.04124	-0.408248	-0.408248	1
LOC100506351	0.22228	-0.320234	-0.478467	1.92571	-0.689983	-0.659305	1
LOC100506379	-1.01482	-0.525833	-0.458848	1.71817	0.636358	-0.355021	1
LOC100506380	-0.83289	0.51215	-0.83289	1.57783	0.408685	-0.83289	1
LOC100506413	-1.0126	-1.02846	0.785268	1.39589	-0.483547	0.343449	1
LOC100506455	-0.853201	-1.14513	0.0955724	1.66991	0.377077	-0.144227	1
LOC100506459	0.564252	-1.11764	-1.20394	1.24229	-0.134336	0.649374	1
LOC100506480	-0.408248	-0.408248	-0.408248	2.04124	-0.408248	-0.408248	1
LOC100506484	-0.104637	-1.04912	-0.253332	1.9055	-0.43507	-0.063333	1
LOC100506503	-0.0294239	-0.18435	-0.537437	1.77925	0.186752	-1.21479	1
LOC100506533	-0.979046	-0.911828	-0.314838	1.73115	0.210431	0.264136	1
LOC100506553	0.175672	-0.857496	-0.742297	1.76307	0.338947	-0.677894	1
LOC100506578	0.409136	-0.880084	-0.880084	1.21563	-0.880084	1.01548	1
LOC100506634	-0.471924	-0.759878	-0.647896	1.65574	-0.599904	0.823868	1
LOC100506646	0.907439	-1.40359	-0.463512	1.27676	0.235953	-0.553044	1
LOC100506670	-0.0162302	0.0341394	0.853486	1.05161	-0.150549	-1.77245	1
LOC100506675	-0.408248	-0.408248	-0.408248	2.04124	-0.408248	-0.408248	1
LOC100506678	-1.00641	-0.337229	-0.810858	1.7675	0.285627	0.101365	1
LOC100506705	0.354003	-0.578231	-0.448457	1.84105	-0.218672	-0.949696	1
LOC100506720	-0.788383	-1.1403	0.094082	1.73754	-0.102418	0.199478	1
LOC100506758	0.175223	-0.992587	-0.739458	1.42379	-0.770517	0.903552	1
LOC100506792	-0.408248	-0.408248	-0.408248	2.04124	-0.408248	-0.408248	1
LOC100506800	-1.33358	-0.503143	1.02033	1.33124	-0.15111	-0.363734	1
LOC100506880	0.972818	-1.1649	-0.154841	1.04991	-1.1649	0.461909	1
LOC100506908	0.414503	-1.2494	-0.627642	1.38246	-0.652371	0.732445	1
LOC100506930	-0.441827	-1.56625	0.106733	1.3925	0.623026	-0.11418	1
LOC100506955	-0.708655	-0.708655	0.147375	1.85944	-0.708655	0.119154	1
LOC100506978	-0.408248	-0.408248	-0.408248	2.04124	-0.408248	-0.408248	1
LOC100507003	0.027944	0.630928	0.514775	1.16725	-0.828556	-1.51234	1
LOC100507008	-0.408248	-0.408248	-0.408248	2.04124	-0.408248	-0.408248	1
LOC100507015	-0.504531	-0.771635	-0.6826	1.76586	-0.426625	0.619534	1
LOC100507026	-0.48344	-0.941684	0.277372	1.75168	-0.827236	0.223302	1
LOC100507030	-0.342031	-0.449043	0.477489	1.82123	-0.753823	-0.753823	1
LOC100507055	-0.623284	0.120689	0.229805	1.6136	0.0512515	-1.39206	1
LOC100507079	0.132067	-0.525366	-0.525366	1.9694	-0.525366	-0.525366	1
LOC100507094	-0.515151	-1.15369	-0.596126	1.67116	0.495872	0.0979405	1
LOC100507175	-0.594096	-0.594096	-0.594096	1.8065	-0.594096	0.569888	1
LOC100507193	-0.136582	0.595652	-0.836822	1.72273	-0.508153	-0.836822	1
LOC100507194	-0.408248	-0.408248	-0.408248	2.04124	-0.408248	-0.408248	1
LOC100507195	-1.43691	-0.626653	0.486538	1.30694	0.664822	-0.394738	1
LOC100507240	0.226552	-0.825084	-0.378339	0.822827	1.38772	-1.23368	1
LOC100507245	0.190669	-0.969017	-0.169774	1.4914	0.629469	-1.17275	1
LOC100507258	-0.399582	1.18645	-1.08195	0.92826	0.457983	-1.09117	1
LOC100507299	-0.546769	-0.374105	0.212952	1.92232	-0.403458	-0.810945	1
LOC100507325	0.0653079	-0.771972	-0.771972	1.70638	-0.771972	0.544232	1
LOC100507351	0.0875232	-0.555781	-1.03301	1.39445	0.966141	-0.859319	1
LOC100507363	-0.408248	-0.408248	-0.408248	2.04124	-0.408248	-0.408248	1
LOC100507391	0.927871	-1.18431	0.175729	1.13394	-1.18431	0.131081	1
LOC100507420	0.254927	-1.11922	0.182903	1.7409	-0.698444	-0.361068	1
LOC100507462	-1.11692	-0.763963	0.756299	1.43557	0.338286	-0.649271	1
LOC100507494	-0.139639	-0.969177	-0.969177	1.63142	-0.189411	0.635979	1
LOC100507498	-0.408248	-0.408248	-0.408248	2.04124	-0.408248	-0.408248	1
LOC100507531	0.227152	-0.800652	-0.990683	1.38164	0.928021	-0.745482	1
LOC100507559	-0.408248	-0.408248	-0.408248	2.04124	-0.408248	-0.408248	1
LOC100507562	-0.408248	-0.408248	-0.408248	2.04124	-0.408248	-0.408248	1
LOC100507759	-0.194471	-0.545041	0.47702	0.450858	1.35781	-1.54617	1
LOC100507904	-0.707257	-1.24643	0.615456	1.57355	0.0607698	-0.296091	1
LOC100508047	-0.788517	-0.788517	0.803856	1.57743	-0.788517	-0.015736	1
LOC100508202	0.195612	-1.2484	0.419796	1.36928	0.367047	-1.10334	1
LOC100508287	-0.344578	-0.921517	1.20518	1.32486	-0.518887	-0.745059	1
LOC100508781	0.577652	-0.448456	0.356382	1.51452	-1.14874	-0.851362	1
LOC100508782	-1.17781	-0.710715	0.330856	1.68834	0.198444	-0.329119	1
LOC100508869	-0.804949	-1.47811	0.690974	1.27866	0.210141	0.10329	1
LOC100509123	0.155446	-0.14072	0.029453	1.77863	-0.656147	-1.16666	1
LOC100509290	0.151959	-0.818348	0.754218	1.54887	-0.818348	-0.818348	1
LOC100509396	-0.615014	-0.615014	0.749872	1.71018	-0.615014	-0.615014	1
LOC100509487	-0.624467	-0.857241	-0.437351	1.35228	-0.637105	1.20389	1
LOC100509553	0.414044	-1.112	-0.291802	1.7311	-0.0276029	-0.713732	1
LOC100509638	-0.0303637	1.05481	-1.11025	1.1921	-1.11025	0.00396048	1
LOC100509763	-0.408248	-0.408248	-0.408248	2.04124	-0.408248	-0.408248	1
LOC100630918	-0.0141983	-0.0669347	-0.963454	1.13383	1.13383	-1.22308	1
LOC100652733	-0.0364198	-1.2851	-0.00520283	1.36834	0.837656	-0.879279	1
LOC100652744	0.433932	-1.1169	-0.460345	0.93201	1.21501	-1.0037	1
LOC100652797	0.332968	-1.09386	-1.14091	1.49147	0.00233141	0.407997	1
LOC100652807	-0.408248	-0.408248	-0.408248	2.04124	-0.408248	-0.408248	1
LOC100652861	-0.34284	-0.504216	-0.900738	1.86636	0.344816	-0.463378	1
LOC100652875	-0.408248	-0.408248	-0.408248	2.04124	-0.408248	-0.408248	1
LOC100652897	0.478418	-0.989237	0.501186	0.993324	-1.5094	0.525706	1
LOC100652902	-0.535522	-1.01549	0.737705	1.65755	-0.5524	-0.291847	1
LOC100652906	-1.33664	-0.470353	-0.111305	1.68393	-0.124361	0.358721	1
LOC100652919	-0.862694	-0.87646	0.0091776	1.86305	-0.128486	-0.0045888	1
LOC100652922	-0.544847	-0.44137	-0.134405	2.0207	-0.481258	-0.418824	1
LOC100652927	-0.408248	-0.408248	-0.408248	2.04124	-0.408248	-0.408248	1
LOC100652939	0.0334182	-1.22991	0.274493	1.20518	-1.12096	0.837773	1
LOC100652967	-0.700753	0.114681	0.116735	1.87084	-0.700753	-0.700753	1
LOC100652998	0.326091	-0.97424	0.622445	1.07907	-1.4853	0.431932	1
LOC100653005	-0.408248	-0.408248	-0.408248	2.04124	-0.408248	-0.408248	1
LOC100653054	0.907439	-1.40359	-0.463512	1.27676	0.235953	-0.553044	1
LOC100653071	0.533729	-0.805877	-1.04368	0.977622	1.15993	-0.821731	1
LOC100653074	-0.20172	-0.940063	0.167451	1.34273	-1.22746	0.859064	1
LOC100653081	-0.408248	-0.408248	-0.408248	2.04124	-0.408248	-0.408248	1
LOC100653112	-0.483873	-0.826136	-0.184394	1.25311	1.22744	-0.986144	1
LOC100653114	-1.33664	-0.470353	-0.111305	1.68393	-0.124361	0.358721	1
LOC100653141	-0.700753	0.114681	0.116735	1.87084	-0.700753	-0.700753	1
LOC100653148	-0.408248	-0.408248	-0.408248	2.04124	-0.408248	-0.408248	1
LOC100653149	-0.294176	0.847236	-0.875212	1.60904	-0.722852	-0.564035	1
LOC100653187	0.433932	-1.1169	-0.460345	0.93201	1.21501	-1.0037	1
LOC100653205	-0.544847	-0.44137	-0.134405	2.0207	-0.481258	-0.418824	1
LOC100653206	0.531045	0.303635	-1.11389	0.783724	0.897429	-1.40194	1
LOC100653233	-0.408248	-0.408248	-0.408248	2.04124	-0.408248	-0.408248	1
LOC100653235	0.478418	-0.989237	0.501186	0.993324	-1.5094	0.525706	1
LOC100653240	0.0387513	-1.23136	0.270102	1.19898	-1.12147	0.845009	1
LOC100653248	-0.535522	-1.01549	0.737705	1.65755	-0.5524	-0.291847	1
LOC100653256	0.332968	-1.09386	-1.14091	1.49147	0.00233141	0.407997	1
LOC100653262	-0.408248	-0.408248	-0.408248	2.04124	-0.408248	-0.408248	1
LOC100653307	-0.0364198	-1.2851	-0.00520283	1.36834	0.837656	-0.879279	1
LOC100653329	-0.869917	-1.30622	0.0317802	1.52491	0.212766	0.406679	1
LOC100653346	-0.655409	-1.12445	0.354034	1.56893	0.523809	-0.666919	1
LOC100653358	-0.725998	0.135932	0.210076	1.83199	-0.725998	-0.725998	1
LOC100653361	0.324593	-0.976828	0.62328	1.08045	-1.48277	0.431267	1
LOC128322	1.01802	-1.13821	0.207191	1.14897	-0.0977655	-1.13821	1
LOC144486	-1.02503	0.952605	-1.17034	1.08823	-0.410566	0.565105	1
LOC144571	0.63244	-0.27471	-0.53592	0.893651	0.903775	-1.61924	1
LOC145474	0.969167	-1.21787	-0.402285	1.44758	-0.436457	-0.360139	1
LOC146336	-0.408248	-0.408248	-0.408248	2.04124	-0.408248	-0.408248	1
LOC148413	-1.40202	0.568106	-0.901673	1.3499	0.161571	0.224115	1
LOC148824	-0.697965	-0.697965	0.162119	1.87318	0.0585903	-0.697965	1
LOC149837	-0.941086	0.982057	-0.183484	1.48642	-0.715395	-0.628509	1
LOC150381	0.783845	-0.411225	0.156098	1.47202	-0.891267	-1.10947	1
LOC152578	-0.408248	-0.408248	-0.408248	2.04124	-0.408248	-0.408248	1
LOC154822	0.899129	-0.93234	-1.08179	1.23612	0.494741	-0.615862	1
LOC154860	-0.201192	-1.04666	-0.691885	1.69017	0.623542	-0.373971	1
LOC202181	-0.20884	-0.894127	-0.910825	1.81234	-0.00524509	0.206699	1
LOC255411	-0.643086	-0.643086	-0.643086	1.4227	-0.643086	1.14965	1
LOC283663	0.307164	-0.0665794	-1.06405	1.71023	0.0314516	-0.918224	1
LOC284023	-0.326793	-0.424257	0.475856	1.57663	0.108931	-1.41037	1
LOC284412	-0.597919	0.600054	-0.597919	1.79162	-0.597919	-0.597919	1
LOC284889	0.800739	-1.25022	-0.19881	1.53154	-0.340255	-0.542994	1
LOC285033	-1.26925	0.196374	0.0957923	1.69073	-0.0191585	-0.694494	1
LOC285696	-0.386298	-0.832569	-0.89607	1.61575	0.806111	-0.306922	1
LOC285889	-0.408248	-0.408248	-0.408248	2.04124	-0.408248	-0.408248	1
LOC286467	0.17408	0.80652	-0.103809	1.32397	-0.841655	-1.35911	1
LOC338799	0.131743	-0.958706	-1.00632	1.68408	0.393641	-0.244438	1
LOC339166	0.846172	-0.912087	-0.912087	0.977207	-0.912087	0.912881	1
LOC339926	-0.595237	-1.27424	0.153768	1.72878	0.062767	-0.0758338	1
LOC344595	0.888748	0.286207	-1.45421	1.23637	-0.362683	-0.59443	1
LOC349160	-0.192832	-0.444867	0.13175	1.93155	-0.728696	-0.696903	1
LOC388387	0.920789	-0.91156	-0.91156	0.991264	0.822628	-0.91156	1
LOC388436	-0.408248	-0.408248	-0.408248	2.04124	-0.408248	-0.408248	1
LOC388499	-0.174686	-0.911317	0.905904	1.21812	-1.32392	0.285894	1
LOC389247	0.375168	0.847361	-0.963793	1.13844	-0.0129368	-1.38424	1
LOC389607	0.792161	-1.39628	-0.624043	1.41955	-0.0987474	-0.0926394	1
LOC391636	-0.819363	-0.745703	0.416252	1.69648	-0.808296	0.260633	1
LOC391722	-0.32738	-0.878227	1.0631	1.35462	-1.06527	-0.146847	1
LOC399753	-0.696221	-1.60864	0.694316	1.1591	0.22001	0.231439	1
LOC399815	-0.875223	-0.843315	-0.353383	1.68457	0.68618	-0.298831	1
LOC400238	0.82752	-0.622574	-0.622574	1.66277	-0.622574	-0.622574	1
LOC400590	-0.421718	-1.16098	1.06287	1.39883	-0.467118	-0.411881	1
LOC400794	-0.470459	-0.682925	-0.0012305	1.95608	-0.113616	-0.687847	1
LOC439990	0.584821	-0.796352	-0.992329	1.49938	0.463502	-0.759023	1
LOC440292	-0.30817	-1.03359	0.71253	1.0877	-1.23939	0.780918	1
LOC440518	-0.728059	-0.728059	0.520293	1.76865	-0.728059	-0.104762	1
LOC440894	0.200892	-1.5318	-0.556884	1.48158	0.316109	0.0901059	1
LOC440905	-0.64002	-1.00261	-0.305282	1.86709	0.00388167	0.0769485	1
LOC494141	-0.761644	-0.772617	0.599862	0.956909	1.11728	-1.13979	1
LOC572558	-0.408248	-0.408248	-0.408248	2.04124	-0.408248	-0.408248	1
LOC613037	-0.266386	-0.982468	-0.347297	1.68456	-0.751851	0.66344	1
LOC63930	-0.611421	-0.611421	-0.611421	1.72978	-0.611421	0.715901	1
LOC642373	0.314185	-0.49585	0.536772	1.57972	-0.967414	-0.967414	1
LOC642424	-0.644982	1.35312	-0.644982	1.22681	-0.644982	-0.644982	1
LOC642846	0.500413	0.0696778	0.563757	1.0705	-0.449738	-1.75461	1
LOC643387	0.158061	-0.845048	1.05216	1.29217	-1.06401	-0.593335	1
LOC643395	0.246112	-0.78594	-0.432598	1.91418	-0.354568	-0.587185	1
LOC643770	-0.754605	-1.20148	1.10607	1.28168	-0.0980317	-0.333626	1
LOC644093	-0.779372	0.783106	-0.779372	1.60075	-0.0457356	-0.779372	1
LOC644189	-0.636874	-0.636874	0.453017	1.85033	-0.392725	-0.636874	1
LOC644649	0.70996	-0.495311	0.0174149	1.60176	-0.957008	-0.876819	1
LOC644762	-0.73366	-1.22987	0.864333	1.28936	-0.605738	0.415575	1
LOC645188	0.333699	-0.560013	-0.560013	1.90635	-0.560013	-0.560013	1
LOC645249	0.0225952	-1.04603	0.762256	1.18691	0.399403	-1.32514	1
LOC645359	-0.408248	-0.408248	-0.408248	2.04124	-0.408248	-0.408248	1
LOC645405	-0.286837	-0.412492	0.48953	1.73261	-0.345177	-1.17764	1
LOC645561	-0.963532	1.14818	-0.71294	1.368	-0.31727	-0.522432	1
LOC646021	-0.0861402	-0.532302	0.351923	1.68378	-1.31934	-0.0979201	1
LOC646627	-0.408248	-0.408248	-0.408248	2.04124	-0.408248	-0.408248	1
LOC646730	-0.34051	-0.346874	-0.264134	1.5498	-1.32703	0.728754	1
LOC646762	-1.20501	-0.58811	-0.013513	1.74553	0.307274	-0.246172	1
LOC646813	0.216122	-0.968147	0.570551	1.52989	-1.14366	-0.204762	1
LOC646890	-0.891704	-1.02898	0.989783	1.29121	-0.646128	0.285811	1
LOC646903	-0.978721	-0.456499	-0.706952	1.78692	-0.0195389	0.374791	1
LOC647323	-0.369924	-0.776587	-0.776587	1.79927	-0.391919	0.515743	1
LOC648771	-0.433319	-1.27605	0.548372	1.47179	-0.733653	0.422859	1
LOC650226	-0.408248	-0.408248	-0.408248	2.04124	-0.408248	-0.408248	1
LOC650368	0.072019	-0.395214	0.881279	1.4157	-0.75251	-1.22127	1
LOC651337	0.219133	-0.58479	0.789513	1.47666	-0.958681	-0.941839	1
LOC653075	0.920185	-0.908373	-0.908373	1.0589	-0.908373	0.746037	1
LOC653562	-0.278356	-0.180056	-0.426049	2.00967	-0.69819	-0.427017	1
LOC727677	-0.541077	-0.541077	0.219939	1.94437	-0.541077	-0.541077	1
LOC727751	-0.461204	-1.45307	1.00931	1.07756	-0.576771	0.404179	1
LOC728026	-0.0813197	-0.359784	0.923573	1.45629	-1.04283	-0.895929	1
LOC728671	-1.59312	-0.020166	0.0907472	1.56287	-0.0907472	0.0504151	1
LOC728715	0.149616	-0.885651	-0.783582	1.75165	0.375942	-0.607974	1
LOC728758	-0.313425	-1.11453	0.229071	1.62538	-0.874416	0.447919	1
LOC728888	-0.489099	-1.167	-0.10109	1.54014	-0.596136	0.813182	1
LOC729020	-0.0793906	-0.187651	0.732559	1.46873	-1.41099	-0.523256	1
LOC729080	-0.408855	-0.797903	0.990341	1.45007	-1.03621	-0.197443	1
LOC729088	-1.05485	-0.496055	0.299496	1.53473	0.618598	-0.901918	1
LOC729178	-0.360383	-0.178442	-0.332392	1.79142	-1.20011	0.279909	1
LOC729424	-0.408248	-0.408248	-0.408248	2.04124	-0.408248	-0.408248	1
LOC729737	-0.582459	-0.79856	0.805491	1.63722	-0.275758	-0.785935	1
LOC729862	-0.195462	-0.950885	0.453002	1.06372	-1.33678	0.966405	1
LOC729974	-0.799652	0.770759	-0.799652	1.57636	-0.799652	0.0518372	1
LOC730101	-0.607534	0.0851724	-0.529115	1.84961	0.150522	-0.94866	1
LOC730974	-1.04392	-0.0614477	0.0309835	1.594	-1.04392	0.524296	1
LOC731932	-0.802598	0.795937	0.0526185	1.55924	-0.802598	-0.802598	1
LOC79015	-0.575388	-1.02401	-0.22603	1.62174	0.779503	-0.575818	1
LOC80054	-0.519834	-0.890965	-0.536201	1.62246	0.856314	-0.531777	1
LOC90499	-0.408248	-0.408248	-0.408248	2.04124	-0.408248	-0.408248	1
LOC93622	-0.165274	0.0355261	-0.597766	1.55543	0.548338	-1.37625	1
LOXL2	0.057705	-0.137049	0.742952	0.872788	0.34623	-1.88262	1
LPAR4	-0.811561	-0.811561	0.449236	1.64514	-0.811561	0.340307	1
LPHN1	0.76847	-0.774807	-1.1481	1.54443	-0.316836	-0.0731602	1
LPHN3	-0.224189	-0.448914	-0.927255	1.70523	0.645815	-0.750686	1
LRAT	-1.02012	0.0802687	-0.732579	1.6958	-0.531399	0.50803	1
LRBA	0.177094	-0.771216	0.00571271	1.63193	0.241838	-1.28536	1
LRFN4	0.542999	-1.14467	-1.18173	1.3768	0.303668	0.102938	1
LRIG3	-0.121224	1.00875	-0.471907	1.33346	-0.406965	-1.34212	1
LRIT2	-0.909773	-0.909773	0.986941	0.982879	0.759498	-0.909773	1
LRP1	-0.076622	-1.43233	-0.61018	1.5509	0.24217	0.326063	1
LRPAP1	1.0453	-0.834497	-1.25803	1.0685	-0.503792	0.482519	1
LRRC16A	-0.0902063	0.0400917	-0.0968883	1.50344	0.270619	-1.62705	1
LRRC18	-0.408248	-0.408248	-0.408248	2.04124	-0.408248	-0.408248	1
LRRC3-AS1	0.124935	-0.817053	-0.817053	1.5346	0.791624	-0.817053	1
LRRC37A	0.558172	-0.631051	0.566761	1.44521	-0.98243	-0.956662	1
LRRC37A2	0.269519	-1.10392	0.0701488	1.69465	-0.911935	-0.0184602	1
LRRCC1	0.826933	0.0636103	-0.655675	0.731518	0.716839	-1.68323	1
LRRTM2	0.332888	-1.56424	-0.471713	1.27787	-0.285634	0.710827	1
LY6D	0.501477	-1.00389	-0.927312	1.48762	-0.606068	0.548169	1
LYPD4	-0.792905	-0.792905	0.907691	1.5127	-0.0416761	-0.792905	1
LYRM7	-0.237449	-1.02017	-0.338684	1.89589	0.123046	-0.422635	1
LYZL2	-0.408248	-0.408248	-0.408248	2.04124	-0.408248	-0.408248	1
MACROD1	-0.627909	-0.717536	-0.354352	1.75929	0.629208	-0.6887	1
MAGEA9B	0.875396	-0.911569	0.85128	1.00803	-0.911569	-0.911569	1
MAGEB2	0.576743	-1.03359	0.423073	0.890486	0.634689	-1.4914	1
MAGI1	-0.0930693	0.695283	0.457135	1.07303	-0.405125	-1.72726	1
MAGI1-IT1	-0.154515	-0.193036	-0.367668	1.39919	0.800823	-1.4848	1
MAGT1	-1.3531	-0.547503	0.981255	1.34394	-0.14086	-0.283734	1
MAMDC4	-1.11049	-0.656059	0.25908	1.77595	-0.333253	0.0647701	1
MAN1A1	-0.499608	-1.50328	0.0825245	1.55458	0.189583	0.176201	1
MAN2A1	-0.00593512	-0.931814	-0.824982	1.84582	-0.183989	0.100897	1
MAPK12	-0.0265831	-0.704453	-1.23612	1.59499	0.611412	-0.239248	1
MAPT-IT1	-1.14857	-0.19833	-0.189612	1.88087	-0.23756	-0.106793	1
2015-03-06	-0.373616	-1.00215	-0.52929	1.87587	0.182916	-0.153728	1
MAT2A	0.71461	-0.656522	-1.34975	1.25081	0.599711	-0.558858	1
MB	-0.236265	-0.180223	-0.420097	1.29341	0.987726	-1.44455	1
MBD5	0.0558629	-0.726218	-1.11726	1.76899	-0.204831	0.223452	1
MBTD1	-0.497976	-1.449	0.482999	1.55383	-0.0262093	-0.063651	1
MCART2	-0.0591753	0.239631	-1.36689	1.56844	-0.709518	0.327515	1
MCF2	1.14471	-0.985209	0.445479	1.04965	-0.985209	-0.669427	1
ME2	0.507786	-1.07994	0.872533	1.25874	-0.865381	-0.693735	1
MEGF9	0.167944	-1.1049	-0.879498	1.34797	0.959051	-0.490574	1
MEP1A	1.22067	-0.644881	-0.644881	1.35886	-0.644881	-0.644881	1
MEP1B	-0.781477	0.425638	0.0988137	1.74936	-0.635309	-0.857024	1
METRNL	-0.987033	-1.26866	0.694678	1.35449	-0.0938754	0.300401	1
MFAP4	-0.641315	0.0488471	-1.21803	1.76007	0.0677556	-0.0173328	1
MFN1	0.9108	-0.807176	0.518119	1.20531	-1.16713	-0.659921	1
MFNG	0.59314	0.823675	-0.891811	1.11562	-0.279956	-1.36067	1
MGC14436	-0.0318049	-0.735256	0.566876	1.3302	0.364821	-1.49483	1
MGC24103	0.824931	-0.556872	-1.06561	0.968013	0.895147	-1.06561	1
MGC39584	-0.408248	-0.408248	-0.408248	2.04124	-0.408248	-0.408248	1
MGC45922	-1.07134	-0.440091	-0.715118	1.68478	-0.0136538	0.555417	1
MGC70870	-0.599169	-0.279612	0.964377	1.5236	-0.8959	-0.713297	1
MIF	0.812667	-1.24421	-0.191572	1.52652	-0.360961	-0.54245	1
MIPEP	0.770788	0.106211	-0.685819	1.15315	0.24732	-1.59165	1
MIR1-2	-0.408248	-0.408248	-0.408248	2.04124	-0.408248	-0.408248	1
MIR10A	-0.645244	1.2462	-0.645244	1.33478	-0.645244	-0.645244	1
MIR1180	-0.914971	-0.914971	-0.269293	1.50242	-0.341035	0.937845	1
MIR1206	0.0398749	-0.773183	-1.15248	1.6621	-0.265508	0.489196	1
MIR1279	0.516576	-1.22256	-0.232459	1.66452	-0.0889658	-0.63711	1
MIR1286	-1.10796	-0.571186	-0.520367	1.7252	0.445197	0.0291152	1
MIR1307	-1.00778	-0.812999	0.745249	1.5159	-0.652093	0.211718	1
MIR130B	0.148122	-0.915441	0.75356	1.20845	0.238776	-1.43346	1
MIR133A1	-0.408248	-0.408248	-0.408248	2.04124	-0.408248	-0.408248	1
MIR148B	-0.662027	0.592671	0.286878	1.5668	-0.690399	-1.09392	1
MIR181A1	-0.00531185	-0.653358	0.0371829	1.9282	-0.653358	-0.653358	1
MIR181A2	0.582595	-1.58869	0.979207	0.797707	-0.035852	-0.734966	1
MIR181B1	0.735915	0.395538	-0.506383	1.40726	-1.01616	-1.01616	1
MIR1915	1.11056	-0.641635	-0.641635	1.45598	-0.641635	-0.641635	1
MIR199B	-0.408248	-0.408248	-0.408248	2.04124	-0.408248	-0.408248	1
MIR205HG	-0.408248	-0.408248	-0.408248	2.04124	-0.408248	-0.408248	1
MIR210	-0.499746	-0.503951	-1.01281	1.54409	0.934307	-0.461897	1
MIR2355	0.0367113	-0.796009	-0.796009	1.58396	0.767356	-0.796009	1
MIR26A1	-0.408248	-0.408248	-0.408248	2.04124	-0.408248	-0.408248	1
MIR301A	-0.408248	-0.408248	-0.408248	2.04124	-0.408248	-0.408248	1
MIR30B	-0.408248	-0.408248	-0.408248	2.04124	-0.408248	-0.408248	1
MIR3118-2	-0.613003	-0.26602	-0.693503	1.53551	-0.907244	0.944256	1
MIR3118-3	-0.154074	-1.00433	-1.00433	1.66058	0.445103	0.0570645	1
MIR3127	-0.610447	0.70696	-0.610447	1.73483	-0.610447	-0.610447	1
MIR3138	0.665418	0.341907	-1.80849	0.998444	-0.375527	0.178248	1
MIR3144	-0.408248	-0.408248	-0.408248	2.04124	-0.408248	-0.408248	1
MIR3145	-0.508596	-0.92843	0.428257	1.66055	0.27665	-0.92843	1
MIR3154	-0.408248	-0.408248	-0.408248	2.04124	-0.408248	-0.408248	1
MIR3162	-0.408248	-0.408248	-0.408248	2.04124	-0.408248	-0.408248	1
MIR3164	-0.710436	-0.180172	0.494959	1.65252	-0.0380388	-1.21883	1
MIR3173	-0.558975	-0.558975	0.327205	1.9087	-0.558975	-0.558975	1
MIR3175	-0.408248	-0.408248	-0.408248	2.04124	-0.408248	-0.408248	1
MIR3177	-0.473297	-0.477833	-0.0831672	2.01491	-0.495979	-0.484638	1
MIR3179-1	1.25503	-0.645333	-0.645333	1.3263	-0.645333	-0.645333	1
MIR3194	0.146972	1.09871	-0.842403	1.28153	-0.842403	-0.842403	1
MIR3199-1	-0.408248	-0.408248	-0.408248	2.04124	-0.408248	-0.408248	1
MIR3199-2	-0.408248	-0.408248	-0.408248	2.04124	-0.408248	-0.408248	1
MIR32	0.84795	-0.912119	-0.912119	0.976288	-0.912119	0.912119	1
MIR326	0.829964	-0.622796	-0.622796	1.66122	-0.622796	-0.622796	1
MIR340	-0.408248	-0.408248	-0.408248	2.04124	-0.408248	-0.408248	1
MIR3610	-1.08663	1.04511	0.179952	1.24928	-0.401432	-0.986276	1
MIR3615	0.154367	-0.888474	-0.736019	1.86764	-0.00130106	-0.396212	1
MIR3622A	-0.769125	-0.769125	-0.211725	1.32112	1.19798	-0.769125	1
MIR3622B	-0.953926	-0.475539	0.037018	1.48926	0.85711	-0.953926	1
MIR3652	-1.49622	-0.394467	0.491544	1.53251	-0.124293	-0.00907201	1
MIR3654	0.840179	-1.62195	0.182847	1.13793	0.0385544	-0.577552	1
MIR365A	-0.11177	-1.39553	-0.121351	1.49197	-0.560129	0.696808	1
MIR3665	0.515232	-0.779954	-0.758634	1.52615	0.488582	-0.991377	1
MIR3713	-0.408248	-0.408248	-0.408248	2.04124	-0.408248	-0.408248	1
MIR3907	-0.590115	-0.590115	-0.590115	1.821	0.539464	-0.590115	1
MIR3942	0.174898	-0.742741	-1.2292	1.65639	0.347186	-0.20653	1
MIR4261	-0.408248	-0.408248	-0.408248	2.04124	-0.408248	-0.408248	1
MIR4296	-0.119529	-0.847512	0.240859	1.84819	-0.847512	-0.274495	1
MIR4309	-0.408248	-0.408248	-0.408248	2.04124	-0.408248	-0.408248	1
MIR4311	-0.408248	-0.408248	-0.408248	2.04124	-0.408248	-0.408248	1
MIR4322	-0.645276	1.24914	-0.645276	1.33196	-0.645276	-0.645276	1
MIR4419A	1.22007	-0.64487	-0.64487	1.35941	-0.64487	-0.64487	1
MIR4426	-0.533409	-0.564084	0.785628	1.63431	-0.318682	-1.00376	1
MIR4442	0.602906	-0.38936	0.22045	1.49402	-0.548315	-1.3797	1
MIR4469	-0.604103	1.0277	-1.04167	1.32102	-0.852299	0.149347	1
MIR4472-2	-0.408248	-0.408248	-0.408248	2.04124	-0.408248	-0.408248	1
MIR4492	-0.572705	-0.10804	-0.0420685	1.84815	-1.11482	-0.0105171	1
MIR4494	-0.634417	-0.634417	-0.634417	1.56054	-0.634417	0.97713	1
MIR4498	0.797027	-0.619715	-0.619715	1.68183	-0.619715	-0.619715	1
MIR4504	-0.408248	-0.408248	-0.408248	2.04124	-0.408248	-0.408248	1
MIR4515	0.370072	0.391219	-0.807109	1.66004	-0.807109	-0.807109	1
MIR4519	-1.38406	-0.450046	0.0209556	1.43396	0.803296	-0.424101	1
MIR4530	-0.675971	0.047865	-0.675971	1.90288	-0.675971	0.0771701	1
MIR4531	0.41785	-0.0995986	-1.08745	1.53115	0.32551	-1.08745	1
MIR454	-0.50617	0.507043	0.565951	1.45611	-1.01147	-1.01147	1
MIR4663	-0.408248	-0.408248	-0.408248	2.04124	-0.408248	-0.408248	1
MIR4671	0.285692	-0.617542	-0.615732	1.29029	0.931894	-1.2746	1
MIR4678	-1.17025	0.334656	0.401726	1.60271	-0.813933	-0.354917	1
MIR4680	-1.3042	-0.799541	0.663975	1.13895	0.812405	-0.511587	1
MIR4689	-0.969312	-0.193312	-0.185057	1.58571	-0.969312	0.731284	1
MIR4690	0.334444	-1.13431	0.368779	0.735014	1.04784	-1.35176	1
MIR4695	-0.0327271	-0.0462693	0.429966	0.554103	0.978426	-1.8835	1
MIR4707	-0.789635	-0.625046	0.0744569	1.51461	0.826864	-1.00125	1
MIR4711	-0.408248	-0.408248	-0.408248	2.04124	-0.408248	-0.408248	1
MIR4727	-0.708657	-0.708657	0.192439	1.85758	0.0759479	-0.708657	1
MIR4748	-0.408248	-0.408248	-0.408248	2.04124	-0.408248	-0.408248	1
MIR4758	-0.063208	-0.905138	-0.677589	1.82165	0.350172	-0.52589	1
MIR4761	-0.394651	-1.074	-0.580326	1.68054	0.66479	-0.296352	1
MIR492	-0.602217	-0.602217	0.635215	1.77365	-0.602217	-0.602217	1
MIR5006	0.854977	-0.45425	0.0603836	1.4643	-0.787732	-1.13768	1
MIR5091	-0.0184498	-1.25158	-0.515308	1.47727	0.838823	-0.530754	1
MIR5186	-0.408248	-0.408248	-0.408248	2.04124	-0.408248	-0.408248	1
MIR5189	-0.408248	-0.408248	-0.408248	2.04124	-0.408248	-0.408248	1
MIR542	-0.83696	-0.83696	0.550631	1.56065	0.399601	-0.83696	1
MIR548AS	-0.408248	-0.408248	-0.408248	2.04124	-0.408248	-0.408248	1
MIR548L	-0.202937	0.950662	-0.434588	1.33597	-0.223891	-1.42522	1
MIR548N	-1.26912	0.112558	-0.720784	1.65997	0.306178	-0.0888072	1
MIR555	0.604715	-0.99886	0.912472	1.17164	-0.804487	-0.885475	1
MIR558	-0.408248	-0.408248	-0.408248	2.04124	-0.408248	-0.408248	1
MIR5581	-0.153131	0.673775	-0.233524	0.914956	-1.80694	0.604866	1
MIR5584	-0.408248	-0.408248	-0.408248	2.04124	-0.408248	-0.408248	1
MIR559	-0.408248	-0.408248	-0.408248	2.04124	-0.408248	-0.408248	1
MIR5590	-0.408248	-0.408248	-0.408248	2.04124	-0.408248	-0.408248	1
MIR563	0.50521	-0.120321	-1.53135	1.50811	-0.331566	-0.0300802	1
MIR5684	-0.584857	-0.584857	-0.584857	1.83878	0.500645	-0.584857	1
MIR5687	-0.541028	-0.541028	0.219654	1.94446	-0.541028	-0.541028	1
MIR5699	-0.408248	-0.408248	-0.408248	2.04124	-0.408248	-0.408248	1
MIR580	0.337587	0.268801	-0.281485	0.115131	1.30059	-1.74062	1
MIR582	-0.408248	-0.408248	-0.408248	2.04124	-0.408248	-0.408248	1
MIR588	-0.747551	0.200934	0.246644	1.79507	-0.747551	-0.747551	1
MIR596	-0.408248	-0.408248	-0.408248	2.04124	-0.408248	-0.408248	1
MIR600	0.422666	-1.07103	-0.695343	1.17261	1.03452	-0.863425	1
MIR604	-0.408248	-0.408248	-0.408248	2.04124	-0.408248	-0.408248	1
MIR622	-0.330008	0.630898	0.385009	1.21165	-0.215152	-1.68239	1
MIR658	1.30036	-0.690186	-0.238587	1.14032	-0.348199	-1.16371	1
MIR662	0.552744	-0.640119	0.156896	1.64759	-0.669751	-1.04736	1
MIR664	0.317064	-1.28085	-0.438556	1.55717	-0.638573	0.483745	1
MIR766	-0.408248	-0.408248	-0.408248	2.04124	-0.408248	-0.408248	1
MIR873	-0.408248	-0.408248	-0.408248	2.04124	-0.408248	-0.408248	1
MIR876	-0.408248	-0.408248	-0.408248	2.04124	-0.408248	-0.408248	1
MIR9-1	-0.408248	-0.408248	-0.408248	2.04124	-0.408248	-0.408248	1
MIR93	-0.823748	0.634788	-0.900513	1.70359	-0.398588	-0.215533	1
MIR943	-0.645865	-0.492853	-0.240051	1.65597	-1.00511	0.727915	1
MIXL1	-0.408248	-0.408248	-0.408248	2.04124	-0.408248	-0.408248	1
MKRN3	0.689421	0.336303	-1.53018	1.29477	-0.596938	-0.193374	1
MKRN7P	-0.590956	-1.36873	1.1619	1.1619	-0.256399	-0.107707	1
MKRN9P	-0.895395	-0.836037	0.946588	1.49306	-0.602374	-0.105839	1
MLANA	1.2629	-1.22927	-0.258129	1.12164	-0.737392	-0.159754	1
MLH3	-0.383268	0.670184	-0.267645	1.49239	-0.0620937	-1.44957	1
MLL2	0.411626	-1.50299	-0.313845	1.49352	-0.389546	0.301228	1
MLLT6	0.185127	-1.05601	-0.977783	1.47841	0.750938	-0.380684	1
MN1	0.264605	-1.35584	-0.342551	1.71275	-0.108714	-0.17025	1
MNT	-0.880296	-1.10289	0.464792	1.56185	0.398015	-0.441473	1
MORC2	0.431966	-1.71887	0.881931	0.926928	-0.0539958	-0.467964	1
MORC2-AS1	0.647649	-1.58725	-0.224788	1.12852	0.62475	-0.588876	1
MPND	1.00272	0.212005	-0.372441	1.01418	-0.200545	-1.65593	1
MPZL3	1.10195	-0.843116	0.535597	1.02507	-1.1122	-0.707295	1
MRC2	0.150951	-0.71947	0.350913	1.6095	-0.0725351	-1.31936	1
MRGPRE	-0.408248	-0.408248	-0.408248	2.04124	-0.408248	-0.408248	1
MRGPRF	0.648641	-1.24924	-0.172894	1.4841	0.16129	-0.871894	1
MRP63	0.370619	-0.405443	0.019899	1.72873	-0.509912	-1.20389	1
MRPL23	0.533158	-0.355439	0.347173	0.760473	0.595153	-1.88052	1
MRPL24	0.206959	-1.46941	0.134523	1.30384	0.641573	-0.817488	1
MRPS26	0.483161	-0.109809	-0.933379	1.47144	0.35139	-1.26281	1
MS4A10	-0.408248	-0.408248	-0.408248	2.04124	-0.408248	-0.408248	1
MS4A13	-0.408248	-0.408248	-0.408248	2.04124	-0.408248	-0.408248	1
MSH4	0.982059	-0.280943	0.197194	0.932441	-0.0869817	-1.74377	1
MSLNL	-0.470022	-1.27666	0.0986403	1.64392	-0.465387	0.469507	1
MTERFD2	-0.448294	1.17105	-1.47754	0.800525	0.526059	-0.571804	1
MTRNR2L10	0.344774	-1.54181	0.64545	1.21416	-0.774946	0.11237	1
MTRNR2L4	-0.83953	-0.521422	0.809102	1.40936	0.283532	-1.14104	1
MTRNR2L5	-0.808758	-0.765082	1.02278	1.50342	-0.495132	-0.457227	1
MTRNR2L6	0.856378	-1.82269	0.00205689	0.889624	-0.23671	0.311345	1
MTSS1	0.037958	-0.9804	-1.09753	1.65822	0.262452	0.119296	1
MTSS1L	0.561037	0.364385	-0.0636227	1.34765	-0.722986	-1.48646	1
MUC16	0.0595919	-0.767158	-0.46802	1.85442	0.170296	-0.849126	1
MUC5B	-0.334866	-1.26065	-0.613137	1.54607	-0.0642235	0.726799	1
MUM1	-0.0150209	-0.971736	-0.842325	1.82908	0.0150209	-0.0150209	1
MXD4	0.903619	-1.08123	-1.10063	1.19473	0.473128	-0.389618	1
MXRA7	1.26674	-0.922913	-0.446376	0.953074	0.307638	-1.15817	1
MYADML	-0.645015	1.22896	-0.645015	1.35111	-0.645015	-0.645015	1
MYCNOS	-0.408248	-0.408248	-0.408248	2.04124	-0.408248	-0.408248	1
MYO5C	0.0607581	-0.199634	-0.564182	0.56071	1.53978	-1.39744	1
MZT2A	1.01781	-0.692114	0.26754	1.07764	-0.181129	-1.48975	1
MZT2B	0.447035	-1.2642	-0.0913297	1.64874	-0.0528751	-0.687376	1
N6AMT1	-0.455061	0.406054	-0.875117	1.25667	0.889119	-1.22166	1
N6AMT2	-0.875255	-0.298868	0.12097	1.19547	1.08873	-1.23105	1
NACA2	-0.45923	-0.996273	0.834376	1.29498	-1.11035	0.436494	1
NACAP1	-0.0597192	-0.972941	1.05655	1.35857	-0.948329	-0.434135	1
NAIP	0.0957096	0.76014	-1.55113	1.13507	-0.777542	0.337752	1
NAPRT1	1.38283	-0.692019	-0.330126	1.06919	-0.306	-1.12388	1
NARG2	-1.67461	0.0122604	0.0604566	1.38205	0.468856	-0.249014	1
NAT8L	0.156613	-1.05998	-0.199711	1.81606	0.00390259	-0.71689	1
NBLA00301	-0.408248	-0.408248	-0.408248	2.04124	-0.408248	-0.408248	1
NBPF11	-0.635348	-1.15508	-0.202055	1.49454	-0.408174	0.906109	1
NBPF14	0.0437263	-1.27098	-0.311914	1.42839	-0.731687	0.84246	1
NBPF24	-0.0614147	-1.19826	0.9924	1.32007	-0.899746	-0.153051	1
NCOR1P1	-0.407323	-0.814966	0.444498	1.82125	-0.286183	-0.75728	1
NDFIP2-AS1	-0.169469	1.23209	-1.76101	0.552219	-0.061933	0.208103	1
NDUFA11	-0.0617189	-1.06821	-0.0522237	1.87531	-0.128185	-0.564965	1
NDUFAF3	0.974037	-0.585974	0.322092	1.27673	-1.00508	-0.981798	1
NDUFB11	-0.166921	-1.23626	-0.239949	1.52316	0.78766	-0.667685	1
NDUFS7	-0.538364	-1.38059	-0.211382	1.55234	0.591209	-0.0132114	1
NEURL4	-0.899318	-0.195852	-0.531597	1.38695	-0.859349	1.09917	1
NEUROG1	-0.408248	-0.408248	-0.408248	2.04124	-0.408248	-0.408248	1
NFATC4	0.898847	-0.950766	-0.580843	1.33691	0.324493	-1.02864	1
NFE2	0.705998	-0.0115182	-1.82665	0.983452	0.379762	-0.231042	1
NIPAL3	-0.656638	-1.09163	-0.233268	1.78562	0.337866	-0.141953	1
NKAIN1	-0.36521	-1.01192	-0.843366	1.69877	0.0269464	0.494782	1
NKX2-3	-0.408248	-0.408248	-0.408248	2.04124	-0.408248	-0.408248	1
NME9	-0.302394	-1.34782	-0.252314	1.55266	-0.352474	0.702341	1
NODAL	-0.500012	1.17309	-0.413259	1.34305	-0.561979	-1.04089	1
NOX3	-0.933379	-0.933379	0.0980391	1.42056	0.938732	-0.590577	1
NPHP3	-1.23413	-1.05913	0.286202	1.45653	0.286202	0.264326	1
NPHS2	-0.700055	0.110717	0.117637	1.87181	-0.700055	-0.700055	1
NPRL2	-0.162708	-0.749926	-0.581101	1.45214	1.01173	-0.970132	1
NR0B2	-1.06308	-0.608081	-0.346838	1.57744	-0.409971	0.85053	1
NR2C2	0.0158217	0.870192	-0.838549	1.34484	-0.0791084	-1.3132	1
NR5A1	-0.334918	0.653423	-0.849606	1.20211	-1.35257	0.681561	1
NRG4	-0.131743	-0.449907	0.63892	1.65704	-0.577172	-1.13714	1
NRP2	0.152579	-1.05199	-0.772529	1.74261	0.306763	-0.377431	1
NT5C1A	-0.666553	-0.666553	0.0927378	1.91272	-0.00579611	-0.666553	1
NUBP2	-0.602529	-0.766358	1.09038	1.27605	0.107399	-1.10494	1
NUBPL	0.485176	-0.230041	0.0460081	0.899249	0.660844	-1.86124	1
NUCB1	-1.16839	-0.915058	-0.0482805	1.61711	0.411804	0.102809	1
NUDT13	-0.870919	0.0765643	-0.110061	1.89975	-0.253619	-0.741717	1
NUDT16	0.65773	-1.4817	-0.758919	1.32269	0.209606	0.0505946	1
NUDT16P1	-0.949681	-0.809946	-0.293702	1.77127	0.439907	-0.157849	1
NUMA1	0.268538	-0.725302	-1.05658	1.69906	0.343828	-0.529546	1
OGG1	0.507256	-0.0390197	-0.429216	0.858432	0.858432	-1.75588	1
OMP	-0.00344763	-0.489563	-0.911898	1.92895	-0.074124	-0.449915	1
OR10AG1	-0.408248	-0.408248	-0.408248	2.04124	-0.408248	-0.408248	1
OR10Q1	-0.408248	-0.408248	-0.408248	2.04124	-0.408248	-0.408248	1
OR11H2	-0.408248	-0.408248	-0.408248	2.04124	-0.408248	-0.408248	1
OR13H1	0.396518	-0.139317	0.0107167	1.43604	-1.66109	-0.0428668	1
OR1J4	-0.408248	-0.408248	-0.408248	2.04124	-0.408248	-0.408248	1
OR1Q1	-0.408248	-0.408248	-0.408248	2.04124	-0.408248	-0.408248	1
OR2A1	-0.408248	-0.408248	-0.408248	2.04124	-0.408248	-0.408248	1
OR2A9P	-0.545348	-1.26537	-0.0973359	1.73471	0.270674	-0.0973359	1
OR2C3	-0.69737	-0.69737	0.160306	1.87403	0.0577751	-0.69737	1
OR2G6	-0.408248	-0.408248	-0.408248	2.04124	-0.408248	-0.408248	1
OR2K2	0.84154	-0.912014	-0.912014	0.978342	-0.912014	0.916159	1
OR2L2	-0.408248	-0.408248	-0.408248	2.04124	-0.408248	-0.408248	1
OR2T8	-0.408248	-0.408248	-0.408248	2.04124	-0.408248	-0.408248	1
OR4K14	-0.408248	-0.408248	-0.408248	2.04124	-0.408248	-0.408248	1
OR51B4	-1.4058	0.16401	-0.184093	1.697	0.0167357	-0.287854	1
OR52D1	-0.408248	-0.408248	-0.408248	2.04124	-0.408248	-0.408248	1
OR5W2	-0.408248	-0.408248	-0.408248	2.04124	-0.408248	-0.408248	1
OR6B2	-0.408248	-0.408248	-0.408248	2.04124	-0.408248	-0.408248	1
OR6K6	-0.408248	-0.408248	-0.408248	2.04124	-0.408248	-0.408248	1
OR7C2	-0.408248	-0.408248	-0.408248	2.04124	-0.408248	-0.408248	1
OR7E14P	0.46663	0.369819	-0.393053	0.819023	0.598293	-1.86071	1
OR7E156P	-0.408248	-0.408248	-0.408248	2.04124	-0.408248	-0.408248	1
OSBPL1A	0.239613	-0.642088	-0.737559	1.30664	0.980916	-1.14752	1
OTX1	0.0533286	-0.936583	-0.89492	1.54986	0.781597	-0.553284	1
OVOS2	0.127981	-0.702368	-0.211654	1.83006	0.00305802	-1.04708	1
OXR1	-1.21989	0.357998	0.332252	1.57912	-0.186355	-0.863119	1
P2RX2	0.615156	-0.589124	-1.34564	1.1405	-0.667743	0.846849	1
P2RY1	-0.0489608	-0.624581	-1.13668	1.56278	-0.525336	0.772787	1
P4HA1	0.860229	-0.18381	-0.345562	1.30137	-0.0808762	-1.55135	1
P4HB	-1.41916	-0.549596	0.867684	1.37305	-0.202334	-0.0696406	1
PABPC1L2B	-0.408248	-0.408248	-0.408248	2.04124	-0.408248	-0.408248	1
PABPC3	-0.14546	-0.716819	1.09097	1.37212	-1.03575	-0.565061	1
PAN3	-0.0969507	-0.0448578	0.18956	1.50925	0.0766923	-1.63369	1
PAN3-AS1	-0.755651	-0.7913	-0.771855	1.73006	0.151778	0.43697	1
PARP4	0.57695	-0.826442	-0.569153	1.67627	0.062373	-0.920001	1
PAX2	-0.408248	-0.408248	-0.408248	2.04124	-0.408248	-0.408248	1
PCCB	0.0900299	-0.176146	0.332719	1.37394	0.0978586	-1.7184	1
PCDH11X	0.688554	-0.249731	-0.0726054	1.14334	0.248135	-1.75769	1
PCDH9	-0.555418	-0.933774	0.468952	1.80559	-0.267933	-0.517417	1
PCDH9-AS2	-0.218701	-0.921668	-0.921668	1.79221	0.0859182	0.183908	1
PCDHA1	-0.00997619	-0.800721	-0.236803	1.81094	0.223152	-0.986593	1
PCDHA10	-0.00780898	-0.798078	-0.235831	1.81637	0.207719	-0.98237	1
PCDHA11	-0.0106478	-0.802137	-0.2449	1.82078	0.205858	-0.968953	1
PCDHA12	0.00102658	-0.818181	-0.220714	1.81191	0.204289	-0.978327	1
PCDHA13	-0.00815599	-0.797248	-0.231426	1.81471	0.208997	-0.986875	1
PCDHA2	-0.0116342	-0.798531	-0.233742	1.816	0.210474	-0.982564	1
PCDHA3	-0.00978335	-0.797601	-0.235315	1.8161	0.20957	-0.982969	1
PCDHA4	-0.00879394	-0.797145	-0.235367	1.81621	0.208468	-0.98337	1
PCDHA5	-0.00716188	-0.795992	-0.234296	1.81298	0.213833	-0.989362	1
PCDHA6	-0.00614034	-0.795175	-0.233333	1.81447	0.208772	-0.988596	1
PCDHA7	-0.00555252	-0.79603	-0.23573	1.81467	0.209482	-0.986835	1
PCDHA8	-0.00716601	-0.799522	-0.237502	1.81402	0.213957	-0.983791	1
PCDHA9	-0.00445684	-0.795992	-0.23443	1.81393	0.209471	-0.988527	1
PCDHAC1	-0.00515789	-0.799473	-0.235544	1.81386	0.211473	-0.985157	1
PCDHAC2	-0.0101375	-0.765206	-0.217781	1.84817	0.11361	-0.968655	1
PCDHB6	0.762776	-0.376962	-0.179998	0.721834	0.81921	-1.74686	1
PCGEM1	-0.408248	-0.408248	-0.408248	2.04124	-0.408248	-0.408248	1
PCNXL3	0.0765216	-1.28447	-0.128447	1.63428	-0.702359	0.404471	1
PCYT1B	0.497743	-0.741782	0.599225	1.09214	0.171552	-1.61887	1
PDCD4	-1.35307	-0.77283	0.235209	1.43502	0.648259	-0.192593	1
PDCL2	0.865265	-0.699622	0.00653853	1.3404	-0.115514	-1.39707	1
PDE1A	-0.0565618	-0.509057	0.677028	1.31463	0.16283	-1.58887	1
PDE8A	-0.660728	-1.11706	-0.375522	1.70649	0.508618	-0.0617947	1
PDGFRB	0.150575	-0.6771	-0.210804	1.85838	-0.117545	-1.00351	1
PDHA2	0.704934	-1.12898	0.0292321	0.970592	-1.3174	0.741627	1
PDIA3P	-1.30581	-0.823417	0.589307	1.47418	-0.184136	0.249872	1
PDLIM1	0.737392	0.175499	0.0560418	1.1931	-0.505851	-1.65618	1
PDPR	-0.919462	-0.709761	1.1211	1.40339	-0.556517	-0.338749	1
PDXP	0.9659	0.430813	-0.715507	1.08938	-0.330656	-1.43993	1
PDZD3	-0.605306	0.661401	-0.605306	1.75982	-0.605306	-0.605306	1
PDZD9	0.0688661	-0.500108	-0.461439	1.62848	-1.265	0.529201	1
PEG10	-0.375466	-0.536709	-0.175525	1.9105	0.113791	-0.936592	1
PET112	0.62568	-0.457228	-0.421131	1.09494	0.733971	-1.57623	1
PEX5L	1.20951	-1.08705	0.386287	1.01717	-0.702369	-0.823545	1
PFKFB1	0.900184	-0.977592	-1.42022	1.0235	0.0682472	0.40588	1
PFKL	0.348867	-0.402167	-0.528146	1.17258	0.906086	-1.49722	1
PFN1P2	-0.127291	-1.55232	0.689232	1.31792	0.228968	-0.556508	1
PFN2	-0.245541	-0.913819	-0.817628	1.73904	0.556898	-0.318951	1
PGR	0.925196	-0.834534	-0.834534	1.4252	0.153205	-0.834534	1
PHKA1	0.470889	-0.325475	-0.460154	1.61566	0.0580682	-1.35899	1
PHYHD1	-0.358293	-0.46011	-0.323494	2.00541	-0.148215	-0.715296	1
PHYHIPL	0.762369	-0.223344	-0.482076	1.60887	-0.549571	-1.11625	1
PIAS3	-0.539225	0.428356	-0.69041	1.81926	-0.841594	-0.176382	1
PIEZO1	0.599005	-0.284444	0.0501959	1.56946	-0.632469	-1.30175	1
PIGK	0.128979	-0.644893	0.306324	1.17693	0.661015	-1.62835	1
PIGT	0.817805	-0.649585	0.251035	0.646997	0.662525	-1.72878	1
PIGU	0.89355	-0.29785	-0.225204	0.922608	0.443143	-1.73625	1
PIK3C2B	-0.0503792	0.0454642	0.355112	1.43519	-0.113046	-1.67234	1
PIK3C3	-0.556045	-0.450651	-0.130834	2.01339	-0.566948	-0.308914	1
PIK3R6	-0.799758	-0.439347	-0.799758	1.8513	-0.109733	0.297291	1
PIP	-0.575962	-0.575962	0.438055	1.86579	-0.575962	-0.575962	1
PITPNM3	0.620559	-0.866067	-0.669208	1.44533	0.505159	-1.03577	1
PITX1	-0.651247	-0.569019	-0.0460477	1.86164	0.253263	-0.848594	1
PITX2	-0.424963	-0.860292	-0.0906934	1.80609	0.383504	-0.81365	1
PITX3	-1.24579	-0.20016	-0.0633713	1.83081	-0.174657	-0.146836	1
PKP3	0.324828	-0.370599	0.191944	1.57394	-0.242144	-1.47797	1
PLA2G2A	-0.00481317	-0.943382	0.0673844	1.79291	-0.943382	0.0312856	1
PLAC1L	-0.408248	-0.408248	-0.408248	2.04124	-0.408248	-0.408248	1
PLAG1	-1.16704	-0.137758	-0.480852	1.6323	-0.51984	0.673193	1
PLD5	-0.0553546	0.355799	-0.884292	1.39473	-1.35789	0.547007	1
PLEKHG6	0.803503	-0.636721	-1.25593	1.46418	-0.468096	0.0930663	1
PLEKHG7	0.508133	-1.43158	-0.473524	1.39068	-0.513639	0.519932	1
PLEKHH3	-0.486895	0.953742	-0.70743	1.42345	-0.031505	-1.15136	1
PLGLB2	-0.294439	-0.845284	-0.257634	1.98869	-0.33247	-0.258861	1
PLXNB2	-0.188632	-1.10381	-0.318598	1.76628	-0.583945	0.428708	1
PMS2	-1.03907	-0.648223	-0.471917	1.72871	0.528562	-0.0980654	1
PMS2P1	-0.811359	-0.961508	-0.511062	1.68445	0.563336	0.0361469	1
PNMA6D	-0.408248	-0.408248	-0.408248	2.04124	-0.408248	-0.408248	1
PNMT	-0.379509	-0.632041	-0.115766	1.94453	-0.00364827	-0.813565	1
PNPLA2	-1.02504	-0.642715	0.570417	1.66959	-0.646391	0.0741359	1
POLR3E	-1.26965	0.376028	0.216769	1.6501	-0.526439	-0.44681	1
POU2F3	-0.0890164	-1.09298	-0.758626	1.73917	-0.196708	0.398159	1
POU4F1	0.217369	-0.707111	0.0463897	1.85757	-0.707111	-0.707111	1
PP7080	-0.153885	-0.714467	-1.13216	1.62679	0.6705	-0.296779	1
PPARGC1A	-1.26387	-0.654836	0.407261	1.64018	0.169589	-0.298328	1
PPBP	-0.235799	0.98794	-0.160876	1.23768	-0.306975	-1.52197	1
PPIAL4B	-0.12431	0.777159	-0.0545532	1.48546	-1.04188	-1.04188	1
PPL	-0.404643	-0.755608	-0.13101	1.95098	0.00495713	-0.66468	1
PPM1H	-0.253443	-0.639117	0.110193	1.17906	1.03581	-1.4325	1
PPM1M	0.362442	0.105006	-0.260823	-0.118556	1.50058	-1.58865	1
PPP1R9A	-0.911675	-1.10779	-0.0318026	1.65374	0.450537	-0.0530044	1
PPP2R2B-IT1	-0.408248	-0.408248	-0.408248	2.04124	-0.408248	-0.408248	1
PPP2R5A	0.186928	-0.509218	-1.39874	1.34717	0.844399	-0.470543	1
PRDM13	0.405088	-0.974005	-0.695252	1.80374	-0.318691	-0.220883	1
PRELP	0.66429	-0.309773	-1.10371	1.58672	-0.852449	0.014915	1
PRG1	0.795033	-0.619523	-0.619523	1.68306	-0.619523	-0.619523	1
PRKCD	1.23436	-0.271647	-0.819287	1.29956	-0.747572	-0.695416	1
PRKCSH	0.493455	-0.171105	-0.102357	1.02052	0.585118	-1.82563	1
PRMT6	0.214781	0.162182	-0.416412	1.60867	-0.100816	-1.4684	1
PRPSAP1	-0.154993	-0.827254	-0.670393	1.58168	0.853397	-0.782436	1
PRR7	0.277201	-0.625533	-0.746874	1.86928	-0.0868215	-0.68725	1
PRRC2B	0.610116	-0.905036	-1.19258	1.50594	0.234093	-0.252525	1
PRRT3	-0.332809	-0.921167	0.344695	1.84679	-0.658189	-0.279322	1
PRRT3-AS1	1.16006	-0.392306	0.19518	1.12504	-1.13542	-0.952558	1
PRSS1	-0.408248	-0.408248	-0.408248	2.04124	-0.408248	-0.408248	1
PRSS30P	0.780348	0.107668	-1.24065	0.922589	0.670704	-1.24065	1
PRSS41	-1.01225	-1.08931	0.689392	1.43176	-0.37268	0.353083	1
PRSS42	-0.510966	-0.786707	-0.786707	1.78747	0.510362	-0.213457	1
PRTG	-0.0242491	-0.682804	0.113588	1.85187	-0.242491	-1.01591	1
PRUNE	-0.637813	-0.32108	-0.693707	1.41163	1.11726	-0.876294	1
PSEN2	0.306062	-0.212802	-0.937685	1.53709	0.484103	-1.17677	1
PTGER1	0.544935	-2.01827	0.416016	0.557297	0.14758	0.352439	1
PTGES2	0.401234	-0.337036	0.165843	1.57819	-0.369135	-1.43909	1
PTPN13	-1.2351	-0.581548	0.858476	1.31264	0.376622	-0.731089	1
PTPN14	-0.115139	0.575696	0.289833	1.338	-0.49629	-1.5921	1
PTPN4	-1.41672	0.283344	0.568194	1.4544	-0.643552	-0.245665	1
PUM2	0.45444	-0.145421	-0.499884	1.51783	0.15451	-1.48148	1
PVRL1	0.126974	-1.12638	-1.04248	1.58456	0.14816	0.309172	1
PVRL3-AS1	-1.24067	-0.487879	-0.371396	1.66015	-0.120662	0.560467	1
PXMP2	0.1588	-0.535216	-0.452875	0.699898	1.47626	-1.34686	1
PYGO1	-0.406761	-1.09293	-0.35218	1.84667	-0.227422	0.232621	1
QRFP	-0.533336	-0.0446347	-0.411161	1.94927	-0.103279	-0.856856	1
R3HCC1	0.723755	0.0224769	0.0764214	1.31714	-0.597885	-1.54191	1
RAB31	-0.0386483	-0.799247	-0.437499	1.31559	1.0837	-1.12389	1
RAB40B	1.19715	-0.986945	-0.863897	1.22791	0.00769048	-0.581913	1
RAB42	-0.542248	0.0800634	0.24383	0.451267	1.36836	-1.60127	1
RAD51D	-1.08899	0.769072	-0.214331	0.589411	1.16149	-1.21665	1
RAD9B	-1.23272	-0.47472	0.948385	1.35378	0.118592	-0.713312	1
RARB	0.7622	-1.43908	-0.867105	1.01946	0.720181	-0.195659	1
RASA3	-0.297566	-0.757174	0.586294	1.61157	0.0383006	-1.18143	1
RASAL1	0.817096	-0.503515	-0.118549	1.2454	0.138945	-1.57938	1
RASL10B	0.679021	-0.697199	-1.14952	1.47139	0.358224	-0.661912	1
RAVER2	0.152677	-0.150089	-1.1399	1.38703	0.797026	-1.04674	1
RBBP4	0.358342	-0.185078	-0.0196891	1.1144	0.547358	-1.81534	1
RBM22P1	0.705093	-1.56574	0.898114	0.898114	-0.482552	-0.453031	1
RBP1	-0.884284	-0.736121	-0.547186	1.64711	0.774215	-0.253733	1
RCCD1	-0.145186	-0.332476	-0.319409	1.49905	0.715041	-1.41702	1
RCN2	0.41417	-0.725576	-0.118334	1.8155	-0.566759	-0.818998	1
RCOR2	0.562464	0.115112	-0.176022	1.56605	-0.876637	-1.19097	1
REEP5	0.622728	-1.67504	-0.486194	1.04232	-0.176495	0.672679	1
REEP6	0.73969	-1.09362	-0.818249	1.27306	0.642939	-0.743825	1
RERG	0.320106	0.296627	-1.14972	0.554903	1.2499	-1.27182	1
RETNLB	-0.408248	-0.408248	-0.408248	2.04124	-0.408248	-0.408248	1
RFT1	-0.720962	-0.843095	0.35267	1.73305	0.241899	-0.763567	1
RGS22	-0.557961	-0.557961	0.320891	1.91095	-0.557961	-0.557961	1
RHBDL3	1.0704	-0.59099	-1.18859	1.2043	0.262019	-0.757129	1
RHOT1	-0.954408	-0.910358	0.0807576	1.66654	0.543278	-0.425813	1
RIBC2	-0.0286419	0.735644	-0.607509	0.640674	0.93463	-1.6748	1
RIMS4	-1.05889	0.100862	0.768301	1.20418	0.303234	-1.31769	1
RIPPLY1	-0.865019	-0.865019	0.586399	1.44818	-0.865019	0.560481	1
RLBP1	-0.291392	-0.723878	-0.723878	1.91814	0.203611	-0.3826	1
RMND5A	-0.556934	0.261115	0.83127	1.40143	-0.755249	-1.18163	1
RNASE8	-0.408248	-0.408248	-0.408248	2.04124	-0.408248	-0.408248	1
RNF125	-1.48031	-0.345849	0.389555	1.34349	0.649891	-0.556778	1
RNF17	-0.0537424	0.724178	-0.315736	1.45776	-1.45642	-0.356043	1
RNF212	-0.151577	-0.375583	-0.375583	1.39406	0.901249	-1.39257	1
RNF222	-0.989822	-0.871169	0.398056	1.64391	-0.528694	0.347719	1
RNF44	-0.754273	-0.814171	0.516899	1.77143	-0.131998	-0.587889	1
RNPEP	0.559966	-0.536282	-0.597185	1.55471	0.265603	-1.24681	1
RNU6-14	-0.925496	-0.43576	0.10532	1.68511	0.496318	-0.925496	1
RNU6-83	-0.408248	-0.408248	-0.408248	2.04124	-0.408248	-0.408248	1
RNU6ATAC	0.62346	-1.49736	-0.346701	1.03183	-0.669335	0.858103	1
ROR2	0.176034	-0.155607	0.194058	1.30794	0.24813	-1.77056	1
RP11-165H20.1	1.21966	-0.644863	-0.644863	1.35979	-0.644863	-0.644863	1
RPL10	-0.117608	-1.34239	0.970395	1.14137	-0.928948	0.277182	1
RPL11	0.827051	-0.664685	-0.208031	0.705277	0.918382	-1.57799	1
RPL12	-0.744004	-1.46449	0.444421	1.3506	-0.105225	0.518698	1
RPL13A	-0.119504	0.396752	0.669221	0.941689	-0.0191206	-1.86904	1
RPL13AP6	-0.0306713	-1.33784	0.578518	1.4615	-0.842272	0.170762	1
RPL14	1.07408	-0.954741	0.412275	0.987289	-0.195288	-1.32362	1
RPL17	0.679518	-1.4203	-0.296453	1.46959	-0.516152	0.0837954	1
RPL18	0.362987	-0.68432	0.10116	1.41625	0.315382	-1.51145	1
RPL18A	-0.137562	-1.09945	0.824894	1.28299	-1.1657	0.294829	1
RPL19	0.0512871	-1.295	-0.102574	1.43604	0.743663	-0.833416	1
RPL19P12	-0.567662	-0.886006	0.520271	1.78128	-0.635658	-0.212229	1
RPL21P44	-0.780277	-0.311534	0.833072	1.37812	-1.29262	0.17324	1
RPL22	0.50285	-0.0122646	-0.122646	0.282087	1.16514	-1.81517	1
RPL23P8	0.0369431	-1.14558	0.982128	1.35644	-0.865374	-0.364552	1
RPL27A	1.07435	-1.18205	-0.661768	0.937428	0.663593	-0.831545	1
RPL29	1.03619	-1.24196	-0.845122	0.845122	0.786331	-0.580562	1
RPL3	-0.783006	-0.40346	0.887922	1.1749	0.475975	-1.35233	1
RPL31P11	-0.632494	-0.939883	0.701657	1.68487	-0.571443	-0.242709	1
RPL32	0.593144	-1.44778	-0.197715	1.34574	0.427319	-0.720702	1
RPL35A	0.578677	-1.00649	-0.173378	1.23616	0.655233	-1.2902	1
RPL36	0.132376	-0.990535	0.159764	1.73001	-0.0410821	-0.990535	1
RPL4	0.718696	-1.00766	0.451963	0.540874	0.815016	-1.51889	1
RPL8	0.203738	-0.983763	-0.110601	1.63572	0.343444	-1.08854	1
RPLP0	-0.0888649	-1.09954	0.619402	1.64599	-0.303732	-0.773257	1
RPN2	-0.353466	-0.790414	0.392543	1.83127	-0.257551	-0.822386	1
RPS10	1.02821	-1.4278	0.253398	1.1013	-0.769939	-0.185175	1
RPS10-NUDT3	1.12882	-1.22715	0.286037	1.11733	-0.790433	-0.514611	1
RPS14	0.595012	-0.343957	-0.0254373	0.983207	0.585058	-1.79388	1
RPS15	0.630547	-0.921569	0.195092	1.57475	-0.47318	-1.00564	1
RPS17	-0.291439	-1.41396	0.63535	1.28269	-0.756013	0.543378	1
RPS17L	-0.0502582	-1.26166	0.820567	1.13096	-1.10997	0.470363	1
RPS2	0.780605	-1.06544	0.554888	1.21592	-1.17024	-0.315735	1
RPS21	0.228136	-0.670664	-0.63768	1.24513	1.04173	-1.20665	1
RPS23	0.0328408	-1.47783	0.558293	1.01806	0.788178	-0.919541	1
RPS25	0.916879	-1.13213	-0.772	0.97897	0.817533	-0.809254	1
RPS28	0.646505	-1.5669	0.368562	1.23282	-0.686404	0.00541008	1
RPS29	0.75658	-1.10341	-0.357572	0.977568	0.88549	-1.15866	1
RPS3	0.938845	-0.219568	-0.0605706	0.688991	0.484565	-1.83226	1
RPS3A	0.193859	-0.995732	0.76222	1.38345	-1.20721	-0.136583	1
RPS4X	0.617007	-0.415013	-0.203317	0.749317	0.961013	-1.70901	1
RPS4Y2	1.21208	-0.644724	-0.644724	1.36681	-0.644724	-0.644724	1
RPS6	-0.0269686	-1.02273	-0.288357	1.31731	1.04348	-1.02273	1
RPS6KA5	-1.08689	-0.35889	0.683295	1.41896	0.37677	-1.03324	1
RPS6KL1	-0.692151	0.613893	-0.697368	1.56864	-1.06083	0.267817	1
RPS7P5	1.12712	-1.04367	0.656751	0.882327	-1.05024	-0.572286	1
RPS9	-0.209639	-0.64116	0.240244	1.44299	0.598314	-1.43075	1
RRH	-0.222008	-0.965844	1.06651	1.4202	-0.749277	-0.549579	1
RRN3P3	-1.19769	0.736355	-0.221794	1.5703	-0.683125	-0.20405	1
RS1	0.17464	-1.48936	-0.326338	1.62607	0.0248148	-0.00983228	1
RSPH4A	0.89191	-1.04082	-0.367257	0.972922	-1.2121	0.755346	1
RSRC1	0.678144	-0.125582	0.0753493	0.929308	0.326514	-1.88373	1
RTBDN	-0.170383	-0.197319	-0.574428	1.80495	-1.12855	0.265729	1
RTDR1	-0.0374651	-0.414421	-1.15796	1.7989	0.246117	-0.435171	1
RYR2	0.391071	-1.52267	-0.112657	1.51047	0.182261	-0.448476	1
SAG	-0.812636	-0.769037	0.897065	1.57492	-0.262459	-0.627859	1
SAGE1	-0.408248	-0.408248	-0.408248	2.04124	-0.408248	-0.408248	1
SARM1	-1.12484	-1.05495	0.41599	1.3711	0.692207	-0.299513	1
SBF1P1	0.00228891	-1.01066	0.414293	1.67403	-0.999005	-0.0809442	1
SBF2	0.334183	-0.767352	-0.269884	1.39511	0.664136	-1.35619	1
SCAP	0.485256	-1.41733	-0.0624587	1.58069	-0.0912858	-0.494865	1
SCARNA27	-0.060853	-0.620341	-0.0878488	1.95033	-0.364556	-0.816735	1
SCARNA3	-0.580834	0.632021	-1.13911	1.65098	-0.0798159	-0.483233	1
SCARNA8	0.139287	-1.25573	-0.915009	1.43787	-0.105001	0.698578	1
SCGB2A1	-0.535115	-0.535115	0.185975	1.95449	-0.535115	-0.535115	1
SCGB3A1	-0.627695	-0.627695	-0.627695	1.62417	-0.627695	0.886614	1
SCLY	1.073	0.146361	-0.714699	1.13002	-0.224294	-1.41039	1
SCN11A	-1.25763	0.524719	-0.356894	1.48706	0.40363	-0.800887	1
SCN9A	-1.00593	-0.643327	0.900657	1.4007	0.216392	-0.868491	1
SCUBE3	-0.271913	-1.03997	-0.84994	1.5178	-0.230729	0.874747	1
SDHAF1	-0.945087	-0.534345	-0.659849	1.78749	-0.0779649	0.429758	1
SELENBP1	0.445927	-0.341886	-0.651504	1.46408	0.462618	-1.37923	1
SEMA4D	0.171478	-0.566622	-1.29478	1.56567	0.569107	-0.444848	1
SEMA4F	0.927114	-0.684895	-1.41155	0.910409	0.768419	-0.509495	1
2015-09-06	-0.0238737	-0.347403	0.793595	1.29741	-0.122661	-1.59707	1
2015-09-08	0.158141	-0.406135	-1.00635	1.42687	0.848212	-1.02073	1
SERF1A	-0.446973	-0.838989	0.709514	1.20772	-1.29927	0.667997	1
SERF1B	-0.0658802	-0.905853	-0.630296	1.92573	-0.254019	-0.069681	1
SERPINI2	-0.0084466	-0.985232	-0.41898	1.13538	1.26251	-0.985232	1
SETBP1	-1.3504	0.36458	0.31208	0.907075	0.907075	-1.14041	1
SETD1B	-0.920352	-1.15259	0.532059	1.47207	-0.396894	0.465705	1
SETP20	-0.775253	-0.965106	0.94048	1.26097	-0.896389	0.435293	1
SFI1	-0.828105	-0.493789	-0.194057	1.71961	0.624441	-0.828105	1
SFT2D2	0.0254384	-0.715908	0.301626	1.78432	-0.352503	-1.04297	1
SGPP2	0.28379	-1.45347	-0.492928	1.46613	0.542696	-0.346215	1
SH2D2A	-1.04958	-0.423487	0.0406028	1.46576	0.868899	-0.902193	1
SH2D6	-0.536992	-0.506121	-0.882861	1.89156	0.23792	-0.20351	1
SH3BGRL2	-0.618168	-0.203345	-0.935386	1.38274	1.11433	-0.740175	1
SH3BP1	0.987473	0.498876	-0.909993	1.14401	-0.577937	-1.14243	1
SH3BP5	-0.195323	-0.112153	0.75735	1.21856	0.0315037	-1.69994	1
SH3PXD2A	0.75717	-1.06172	-0.994457	1.37935	0.409647	-0.489988	1
SHC1	-0.415393	-0.135234	0.834751	1.55365	-0.848848	-0.988927	1
SHKBP1	0.608001	-0.697601	0.3008	1.568	-0.812801	-0.966401	1
SIAH3	-0.408248	-0.408248	-0.408248	2.04124	-0.408248	-0.408248	1
SIRT3	-0.627218	-0.607039	-0.294271	1.69332	0.714659	-0.879451	1
SIRT7	-0.394645	-0.69063	-0.779425	1.73644	-0.542638	0.670897	1
SIX1	1.34431	-0.463554	-0.577335	1.20524	-0.589977	-0.918679	1
SKP1P2	0.180921	-1.03597	0.870234	1.25727	-1.24714	-0.0253078	1
SLC12A2	0.919385	0.0833123	-0.111329	1.13614	-0.385596	-1.64192	1
SLC12A9	0.419221	-0.683557	-1.18538	1.54678	0.478077	-0.575138	1
SLC16A14	0.870697	-0.522622	-0.6461	1.31888	0.292943	-1.3138	1
SLC16A9	-0.192196	-0.745174	-0.352148	1.63583	0.706582	-1.05289	1
SLC22A14	-0.465554	-0.908969	-0.423512	1.93362	0.0538883	-0.189469	1
SLC22A5	-0.457277	-0.0730562	0.928084	1.43677	-0.619624	-1.2149	1
SLC24A4	0.915191	-0.156751	-1.32216	1.14886	-0.962898	0.37776	1
SLC25A31	-0.56509	-1.26574	0.960853	0.971098	0.726355	-0.827478	1
SLC2A1	0.0736683	-0.348326	0.95602	1.363	-0.945457	-1.09891	1
SLC35F3	0.47603	0.283091	0.10738	1.15476	-0.2027	-1.81856	1
SLC36A2	-0.910006	-0.910006	0.973076	0.991096	0.765847	-0.910006	1
SLC38A5	0.447803	-0.230826	0.489352	1.40342	-0.660163	-1.44959	1
SLC39A12	0.503543	-1.10356	-1.10356	1.51147	0.0338516	0.158256	1
SLC39A3	0.485894	-0.120737	-0.368101	1.58725	-0.144296	-1.44001	1
SLC39A4	0.458899	-1.44825	0.0222048	1.57161	-0.162835	-0.441629	1
SLC39A9	-0.141537	-0.45441	0.350119	1.6463	-1.39303	-0.00744934	1
SLC41A3	-0.687377	-0.093623	-0.157655	1.19284	1.10553	-1.35972	1
SLC46A1	-0.590994	-0.869851	0.211151	1.65708	0.510665	-0.918049	1
SLC47A2	0.0580179	-0.800903	-0.969545	1.76189	0.368766	-0.418229	1
SLC6A10P	0.336428	-1.11824	-0.177571	0.72567	1.35195	-1.11824	1
SLC6A14	-0.861153	0.255456	-0.784863	1.85061	-0.382606	-0.077446	1
SLC6A15	-0.433795	-0.783298	0.396789	1.76602	0.0143913	-0.960105	1
SLC9A3R1	1.12617	0.0748388	-0.274708	1.05626	-0.457547	-1.52501	1
SLC9A9-AS1	-0.910223	-0.910223	1.01123	0.942362	0.777076	-0.910223	1
SLC9B2	0.262701	-0.398443	-0.719434	1.68081	0.324983	-1.15062	1
SLITRK5	0.92828	-0.355245	-0.39894	1.45671	-0.367534	-1.26327	1
SLPI	-0.128925	-0.216121	0.282141	0.506358	1.27866	-1.72212	1
SMCR7	-0.934041	0.324252	-0.537194	1.47607	0.70174	-1.03083	1
SMEK3P	-0.599844	-0.599844	0.615629	1.78375	-0.599844	-0.599844	1
SMPD2	0.726344	-0.203731	0.49604	1.08066	-0.41189	-1.68742	1
SMPD5	1.08849	-1.18669	-0.48121	1.35668	-0.260663	-0.516606	1
SNAPC2	-0.452395	0.170905	-1.34713	1.36724	-0.59314	0.854524	1
SNHG3	0.908924	0.232685	-1.07617	1.25795	-1.16342	-0.159971	1
SNORA46	0.667425	-0.249874	-0.629616	1.71541	-0.85894	-0.644411	1
SNORA49	0.117666	0.794352	-1.22485	0.928242	0.642007	-1.25742	1
SNORA69	-0.741205	-0.364682	-0.840664	1.72395	0.665427	-0.442829	1
SNORA70D	0.0102458	-0.502043	-0.502043	1.99793	-0.502043	-0.502043	1
SNORD116-14	0.97114	-0.0520204	-1.68774	1.05793	0.00472913	-0.29404	1
SNORD116-21	0.128587	-1.35047	0.376979	0.945269	0.979141	-1.0795	1
SNORD1C	-0.510217	-0.0348341	-0.59218	1.97735	-0.170072	-0.670044	1
SNORD25	-1.09016	0.850939	0.440848	1.24053	-0.324656	-1.1175	1
SNORD49A	0.380103	-0.922383	-0.486532	1.56602	0.496668	-1.03388	1
SNORD87	1.24099	-1.01705	-1.11036	1.03571	0.158622	-0.307914	1
SNORD9	0.0177283	-0.583812	-0.400416	1.89204	0.0324	-0.957941	1
SNRPN	-0.791595	-1.03343	0.7658	1.58803	-0.0951204	-0.433684	1
SNURF	-0.800128	-1.0294	0.763074	1.58983	-0.0984239	-0.424959	1
SNX29P2	-0.723493	-1.02465	0.112715	1.82025	0.111968	-0.296795	1
SNX31	-0.164001	0.653402	-1.60617	1.17404	-0.5701	0.51283	1
SOX12	0.045619	-0.85652	0.269059	1.75214	-0.163856	-1.04644	1
SPATA13-AS1	-0.408248	-0.408248	-0.408248	2.04124	-0.408248	-0.408248	1
SPATA3	-0.408248	-0.408248	-0.408248	2.04124	-0.408248	-0.408248	1
SPCS1	0.775641	-1.23106	0.562162	1.2026	-1.01758	-0.291755	1
SPDYE6	-0.525472	-0.429512	-0.796864	1.48309	-0.779057	1.04781	1
SPDYE7P	-0.922146	-0.922146	0.623872	1.65303	-0.0113845	-0.421227	1
SPESP1	-0.408248	-0.408248	-0.408248	2.04124	-0.408248	-0.408248	1
SPINT2	-0.115185	-0.9885	-0.335085	1.24191	1.17908	-0.982218	1
SPNS3	-1.01255	-0.190188	-0.317302	1.89984	-0.469514	0.0897159	1
SPO11	-0.178616	0.677205	-0.116155	1.59439	-0.988412	-0.988412	1
SPON2	-0.396122	-1.0047	-0.40229	1.90043	0.117877	-0.215195	1
SPTLC3	0.902019	-0.0357097	-1.03744	0.657152	0.888106	-1.37413	1
SRC	1.10945	-0.294804	-1.30749	1.02844	0.353314	-0.888912	1
SRPK3	-1.19196	-0.395026	0.728114	1.51679	-0.762524	0.104606	1
SSBP2	-0.470339	-0.590597	0.125602	1.77179	0.261894	-1.09835	1
SSR4P1	-1.16675	0.809602	0.463977	1.04211	0.140345	-1.28929	1
SSX3	-1.01115	-0.146693	-0.150618	1.49195	-1.01115	0.827662	1
ST13P4	1.18864	-0.680276	-0.741552	1.26694	-0.983252	-0.0504959	1
ST6GAL1	-0.0297642	-1.10723	-0.452416	1.57155	0.750058	-0.7322	1
ST8SIA5	0.698992	-0.376575	-1.33625	1.44507	-0.664402	0.233166	1
STAB2	-0.325626	-0.812898	-0.777926	1.34602	-0.624051	1.19448	1
STAG3L2	0.70032	-1.1935	-0.485433	1.09134	-0.96523	0.852502	1
STAG3L3	-0.101352	-0.600318	-1.32538	1.44232	-0.265075	0.849801	1
STEAP3	-0.576575	-0.548601	-0.436705	1.83851	0.477112	-0.753743	1
STK32C	0.764359	-0.474555	-1.15378	1.28601	0.536138	-0.958165	1
STON2	0.558056	0.356611	-0.786723	1.52172	-0.460056	-1.18961	1
STRADA	-0.521146	0.313585	0.067878	1.56232	0.0544146	-1.47705	1
SUSD4	0.343058	-1.10945	-0.926933	1.46476	-0.442765	0.671329	1
SUV420H2	-0.667068	0.232831	-0.272827	1.74123	0.138556	-1.17273	1
SYCE1	-0.408248	-0.408248	-0.408248	2.04124	-0.408248	-0.408248	1
SYCE2	-0.66048	-0.684069	0.106149	1.61582	0.648686	-1.0261	1
SYCP2L	-1.14111	-0.386835	0.0335798	1.83453	0.0786762	-0.418839	1
SYNGR4	-0.707098	-0.631608	-0.342078	1.73437	0.671277	-0.724861	1
SYNJ2BP	0.853663	-0.305739	-1.27448	1.49778	-0.465478	-0.305739	1
SYNPO	0.0779936	0.641154	0.281006	1.3041	-0.879722	-1.42453	1
SYPL2	0.478554	-1.0651	-1.05875	1.40602	-0.385384	0.624661	1
SYT10	-0.408248	-0.408248	-0.408248	2.04124	-0.408248	-0.408248	1
SYT8	0.358053	-0.759001	0.152515	1.76643	-0.759001	-0.759001	1
TAAR5	-0.408248	-0.408248	-0.408248	2.04124	-0.408248	-0.408248	1
TAB1	-1.33235	-0.149976	0.122074	1.64974	0.315648	-0.605136	1
TAF1	-1.14672	-0.942699	0.696472	1.28038	0.633156	-0.520595	1
TARS2	0.697024	-0.587256	0.17014	1.45442	-0.356745	-1.37758	1
TAS2R10	-0.269241	-1.28734	-0.632846	1.61112	0.520302	0.0580037	1
TAS2R13	-1.57821	0.214297	-0.4461	1.45123	0.396063	-0.0372827	1
TAS2R8	1.16148	-0.456666	-0.428232	1.37603	-0.826308	-0.826308	1
TBC1D14	1.08883	-0.893084	0.00611701	1.27234	-0.342553	-1.13165	1
TBC1D16	0.814655	-1.15767	-1.25295	1.12432	0.395417	0.0762251	1
TBC1D21	-0.39085	-0.430263	-0.430263	2.03308	-0.528797	-0.252903	1
TBC1D22A	-1.03518	-1.03518	0.566625	1.50374	0.370486	-0.370486	1
TBC1D24	-0.696019	-0.406681	-0.271656	1.90802	0.229863	-0.763531	1
TBC1D28	0.625562	-0.601054	-0.601054	1.77865	-0.601054	-0.601054	1
TBC1D3P1-DHX40P1	-0.303109	-0.630218	1.01965	1.40831	-1.17798	-0.316658	1
TBCC	-0.375881	-0.700152	-0.320375	1.95828	0.0886145	-0.650489	1
TBL1Y	-0.351329	-0.715726	0.878512	1.59104	-0.89825	-0.504246	1
TBX22	1.1523	-0.561225	-0.664334	1.41821	-0.680615	-0.664334	1
TCEANC2	0.179913	0.611704	-0.979106	1.20258	0.407172	-1.42226	1
TCF23	-0.408248	-0.408248	-0.408248	2.04124	-0.408248	-0.408248	1
TCF24	-1.01331	0.198106	-0.747977	1.45776	-0.735917	0.841335	1
TCHH	0.319781	0.622732	-1.27625	1.06115	0.499581	-1.22699	1
TDRD5	-0.664809	-0.950614	-0.025543	1.7887	-0.544688	0.396952	1
TDRD9	-1.17156	-0.407241	0.371599	1.70487	0.133987	-0.631653	1
TDRD9-AS1	0.266181	0.553377	-0.280191	1.54105	-1.09274	-0.987672	1
TECRL	-0.731312	-0.491611	0.196776	1.5391	0.661235	-1.17419	1
TECTB	-0.408248	-0.408248	-0.408248	2.04124	-0.408248	-0.408248	1
TEKT4	-0.471857	-0.478614	0.0252579	1.92202	-0.0760956	-0.920708	1
TENC1	0.41903	-0.205766	-1.18545	1.57365	0.299069	-0.900539	1
TFDP2	-0.494946	-0.873434	-0.553175	1.71193	0.710393	-0.500769	1
TFF1	-0.735695	-0.308272	1.01507	1.50029	-0.735695	-0.735695	1
TGFB3	0.828739	-0.474192	-0.784072	1.58848	-0.206188	-0.952771	1
TGFBR3	0.563713	-0.953141	0.467952	1.44854	-0.382406	-1.14466	1
TGM1	0.121334	-0.789736	0.755677	1.48368	-0.364002	-1.20695	1
TH	0.797406	0.205108	-0.644321	1.1556	0.0874162	-1.60121	1
THAP7	-0.776201	-0.555829	0.57052	1.40304	0.57052	-1.21205	1
THEM4	0.718593	-0.54655	-1.10674	1.56832	0.0702857	-0.703906	1
THOC3	0.920956	-0.366094	0.530074	1.1307	-1.15167	-1.06396	1
THRA	1.23435	-0.422219	-1.00525	1.18442	-0.0521349	-0.939163	1
TIA1	-0.543848	0.842964	-0.217539	1.0877	0.435078	-1.60435	1
TIGD5	-1.53193	-0.0351799	-0.00639635	1.29846	0.818733	-0.54369	1
TIMP3	0.578677	-0.884172	-0.540491	0.684426	1.32773	-1.16617	1
TLR1	-0.7426	-0.676673	-0.264626	1.444	-0.830504	1.07041	1
TMCO1	-0.0342416	-0.810384	0.810384	1.54087	-0.456554	-1.05008	1
TMED4	0.563047	-0.890965	-1.02069	1.6441	0.0765744	-0.372061	1
TMEM132D	0.797741	-0.619784	-0.619784	1.68139	-0.619784	-0.619784	1
TMEM144	0.0907907	-0.341546	-1.4545	1.48662	0.621947	-0.403309	1
TMEM14B	0.507615	-0.507615	0.22953	1.39042	-0.0397264	-1.58023	1
TMEM14C	-0.167194	-1.24201	0.29856	1.48086	0.54935	-0.919564	1
TMEM179B	-0.369642	-0.941991	-0.733864	1.57504	0.885624	-0.41517	1
TMEM185B	-0.294981	-1.02443	-0.49462	1.85499	0.277064	-0.318016	1
TMEM194A	-1.11692	0.241196	-0.270881	1.04271	1.17629	-1.07239	1
TMEM204	0.232441	-1.14041	-1.03582	1.46409	-0.156317	0.636017	1
TMEM236	-0.590598	-0.585524	0.760871	0.916484	0.924941	-1.42617	1
TMEM26	-1.00242	-0.60041	0.674163	1.35975	-1.00242	0.571325	1
TMEM93	0.865665	-1.42416	0.223397	1.03321	-1.00529	0.307172	1
TMPRSS11D	-1.22674	-0.943648	0.134978	1.49073	-0.0561411	0.600829	1
TMTC4	0.792458	-0.313993	-0.989824	1.3726	0.290069	-1.15131	1
TNFSF11	0.878629	-0.86755	-0.272828	1.56357	-0.417651	-0.884169	1
TNK1	-0.676006	-0.628448	-0.93418	1.77664	0.152866	0.309129	1
TNNC1	-0.0147849	-0.170963	-0.0272792	1.34709	0.553705	-1.68777	1
TNNT2	0.230705	0.118021	-0.190376	1.64222	-0.362367	-1.4382	1
TNRC6B	0.492726	-0.513693	0.786265	1.26851	-1.33141	-0.702397	1
TNS3	1.06346	0.0864296	-0.422962	1.07181	-0.222546	-1.57619	1
TOB1	0.458143	-1.29163	-0.949404	1.25851	0.761731	-0.237351	1
TOR3A	-1.18128	-0.384187	0.315967	1.01612	1.18847	-0.955081	1
TPSAB1	-0.408248	-0.408248	-0.408248	2.04124	-0.408248	-0.408248	1
TRAF7	1.2036	-0.532156	-0.542871	1.21432	-0.125003	-1.21789	1
TRAPPC11	-1.25763	-0.287675	0.117107	1.56821	0.582988	-0.723007	1
TREM2	-0.408248	-0.408248	-0.408248	2.04124	-0.408248	-0.408248	1
TRHR	-0.664547	0.104885	-0.554478	1.85201	-0.887479	0.149612	1
TRIL	-0.17114	-1.75436	0.176812	1.24874	-0.0477831	0.547734	1
TRIM10	-0.0889973	-0.0905961	-1.1066	1.0669	1.24916	-1.02986	1
TRIM61	-0.408248	-0.408248	-0.408248	2.04124	-0.408248	-0.408248	1
TRIM7	0.42149	-0.766482	-0.446989	1.46547	0.574486	-1.24797	1
TRIM71	-0.408248	-0.408248	-0.408248	2.04124	-0.408248	-0.408248	1
TRMT2A	0.260391	1.17942	-1.3855	0.845225	0.0515211	-0.951052	1
TRNP1	0.221758	-0.469708	-0.197312	1.87709	-0.448755	-0.98307	1
TRPV5	-0.408248	-0.408248	-0.408248	2.04124	-0.408248	-0.408248	1
TRPV6	-0.843726	-0.768688	-0.272545	1.9018	0.046271	-0.0631119	1
TSC2	-0.408758	-1.47368	-0.0215136	1.55974	-0.118325	0.462542	1
TSEN2	-0.0373088	0.476814	0.380877	1.22463	-0.30298	-1.74203	1
TSEN54	0.853545	0.293114	-1.2841	1.09373	0.186365	-1.14266	1
TSG1	-0.742327	-0.679782	0.23338	1.42542	0.849267	-1.08596	1
TSHZ2	0.00826881	-0.314215	-1.57934	1.42224	0.603623	-0.14057	1
TSPAN18	0.123803	-0.659293	0.423552	1.68812	-0.41481	-1.16137	1
TSPEAR	-0.55156	-0.941746	-0.49255	1.87988	0.168599	-0.0626225	1
TSPYL4	-0.849687	-0.145341	-0.888019	1.86228	0.00798578	0.0127773	1
TTC28-AS1	-0.515024	-0.0359319	-1.40134	1.64089	0.0359319	0.275478	1
TTLL10-AS1	0.3897	-0.817369	-0.817369	1.62999	-0.817369	0.432415	1
TUB	1.19129	-0.229702	-0.508693	0.850921	0.268761	-1.57258	1
TUBA3C	-0.195277	0.259333	0.319565	1.65041	-1.01702	-1.01702	1
UBA3	1.03743	-0.919783	-1.44919	0.941174	0.283422	0.106952	1
UBAC2-AS1	0.0818167	0.59681	0.0306185	1.44007	-1.43004	-0.719284	1
UBL7	0.832005	-0.735889	-0.141171	0.832005	0.77794	-1.56489	1
UBQLN3	-0.408248	-0.408248	-0.408248	2.04124	-0.408248	-0.408248	1
UBXN8	-0.662245	-1.00776	-0.464806	1.63299	0.769192	-0.267366	1
UFC1	1.01033	-1.45723	-0.653973	0.923652	0.617373	-0.440155	1
UGT8	0.902169	-0.188279	0.158468	1.27873	-0.778219	-1.37287	1
ULK4	-1.41313	-0.633783	0.13885	1.52959	0.481496	-0.103018	1
ULK4P1	-0.480441	-0.845287	0.94282	1.53524	-0.845287	-0.307049	1
UNC119	0.689075	-0.454213	-1.71382	1.10119	0.4099	-0.0321273	1
UNC13B	0.352914	-1.60169	0.393635	1.41166	-0.217178	-0.339341	1
UNC45B	-0.790375	-0.790375	0.358369	1.70348	0.309277	-0.790375	1
UNC93B1	0.283061	-0.433371	-0.0414406	1.64217	-0.0245834	-1.42584	1
UPK3B	0.203047	-0.148473	-0.613957	1.37478	0.673346	-1.48875	1
UQCR11	1.08005	-0.0991354	-0.0991354	1.21571	-0.787866	-1.30963	1
UQCRBP1	-0.29929	-1.00977	0.461157	1.17851	-1.22233	0.891715	1
UQCRQ	1.21178	-0.638135	-0.0214951	1.05057	-0.194799	-1.40793	1
URGCP	0.430028	-0.459923	-1.57064	1.45795	0.0505915	0.0919845	1
UROD	1.10413	-1.41487	-0.3438	1.22313	-0.323965	-0.244627	1
USH2A	0.747386	-0.0604763	-1.67419	1.22616	-0.346227	0.107345	1
USP17L4	-0.408248	-0.408248	-0.408248	2.04124	-0.408248	-0.408248	1
USP19	-0.838015	0.354212	-0.215983	1.54644	-1.2527	0.406048	1
USP2	0.564242	-0.438058	-0.211143	1.74721	-0.757461	-0.904794	1
USP28	0.419245	-0.414005	-0.696995	1.62196	0.27775	-1.20795	1
USP45	-0.639274	0.167083	-0.203405	1.7798	0.0581158	-1.16232	1
USP49	-1.21198	0.755061	0.336929	1.31863	-1.04109	-0.157557	1
UTF1	1.2579	-0.645358	-0.645358	1.32353	-0.645358	-0.645358	1
VAMP8	0.454693	-0.961087	-0.921317	1.54437	0.502416	-0.619072	1
VASN	1.12413	-1.5963	-0.573791	0.88023	-0.104752	0.270479	1
VAV3	0.609876	-0.264161	-0.0783421	1.52521	-0.339865	-1.45271	1
VAV3-AS1	-1.2114	-0.334322	0.189862	1.55398	-0.788339	0.590223	1
VAX2	-0.794955	0.669241	-1.03344	1.61209	-0.501006	0.048067	1
VCX3B	-0.408248	-0.408248	-0.408248	2.04124	-0.408248	-0.408248	1
VENTX	-0.408248	-0.408248	-0.408248	2.04124	-0.408248	-0.408248	1
VIPR1	-0.764056	-0.243544	-0.0665999	1.63649	0.589569	-1.15186	1
VN1R2	-0.408248	-0.408248	-0.408248	2.04124	-0.408248	-0.408248	1
VPS13A	0.738219	-1.08051	0.584955	1.31551	-0.758654	-0.799524	1
VPS13B	-0.362271	-0.814449	0.946665	1.54164	-0.465399	-0.846181	1
VPS45	-1.16666	-0.689392	0.642991	1.53787	0.245264	-0.570074	1
VPS52	0.265694	-1.16704	-0.400223	1.43609	0.749998	-0.884527	1
VRTN	-0.787142	-0.787142	0.285484	1.87287	-0.315491	-0.268579	1
VWDE	0.516963	0.068997	0.021111	1.44533	-0.510269	-1.54214	1
WDFY3	-0.128555	-1.37393	-0.313353	1.26145	-0.51422	1.06861	1
WDR17	-0.0445162	-0.928945	0.429537	1.70665	-1.00677	-0.155954	1
WDR34	-0.227901	-0.358497	-0.220219	0.924409	1.33924	-1.45703	1
WDR49	-0.509551	0.478362	-1.23378	1.69351	-0.335785	-0.0927561	1
WDR67	-1.55716	-0.128189	0.535694	1.2522	0.539742	-0.642293	1
WDR90	0.0575074	-0.50546	-1.06389	1.76003	0.366232	-0.614422	1
WHAMMP2	-0.772143	-0.908696	-0.452239	1.82315	0.183734	0.126197	1
WNK1	-0.346243	-1.70187	0.410796	1.20305	0.586852	-0.152582	1
XAGE1D	-0.408248	-0.408248	-0.408248	2.04124	-0.408248	-0.408248	1
XAGE1E	-0.408248	-0.408248	-0.408248	2.04124	-0.408248	-0.408248	1
XKR3	-1.37563	-0.296645	0.267483	1.54959	0.44547	-0.590273	1
XKR5	-1.0843	0.173295	-0.264129	1.64605	0.436906	-0.907819	1
XYLB	-0.450943	-0.169662	-0.692042	1.90646	0.191986	-0.785802	1
YIF1A	-0.470651	-1.20976	-0.613375	1.64983	0.390793	0.253166	1
ZBTB20-AS1	0.0469373	-1.5087	-0.0737585	1.24317	0.897172	-0.60482	1
ZBTB38	-0.610362	-0.462802	-0.757922	1.9384	0.140853	-0.248169	1
ZBTB39	-0.132383	-0.560083	-0.896132	1.45621	-0.865582	0.997965	1
ZCCHC24	-0.511569	-1.29197	-0.423636	1.64279	0.392493	0.191895	1
ZDHHC19	-0.562387	-0.562387	0.34868	1.90087	-0.562387	-0.562387	1
ZFP28	-0.58807	-0.58807	0.524186	1.82809	-0.58807	-0.58807	1
ZFX-AS1	0.353255	0.131493	-1.54451	0.894864	0.992951	-0.828052	1
ZFYVE27	0.0459878	0.387611	-1.76068	1.06429	-0.40732	0.670108	1
ZIC2	0.466065	-0.913629	-0.263428	1.57088	0.291621	-1.15151	1
ZKSCAN3	-1.01986	-0.936468	0.0529651	1.73658	-0.0755034	0.242287	1
ZMIZ1	0.425849	-0.914207	-0.492265	1.81669	-0.205111	-0.630959	1
ZMIZ2	0.116014	-0.401587	-0.365891	1.95439	-0.758554	-0.544374	1
ZNF135	-0.620051	0.635464	-0.548917	1.77005	-0.698299	-0.538247	1
ZNF239	-0.867724	0.459672	0.169612	1.39377	0.258105	-1.41343	1
ZNF276	0.593243	0.647357	-0.212445	1.23058	-0.885857	-1.37288	1
ZNF322P1	-0.687998	-0.877987	-0.262943	1.86755	-0.334096	0.295477	1
ZNF385D	-0.714357	0.105817	0.187156	1.8501	-0.714357	-0.714357	1
ZNF486	0.269718	-1.26369	0.858803	1.35777	-0.641837	-0.580769	1
ZNF534	0.763622	-0.810138	-0.384116	1.66607	-0.810138	-0.425305	1
ZNF549	0.124928	-0.666902	-0.623044	1.28516	-1.17645	1.0563	1
ZNF578	-0.516564	-0.197065	-0.110449	1.99203	-0.710224	-0.45773	1
ZNF589	0.413738	1.00614	-1.41987	0.935613	0.0258586	-0.961471	1
ZNF676	-0.519564	0.100873	-0.519564	1.97738	-0.519564	-0.519564	1
ZNF681	0.458863	-1.10778	-0.0848616	1.42225	-1.149	0.460528	1
ZNF691	-1.45018	0.833516	-0.291059	1.18279	0.445864	-0.720931	1
ZNF692	1.00276	-0.507471	-1.09208	1.12456	0.491232	-1.019	1
ZNF705A	-0.408248	-0.408248	-0.408248	2.04124	-0.408248	-0.408248	1
ZNF713	-1.31039	1.00619	-0.209366	1.34241	-0.615783	-0.213061	1
ZNF726	-0.567769	1.04473	-0.0330986	1.17203	-0.134941	-1.48095	1
ZNF727	0.703868	-0.784364	-0.784364	1.6305	-0.784364	0.0187199	1
ZNF736	-1.19545	0.683778	0.272116	1.46756	-0.367472	-0.860537	1
ZNF763	-0.0239993	-0.527603	0.379036	1.54853	0.09714	-1.4731	1
ZNF793	-0.800783	0.124484	0.243393	1.63687	0.0613128	-1.26527	1
ZNF826P	-0.408248	-0.408248	-0.408248	2.04124	-0.408248	-0.408248	1
ZNF843	-0.477373	-1.38353	-0.0971842	1.41907	-0.317648	0.856661	1
ZNF883	0.555992	-0.620269	-0.892373	0.984502	1.11306	-1.14091	1
ZNF891	0.168739	0.281232	-0.31873	1.72489	-0.712455	-1.14368	1
ZNF99	1.09448	-0.274227	0.240252	1.12846	-1.09448	-1.09448	1
ZNRF2	-0.195653	1.22982	-1.32166	1.14597	-0.531059	-0.32742	1
ZNRF2P2	-1.25848	-0.957157	0.16281	1.52277	0.349471	0.180587	1
ZRANB3	-0.982438	-0.40958	0.902183	1.27579	0.354231	-1.14018	1
ZSCAN1	-0.408248	-0.408248	-0.408248	2.04124	-0.408248	-0.408248	1
ZSWIM1	-0.0401915	-0.243265	-1.65208	1.43209	0.124805	0.378647	1
ZSWIM5	-0.0543155	-0.905409	-0.584902	1.60208	0.767151	-0.824609	1
ZYG11B	-1.28605	0.628221	-0.624932	1.35841	0.55915	-0.6348	1
ZZEF1	0.435286	-0.37884	0.565546	1.41875	-1.37533	-0.665413	1
1/2-SBSRNA4	-0.747984	-0.706811	-1.12737	1.39598	0.498983	0.687204	2
A2LD1	-1.12257	-0.923809	-0.575362	0.505383	1.23209	0.884264	2
A4GALT	0.606363	-1.497	-0.971796	1.01939	0.259627	0.583417	2
AASDH	-1.08595	-0.662633	-0.857132	1.31668	0.847598	0.441437	2
ABCA17P	-0.138798	-0.90138	-1.1701	1.59214	0.500318	0.117817	2
ABCA3	-0.58223	-1.11303	-0.89246	0.776399	1.34295	0.468369	2
ABCA7	-0.718539	-0.96772	-0.977608	0.523413	1.18592	0.954536	2
ABCB9	-0.0569241	-0.948414	-1.20313	1.52344	0.125426	0.559593	2
ABCC1	-0.531558	-1.16328	-0.982301	0.841159	0.861647	0.974333	2
ABCC5	0.278576	-0.939345	-1.53047	0.507892	0.948688	0.73466	2
ABCC5-AS1	-0.806122	-1.13342	-0.600046	1.41742	0.74378	0.378384	2
ABCC6P2	-0.258665	-0.179728	-0.433934	-0.936993	1.95292	-0.143604	2
ABCD4	-1.38421	-0.894863	-0.279759	0.79189	0.79189	0.975054	2
ABHD12	0.49309	-0.833925	-1.19292	0.332822	1.55085	-0.349917	2
ABHD12B	0.770524	-0.38635	-1.63465	-0.243296	1.19969	0.294091	2
ABHD14B	-0.984734	-0.908517	-0.708368	0.534659	1.40837	0.658589	2
ABHD15	-0.09523	-1.10266	-1.18085	1.34826	0.641549	0.388939	2
ABHD6	-0.0702931	-0.968443	-1.28094	1.37855	0.661775	0.279352	2
ABHD8	-0.877004	-0.985401	-0.867495	0.851648	0.844041	1.03421	2
ACAA1	0.717696	-1.46265	-1.02658	0.445153	0.336136	0.990238	2
ACADS	-1.04096	-1.20843	-0.33762	1.12797	0.67755	0.781492	2
ACADSB	-0.546557	-1.12737	-0.862758	1.36979	0.83724	0.329654	2
ACAP3	0.240823	-0.717837	-1.43475	1.35787	0.707648	-0.153756	2
ACN9	-1.43571	-0.526742	0.157973	0.612456	1.47657	-0.28455	2
ACOT1	-1.00914	-0.546653	-0.776326	0.719694	1.60063	0.0117983	2
ACOT4	-1.37042	-0.638837	-0.502114	0.426158	1.27288	0.812338	2
ACP6	-1.45586	-1.00112	0.162605	0.941868	0.834384	0.518131	2
ACPT	-0.454566	-1.38179	-0.665348	0.959165	0.364078	1.17846	2
ACRBP	0.9693	-1.75347	-0.385312	-0.114389	0.648708	0.635162	2
ACSBG2	-0.62754	-1.19351	-0.73195	1.31089	0.341673	0.900446	2
ACSF2	-0.627545	-1.13996	-0.892496	0.676222	1.19825	0.785525	2
ACTR10	-0.76196	-1.4256	-0.39327	0.771792	0.889773	0.919268	2
ACTR3B	0.825626	-1.07797	-1.42341	0.891774	0.274392	0.509585	2
ACYP1	0.242556	0.0580444	-1.83551	0.1503	1.23431	0.1503	2
ADAL	-1.5702	-0.542803	-0.362354	0.970643	0.883328	0.621386	2
ADAM21	-0.579269	-1.17256	-0.93048	1.02431	0.834996	0.823004	2
ADAM21P1	-0.882393	-0.882393	-0.882393	1.23214	0.976595	0.438441	2
ADAM33	-0.325615	-0.59783	-1.238	1.28765	1.1312	-0.257405	2
ADAM7	-0.408248	-0.408248	-0.408248	-0.408248	2.04124	-0.408248	2
ADAMTS10	-0.149163	-1.05486	-1.24779	0.392112	1.15847	0.901233	2
ADAMTS14	-0.877087	-0.820983	-0.868143	1.16671	1.18065	0.21886	2
ADAMTS5	-0.878066	-0.961234	-0.843945	0.774638	1.24699	0.661615	2
ADAMTSL2	-0.297519	-0.682063	-0.978712	0.581441	1.73782	-0.360968	2
ADAMTSL4	0.506229	-1.11766	-1.37122	0.991778	0.759793	0.231085	2
ADAMTSL5	-0.425273	-0.900092	-1.14782	1.37078	0.87119	0.231216	2
ADCK2	-0.835503	-0.950208	-0.325705	1.26317	1.24193	-0.393678	2
ADCY9	-0.320083	-1.06465	-0.0837141	1.05874	1.3345	-0.924795	2
ADD3	-0.709043	-0.892616	-0.703102	0.508836	1.71483	0.0810929	2
ADRA1A	-0.408248	-0.408248	-0.408248	-0.408248	2.04124	-0.408248	2
ADSSL1	-0.620347	-1.19787	-0.80265	0.862156	1.2302	0.528507	2
AFF1	-0.411779	-0.281154	-0.99026	1.15199	1.33859	-0.807386	2
AGA	-1.34131	-0.954841	0.286226	0.680863	1.32045	0.00861852	2
AGBL2	-0.435409	-0.737821	-1.39878	0.593757	0.980072	0.99818	2
AGER	-0.380388	-1.4897	-0.412838	1.32986	0.127998	0.825076	2
AGFG2	-1.38062	0.00133911	-0.512878	0.178101	1.67254	0.0415123	2
AGGF1	-1.05152	-0.67883	-0.785314	1.0249	1.31773	0.173035	2
AGPAT1	0.660891	-0.974814	-1.53657	0.72698	0.776547	0.346968	2
AGPAT3	0.625755	-1.18012	-1.22771	1.19422	0.527926	0.0599315	2
AGPAT4	-1.15082	-0.954877	-0.547323	0.785063	1.16127	0.706687	2
AGPAT9	-0.846679	-1.36563	-0.0724656	0.443677	1.43108	0.410015	2
AGPHD1	-0.965714	-0.51107	-0.917347	0.543315	1.61705	0.23377	2
AGR2	-1.26226	-1.03274	-0.197142	1.20545	0.542405	0.744293	2
AHCYL1	-1.04534	-1.11144	0.805427	0.856837	1.01107	-0.51655	2
AHCYL2	-0.429271	-1.69183	-0.237362	0.792889	0.929246	0.636331	2
AHDC1	0.611977	-1.38222	-1.0459	1.19362	0.275653	0.346875	2
AHRR	-0.521062	-1.2003	-0.949077	0.939773	0.921163	0.809507	2
AIF1L	-0.86299	-0.913544	-0.617114	1.5996	0.68503	0.109023	2
AIG1	-0.653207	-0.903816	-0.653207	1.42128	1.10105	-0.312101	2
AIRN	0.0948356	0.514109	-0.773659	-0.773659	1.71203	-0.773659	2
AK3	-0.0149321	-1.3409	-1.09004	0.701807	0.863073	0.880992	2
AKAP6	-0.984627	-1.18394	-0.251183	1.165	1.08632	0.168427	2
AKR1C2	-0.309978	-1.44131	-0.742259	1.19394	0.596905	0.702708	2
AKR1C3	-0.309675	-1.2801	-0.998187	0.992915	0.87196	0.723092	2
AKR1C4	-0.533199	-1.17557	-0.849117	1.3581	0.44404	0.755746	2
ALDH16A1	-0.432558	-0.969063	-1.0026	1.02942	1.34462	0.0301784	2
ALDH3A1	-0.795478	-0.964131	-0.788451	1.11592	1.23819	0.193951	2
ALDH3A2	-0.694736	-1.07652	-0.928478	1.06353	0.933673	0.702527	2
ALDH3B1	-0.852768	-0.902215	-0.826867	0.310419	1.35823	0.913204	2
ALDH3B2	-0.611928	-1.38589	-0.42887	1.23332	0.976001	0.217368	2
ALDH4A1	-0.928805	-0.994197	-0.725364	0.800444	1.29451	0.553408	2
ALDH5A1	-0.331428	-0.56408	-1.3	1.10122	1.27877	-0.184489	2
ALDH6A1	-1.18009	-1.12959	-0.214759	1.11852	0.854465	0.551446	2
ALG1L	-1.47949	-0.419626	-0.376815	1.24075	0.974628	0.0605527	2
ALG1L2	-1.07729	-0.902002	-0.499871	0.773543	1.45407	0.251547	2
ALG5	-1.41416	-0.890098	0.115617	1.30612	0.663913	0.218612	2
ALG9	-1.40602	-0.856117	-0.215647	1.02001	0.46364	0.994131	2
ALKBH5	-1.19788	-0.886569	-0.209799	1.38738	0.900105	0.0067677	2
ALOX12B	-1.09143	-0.815272	-0.74679	1.27157	0.776565	0.60536	2
ALS2CR12	-1.14616	-0.995435	-0.150728	1.18385	-0.018841	1.12732	2
ALX1	-0.284282	-0.854746	-1.05441	1.51268	0.868057	-0.187303	2
AMFR	-0.870188	-1.22753	-0.572405	0.817248	1.03562	0.817248	2
AMH	-0.0712253	-0.95346	-1.36454	1.06129	0.335479	0.992462	2
AMIGO1	-1.07182	-0.930231	-0.698605	0.951966	1.05132	0.697363	2
AMZ2	-0.81184	-1.19313	-0.66618	0.657612	0.923227	1.09031	2
ANAPC11	-0.51317	-1.1974	-0.809052	0.466939	1.42855	0.624126	2
ANAPC16	-0.971884	-1.0191	-0.71219	0.680712	0.987623	1.03484	2
ANGEL1	0.152814	-1.3826	-1.0697	0.960545	0.443888	0.895053	2
ANGPTL2	0.0130245	-0.962836	-1.13671	0.249419	1.63653	0.200577	2
ANKRD10-IT1	-0.668757	-0.986027	-1.01002	1.12556	0.536338	1.00291	2
ANKRD31	-0.761402	-0.886331	-0.80872	1.58339	0.651477	0.221583	2
ANKRD36BP2	-0.894603	-1.23174	-0.148953	1.45856	0.724118	0.0926163	2
ANKRD36C	-0.110049	-1.25308	-0.99784	0.195129	1.22164	0.944203	2
ANKRD5	-0.848121	-0.881776	-0.989474	1.04332	0.962549	0.713498	2
ANKS6	-0.0992996	-0.865325	-1.1997	1.44491	0.836953	-0.117538	2
ANKZF1	-1.59732	-0.251886	-0.196594	1.46217	0.430049	0.153589	2
ANO8	-0.967064	-1.03459	-0.57638	1.37222	0.764487	0.441329	2
ANXA2R	-0.990839	-0.353991	-1.20983	1.04596	1.0683	0.440394	2
ANXA9	-0.668801	-0.840685	-1.06959	1.42802	0.565345	0.58571	2
AP3M2	-1.27882	-0.0413793	-0.788178	1.27685	1.03448	-0.202956	2
APBB1IP	-1.07506	-0.729953	-0.682273	0.475662	1.55186	0.459768	2
APC2	-0.544206	-1.19628	-0.884841	1.02758	0.518253	1.07949	2
APOA1BP	-0.141691	-1.00357	-0.903894	0.573606	1.67	-0.194459	2
APOBEC4	0.339728	-1.78562	-0.489677	0.463611	1.01713	0.454825	2
APOL5	-0.644235	-0.644235	-0.644235	1.38728	1.18966	-0.644235	2
AQP10	-0.158608	-1.17656	-1.19727	0.931852	0.737793	0.862792	2
AQP11	-1.00599	-1.26947	-0.323355	0.792819	0.982041	0.823956	2
AQP2	0.175356	-1.27715	-0.668216	0.90161	1.35661	-0.488204	2
AQP7	-0.654064	-0.935621	-0.372507	0.132554	1.88092	-0.0512802	2
AQP7P3	-0.415988	0.313828	-0.184475	-0.786408	1.85945	-0.786408	2
AR	0.0420073	-1.29692	-1.16668	0.819689	0.810319	0.79158	2
ARF5	0.252903	-1.25768	-1.00478	0.129869	1.46957	0.410113	2
ARG2	-0.643693	-1.52391	-0.302386	1.06284	0.5419	0.865243	2
ARGLU1	-1.09646	-0.579478	-0.997043	0.707304	1.11635	0.849333	2
ARHGAP24	-0.815399	-0.425349	-1.16011	0.276493	1.54975	0.57462	2
ARHGEF10L	-0.352831	-1.06331	-1.1875	0.724435	0.790861	1.08834	2
ARHGEF16	-0.43496	-0.668733	-1.27654	0.245108	1.51173	0.623396	2
ARHGEF26-AS1	-0.460997	-0.772447	-1.22479	1.30018	0.985025	0.173028	2
ARHGEF3	0.238436	-0.210534	-1.89988	0.542823	0.428678	0.900477	2
ARHGEF33	-0.503817	-1.07734	-1.00274	0.527052	1.33414	0.722709	2
ARL10	-0.07154	-1.47874	-0.823816	0.800215	1.14095	0.432927	2
ARL11	-0.529707	-0.529707	-0.529707	-0.529707	1.963	0.155833	2
ARL3	-0.0727915	-1.33451	-0.883896	0.942823	1.23745	0.11092	2
ARMC12	-0.927989	-0.91164	-0.753179	0.575295	1.44138	0.576133	2
ARMC2	-1.05507	-0.569112	-0.290496	0.325053	1.82181	-0.232181	2
ARMC4	-1.20969	-0.441457	-0.0738381	0.90648	1.4532	-0.634693	2
ARMC9	-0.931156	-0.837689	-0.702622	0.600511	1.5784	0.292556	2
ARMCX4	0.438179	-1.11332	-1.43759	0.75247	0.75247	0.607796	2
[truncated: 21,843 more rows]
