# Supplementary material for: Uncovering a Dual Regulatory Role for Caspases During Endoplasmic Reticulum Stress-induced Cell Death
Source: Mol Cell Proteomics. 2016 Apr 28;15(7):2293–307. doi: 10.1074/mcp.M115.055376 (PMC4937505; doi:10.1074/mcp.M115.055376)
Supplement: Supplemental Data [file 10.1074_M115.055376_mcp.M115.055376-12.xlsx]

## Sheet: RNAseq expression levels
				Treatment:	TMZ	TMZ	TMZ	TMZ	TMZ	TMZ	TMZ	TMZ	TMZ	TMZ	TMZ	TMZ	TM	TM	TM	TM	TM	TM	TM	TM	TM	TM	TM	TM
				Time (h):	0	0	0	8	8	8	24	24	24	72	72	72	0	0	0	8	8	8	24	24	24	72	72	72
Symbol	Entrez ID	Description	Type	Sample ID:	TMZ_0-1	TMZ_0-2	TMZ_0-3	TMZ_8-1	TMZ_8-2	TMZ_8-3	TMZ_24-1	TMZ_24-2	TMZ_24-3	TMZ_72-1	TMZ_72-2	TMZ_72-3	TM_0-1	TM_0-2	TM_0-3	TM_8-1	TM_8-2	TM_8-3	TM_24-1	TM_24-2	TM_24-3	TM_72-1	TM_72-2	TM_72-3
A1BG	1	alpha-1-B glycoprotein	protein_coding		0.0379	0.025	0.0267	0.0351	0.0331	0.0312	0.151	0.0533	0.129	0.0268	0	0.0325	0.00879	0	0.0182	0.0246	0.0251	0.0294	0.0418	0.0377	0.0343	0.0488	0.0322	0.0176
NAT2	10	N-acetyltransferase 2 (arylamine N-acetyltransferase)	protein_coding		0.0254	0.0781	0.0716	0.0823	0	0.0209	0	0.0204	0.0183	0	0	0.0435	0.0118	0.0127	0.146	0.011	0.0224	0.0592	0.00934	0	0.0153	0	0.0108	0
ADA	100	adenosine deaminase	protein_coding		4.76	5.32	4.41	3.65	4.03	5.46	3.61	3.49	3.86	1.74	1.4	1.67	6.42	4.76	5.5	4.18	4.9	5.05	3.2	2.94	3.09	1.12	1.37	1.36
CDH2	1000	cadherin 2, type 1, N-cadherin (neuronal)	protein_coding		198	196	194	167	167	139	76.1	80.3	87.7	26.2	27	25.1	190	192	198	177	181	152	82.8	82.5	89	34.9	37.2	40.4
AKT3	10000	v-akt murine thymoma viral oncogene homolog 3 (protein kinase B, gamma)	protein_coding		0.634	0.486	0.559	0.386	0.469	0.369	0.299	0.302	0.337	0.378	0.406	0.371	0.45	0.511	0.495	0.472	0.41	0.402	0.374	0.301	0.274	0.323	0.298	0.508
GAGE12F	100008586	G antigen 12F	protein_coding		0	0	0	0	0	0	0.0376	0	0	0	0	0	0	0	0	0	0	0	0	0	0	0	0	0
RN5-8S1	100008587	RNA, 5.8S ribosomal 1	rRNA		0	0.0942	0	0.0992	0	0	0	0	0	0	0	0	0	0	0	0	0	0	0	0	0	0.276	0.546	0.995
RN18S1	100008588	RNA, 18S ribosomal 1	rRNA		0	0.00786	0	0	0	0.00737	0	0	0	0.0421	0	0.046	0	0.663	0	0	0	0.00695	0.00658	0	0	0.00769	0.0076	0.0332
RN28S1	100008589	RNA, 28S ribosomal 1	rRNA		0.0099	0.191	0.0248	0.0122	0.0144	0.0353	0.0631	0.0849	0.0854	0.671	0.471	0.212	0.0796	6.07	0.0285	0.00286	0.0611	0.00769	0.00728	0.0604	0.00199	1.04	1.16	2.24
ANO1-AS2	100009613	ANO1 antisense RNA 2 (non-protein coding)	miscRNA		0	0	0	0	0	0	0	0	0	0	0	0	0	0	0	0	0	0	0	0	0	0.0714	0.0706	0.0617
LOC100009676	100009676	uncharacterized LOC100009676	miscRNA		1.28	1.3	1.07	1.83	1.84	1.7	2.13	1.79	1.89	1.95	2.06	2.02	1.1	1.34	1.31	1.86	1.89	1.96	2.07	1.79	2.07	1.34	1.86	1.77
MED6	10001	mediator complex subunit 6	protein_coding		36.2	34	36.1	29.5	29.3	23.2	22.6	25	24.3	34.2	33.9	33.9	31.2	37.9	35.4	33	25.9	21.8	23.8	23.4	24.7	22.7	20	27.5
NR2E3	10002	nuclear receptor subfamily 2, group E, member 3	protein_coding		0.0357	0.0523	0.0447	0.0991	0.0987	0.142	0.109	0.0622	0.047	0.084	0.158	0.143	0.0497	0.0476	0.00572	0.129	0.0472	0.0786	0.07	0.0947	0.0395	0.24	0.131	0.155
NAALAD2	10003	N-acetylated alpha-linked acidic dipeptidase 2	protein_coding		0.901	0.474	0.831	0.518	0.603	0.314	0.467	0.383	0.301	1.37	1.5	1.55	0.403	0.717	0.86	0.513	0.277	0.346	0.346	0.591	0.379	0.414	0.324	0.364
SNORD116-1	100033413	small nucleolar RNA, C/D box 116-1	snoRNA		1.42	1.09	0.836	1.15	0.621	0.293	0.425	0.143	2.3	1.84	0.474	0.61	1.16	0.178	2.22	0.308	1.26	1.24	1.18	0.849	0.537	2.6	0	1.32
SNORD116-2	100033414	small nucleolar RNA, C/D box 116-2	snoRNA		0.345	1.21	0.81	0.479	1.5	0.284	0.961	0.139	0.124	0.65	0.765	1.63	1.92	0.345	2.98	0.448	1.98	1.47	1.78	0.686	1.15	1.48	1.17	1.12
SNORD116-3	100033415	small nucleolar RNA, C/D box 116-3	snoRNA		0	0.606	0	0	0.752	0.142	0.137	0.277	0.124	0.65	0.765	0	0.64	2.07	1.16	1.05	0.608	0.268	0.127	0.137	0	0.889	0	0.96
SNORD116-4	100033416	small nucleolar RNA, C/D box 116-4	snoRNA		10.9	16.9	11.5	7.42	8.64	9.98	8.02	6.59	8.34	8.84	9.85	6.44	20.1	8.2	9.51	11.5	13.8	12.9	8.91	14.4	9.38	7.63	14.1	13.8
SNORD116-5	100033417	small nucleolar RNA, C/D box 116-5	snoRNA		0	0.151	0.162	0.16	0.301	0	0	0	0.62	0	0.153	0	0	0.518	0.663	0	0	0	0.254	0	0	0.148	0	0.8
SNORD116-6	100033418	small nucleolar RNA, C/D box 116-6	snoRNA		3.24	1.35	1.12	1.26	1.64	0.983	0.68	0.275	0.613	1.13	2.42	0.439	2.06	0	0.82	1.48	2.11	0.795	0.628	0.815	1.75	2.05	1.01	3.33
SNORD116-7	100033419	small nucleolar RNA, C/D box 116-7	snoRNA		0	0.454	0.162	0	0.15	0.142	0	0	0.372	0.162	0	0.148	0.96	0	0	0.299	0.152	0.402	0.38	0	0.312	0	1.9	0
SNORD116-8	100033420	small nucleolar RNA, C/D box 116-8	snoRNA		0	0.151	0	0.16	0.451	0	0.687	0	0	0.162	0.612	0.148	0.96	0	0	0.897	0.608	0.67	0.254	0	0.312	1.93	0.146	0.64
SNORD116-9	100033421	small nucleolar RNA, C/D box 116-9	snoRNA		0.345	0	0	0	0	0	0	0.555	0	0	0	0	0	1.55	0	0	0	0	0	0	0.312	0.148	0	0
SNORD116-10	100033422	small nucleolar RNA, C/D box 116-10	snoRNA		0	0	0	0	0	0	0	0	0	0	0	0.689	0	0	0	0	0	0	0	0	0	0	0	0
SNORD116-11	100033423	small nucleolar RNA, C/D box 116-11	snoRNA		0	0	0	0	0	0	0	0	0	0.335	0.316	0	0	0.178	0	0	0	0	0	0	0	0.306	0	3.47
SNORD116-12	100033424	small nucleolar RNA, C/D box 116-12	snoRNA		2.67	2.5	1.67	0	0.311	1.03	1.56	1	0.256	0.335	0.158	0.305	2.31	1.25	0.855	0.308	1.41	0.691	0.524	1.27	0.752	1.99	1.81	1.32
SNORD116-13	100033425	small nucleolar RNA, C/D box 116-13	snoRNA		0	0.938	0.502	0	0.466	0.586	0.708	0	0	1.68	0.79	1.22	1.16	0.178	0.513	0.925	0.785	0.276	0.131	0.708	0	0.612	0.604	3.47
SNORD116-14	100033426	small nucleolar RNA, C/D box 116-14	snoRNA		0.356	1.41	0	1.15	1.86	0.293	0.425	0	0.512	1.84	0.316	0.458	0.495	0.178	0.684	0.154	1.57	1.24	0.262	0	0.322	0.306	0	0.991
SNORD116-15	100033427	small nucleolar RNA, C/D box 116-15	snoRNA		0	0	0	0	0	0	0	0	0.512	0.168	0	0	0.165	0	0.171	0	0	0	0.131	0	0	0	0.302	0
SNORD116-16	100033428	small nucleolar RNA, C/D box 116-16	snoRNA		0	0	0	0	0	0	0	0	0	0.168	0	0	0	0.534	0.171	0.308	0	0	0	0.283	0.215	0	0.907	0.826
SNORD116-17	100033429	small nucleolar RNA, C/D box 116-17	snoRNA		0	0.625	0	0	0	0.146	0	0	0	0	0.158	0	0	0	0	0	0.157	0	0	0	0.107	0	0	0
SNORD116-18	100033430	small nucleolar RNA, C/D box 116-18	snoRNA		0	0	0.167	0.494	0	0.146	0.708	0.286	0.128	0.335	1.42	0.153	0	0	0	0.154	0.941	0	0.131	0.142	0.215	2.14	2.27	1.16
SNORD116-20	100033431	small nucleolar RNA, C/D box 116-20	snoRNA		4.27	4.85	2.34	2.96	2.64	3.52	2.55	1.43	2.81	5.53	4.58	5.64	3.63	6.05	3.76	4.01	3.77	3.04	3.01	6.37	4.4	12.4	4.08	2.48
SNORD116-21	100033432	small nucleolar RNA, C/D box 116-21	snoRNA		3.38	6.41	3.51	5.6	4.66	4.39	5.67	2.58	3.96	6.2	3.32	5.95	9.25	3.56	2.74	4.01	4.71	3.32	6.94	3.54	5.48	14.4	5.89	10.1
SNORD116-22	100033433	small nucleolar RNA, C/D box 116-22	snoRNA		2.49	3.91	2.34	1.48	2.33	3.08	0.567	0.43	1.92	1.34	1.42	1.83	4.79	0.89	1.88	2.16	2.35	1.66	1.7	0.849	2.26	0.459	1.66	0.165
SNORD116-23	100033434	small nucleolar RNA, C/D box 116-23	snoRNA		2.85	2.03	2.01	0.329	2.02	2.05	0.708	1.43	2.3	3.02	1.26	2.44	3.96	1.25	0.684	0	3.29	2.35	1.31	2.27	1.18	5.2	2.57	3.14
SNORD116-24	100033435	small nucleolar RNA, C/D box 116-24	snoRNA		0.178	2.03	1.17	1.32	1.55	1.76	0.85	0.859	1.02	2.51	4.74	3.36	2.31	0.356	0.684	1.39	3.29	1.52	1.57	0.708	0.645	5.66	3.02	1.82
SNORD116-25	100033436	small nucleolar RNA, C/D box 116-25	snoRNA		0	0.156	0	0	0	0	0.425	0	0	0	0	0	0.165	0	0	0	0.157	0	0	0	0	0	0	0
SNORD115-2	100033437	small nucleolar RNA, C/D box 115-2	snoRNA		0	0	0	0	0	0	0	0	0	0	0	0	0	0	0	0	0	0	0	0	0	0	0	0
SNORD116-26	100033438	small nucleolar RNA, C/D box 116-26	snoRNA		0	0.6	0	0	0	0	0.272	0.137	0.245	0.321	0.606	0	0	0.683	0	0.296	0.15	0	0	0.272	0	0	0	1.11
SNORD116-27	100033439	small nucleolar RNA, C/D box 116-27	snoRNA		0.356	0.156	0.167	0	0.621	0.146	0.708	0	0	0.67	0.158	0	0.495	0	0.171	0.308	0.314	0	0	0.708	0.752	2.91	0	0.826
SNORD115-3	100033440	small nucleolar RNA, C/D box 115-3	snoRNA		0	0	0	0	0	0	0	0	0	0	0	0	0	0	0	0	0	0	0	0	0	0	0	0
SNORD115-4	100033441	small nucleolar RNA, C/D box 115-4	snoRNA		0	0	0	0	0	0	0	0	0	0	0	0	0	0	0	0	0	0	0	0	0	0	0	0
SNORD115-5	100033442	small nucleolar RNA, C/D box 115-5	snoRNA		0	0	0	0	0	0	0	0	0	0	0	0	0	0	0	0	0	0	0	0	0	0	0	0
SNORD115-6	100033443	small nucleolar RNA, C/D box 115-6	snoRNA		0	0	0	0	0	0	0	0	0	0	0	0	0	0	0	0	0	0	0	0	0	0	0	0
SNORD115-7	100033444	small nucleolar RNA, C/D box 115-7	snoRNA		0	0	0	0	0	0	0	0	0	0	0	0	0	0	0	0	0	0	0	0	0	0	0	0
SNORD115-8	100033445	small nucleolar RNA, C/D box 115-8	snoRNA		0	0	0	0	0	0	0	0	0	0	0	0	0	0	0	0	0	0	0	0	0	0	0	0
SNORD115-9	100033446	small nucleolar RNA, C/D box 115-9	snoRNA		0	0	0	0	0	0	0	0	0	0	0	0	0	0	0	0	0	0	0	0	0	0	0	0
SNORD115-10	100033447	small nucleolar RNA, C/D box 115-10	snoRNA		0	0	0	0	0	0	0	0	0	0	0	0	0	0	0	0	0	0	0	0	0	0	0	0
SNORD115-11	100033448	small nucleolar RNA, C/D box 115-11	snoRNA		0	0	0	0	0	0	0	0	0	0	0	0	0	0	0	0	0	0	0	0	0	0	0	0
SNORD115-12	100033449	small nucleolar RNA, C/D box 115-12	snoRNA		0	0	0	0	0	0.168	0	0	0	0	0	0	0	0	0	0	0	0	0	0	0	0	0	0
SNORD115-13	100033450	small nucleolar RNA, C/D box 115-13	snoRNA		0	0	0	0	0	0	0	0	0	0	0	0	0	0	0	0	0	0	0	0	0	0	0	0
SNORD115-14	100033451	small nucleolar RNA, C/D box 115-14	snoRNA		0	0	0	0	0	0	0	0	0	0	0	0	0	0	0	0	0	0	0	0	0	0	0	0
SNORD115-15	100033453	small nucleolar RNA, C/D box 115-15	snoRNA		0	0.544	0	0	0	0	0	0	0	0	0	0	0	0	0	0	0	0	0	0	0	0	0	0
SNORD115-16	100033454	small nucleolar RNA, C/D box 115-16	snoRNA		0	0	0	0	0	0	0	0	0	0	0	0	0	0	0	0	0	0	0	0	0	0	0	0
SNORD115-17	100033455	small nucleolar RNA, C/D box 115-17	snoRNA		0	0	0	0	0	0	0	0	0	0	0	0	0	0	0	0	0	0	0	0	0	0	0	0
SNORD115-18	100033456	small nucleolar RNA, C/D box 115-18	snoRNA		0	0	0	0	0	0	0	0	0	0	0	0	0	0	0	0	0	0	0	0	0	0	0	0
SNORD115-19	100033458	small nucleolar RNA, C/D box 115-19	snoRNA		0	0	0	0	0	0	0	0	0	0	0	0	0	0	0	0	0	0	0	0	0	0	0	0
SNORD115-20	100033460	small nucleolar RNA, C/D box 115-20	snoRNA		0	0	0	0	0	0	0	0	0	0.768	0	0	0	0	0	0	0	0	0	0	0	0	0	0
SNORD115-21	100033603	small nucleolar RNA, C/D box 115-21	snoRNA		0	0	0	0	0	0	0	0	0	0	0	0	0	0	0	0	0	0	0	0	0	0	0	0
SNORD115-22	100033799	small nucleolar RNA, C/D box 115-22	snoRNA		0	0	0	0	0	0	0	0	0	0	0	0	0	0	0	0	0	0	0	0	0	0	0	0
SNORD115-23	100033800	small nucleolar RNA, C/D box 115-23	snoRNA		0	0	0	0	0	0	0	0	0	0	0	0	0	0	0	0	0	0	0	0	0	0	0	0
SNORD115-25	100033801	small nucleolar RNA, C/D box 115-25	snoRNA		0	0	0	0	0	0	0	0	0	0	0	0	0	0	0	0	0	0	0	0	0	0	0	0
SNORD115-26	100033802	small nucleolar RNA, C/D box 115-26	snoRNA		0	0	0	0	0	0	0	0	0	0	0	0	0	0	0	0	0	0	0	0	0	0	0	0
SNORD115-29	100033803	small nucleolar RNA, C/D box 115-29	snoRNA		0	0	0	0	0	0	0	0	0	0	0	0	0	0	0	0	0	0	0	0	0	0	0	0
SNORD115-30	100033804	small nucleolar RNA, C/D box 115-30	snoRNA		0	0	0	0	0	0	0	0	0	0	0	0	0	0	0	0	0	0	0	0	0	0	0	0
SNORD115-31	100033805	small nucleolar RNA, C/D box 115-31	snoRNA		0	0	0	0	0	0	0	0	0	0	0	0	0	0	0	0	0	0	0	0	0	0	0	0
SNORD115-32	100033806	small nucleolar RNA, C/D box 115-32	snoRNA		0	0	0	0	0	0	0	0	0	0	0	0	0	0	0	0	0	0	0	0	0	0	0	0
SNORD115-33	100033807	small nucleolar RNA, C/D box 115-33	snoRNA		0	0	0	0	0	0	0	0	0	0	0	0	0	0	0	0	0	0	0	0	0	0	0	0
SNORD115-34	100033808	small nucleolar RNA, C/D box 115-34	snoRNA		0	0	0	0	0	0	0	0	0	0	0	0	0	0	0	0	0	0	0	0	0	0	0	0
SNORD115-35	100033809	small nucleolar RNA, C/D box 115-35	snoRNA		0	0	0	0	0	0	0	0	0	0	1.27	0	0	0	0	0	0	0	0	0	0	0	0	0
SNORD115-36	100033810	small nucleolar RNA, C/D box 115-36	snoRNA		0	0	0	0	0	0	0	0	0	0	0	0	0	0	0	0	0	0	0	0	0	0	0	0
SNORD115-37	100033811	small nucleolar RNA, C/D box 115-37	snoRNA		0	0	0	0	0	0	0	0	0	0	0	0	0	0	0	0	0	0	0	0	0	0	0	0
SNORD115-38	100033812	small nucleolar RNA, C/D box 115-38	snoRNA		0	0	0	0	0	0	0	0	0	0	0	0	0	0	0	0	0	0	0	0	0	0	0	0
SNORD115-39	100033813	small nucleolar RNA, C/D box 115-39	snoRNA		0	0	0	0	0	0	0	0	0	0	0	0	0	0	0	0	0	0	0	0	0	0	0	0
SNORD115-40	100033814	small nucleolar RNA, C/D box 115-40	snoRNA		0	0	0	0	0	0	0	0	0	0	0	0	0	0	0	0	0	0	0	0	0	0	0	0
SNORD115-41	100033815	small nucleolar RNA, C/D box 115-41	snoRNA		0	0	0	0	0	0	0	0	0	0	0	0	0	0	0	0	0	0	0	0	0	0	0	0
SNORD115-42	100033816	small nucleolar RNA, C/D box 115-42	snoRNA		0	0	0	0	0	0	0	0	0	0	0	0	0	0	0	0	0	0	0	0	0	0	0	0
SNORD115-43	100033817	small nucleolar RNA, C/D box 115-43	snoRNA		0	0	0	0	0	0	0	0	0	0	0	0	0	0	0	0	0	0	0	0	0	0	0	0
SNORD115-44	100033818	small nucleolar RNA, C/D box 115-44	snoRNA		0	0	0	0	0	0	0	0	0	0	0	0	0	0	0	0	0	0	0	0	0	0	0	0
MIR675	100033819	microRNA 675	miscRNA		0.459	0	0.646	0.212	0	0.377	0.547	0.184	0	0	0	0	0.213	0.688	0.44	0.397	0	0.178	0.506	0.182	0.415	0	0	0
SNORD116-28	100033820	small nucleolar RNA, C/D box 116-28	snoRNA		3.24	3	2.2	1.5	1.26	1.92	3.44	0.289	2.46	0.169	2.23	3.39	2.5	0.18	0.173	1.87	1.43	2.79	2.65	5.15	1.85	1.85	2.75	3.51
SNORD116-29	100033821	small nucleolar RNA, C/D box 116-29	snoRNA		0	0.346	0.555	0	0	0	0.157	0	0	0	0.699	0.337	0.183	0	0.189	0.512	0	0	0.434	0	0	0.169	0.167	0.913
SNORD115-48	100033822	small nucleolar RNA, C/D box 115-48	snoRNA		0	0	0	0	0	0	0	0	0	0	0	0	0	0	0	0	0	0	0	0	0	0	0	0
FOXD4L2	100036519	forkhead box D4-like 2	protein_coding		0	0	0	0	0	0	0	0	0	0	0	0	0	0	0	0	0	0	0	0	0	0	0	0
SNORD115-24	100036563	small nucleolar RNA, C/D box 115-24	snoRNA		0	0	0	0	0	0	0	0	0	0	0	0	0	0	0	0	0	0	0	0	0	0	0	0
SNORD115-27	100036564	small nucleolar RNA, C/D box 115-27	snoRNA		0	0	0	0	0	0	0	0	0	0	0	0	0	0	0	0	0	0	0	0	0	0	0	0
SNORD115-28	100036565	small nucleolar RNA, C/D box 115-28	snoRNA		0	0	0	0	0	0	0	0	0	0	0	0	0	0	0	0	0	0	0	0	0	0	0	0
SNORD115-45	100036566	small nucleolar RNA, C/D box 115-45	snoRNA		0	0	0	0	0	0	0	0	0	0	0	0	0	0	0	0	0	0	0	0	0	0	0	0
SNORD115-47	100036567	small nucleolar RNA, C/D box 115-47	snoRNA		0	0	0	0	0	0	0	0	0	0	0	0	0	0	0	0	0	0	0	0	0	0	0	0
DDTL	100037417	D-dopachrome tautomerase-like	protein_coding		12.4	14	11.4	11.3	10	13.6	13.9	15.2	13.7	12.4	11.3	12.4	13.6	12.7	12.7	12.3	12.2	13.1	13.6	12.9	13.8	14.4	14.7	11.7
TLX1NB	100038246	TLX1 neighbor	protein_coding		0	0	0	0	0	0	0	0.00715	0	0	0	0	0	0	0	0	0	0.0069	0	0	0	0	0.00755	0
NAALADL1	10004	N-acetylated alpha-linked acidic dipeptidase-like 1	protein_coding		0.212	0.0383	0.187	0.0461	0.103	0.0717	0.129	0.115	0.121	0.0528	0.0497	0.128	0.0693	0.0436	0.102	0.0971	0.0494	0.155	0.128	0.134	0.101	0.0642	0.0529	0.0578
CDKN2B-AS1	100048912	CDKN2B antisense RNA 1 (non-protein coding)	miscRNA		3.23	2.41	2.55	2.51	2.7	2.03	3.23	2.82	2.34	4.39	5.15	5.01	2.23	2.34	2.67	2.87	2.41	2.37	2.51	3.04	2.59	4.1	4.27	5.25
GUSBP9	100049076	glucuronidase, beta pseudogene 9	pseudo		0.564	0.204	0.0936	0.184	0.116	0.137	0.0264	0.134	0.119	0.313	0.118	0.427	0.185	0.199	0.255	0.316	0.117	0.258	0.0244	0.106	0.281	0.228	0.395	0.154
SIGLEC14	100049587	sialic acid binding Ig-like lectin 14	protein_coding		0	0	0	0	0	0.0195	0.0063	0	0.0284	0.0224	0.0421	0.00678	0	0	0	0	0	0.0184	0	0.0126	0	0.0068	0	0.0588
SKCG-1	100049615	sporadic kidney cancer gene 1	unknown		0	0	0	0	0	0	0	0	0	0	0	0	0	0	0	0	0	0	0	0	0	0	0	0
LOC100049716	100049716	uncharacterized LOC100049716	unknown		1.52	2.16	1.81	1.76	1.78	2.16	3.67	3.3	3.8	5.21	4.58	4.5	1.77	2.15	1.81	2.15	2.08	2.2	3.41	3.27	3.32	7.04	6.73	7.76
ACOT8	10005	acyl-CoA thioesterase 8	protein_coding		6.06	5.45	6.4	6.98	7.68	12.6	13.7	11.8	10.8	6.59	4.77	7.17	6.39	6.3	6.7	7.27	6.76	11.6	13	12.6	11	8.31	8.79	5.16
ABI1	10006	abl-interactor 1	protein_coding		21	19.7	20.1	21.7	20.8	17.7	12.9	14.1	14.1	27.6	29.5	26.5	20.6	20.5	20.3	20.4	20.4	17.2	12.5	13.2	13.3	17.6	16.8	17.4
GNPDA1	10007	glucosamine-6-phosphate deaminase 1	protein_coding		21.1	27.6	24.4	19	19.3	20.7	27.1	27.1	28.6	51.9	54.8	51.1	28.7	25.4	25.1	18.5	21.2	18.5	23.3	23.6	25.4	63.5	58.5	62.9
MIMT1	100073347	MER1 repeat containing imprinted transcript 1 (non-protein coding)	miscRNA		0	0	0	0	0	0	0	0	0	0	0	0	0.0121	0	0	0	0	0	0	0	0	0	0	0
KCNE3	10008	potassium voltage-gated channel, Isk-related family, member 3	protein_coding		0.0382	0.0191	0.0205	0.0202	0.0143	0.0135	0.0217	0.0263	0.047	0.0103	0.0483	0.0374	0.0202	0.00545	0.00524	0.00944	0.0288	0.0466	0.0281	0.0347	0.0559	0.0983	0.0694	0.207
ZBTB33	10009	zinc finger and BTB domain containing 33	protein_coding		17.3	14.4	16.3	18.3	18.3	11.5	13.6	15.5	17.1	18.3	21.4	19.2	14.6	17.3	17.5	16.6	15.5	11.9	15.6	17.1	16.3	17.8	17.3	19.9
SNHG8	100093630	small nucleolar RNA host gene 8 (non-protein coding)	miscRNA		41.4	41.4	39.9	136	128	127	85.9	117	99.1	261	257	289	38.7	43.7	47.8	148	127	122	93	91.8	97.1	222	215	207
LOC100093631	100093631	general transcription factor II, i, pseudogene	pseudo		0.266	0.251	0.2	0.139	0.127	0.0638	0.081	0.113	0.104	0.15	0.176	0.158	0.229	0.17	0.316	0.0923	0.158	0.0639	0.089	0.0462	0.0643	0.104	0.119	0.18
LOC100093698	100093698	unknown transcript	miscRNA		0	0.00653	0	0.0138	0	0	0.0118	0.00598	0	0.014	0	0.0255	0	0	0	0	0	0.0116	0	0	0	0	0	0
CDH3	1001	cadherin 3, type 1, P-cadherin (placental)	protein_coding		0.321	0.509	0.309	0.373	0.283	0.506	0.156	0.255	0.132	0.0995	0.0729	0.0637	0.428	0.521	0.455	0.414	0.586	0.568	0.213	0.131	0.184	0.0504	0.093	0.0581
TANK	10010	TRAF family member-associated NFKB activator	protein_coding		18.3	15.6	17.9	15.6	15.5	12.6	12.4	13.7	12.8	24.3	27.7	26	14.8	17.7	17.4	15.5	13.5	11.6	12.5	13.7	13.5	21	23.7	24.9
TTTY21B	100101115	testis-specific transcript, Y-linked 21B (non-protein coding)	miscRNA		0	0	0	0	0	0	0	0	0	0	0	0	0	0	0	0	0	0	0	0	0	0	0	0
TTTY1B	100101116	testis-specific transcript, Y-linked 1B (non-protein coding)	miscRNA		0	0	0	0	0	0	0	0	0	0	0	0	0	0	0	0	0	0	0	0	0	0	0	0
TTTY2B	100101117	testis-specific transcript, Y-linked 2B (non-protein coding)	miscRNA		0	0	0	0	0	0	0	0	0	0	0	0	0	0	0	0	0	0	0	0	0	0	0	0
TTTY8B	100101118	testis-specific transcript, Y-linked 8B (non-protein coding)	miscRNA		0	0	0	0	0	0	0	0	0	0	0	0	0	0	0	0	0	0	0	0	0	0	0	0
TTTY7B	100101120	testis-specific transcript, Y-linked 7B (non-protein coding)	miscRNA		0	0	0	0	0	0	0	0	0	0	0	0	0	0	0	0	0	0	0	0	0	0	0	0
TTTY23B	100101121	testis-specific transcript, Y-linked 23B (non-protein coding)	miscRNA		0	0	0	0	0	0	0	0	0	0	0	0	0	0	0	0	0	0	0	0	0	0	0	0
LOC100101266	100101266	hepatitis A virus cellular receptor 1 pseudogene 1	pseudo		0.04	0.105	0.0376	0.0493	0.116	0.143	0.106	0.129	0.105	0.213	0	0.0914	0.0866	0.0133	0.0768	0.116	0.047	0.0725	0.0882	0.0742	0.0563	0.126	0	0.0495
POM121C	100101267	POM121 transmembrane nucleoporin C	protein_coding		1.8	2.21	2.09	1.6	1.96	2.19	2.85	2.08	2.39	3.71	3.69	3.4	2.62	1.8	2.05	1.78	2.15	2.26	2.94	2.71	2.69	3.14	3.16	2.84
ZSCAN30	100101467	zinc finger and SCAN domain containing 30	protein_coding		1.06	0.987	0.954	1.51	1.49	1.46	2.6	2.24	1.99	3.1	3.34	3.55	0.967	1.12	1.3	1.28	1.64	1.38	2.33	2.46	2.44	4.96	4.05	5.56
PSIMCT-1	100101490	malignant T cell amplified sequence 1 pseudogene	pseudo		8.24	9.84	8.88	8.49	8.8	7.75	8.64	8.49	9.36	4.02	5.54	4.89	10.1	9.2	8.35	8.83	10.1	7.51	8.78	9.42	10.2	6.6	7.45	6.61
GAGE8	100101629	G antigen 8	protein_coding		0	0	0	0	0	0	0	0	0	0	0	0	0	0	0	0	0	0	0	0	0	0	0	0
ANKRD26P3	100101938	ankyrin repeat domain 26 pseudogene 3	pseudo		0	0	0	0	0	0	0	0	0	0.00845	0.012	0	0	0	0	0	0	0	0	0	0	0	0	0
SRA1	10011	steroid receptor RNA activator 1	protein_coding		16	19.5	16.8	22.8	22.8	31.9	26.4	27.4	24.4	17.9	17.2	17.3	18.9	16.2	14.2	21	26	28.6	25.9	25.1	24.5	24.1	25	22.3
SNORD119	100113378	small nucleolar RNA, C/D box 119	snoRNA		2.61	1.84	1.15	0.645	1.06	1.86	2.36	1.12	0.877	0.328	2.16	1.79	2.75	1.05	1.84	1.51	1.08	1.49	0.897	1.94	0.947	0.599	0.444	1.29
SNORD121A	100113379	small nucleolar RNA, C/D box 121A	snoRNA		0.92	2.1	1.04	1.53	2.25	0	0.732	0	0.925	1.21	0	0.945	1.71	1.1	2.3	0.159	0.81	1.14	0.541	0.877	1.55	0	0.468	1.19
SNORD125	100113380	small nucleolar RNA, C/D box 125	snoRNA		1.22	2.91	2.95	3.06	2.43	3.73	2.08	3.08	0.877	0.656	0	0	4.04	3.49	2.01	1.96	2.3	4.74	1.79	1.94	2.74	1.95	1.18	1.13
SNORD19B	100113381	small nucleolar RNA, C/D box 19B	snoRNA		33.3	35.5	33.6	34.1	37	33.9	30.5	25.5	26	34.2	42.3	31.1	35.9	28.8	33	32.9	31.2	30.7	28	35.5	34.9	43.4	39.4	62.8
SNORD105B	100113382	small nucleolar RNA, C/D box 105B	snoRNA		0.182	0	0	0	0	0	0	0	0	1.03	0.161	0	0	0.728	0	0	0	0.141	0	0	0	0.312	0.618	0.844
SNORD123	100113384	small nucleolar RNA, C/D box 123	snoRNA		0	0	0	0	0	0	0	0	0	0	0	0	0	0	0	0.165	0	0.295	0	0	0	0	0	2.65
SNORD121B	100113385	small nucleolar RNA, C/D box 121B	snoRNA		3.24	7.58	4.56	5.99	3.92	2.66	2.01	1.45	1.94	6.77	3.99	5.7	8.51	6.3	6.39	3.58	4.28	4.47	4.23	3.86	1.85	5.25	13.3	5.51
UCKL1-AS1	100113386	UCKL1 antisense RNA 1 (non-protein coding)	miscRNA		0.895	0.531	0.656	0.568	0.556	0.698	0.906	0.667	0.485	0.887	0.711	1.02	0.6	0.567	0.707	0.739	0.57	0.899	0.906	1.08	0.758	0.672	0.76	0.609
SNORD127	100113389	small nucleolar RNA, C/D box 127	snoRNA		1.99	1.02	1.71	1.38	0.145	0.682	0.923	0.933	0.357	2.03	1.03	1.7	0.922	1.16	1.43	1.29	0.876	1.16	0	0.395	0.6	0	0	0.769
SNORD124	100113390	small nucleolar RNA, C/D box 124	snoRNA		0.483	2.12	1.21	1.04	0.281	2.65	4.87	1.68	0.578	2.57	0.714	0.551	2.54	1.45	0.309	1.95	0.709	1.62	2.37	2.05	2.72	1.8	1.09	2.24
SNORD126	100113391	small nucleolar RNA, C/D box 126	snoRNA		0	0.148	0.476	0	0	0	0.404	0	0	0	0	0	0	0	0	0.293	0.149	0	0.124	0	0	0.436	0	0
SNORD11B	100113392	small nucleolar RNA, C/D box 11B	snoRNA		1.79	0.131	0.421	0.276	0.261	0	0.119	1.44	0.429	0.984	0.928	1.54	0.832	0.448	1	0.906	0.263	0.348	0	0.951	0	0.898	0.507	0.139
SNORD12B	100113393	small nucleolar RNA, C/D box 12B	snoRNA		14	19.1	10.1	9.92	10.6	7.62	10.9	7.45	11.6	22.8	24.2	27.4	14.9	5.52	8.58	10.1	8.31	10.3	10.3	11.5	10.8	18.4	13.5	21.7
SNORD111B	100113402	small nucleolar RNA, C/D box 111B	snoRNA		0	0	0.156	0.46	0.289	0.136	0	0	0	1.56	0.441	0.284	0	0	0	0	0	0.515	0	0	0	0	0.563	0
LINC00577	100113403	long intergenic non-protein coding RNA 577	miscRNA		0	0	0	0	0	0	0	0	0	0	0	0	0.027	0	0	0	0	0	0	0	0	0	0	0
C9orf146	100113404	long intergenic non-protein coding RNA 583	miscRNA		0	0	0	0	0	0	0	0	0	0	0	0.0373	0	0	0	0	0	0	0	0	0	0	0	0
TMEM170B	100113407	transmembrane protein 170B	protein_coding		0.781	0.731	0.927	0.766	0.735	0.524	0.736	0.834	0.939	1.28	1.49	1.35	0.726	0.807	0.846	0.633	0.557	0.421	0.781	0.783	0.871	1.41	1.16	1.18
FAM138E	100124412	family with sequence similarity 138, member E	miscRNA		0	0	0	0	0	0	0	0	0	0	0	0	0	0	0	0	0	0	0	0	0	0	0	0
SNORD58C	100124516	small nucleolar RNA, C/D box 58C	snoRNA		21.9	16	18.2	21.8	14.1	18.4	13.8	17.2	20	25.2	22.9	16.4	12.6	18.2	18.6	18.5	10.2	13.9	16.5	17.2	12.3	21.7	13.9	25.5
SCARNA27	100124533	small Cajal body-specific RNA 27	miscRNA		1.33	3.62	1.37	2.09	2.2	1.64	3.91	2.56	2.77	3.25	1.88	3.98	2.83	0.531	1.53	2.65	2.34	2.58	4	4.12	2.48	2.28	3.61	4.93
SNORA84	100124534	small nucleolar RNA, H/ACA box 84	snoRNA		1.76	1.22	0.945	1.75	1.65	3	2.5	3.24	3.16	1.07	0.223	1.83	1.63	1.64	2.3	0.654	1.66	2.93	1.94	1.1	1.9	3.78	0.641	0.233
SNORA36C	100124535	small nucleolar RNA, H/ACA box 36C (retrotransposed)	snoRNA		0	0	0	0	0	0	0	0	0	0.246	0	0	0	0	0	0	0	0	0	0	0	0.225	0.555	0
SNORA38B	100124536	small nucleolar RNA, H/ACA box 38B (retrotransposed)	snoRNA		1.14	1	0.953	0.352	0.221	0	1.51	0	0.729	0.477	0	0	0.235	0	0.365	0.439	0.894	0.492	0.652	0.202	0.0765	0.871	0.646	0
SNORA70B	100124537	small nucleolar RNA, H/ACA box 70B (retrotransposed)	snoRNA		0	0	0	0	0	0.103	0	0	0	0	0	0	0	0	0	0	0	0.194	0.0918	0	0	0	0	0
SNORA70C	100124538	small nucleolar RNA, H/ACA box 70C (retrotransposed)	snoRNA		0	0	0	0	0	0	0	0	0	0	0	0	0	0	0	0	0	0	0	0	0	0	0	0
SNORA11B	100124539	small nucleolar RNA, H/ACA box 11B (retrotransposed)	snoRNA		0	0	0	0	0	0	0	0	0	0	0	0	0	0	0	0	0	0	0	0	0	0	0	0
SNORA11C	100124540	small nucleolar RNA, H/ACA box 11C (retrotransposed)	snoRNA		0	0	0	0	0	0	0	0	0	0	0	0	0	0	0	0	0	0	0	0	0	0	0	0
SNORA11D	100124541	small nucleolar RNA, H/ACA box 11D	snoRNA		0	0	0	0	0	0	0	0	0	0	0	0	0	0	0	0	0	0	0	0	0	0	0	0
SNORA11E	100124542	small nucleolar RNA, H/ACA box 11E	snoRNA		0	0	0	0	0	0	0	0	0	0	0	0	0	0	0	0	0	0	0	0	0	0	0	0
LOC100124692	100124692	maltase-glucoamylase (alpha-glucosidase) pseudogene	pseudo		0	0	0	0	0	0	0	0	0	0.00445	0	0.0405	0	0	0	0	0.00417	0.0147	0	0	0	0	0.012	0
HOTAIR	100124700	HOX transcript antisense RNA (non-protein coding)	miscRNA		0.993	1.09	1.13	0.606	0.736	0.806	1.66	1.72	1.5	0.8	0.875	1.04	1.46	1.52	1.64	1.03	0.772	0.882	1.56	1.74	1.63	1.37	1.31	1.56
ZGLP1	100125288	zinc finger, GATA-like protein 1	protein_coding		0.296	0.193	0.381	0.422	0.42	0.779	1.06	0.748	0.765	0.716	0.375	0.63	0.416	0.287	0.26	0.586	0.499	1.06	0.982	0.887	0.729	0.857	0.789	0.416
LOC100125556	100125556	family with sequence similarity 86, member A pseudogene	pseudo		0.959	0.929	0.824	1.7	1.26	1.88	2.3	2.66	2.63	1.05	1.05	0.737	0.7	0.902	0.858	1.62	1.67	2.05	2.72	2.79	3.17	1.92	1.92	1.56
FMR1-AS1	100126270	FMR1 antisense RNA 1 (non-protein coding)	miscRNA		0.874	1.27	0.925	0.941	1.08	0.892	0.845	0.863	0.878	1.01	1.32	1.44	1.3	1.04	0.866	1.02	1.15	0.906	0.927	0.99	0.901	0.945	1.16	0.857
MIR298	100126296	microRNA 298	miscRNA		0	0.835	0	0	0	0.782	0.605	0	0	0.716	0	0.652	0.176	0	0	0	0.503	0.443	0	0	0	0	0	0.176
MIR300	100126297	microRNA 300	miscRNA		0	0	0	0	0	0	0	0	0	0	0	0	0	0	0	0	0	0	0	0	0	0	0	0
VTRNA2-1	100126299	vault RNA 2-1	miscRNA		8.2	3.23	2.67	1.39	1.02	1.24	0.533	0.404	0	5.83	4.3	6.31	1.55	2.34	1.77	2.32	0.885	1.17	0.738	0.532	0.303	3.31	8.24	7.45
MIR509-2	100126301	microRNA 509-2	miscRNA		0	0	0	0	0	0	0	0	0	0	0	0	0	0	0	0	0	0	0	0	0	0	0	0
MIR450B	100126302	microRNA 450b	miscRNA		0	0	0	0	0	0	0	0.69	0.154	0	0.381	0	0.398	0.644	2.06	0.186	0	0.333	0.315	0	0	1.11	0	0
MIR890	100126303	microRNA 890	miscRNA		0	0	0	0	0	0	0	0	0	0	0	0	0	0	0	0	0	0	0	0	0	0	0	0
MIR891B	100126304	microRNA 891b	miscRNA		0	0	0	0	0	0	0	0	0	0	0	0	0	0	0	0	0	0	0	0	0	0	0	0
MIR888	100126306	microRNA 888	miscRNA		0	0	0	0	0	0	0	0	0	0	0	0	0	0	0	0	0	0	0	0	0	0	0	0
MIR892B	100126307	microRNA 892b	miscRNA		0	0	0	0	0	0	0	0	0	0	0	0	0	0	0	0	0	0	0	0	0	0	0	0
MIR541	100126308	microRNA 541	miscRNA		0	0	0	0	0	0	0	0	0	0	0	0	0	0	0	0	0	0	0	0	0	0	0	0
MIR875	100126309	microRNA 875	miscRNA		0	0	0	0	0	0	0.351	0	0	0	0	0	0	0	0	0	0	0.342	0	0	0	0	0	0
MIR876	100126310	microRNA 876	miscRNA		0	0	0	0	0	0	0	0	0	0	0	0	0	0	0	0	0	0	0	0	0	0	0	0
MIR147B	100126311	microRNA 147b	miscRNA		4.39	9.55	6.29	5.81	4.93	4.47	1.66	3.2	2.4	4.33	4.45	3.4	7.18	5.44	4.62	10.3	6.08	6.17	3.23	3.83	3.66	1.8	5.15	3.69
MIR744	100126313	microRNA 744	miscRNA		0	0	0	0	0	0	0	0	0	0	0.151	0	0	0	0	0.296	0	0	0	0	0	0	0	0
MIR877	100126314	microRNA 877	miscRNA		4.67	6.49	7.49	5.4	3.06	8.17	6.5	5.63	6.29	5.86	2.76	4.33	7.58	6.03	4.86	5.73	5.32	5.44	6.01	6.96	7.05	7.02	3.63	0.903
MIR665	100126315	microRNA 665	miscRNA		0	0	0	0	0	0	0	0	0	0	0	0	0	0	0	0	0	0	0	0	0	0	0	0
MIR873	100126316	microRNA 873	miscRNA		0	0	0	0	0	0	0	0	0	0	0	0	0	0	0	0	0.192	0	0	0	0	0	0	0
MIR374B	100126317	microRNA 374b	miscRNA		2.79	1.02	0.218	1.29	2.03	2.87	6.1	1.68	0.167	2.19	2.89	2.99	0.431	0.697	0.223	2.01	3.48	4.87	1.88	4.44	2.52	12.6	3.75	9.7
MIR301B	100126318	microRNA 301b	miscRNA		0	0	0	0	0	0	0	0	0	0	0	0	0	0	0	0	0	0	0	0	0	0	0	0
MIR216B	100126319	microRNA 216b	miscRNA		0	0	0	0	0	0	0	0	0	0	0	0	0	0	0	0	0	0	0	0	0	0	0	0
MIR920	100126320	microRNA 920	miscRNA		0	0	0	0	0	0	0	0	0	0	0	0	0	0	0	0	0	0	0	0	0	0	0	0
MIR922	100126321	microRNA 922	miscRNA		6.82	11.8	7.37	8.79	8.83	13.9	8.88	11.8	10.8	23.5	11.9	17.5	11.5	8.88	7.54	10.2	18.2	14.3	9.42	10.7	12.8	13.5	14.2	10.7
MIR924	100126323	microRNA 924	miscRNA		0	0	0	0	0	0	0.251	0	0	0	0	0	0	0	0	0	0	0	0	0	0	0	0	0
MIR934	100126324	microRNA 934	miscRNA		0	0	0	0	0	0	0	0	0	0	0	0	0	0	0	0	0	0	0	0	0	0	0	0
MIR935	100126325	microRNA 935	miscRNA		0	0	0	0	0	0	0	0	0	0	0	0	0	0	0	0	0	0	0	0	0	0	0	0
MIR936	100126326	microRNA 936	miscRNA		0	0	0	0	0	0.421	0	0	0	0	0	0.146	0	0	0	0.296	0	0.133	0	0	0.103	0	0	0
MIR938	100126327	microRNA 938	miscRNA		0	0	0	0	0	0	0	0	0	0	0	0	0	0	0	0	0	0	0	0	0	0	0	0
MIR940	100126328	microRNA 940	miscRNA		0	0	0.167	0	0.155	0.586	0.142	0.43	0.384	0.168	0	0.153	0.165	0	0	0	0.157	1.11	0.524	0.991	0.537	0.153	0.302	0
MIR941-1	100126329	microRNA 941-1	miscRNA		0	0	0.134	0	0	0.118	0	0.115	0	0	0	0.123	0.133	0	0	0	0	0.333	0.105	0	0	0	0	0
MIR941-4	100126330	microRNA 941-4	miscRNA		0	0	0	0	0	0.235	0	0	0	0	0	0	0	0	0.137	0	0	0.111	0.21	0	0	0	0	0
MIR942	100126331	microRNA 942	miscRNA		1.17	0.513	0.731	0.18	1.36	0.961	0.31	0.626	0	0	0.518	0.5	1.26	0	0	0.674	0.343	1.21	0.572	1.86	0.352	1.84	0	0.903
MIR943	100126332	microRNA 943	miscRNA		1.96	0.625	3.01	2.96	1.86	4.1	4.39	4.44	1.15	0.168	0	0.305	0.661	2.14	4.45	2.47	0.471	8.29	4.45	2.83	2.36	0.306	0.453	0
MIR708	100126333	microRNA 708	miscRNA		0	0	0	0	0	0	0.151	0	0	0	0	0	0	0	0	0	0	0	0	0	0	0	0	0
MIR885	100126334	microRNA 885	miscRNA		0	0	0	0	0	0	0	0	0	0	0	0	0	0	0	0	0	0	0	0	0	0	0	0
MIR543	100126335	microRNA 543	miscRNA		0	0	0	0	0	0	0	0	0	0	0	0	0	0	0	0	0	0	0	0	0	0	0	0
MIR208B	100126336	microRNA 208b	miscRNA		0	0	0	0	0	0	0	0	0	0	0	0	0	0	0	0	0	0	0	0	0	0	0	0
MIR509-3	100126337	microRNA 509-3	miscRNA		0	0	0	0	0	0	0	0	0	0	0	0	0	0	0	0	0	0	0	0	0	0	0	0
MIR937	100126338	microRNA 937	miscRNA		7.2	5.13	13.7	9.18	14.1	25.1	26.5	16.9	14	6.04	5.87	6.83	10.5	9.92	11.4	14.7	10.6	28.9	34.9	24	17	7.85	14	3.61
MIR941-2	100126339	microRNA 941-2	miscRNA		0	0	0	0	0	0	0	0	0	0	0	0	0	0	0	0	0	0	0.105	0	0	0	0	0
MIR944	100126340	microRNA 944	miscRNA		0	0	0	0	0	0	0	0	0	0	0	0	0	0	0	0	0	0	0	0	0	0	0	0
MIR891A	100126341	microRNA 891a	miscRNA		0	0	0	0	0	0	0	0	0	0	0	0	0	0	0	0	0	0	0	0	0	0	0	0
MIR892A	100126342	microRNA 892a	miscRNA		0	0	0	0	0	0	0	0	0	0	0	0	0	0	0	0	0	0	0	0	0	0	0	0
MIR874	100126343	microRNA 874	miscRNA		0	0	0	0	0	0	0	0	0	0	0	0	0	0	0	0.558	0	0	0	0	0.259	0	0	0
MIR889	100126345	microRNA 889	miscRNA		0	0	0	0	0	0	0	0	0	0	0	0	0	0	0	0	0	0	0	0	0	0	0	0
MIR190B	100126346	microRNA 190b	miscRNA		0	0	0	0	0	0	0	0	0	0	0	0.181	0	0	0	0	0	0	0	0	0	0	0	0
MIR887	100126347	microRNA 887	miscRNA		0	0	0	0	0	0	0	0	0	0	0	0	0	0	0	0	0	0	0	0	0	0	0	0
MIR760	100126348	microRNA 760	miscRNA		0	0	0	0.194	0	0.172	0	0.673	0	0	0	0	0	0	1	0	0	0	0.308	0	0	0	0	0
MIR921	100126349	microRNA 921	miscRNA		0	0	0	0	0	0	0	0	0	0	0	0	0	0	0	0	0	0	0	0	0	0	0	0
MIR933	100126350	microRNA 933	miscRNA		0	0	0.204	0.804	0.19	0.536	0.865	0	0.312	0	0	0.372	0.202	0.217	0	0.753	0	0.506	0.16	1.21	0	0	0	0.202
MIR939	100126351	microRNA 939	miscRNA		13.7	12.9	15.5	15.1	11.4	39.8	29.4	23.3	17.7	4.42	5.97	11.9	12.1	10.4	11.8	16.1	14.2	39.6	34.2	24.8	23.5	3.86	10.4	3.98
MIR941-3	100126352	microRNA 941-3	miscRNA		0	0	0	0	0	0.118	0	0	0	0	0	0	0	0	0	0	0	0.222	0	0.114	0	0	0	0
MIR297	100126354	microRNA 297	miscRNA		0	0	0	0	0	0	0	0	0	0	0	0	0	0	0	0	0	0	0	0	0	0	0	0
MIR365A	100126355	microRNA 365a	miscRNA		0	0.169	0	0.356	0	0	0.612	0	0	0	0	0	0.535	0	0.739	1.33	0.509	0.149	0.141	1.22	1.63	0.826	0	0.178
MIR365B	100126356	microRNA 365b	miscRNA		0	0	0	0	0	0	0	0	0	0.284	0.134	0	0	0	0.145	0	0	0	0	0.12	0	0	0	0
LOC100126447	100126447	uncharacterized LOC100126447	unknown		0.0513	0.0225	0	0	0.134	0.0422	0	0	0.0184	0.169	0.0455	0.022	0.0238	0	0.0986	0.0222	0	0.0199	0	0	0	0	0.0218	0
LOC100126582	100126582	uncharacterized LOC100126582	unknown		0	0	0	0	0	0	0	0	0	0	0	0	0.00904	0	0	0.00844	0	0	0	0	0	0	0	0.00904
LINC00322	100126693	long intergenic non-protein coding RNA 322	unknown		0.642	0.602	0.349	0.299	0.22	0.499	0.328	0.274	0.305	0.387	0.33	0.334	0.456	0.177	0.395	0.203	0.238	0.529	0.348	0.451	0.264	0.274	0.353	0.234
SNAR-G1	100126780	small ILF3/NF90-associated RNA G1	snRNA		0	0.115	0.123	0	0	0	0	0	0	0	0	0	0.121	0.261	0	0.226	0	0	0	0	0	0	0	0
SNAR-F	100126781	small ILF3/NF90-associated RNA F	snRNA		0	0	0	0	0	0	0	0	0	0	0	0	0	0	0	0	0	0	0	0	0	0	0	0
LOC100126784	100126784	uncharacterized LOC100126784	miscRNA		1.1	1.04	1.02	1.03	1.22	1.18	1.07	0.969	0.865	0.863	0.644	0.688	1.01	1.02	1.02	1.13	1.09	1.54	0.943	1.07	0.898	0.568	0.562	0.512
EGOT	100126791	eosinophil granule ontogeny transcript (non-protein coding)	miscRNA		0.926	0.903	0.88	0.857	0.509	0.536	0.218	0.23	0.0821	1.39	1.93	1.25	0.975	0.823	0.45	0.604	0.715	0.568	0.218	0.282	0.29	0.766	0.446	0.361
GHRLOS	100126793	ghrelin opposite strand/antisense RNA (non-protein coding)	miscRNA		0.372	0.163	0.175	0.245	0.299	0.234	0.515	0.607	0.331	0.166	0.356	0.319	0.3	0.137	0.122	0.339	0.354	0.274	0.454	0.545	0.461	0.303	0.183	0.118
SNAR-A1	100126798	small ILF3/NF90-associated RNA A1	snRNA		0	0	0	0	0	0	0	0	0	0	0	0	0	0	0	0	0	0	0	0	0	0	0	0
SNAR-A2	100126799	small ILF3/NF90-associated RNA A2	snRNA		0	0	0	0	0	0	0	0	0	0	0	0	0	0	0	0	0	0	0	0	0	0	0	0
SNAR-A12	100126800	small ILF3/NF90-associated RNA A12	snRNA		0	0	0	0	0	0	0	0	0	0	0	0	0	0	0	0	0	0	0	0	0	0	0	0
KIAA1024L	100127206	KIAA1024-like	protein_coding		0	0	0	0	0	0	0	0	0	0	0	0	0	0	0	0	0	0	0	0	0	0	0	0
LOC100127885	100127885	uncharacterized LOC100127885	protein_coding		0	0	0	0	0	0	0	0	0	0	0	0	0	0	0	0	0	0	0	0	0	0	0	0
LOC100127888	100127888	uncharacterized LOC100127888	miscRNA		0.47	0.392	0.663	0.479	0.523	1.09	3.44	2.22	1.94	0.476	0.438	0.564	0.371	0.623	0.621	0.55	0.539	1.09	3.28	2.6	2.04	0.485	0.409	0.185
C10orf131	100127889	chromosome 10 open reading frame 131	protein_coding		0.128	0.112	0.147	0.171	0.236	0.222	0.204	0.217	0.204	0.201	0.0505	0.195	0.106	0.142	0.301	0.456	0.0878	0.0994	0.157	0.147	0.206	0.0978	0.0725	0.343
LOC100127891	100127891	uncharacterized LOC100127891	miscRNA		0.467	0.328	0.234	0.259	0.435	0.359	0.794	0.551	0.649	0.968	0.221	0.267	0.231	0.0935	0.449	0.108	0.247	0.266	0.252	0.991	0.433	0.856	0.212	1.07
LOC100127909	100127909	uncharacterized LOC100127909	unknown		0	0	0	0	0.00964	0	0.00879	0.0266	0	0.0104	0.049	0.0284	0.0102	0	0	0.0383	0	0	0.0244	0.0264	0.02	0	0.0656	0.0307
LOC100127910	100127910	uncharacterized LOC100127910	unknown		0	0	0	0	0	0.00613	0.0119	0	0	0	0.0462	0	0.00691	0	0	0	0	0	0	0	0	0.032	0	0.00691
LOC100127946	100127946	uncharacterized LOC100127946	protein_coding		0	0	0	0	0	0	0	0	0	0	0	0	0	0	0	0	0	0	0	0	0	0	0.0187	0
HECW1-IT1	100127950	HECW1 intronic transcript 1 (non-protein coding)	unknown		0	0	0	0.0421	0.0318	0.00749	0.0145	0	0	0.0343	0	0	0.0169	0	0	0.0158	0	0.00706	0	0.00724	0.0165	0.0313	0.108	0.127
LOC100127961	100127961	uncharacterized LOC100127961	protein_coding		0	0	0	0	0	0	0	0	0	0	0	0	0	0	0	0.0407	0	0	0	0	0.0142	0	0	0
LOC100127974	100127974	uncharacterized LOC100127974	unknown		18.3	25.8	18.6	18.6	17.8	20.4	17.9	17.3	18.2	20	19.9	18.7	28.4	18.4	18.5	18	25.7	21.7	20.3	18.7	19.8	21.4	21.3	22
LOC100127983	100127983	uncharacterized LOC100127983	protein_coding		56	46.3	52.7	39.8	38.1	22.9	16.8	24.1	23.6	23.9	21.2	20.8	39.1	55.2	53.9	42.8	28.7	24.1	19.1	20.9	22.5	19	18.3	21.2
LOC100128002	100128002	uncharacterized LOC100128002	unknown		0	0	0	0	0	0	0	0	0	0	0	0	0	0	0	0	0	0	0	0	0	0	0	0
LOC100128023	100128023	developmental pluripotency associated 2 pseudogene	pseudo		0	0	0	0	0	0	0	0	0	0	0	0	0	0	0	0.0253	0	0	0	0	0	0	0	0
WWTR1-AS1	100128025	WWTR1 antisense RNA 1 (non-protein coding)	miscRNA		0.0394	0.112	0.0462	0.109	0.0429	0.154	0.172	0.166	0.0212	0.0649	0.0786	0.0759	0.128	0.158	0.142	0.188	0.147	0.222	0.0724	0.11	0.0832	0.169	0.1	0.0913
LOC100128028	100128028	uncharacterized LOC100128028	unknown		0.0171	0.045	0	0.0316	0.0149	0.0633	0.034	0.0619	0.0246	0.0161	0.0152	0.0513	0.0238	0.0513	0.00821	0.00741	0.00754	0.0332	0.0503	0.0068	0.0413	0.022	0.0653	0.0476
LOC100128054	100128054	uncharacterized LOC100128054	miscRNA		1.63	1.68	1.16	1.53	1.35	1.25	1.39	1.41	1.33	0.94	1.23	1.07	1.97	1.19	1.16	1.33	1.58	1.59	1.65	1.24	1.41	1.47	1.39	1.62
SMARCA5-AS1	100128055	SMARCA5 antisense RNA 1 (non-protein coding)	unknown		2.89	3.5	3.46	2.16	2.32	2.65	1.71	1.82	1.83	2.93	2.39	1.93	2.73	3.65	2.42	2.88	3.32	3.74	3.61	3.04	2.49	2.05	1.5	2.19
LOC100128059	100128059	uncharacterized LOC100128059	unknown		0	0	0	0	0	0	0	0	0	0	0.00679	0.00656	0	0	0	0.0133	0.00675	0	0.00563	0	0.00924	0.0329	0	0
	100128064		protein_coding		0.442	0.445	0.399	0.272	0.186	0.269	0.234	0.171	0.282	0.293	0.131	0.406	0.592	0.262	0.361	0.269	0.389	0.432	0.421	0.364	0.365	0.239	0.194	0.41
LOC100128071	100128071	uncharacterized LOC100128071	protein_coding		0	0	0.112	0.0664	0.0835	0.0394	0.191	0.0963	0.12	0	0	0.0615	0.0666	0.0958	0.092	0.0622	0	0.204	0.141	0.133	0.101	0	0.061	0.111
LOC100128075	100128075	uncharacterized LOC100128075	unknown		0	0	0	0	0.17	0	0.031	0	0.056	0	0	0	0	0	0	0	0	0	0	0.0931	0	0	0	0
LOC100128076	100128076	protein tyrosine phosphatase pseudogene	pseudo		0	0.0146	0.0156	0.0308	0.00726	0	0.0265	0.0201	0	0.047	0.0221	0.0713	0	0	0	0.0072	0	0.00646	0	0.0397	0.0251	0.0357	0	0.0154
LOC100128077	100128077	uncharacterized LOC100128077	unknown		1.03	1.54	1.3	1.46	1.28	2.44	5.21	3.24	4.63	2.48	3.59	2.78	1.72	1.69	0.906	0.962	2.76	3.04	4.33	4.75	4.27	4.93	5.49	4.87
JAZF1-AS1	100128081	JAZF1 antisense RNA 1 (non-protein coding)	miscRNA		1.15	1.03	0.908	1.06	0.746	1.08	0.725	0.8	1.14	0.541	0.249	0.78	0.936	1.07	0.915	0.886	0.951	1.26	1.07	0.78	0.744	0.457	0.619	0.481
LOC100128098	100128098	uncharacterized LOC100128098	miscRNA		0	0.0264	0.0282	0	0	0.0494	0	0	0	0	0.0266	0	0	0	0	0.0781	0	0.0233	0.0221	0	0	0.0258	0	0
LOC100128105	100128105	uncharacterized LOC100128105	unknown		1.83	1.34	1.94	1.16	1.68	2.84	3.42	2.34	2.12	0.701	0.781	0.348	2.14	1.32	1.56	2.35	2.09	3.29	3.96	2.72	2	1.13	0.46	0.283
LOC100128108	100128108	uncharacterized LOC100128108	miscRNA		0	0	0	0.0243	0.0229	0.0216	0	0	0	0.123	0	0.0225	0.0973	0.0262	0	0.159	0	0	0.0193	0.0209	0.0475	0	0	0
HGC6.3	100128124	uncharacterized LOC100128124	protein_coding		0	0	0	0	0	0	0	0	0	0	0	0	0	0	0	0	0	0	0	0	0	0	0	0
LOC100128126	100128126	uncharacterized LOC100128126	miscRNA		0	0.0142	0.0152	0.00749	0.0212	0.0333	0.0258	0.00651	0.0291	0.0228	0.0215	0.0485	0	0.0162	0.0233	0.014	0.00713	0.00628	0.0238	0.0193	0.00977	0.104	0	0.015
LOC100128130	100128130	uncharacterized LOC100128130	unknown		2.01	1.75	1.7	1.11	1.29	1.25	1.69	1.47	1.63	0.532	0.726	0.807	1.81	1.65	1.06	1.21	1.49	1.26	1.38	1.36	1.67	1.62	1.08	1.31
LOC100128131	100128131	uncharacterized LOC100128131	miscRNA		0	0	0	0	0	0	0	0	0	0	0	0	0	0	0	0	0	0	0	0	0	0	0	0
LOC100128139	100128139	uncharacterized LOC100128139	miscRNA		0	0	0	0	0	0	0	0	0	0	0	0	0	0	0	0	0	0	0	0	0	0	0	0
	100128155		unknown		0.0524	0.0205	0.0766	0.0431	0.0152	0.0144	0.051	0.0328	0.00837	0.0329	0.0516	0.12	0.0432	0.0757	0.0391	0.0252	0.0308	0.0769	0.0471	0.0232	0.0246	0.085	0.0939	0.0054
LOC100128164	100128164	four and a half LIM domains 1 pseudogene	pseudo		0.0119	0.00838	0.0224	0.00442	0.0104	0.00393	0.0095	0.0134	0.00171	0.0337	0.0169	0.0266	0.00885	0.0191	0.0115	0.0062	0.021	0.00926	0.00702	0.00569	0	0.0102	0.0223	0.0376
LOC100128176	100128176	uncharacterized LOC100128176	miscRNA		0.201	0.212	0.174	0.0818	0.0911	0.165	0.473	0.413	0.456	0.416	0.492	0.681	0.134	0.0562	0.162	0.0765	0.156	0.131	0.49	0.422	0.315	0.656	0.614	0.373
LOC100128191	100128191	uncharacterized LOC100128191	miscRNA		3.68	2.82	3.98	3.38	3.52	3.65	2.11	2.08	1.97	0.394	0.69	0.553	2.72	3.98	3.62	3.84	2.86	3.8	2.9	2.46	2.23	0.591	0.548	0.732
LOC100128239	100128239	uncharacterized LOC100128239	miscRNA		0	0	0.00684	0	0	0	0.00579	0	0	0	0.0194	0.00624	0.00675	0	0	0	0	0	0	0	0	0	0	0
LOC100128242	100128242	uncharacterized LOC100128242	unknown		0.245	0.604	0.388	0.538	0.64	0.428	0.438	0.763	0.626	0.518	0.773	0.537	0.383	0.612	0.837	0.583	0.418	0.689	0.472	0.401	0.369	0.342	0.221	0.61
LOC100128252	100128252	uncharacterized LOC100128252	miscRNA		0	0	0	0	0	0	0	0	0	0	0	0	0	0	0	0	0	0	0	0	0	0	0	0
LOC100128253	100128253	uncharacterized LOC100128253	unknown		0	0	0	0	0	0	0	0	0	0	0.0242	0.0234	0	0	0	0	0	0	0	0	0.00823	0	0.0347	0.00633
LOC100128262	100128262	uncharacterized LOC100128262	unknown		0.00798	0.0351	0.0975	0.0665	0.0139	0.046	0.108	0.0385	0.0172	0.0376	0.0779	0.0137	0.037	0.00798	0.0383	0.0484	0.0211	0.0682	0.147	0.0698	0.0337	0.0411	0	0.0593
LOC100128264	100128264	uncharacterized LOC100128264	miscRNA		0	0	0	0	0	0	0	0	0	0	0	0	0	0	0	0	0	0	0	0	0	0	0	0
LOC100128276	100128276	uncharacterized LOC100128276	unknown		0	0	0	0	0	0.013	0	0	0	0	0	0	0	0	0	0	0	0	0	0	0	0	0	0
	100128278		unknown		0	0	0	0.019	0	0	0	0	0	0	0	0	0	0	0	0	0	0	0	0	0	0.053	0	0
DNM1P35	100128285	DNM1 pseudogene 35	pseudo		0.0138	0.0403	0.0151	0.0191	0.01	0.0151	0.0456	0.0406	0.0494	0.0367	0.0325	0.0491	0.051	0.0321	0.00881	0.0397	0.0141	0.0249	0.032	0.0365	0.047	0.0118	0.0214	0.0106
LOC100128288	100128288	uncharacterized LOC100128288	miscRNA		0.33	0.228	0.273	0.4	0.254	0.259	0.444	0.329	0.299	0.629	0.899	0.626	0.211	0.212	0.257	0.395	0.173	0.293	0.312	0.256	0.299	0.743	0.587	0.992
LOC100128292	100128292	uncharacterized LOC100128292	miscRNA		0.111	0.137	0.0939	0.216	0.131	0.169	0.168	0.183	0.112	0.157	0.0739	0.128	0.113	0.128	0.107	0.231	0.108	0.0776	0.0857	0.155	0.151	0.281	0.108	0.16
	100128300		unknown		0	0	0.00912	0.00449	0	0	0	0	0	0.064	0.0474	0.0873	0	0	0	0.00841	0	0	0.00357	0	0	0	0	0.0045
LOC100128304	100128304	uncharacterized LOC100128304	protein_coding		0	0	0	0	0	0	0	0	0	0	0	0	0	0	0	0	0	0	0	0	0	0	0	0
LOC100128310	100128310	uncharacterized LOC100128310	unknown		0	0	0	0	0	0	0	0	0	0.00788	0.0223	0	0	0	0	0	0	0	0	0	0	0.00719	0	0
LOC100128326	100128326	putative uncharacterized protein FLJ44672-like	protein_coding		0	0	0	0	0	0	0.0112	0	0.0101	0	0	0	0	0	0	0.0365	0	0	0.0103	0.0112	0	0	0.0119	0.013
BET3L	100128327	BET3 like (S. cerevisiae)	protein_coding		0.165	0	0	0	0	0	0	0	0	0	0	0	0.0139	0	0.0289	0	0	0	0	0	0.0454	0	0	0
LOC100128338	100128338	uncharacterized LOC100128338	miscRNA		1.42	1.33	1.17	1.12	1.09	1.41	2	2.02	1.77	0.967	1.09	0.759	1.37	1.09	1.44	1.22	1.29	1.59	2.22	2.11	2.4	1.48	2.43	1.8
LOC100128340	100128340	uncharacterized LOC100128340	unknown		0	0	0.107	0	0.0166	0.0157	0.0606	0.0459	0	0.0896	0.0844	0.0489	0	0	0	0	0.0168	0.0443	0.042	0.0454	0	0.18	0.0323	0.0353
	100128342		unknown		0	0	0.0648	0.00911	0.043	0	0.0706	0.0317	0.0212	0.00927	0	0	0	0	0.0189	0.0341	0.00868	0.0459	0	0.0235	0.0297	0.0677	0.0836	0
LOC100128343	100128343	uncharacterized LOC100128343	unknown		0.0425	0.0373	0.0319	0.0393	0.0593	0.0489	0.0676	0.0137	0.0366	0.048	0.0151	0.0291	0.0236	0.017	0.0245	0.0368	0.0449	0.0462	0.0562	0.0608	0.0615	0.0073	0.0649	0.0394
LOC100128356	100128356	protein transactivated by hepatitis B virus E antigen	unknown		0	0	0	0	0	0	0	0	0	0	0	0	0	0	0	0	0	0	0	0	0	0	0	0
LOC100128361	100128361	uncharacterized LOC100128361	miscRNA		0.916	1.14	1.08	1.48	1.46	2.24	2.37	1.85	2	0.558	0.699	0.508	1.36	1.02	1.12	1.27	1.76	2.29	2.44	2.15	1.85	0.96	1.07	0.875
LOC100128364	100128364	uncharacterized LOC100128364	unknown		0.00758	0.0266	0	0	0	0	0	0	0.00544	0	0.0202	0	0.00703	0.00758	0	0.0131	0	0.00588	0	0.0301	0	0	0.0257	0
LOC100128366	100128366	uncharacterized LOC100128366	pseudo		0	0	0	0	0	0.0215	0.0208	0	0	0.0983	0	0.0224	0.0484	0	0.0501	0	0	0	0	0.0623	0	0.0673	0	0.121
LOC100128371	100128371	uncharacterized LOC100128371	unknown		0	0	0.0316	0	0.0293	0	0	0.054	0.0241	0.0633	0.238	0.0864	0.0623	0	0	0.0291	0	0.0522	0.0494	0.0267	0.0203	0	0.057	0.0624
LOC100128374	100128374	uncharacterized LOC100128374	unknown		0.00564	0.0099	0	0.00522	0	0.00464	0.018	0.00454	0	0	0.005	0.0145	0.00523	0.00564	0.00542	0	0	0.00876	0.00415	0.00449	0.017	0	0	0
C3orf74	100128378	chromosome 3 open reading frame 74	miscRNA		0	0	0	0	0	0.0182	0.00882	0	0	0.0261	0.0147	0.0095	0.00514	0	0	0	0	0	0.00407	0.00441	0.00335	0.0286	0.0141	0
LINC00256B	100128385	long intergenic non-protein coding RNA 256B	miscRNA		0	0.00759	0.019	0.00533	0.00503	0.00474	0.00688	0.0116	0.0124	0.00271	0.0179	0.00247	0.00535	0	0.0111	0.0025	0.00508	0.00448	0.0106	0.00458	0.00696	0.00248	0.00489	0.00267
LOC100128398	100128398	uncharacterized LOC100128398	miscRNA		0	0.00775	0	0	0.0616	0	0.014	0	0	0	0	0.00756	0	0	0	0.00764	0	0	0.00649	0.021	0.0213	0.0758	0	0.0573
AZFP	100128406	AML-associated zinc finger protein	unknown		0	0	0	0	0	0	0	0	0	0	0.134	0.0129	0	0.242	0	0	0	0	0	0.012	0	0	0	0
LOC100128416	100128416	RAB28, member RAS oncogene family pseudogene	pseudo		0.271	0.601	0.703	1	1.04	0.642	0.76	1.22	1.02	1.36	1.99	2.01	0.576	0.669	0.811	0.772	0.884	0.927	1.01	0.924	0.874	0.506	0.824	0.709
LOC100128420	100128420	uncharacterized LOC100128420	miscRNA		0	0	0	0	0	0	0	0	0	0	0	0	0	0	0	0	0	0	0	0	0	0	0	0
LOC100128482	100128482	uncharacterized LOC100128482	unknown		0.0157	0	0.0588	0.029	0.0137	0.0193	0.081	0.0126	0.0169	0.0369	0.0903	0	0.0145	0	0.0226	0.0271	0.0483	0.0608	0.0403	0.0249	0	0.0404	0.0731	0.0363
C20orf78	100128496	chromosome 20 open reading frame 78	protein_coding		0	0	0	0	0	0	0	0	0	0	0	0	0	0	0	0	0	0	0	0	0	0	0	0
LOC100128505	100128505	uncharacterized LOC100128505	miscRNA		0	0	0	0.00882	0.0249	0.0157	0	0	0	0	0	0.0163	0	0	0	0.00825	0.0084	0	0.021	0	0.023	0.0491	0.0324	0.0707
LOC100128508	100128508	PP12100	unknown		0.0257	0	0	0.0159	0.0149	0	0.0136	0	0	0	0	0	0	0.00857	0.0576	0.0223	0.00755	0.0133	0.0126	0.0136	0	0.0221	0	0.0159
LOC100128511	100128511	uncharacterized LOC100128511	miscRNA		0	0	0	0	0	0	0	0	0	0	0	0.204	0	0	0	0	0	0	0.0195	0	0	0	0	0
LOC100128531	100128531	uncharacterized LOC100128531	miscRNA		0.086	0.227	0.323	0.286	0.225	0.425	0.0684	0.0968	0.0741	0	0.0458	0	0.239	0.189	0.297	0.253	0.333	0.334	0.0885	0.109	0.208	0.118	0.0584	0
LOC100128542	100128542	blocked early in transport 1 homolog (S. cerevisiae) pseudogene	pseudo		0.482	0.121	0.097	0.287	0.21	0	0.0274	0	0.0742	0.259	0.153	0.177	0.0958	0	0.132	0.298	0.212	0	0.0506	0	0	0.207	0.0877	0.415
CTAGE4	100128553	CTAGE family, member 4	protein_coding		0	0	0	0	0.00556	0.0105	0	0.0102	0.00916	0.018	0.017	0.00546	0.0118	0	0	0	0.00562	0.00495	0	0	0	0.0109	0.00541	0.00591
LOC100128554	100128554	uncharacterized LOC100128554	miscRNA		0	0	0	0	0	0	0	0	0.00457	0	0	0	0	0	0.055	0.0221	0.0112	0.0148	0	0	0	0	0	0
LOC100128563	100128563	uncharacterized LOC100128563	unknown		0	0.00903	0	0	0.0448	0.00846	0.0245	0	0	0.0193	0.0365	0	0	0.0103	0	0	0	0.0319	0.0151	0.0327	0	0.0265	0.0698	0
LOC100128568	100128568	uncharacterized LOC100128568	miscRNA		0.34	0.184	0.197	0.0969	0.206	0.259	0.292	0.274	0.207	0.493	0.256	0.337	0.413	0.314	0.377	0.136	0.323	0.427	0.347	0.417	0.269	0.202	0.422	0.996
C19orf71	100128569	chromosome 19 open reading frame 71	protein_coding		4.84	3.46	5.25	4.43	6.48	12.8	14.8	7.38	5.57	2.51	2.26	2.59	3.98	4.84	5.1	5.44	3.69	13.7	13.8	10	8.19	3.51	3.01	1.34
LOC100128573	100128573	uncharacterized LOC100128573	miscRNA		0	0.028	0	0	0	0.0262	0.0254	0.0769	0	0.24	0.0283	0.191	0.0296	0	0.0306	0.0276	0	0	0.0703	0	0.173	0	0	0.0591
ARMCX3-AS1	100128574	ARMCX3 antisense RNA 1 (non-protein coding)	unknown		4.81	6.66	5.11	11.5	10.4	16.5	11.1	9.63	9.87	33	35.4	30.1	8.48	5.85	5.73	11.6	17.1	16	12.5	10.6	11.8	43.5	38.1	33.3
LOC100128590	100128590	uncharacterized LOC100128590	miscRNA		0	0	0	0	0.0291	0	0.0532	0	0	0	0	0	0	0	0	0	0.0147	0	0	0	0	0	0	0
LOC100128593	100128593	uncharacterized LOC100128593	miscRNA		0	0.0109	0	0	0.0054	0	0	0	0	0	0.0165	0	0	0	0	0	0	0	0	0.00493	0	0.00532	0	0
LOC100128640	100128640	uncharacterized LOC100128640	miscRNA		0.0399	0.0876	0.0687	0.0738	0.11	0.109	0.243	0.257	0.334	0.163	0.153	0.262	0.0555	0.0532	0.0958	0.0633	0.0879	0.134	0.332	0.254	0.337	0.24	0.147	0.154
LOC100128644	100128644	LMNE6487	unknown		0	0	0.155	0	0.048	0.0679	0.0657	0.0664	0	0	0	0.0236	0.0511	0.0275	0	0.0238	0	0.107	0	0.0876	0	0	0.0467	0
LOC100128653	100128653	uncharacterized LOC100128653	unknown		0.655	0.969	0.751	0.689	0.74	0.976	0.477	0.299	0.411	0.792	0.887	0.898	1.02	0.71	0.762	0.794	0.887	1.09	0.583	0.477	0.537	0.545	0.304	0.473
LOC100128657	100128657	coiled-coil-helix-coiled-coil-helix domain containing 4 pseudogene	pseudo		0	0	0.0264	0	0	0	0	0	0	0.0264	0	0	0	0	0	0	0	0	0	0	0	0.0241	0	0
LOC100128675	100128675	uncharacterized LOC100128675	miscRNA		0.00362	0.00637	0.0034	0.00671	0	0.0119	0.00577	0	0	0.00341	0.0129	0.0124	0	0	0	0	0.00639	0.00281	0	0.0202	0.0131	0	0	0.0303
LOC100128682	100128682	uncharacterized LOC100128682	miscRNA		0	0	0	0	0	0	0	0	0	0.00951	0	0.00866	0	0	0	0	0	0.00392	0	0	0	0	0.00429	0
LOC100128714	100128714	uncharacterized LOC100128714	miscRNA		0	0	0	0	0	0	0	0	0	0	0	0	0	0	0	0.00737	0	0	0	0	0	0	0	0
	100128726		miscRNA		0.00889	0.013	0.0362	0.0493	0.0259	0.0414	0.0472	0.031	0.0128	0.0418	0.0447	0.0305	0.0192	0	0.0171	0.018	0.0131	0.0184	0.0196	0.0236	0.0286	0.117	0.0101	0.0825
OST4	100128731	oligosaccharyltransferase 4 homolog (S. cerevisiae)	protein_coding		156	123	152	143	141	148	145	165	144	131	116	129	130	153	150	148	119	141	150	149	142	144	137	142
LOC100128737	100128737	uncharacterized LOC100128737	miscRNA		1.52	1.59	2.18	1.31	1.58	1.52	1.67	1.55	1.53	2.02	2.07	1.76	1.32	1.47	1.54	1.67	1.33	1.51	1.45	1.33	1.37	1.88	1.33	0.925
LOC100128750	100128750	uncharacterized LOC100128750	miscRNA		1.25	2.07	1.75	1.43	1.3	1.77	1.2	1.67	1.73	1.99	1.76	2.03	2.31	1.68	1.82	1.07	1.82	1.89	1.58	1.36	1.77	1.96	3.52	2.03
LOC100128751	100128751	INM04	unknown		0	0	0	0	0	0	0	0	0	0	0	0	0	0	0	0	0	0	0	0	0	0	0	0
LOC100128770	100128770	uncharacterized LOC100128770	miscRNA		0	0.0048	0.0257	0.00506	0.0191	0	0.0261	0.0044	0.00393	0.0257	0.0242	0.0187	0.0152	0.00547	0.0105	0.0237	0.0193	0.0297	0.0121	0.0217	0.0099	0.0047	0.0464	0.0304
LINC00476	100128782	long intergenic non-protein coding RNA 476	miscRNA		0.449	0.385	0.44	0.491	0.606	0.495	0.684	0.904	0.67	0.857	0.887	0.861	0.327	0.533	0.475	0.631	0.466	0.608	0.834	0.784	0.718	1.06	1.14	1.26
LOC100128787	100128787	uncharacterized LOC100128787	miscRNA		0	0	0	0	0	0	0	0	0	0	0.018	0	0	0	0	0	0	0	0	0	0	0	0	0
LOC100128788	100128788	uncharacterized LOC100128788	miscRNA		0.0712	0.0893	0.0956	0.0941	0.0799	0.159	0.146	0.115	0.146	0.373	0.189	0.314	0.132	0.0407	0.0782	0.0529	0.0807	0.245	0.232	0.316	0.246	0.271	0.155	0.255
LOC100128811	100128811	uncharacterized LOC100128811	miscRNA		0	0	0	0	0	0	0	0	0	0	0	0	0	0	0	0	0	0	0	0	0	0	0	0
LOC100128816	100128816	ACAH3104	unknown		0	0	0	0	0	0	0	0	0	0	0	0.0254	0	0	0	0	0	0	0	0	0	0	0	0
LOC100128818	100128818	LPEQ6126	unknown		0.0121	0.032	0.0114	0.0112	0.0106	0.00999	0.029	0.00977	0.0174	0.0229	0.0215	0.0416	0.0113	0	0.0117	0	0.0321	0.0566	0.0268	0.0193	0.0513	0	0	0.0225
LOC100128822	100128822	uncharacterized LOC100128822	miscRNA		0.377	0.331	0.508	0.773	0.719	0.523	0.618	0.776	0.82	1.63	1.8	1.72	0.426	0.659	0.689	0.775	0.56	0.439	0.701	0.59	0.646	0.515	0.779	0.83
LOC100128840	100128840	uncharacterized LOC100128840	unknown		0.107	0.163	0.128	0.126	0.255	0.425	0.217	0.314	0.196	0.00917	0.207	0.0835	0.136	0.156	0.0468	0.169	0.241	0.174	0.136	0.171	0.176	0.167	0	0.136
LOC100128857	100128857	beta-1,3-N-acetylgalactosaminyltransferase 1 (globoside blood group) pseudogene	pseudo		0	0.0203	0	0	0.0605	0.0761	0.0368	0.00929	0.0332	0	0.0205	0.0495	0	0	0	0.0501	0.0509	0.0179	0.0425	0.0184	0	0.0397	0.0785	0
LOC100128881	100128881	uncharacterized LOC100128881	miscRNA		2.18	2.26	2.06	3.44	2.86	6.29	5.8	4.72	4.4	1.42	0.991	1.17	2.75	2.69	2.18	2.92	2.94	5.8	6.55	5.1	4.71	1.21	1.1	0.7
FAM66B	100128890	family with sequence similarity 66, member B	miscRNA		0	0	0	0	0	0	0	0	0	0	0	0	0	0	0	0	0	0	0	0	0	0	0	0
LOC100128893	100128893	uncharacterized LOC100128893	miscRNA		0.515	0.386	0.466	0.485	0.539	0.501	0.827	0.632	0.693	0.344	0.481	0.505	0.382	0.346	0.243	0.284	0.313	0.305	0.681	0.878	0.723	0.305	0.62	0.313
LOC100128905	100128905	uncharacterized LOC100128905	protein_coding		0	0	0.00837	0.0165	0	0	0	0	0	0	0	0	0	0	0	0	0	0	0	0	0	0	0	0
LOC100128908	100128908	uncharacterized LOC100128908	unknown		0	0.0178	0	0	0	0	0.0108	0.00544	0	0.0764	0.006	0.0464	0.00627	0	0	0.0117	0.0119	0	0.00497	0.0215	0.0245	0.0174	0.0402	0
LOC100128909	100128909	uncharacterized LOC100128909	miscRNA		0.0247	0	0	0.0229	0	0	0	0	0	0	0.0219	0	0	0	0	0.0214	0	0.0192	0.0182	0	0.134	0.149	0	0
ZBTB42	100128927	zinc finger and BTB domain containing 42	protein_coding		0.262	0.21	0.229	0.132	0.0883	0.129	0.355	0.244	0.327	0.108	0.135	0.201	0.273	0.166	0.243	0.0996	0.105	0.207	0.345	0.399	0.344	0.186	0.105	0.124
LOC100128946	100128946	uncharacterized LOC100128946	miscRNA		0	0	0	0	0	0	0	0	0	0.00392	0	0	0	0	0	0	0	0	0	0	0	0	0	0.00387
MAPT-AS1	100128977	MAPT antisense RNA 1 (non-protein coding)	miscRNA		0	0	0	0	0	0	0	0	0	0	0	0	0	0	0	0	0	0	0	0	0	0	0	0
LOC100128979	100128979	uncharacterized LOC100128979	unknown		3.4	3.29	2.25	3.66	3.45	3.1	0.639	0.472	0.398	1	0.699	0.981	3.42	2.66	3.55	4.74	4.63	4.39	0.604	0.881	0.495	0.318	0.47	0.731
LOC100128988	100128988	uncharacterized LOC100128988	unknown		0	0	0	0	0	0	0.0401	0.0135	0.0121	0.0632	0.268	0.101	0	0	0	0	0.0148	0	0	0	0	0.0577	0.0712	0.202
LOC100128993	100128993	uncharacterized LOC100128993	miscRNA		0	0	0	0.0306	0	0	0	0.0133	0	0	0	0	0	0	0	0	0	0.0128	0	0	0	0	0	0
LOC100128997	100128997	uncharacterized LOC100128997	miscRNA		0.86	0.78	0.821	0.783	0.695	1.32	1.02	0.675	0.481	0.544	0.456	0.483	0.928	0.825	0.745	0.812	0.777	1.66	1.13	0.695	0.621	0.369	0.401	0.249
C20orf181	100128998	chromosome 20 open reading frame 181	unknown		0	0	0	0	0	0	0	0	0	0	0	0	0	0	0	0	0	0	0	0	0	0	0	0
LOC100129027	100129027	uncharacterized LOC100129027	miscRNA		0	0	0	0	0	0	0	0	0	0	0	0	0	0	0	0	0	0	0	0	0	0	0	0
LOC100129033	100129033	QIQN5815	unknown		0.309	0.207	0.358	0.269	0.111	0.179	0.882	0.731	0.861	0.941	0.967	0.514	0.421	0.236	0.471	0.189	0.352	0.31	0.815	0.708	1.06	1.84	1.76	2.31
LOC100129034	100129034	uncharacterized LOC100129034	miscRNA		22	28.2	23.2	20.2	20.5	29.1	22.7	23.1	22.8	15.4	14.1	14.9	29.8	23.3	21.5	20.8	27.5	27.6	21.5	20.5	22	15.1	16.6	12.4
LOC100129046	100129046	uncharacterized LOC100129046	miscRNA		2.9	3.41	2.61	2.28	2.23	3.78	1.04	0.879	0.985	1.39	1.45	1.51	3.26	3.17	2.41	2.57	3.51	4.38	1.36	1.19	1.19	1.21	1.09	0.944
LOC100129055	100129055	cyclin Y-like pseudogene	pseudo		0	0	0	0	0	0	0	0.00485	0.00433	0.0227	0	0.0155	0	0	0	0	0	0	0	0	0	0	0	0
LOC100129060	100129060	uncharacterized LOC100129060	unknown		4.65	4.92	4.33	4.85	5.23	7.95	7.13	5.75	5.23	6.54	5.2	6.36	5.34	4.5	3.75	4.61	6.21	7.6	6.23	5.89	5.68	5.85	5.38	4.56
UNQ6494	100129066	uncharacterized LOC100129066	miscRNA		0	0	0	0	0	0	0	0	0	0	0	0	0	0	0	0	0	0	0	0	0	0	0	0
KTN1-AS1	100129075	KTN1 antisense RNA 1 (non-protein coding)	miscRNA		1.04	1.01	1.15	1.14	1.36	1.17	1.66	1.71	1.77	1.21	1	0.777	1.08	1.45	0.946	1.36	1.18	1.17	1.29	1.51	1.05	1.17	0.996	0.976
LOC100129083	100129083	uncharacterized LOC100129083	protein_coding		0.023	0	0	0	0.02	0	0.0731	0	0	0	0.0204	0	0	0	0	0	0	0.0178	0.0169	0	0.0139	0.0197	0	0.0213
BUTR1	100129094	butyrophilin-like 10	protein_coding		0	0.0592	0	0	0	0	0.0716	0.181	0.21	0.487	0.658	0.289	0.125	0	0	0	0.0198	0.0699	0.149	0.0179	0.217	0.29	0.0191	0.0417
LOC100129098	100129098	uncharacterized LOC100129098	protein_coding		0.0268	0.0177	0	0.00621	0	0.00552	0.016	0.0216	0.0337	0.0568	0.184	0.126	0.00622	0	0.00644	0	0.0118	0.0104	0.0148	0.016	0	0	0.0171	0.056
LOC100129104	100129104	uncharacterized LOC100129104	unknown		1.37	1.72	1.64	1.27	1.35	1.77	1.82	1.57	1.44	1.92	2.08	2.07	1.27	2.15	1.69	1.54	1.74	2.39	1.29	1.22	1.19	1.38	1.52	1.11
LOC100129119	100129119	uncharacterized LOC100129119	miscRNA		0.132	0.0871	0.311	0.214	0.0577	0.0816	0.263	0.133	0	0.0623	0.205	0.283	0.215	0.132	0.127	0.201	0.204	0.282	0.122	0.263	0.16	0.312	0.618	0.215
KHDC1L	100129128	KH homology domain containing 1-like	protein_coding		0.0791	0.0463	0.0495	0.0488	0	0.0217	0.021	0.106	0	0.62	0.0935	0.497	0	0	0.0506	0.251	0	0.0409	0.0775	0.021	0.0636	0.0905	0.0671	0
LOC100129129	100129129	uncharacterized LOC100129129	unknown		0	0	0	0	0	0	0	0	0	0	0	0	0	0	0	0	0	0	0	0	0	0	0	0
LOC100129138	100129138	THAP domain containing, apoptosis associated protein 3 pseudogene	pseudo		0.041	0.036	0.0514	0.101	0.131	0.0225	0.0653	0.066	0.0491	0.206	0.0849	0.105	0.0634	0.137	0	0.154	0.0241	0.0531	0.0201	0.0761	0.132	0.0705	0.0348	0.0761
LOC100129148	100129148	uncharacterized LOC100129148	miscRNA		51.1	52.5	58.3	64	66	86.9	67.3	56.5	54.2	52.2	52.4	54.7	61.4	50.2	50.5	65.5	78.7	89.6	68.5	61.8	55.4	52.7	53.8	56.8
LOC100129175	100129175	uncharacterized LOC100129175	miscRNA		0	0.0147	0	0	0	0	0	0	0	0.0158	0	0	0	0	0	0	0	0	0	0	0	0	0	0
LOC100129195	100129195	uncharacterized LOC100129195	miscRNA		1.43	1.11	0.768	0.796	0.912	0.852	1.99	1.8	1.96	1.36	1.61	1.73	0.859	1.23	1.36	0.679	0.768	0.702	1.83	1.79	1.64	2.15	2.55	1.84
LOC100129196	100129196	uncharacterized LOC100129196	miscRNA		0.22	0.136	0.0843	0.287	0.363	0.497	0.494	0.414	0.328	0.914	0.804	0.944	0.121	0.0735	0.11	0.339	0.158	0.349	0.45	0.649	0.443	1.17	0.769	0.545
LOC100129203	100129203	uncharacterized LOC100129203	miscRNA		0.397	0.316	0.117	0.0804	0.141	0.266	0.336	0.21	0.401	0.222	0.319	0.277	0.15	0.137	0.382	0.151	0.0547	0.0964	0.21	0.0987	0.195	0.16	0.158	0.276
LOC100129213	100129213	uncharacterized LOC100129213	miscRNA		0	0	0	0	0	0.014	0	0	0	0	0	0.0656	0	0	0	0	0	0	0	0	0	0	0	0
LOC100129215	100129215	uncharacterized LOC100129215	unknown		0.0705	0.0563	0.138	0.148	0.157	0.221	0.184	0.139	0.0414	0.0603	0.148	0.137	0.0416	0.0641	0.105	0.128	0.107	0.179	0.155	0.133	0.058	0.149	0.158	0.0476
LOC100129216	100129216	beta-defensin 131-like	protein_coding		0.314	1.24	0.738	2.11	1.92	0.97	1.69	1.2	1.41	2.44	0.976	1.75	0.729	0.707	1.81	1.7	1.87	1.46	2.54	2.19	2.56	2.09	3.73	4.45
LOC100129223	100129223	uncharacterized LOC100129223	unknown		0	0	0	0	0	0	0	0	0	0	0	0	0	0	0	0	0	0	0	0	0	0	0	0
LOC100129233	100129233	uncharacterized LOC100129233	unknown		0.00897	0.00787	0.0337	0	0.0313	0.0148	0.05	0.00721	0	0.00844	0.0875	0.0154	0	0	0.0689	0.0311	0.0079	0.00696	0	0.0143	0	0.116	0.0381	0.141
CXorf51A	100129239	chromosome X open reading frame 51A	protein_coding		0	0	0	0	0	0	0	0	0	0	0	0	0	0	0	0	0	0	0	0	0	0	0	0
LOC100129250	100129250	uncharacterized LOC100129250	miscRNA		2.48	2.33	2.44	2.79	3.04	2.33	2.73	4.03	2.49	4.66	4.48	4.46	2.18	2.89	2.94	2.28	1.96	2.47	2.9	2.69	3.21	3.66	3.13	3.64
LOC100129268	100129268	uncharacterized LOC100129268	miscRNA		1.46	1.78	1.19	1.46	1.53	2.69	4.85	2.83	3.96	2.16	1.95	1.53	1.49	1.32	1.54	1.24	2.52	3.24	4.98	4.66	4.79	4.4	4.91	4.03
LOC100129269	100129269	uncharacterized LOC100129269	miscRNA		0.0651	0.143	0.306	0.131	0.133	0.0625	0.164	0.096	0.0624	0.123	0.106	0.316	0.131	0.0326	0.0313	0.103	0.22	0.177	0.0558	0.268	0.131	0.121	0.0368	0.121
C1orf68	100129271	chromosome 1 open reading frame 68	protein_coding		0	0	0	0	0	0	0	0	0	0	0	0	0	0	0	0	0	0	0	0	0	0	0	0
LOC100129291	100129291	uncharacterized protein CXorf49-like	pseudo		0	0.00857	0	0	0	0.0401	0	0	0	0.0459	0	0	0	0	0	0	0	0.0152	0.0143	0	0	0.0251	0	0.0181
LOC100129297	100129297	uncharacterized LOC100129297	unknown		0	0	0	0	0	0	0.069	0	0	0	0	0	0	0	0	0	0	0	0	0	0	0	0	0
LOC100129307	100129307	UPF0607 protein ENSP00000383144-like	protein_coding		0	0	0	0	0	0	0	0	0	0	0	0	0	0	0	0	0.0144	0	0	0	0	0	0	0
LOC100129316	100129316	uncharacterized LOC100129316	miscRNA		0	0	0	0.0059	0	0	0	0	0.00229	0.045	0.0452	0.00819	0	0	0	0	0	0.00248	0	0	0	0.0246	0	0.00296
LOC100129345	100129345	uncharacterized LOC100129345	miscRNA		0	0	0	0	0	0	0	0	0	0	0	0	0	0	0	0	0	0	0	0	0	0	0	0
NRADDP	100129354	neurotrophin receptor associated death domain, pseudogene	pseudo		0.0992	0.203	0.14	0.107	0.144	0.0952	0.158	0.0399	0.0356	0.109	0.0587	0.0708	0.153	0.0992	0.0635	0.0286	0.117	0.0642	0.231	0.145	0.11	0.0994	0.0561	0.0153
LOC100129361	100129361	chromosome X open reading frame 69 pseudogene	pseudo		26.6	20.1	26.1	24	23.1	16.9	22	27.3	24.5	26.3	27.2	27.8	17.2	27.3	28.1	26.9	18.4	15.5	23.7	23.5	23.5	29.9	30.3	35.4
LOC100129387	100129387	uncharacterized LOC100129387	miscRNA		2.85	2.52	2.53	2.61	3.15	2.69	4.12	2.83	2.89	3.9	4.37	4.07	2.39	2.27	2.37	2.87	2.86	2.67	3.34	4.07	3.22	7.71	6.17	6.61
FAM106CP	100129396	family with sequence similarity 106, member C pseudogene	pseudo		0	0	0	0	0	0	0	0	0	0	0	0	0	0	0	0	0	0	0	0	0	0	0	0
MSTO2P	100129405	misato homolog 2 pseudogene	pseudo		2.95	2.58	2.88	8.6	9.06	11.4	9.75	7.62	7.49	11.1	9.78	12.3	2.79	3.18	3.71	10.6	9.43	12.2	9.19	9.11	9.3	15.5	14.4	11.7
LOC100129407	100129407	uncharacterized LOC100129407	miscRNA		0	0	0	0	0	0	0	0	0	0	0	0	0	0	0	0	0	0	0	0	0	0	0	0
LOC100129413	100129413	uncharacterized LOC100129413	miscRNA		4.2	5.2	4.4	4.62	4.62	3.95	4.93	4.37	5.18	7.3	6.26	6.58	5.2	3.52	4.39	4.04	6.02	4.37	6.23	6.31	4.63	8.21	6.08	9.35
RPL19P12	100129424	ribosomal protein L19 pseudogene 12	pseudo		0.546	1.21	1.26	1.27	1.18	3.93	6.77	3.94	5.24	1.24	1.05	1.74	0.89	0.708	1.66	0.371	0.897	0.813	1.44	0.904	0.935	0.57	0.664	0.63
LOC100129427	100129427	uncharacterized LOC100129427	miscRNA		0	0	0	0	0	0	0	0	0	0	0.0167	0	0	0	0	0.00816	0.0166	0	0	0.0225	0	0	0	0
LOC100129434	100129434	uncharacterized LOC100129434	unknown		0.147	0.121	0.121	0.14	0.0962	0.102	0.0512	0.0813	0.0727	0.108	0.053	0.0473	0.145	0.175	0.15	0.127	0.0689	0.118	0.112	0.135	0.0916	0.134	0.0702	0.0299
DPY19L1P1	100129460	dpy-19-like 1 pseudogene 1 (C. elegans)	pseudo		2.53	2.68	2.16	2.51	2.9	2.26	2.32	1.98	1.95	3.22	3.56	3.7	2.37	1.76	1.88	2.45	3.2	2.56	2.03	1.94	2.13	3.63	3.35	4.87
LOC100129461	100129461	uncharacterized LOC100129461	unknown		0.0711	0.0624	0.0334	0.0657	0	0.0292	0.226	0.0857	0.408	0.201	0.0315	0.335	0	0	0	0.154	0.125	0.138	0.627	0.113	0.493	0.946	0.844	1.12
LOC100129463	100129463	uncharacterized LOC100129463	miscRNA		0	0	0	0	0	0.0546	0	0	0	0	0	0.0379	0	0	0	0	0	0	0	0	0.0133	0	0	0
CXorf28	100129464	chromosome X open reading frame 28	miscRNA		0	0	0	0	0	0	0	0	0	0	0	0	0	0	0	0	0	0.0578	0	0	0	0	0	0
LOC100129473	100129473	uncharacterized LOC100129473	unknown		0	0	0	0	0	0.0234	0	0	0	0.0268	0.0252	0	0	0	0	0.0493	0	0	0	0	0	0.0489	0	0.0264
LOC100129476	100129476	uncharacterized LOC100129476	unknown		0	0	0	0	0	0	0	0	0	0	0	0	0	0	0	0	0	0	0	0	0	0	0	0
LOC100129480	100129480	uncharacterized LOC100129480	protein_coding		0.185	0.163	0.247	0.343	0.215	0.318	0.762	0.621	0.433	0.232	0.151	0.106	0.286	0.17	0.133	0.254	0.476	0.336	0.397	0.749	0.587	0.278	0.118	0.788
ZNF37BP	100129482	zinc finger protein 37B, pseudogene	pseudo		3.2	2.8	2.73	4.22	4.27	2.86	4.73	3.73	4.06	5.35	5.98	6.1	2.27	2.38	3.39	4.31	3.34	3.2	4.1	4.83	4.49	5.81	5.11	6.72
LOC100129484	100129484	uncharacterized LOC100129484	unknown		0.129	0.127	0.22	0.267	0.273	0.241	0.424	0.384	0.279	0.337	0.357	0.26	0.106	0.174	0.105	0.177	0.114	0.286	0.457	0.498	0.378	0.449	0.35	0.18
LOC100129502	100129502	uncharacterized LOC100129502	miscRNA		5.88	5.18	5.32	6.64	7.34	5.94	8.76	9.83	11.2	5.62	6.24	5.26	5.66	6.39	7.04	7.4	6.46	4.97	10.2	9.4	10.5	7.32	7.93	7
PP13	100129503	uncharacterized LOC100129503	unknown		0.0474	0	0	0	0	0	0	0.0381	0.0341	0	0	0	0	0	0	0	0	0.0368	0.105	0.0377	0.0286	0	0.121	0
LOC100129515	100129515	uncharacterized LOC100129515	miscRNA		0	0	0	0	0	0	0	0	0	0	0	0	0	0	0	0	0	0	0	0	0	0	0	0
LOC100129516	100129516	uncharacterized LOC100129516	protein_coding		0	0	0	0.00897	0	0.016	0.0463	0.0312	0.0558	0	0.0086	0.00831	0.036	0	0	0	0.0171	0.0527	0.0499	0.147	0.082	0	0	0.036
LOC100129518	100129518	uncharacterized LOC100129518	miscRNA		3.12	2.75	2.85	1.86	2.18	3.49	1.57	1.36	1.73	1.49	1.79	1.68	3.89	3.15	2.47	2.02	3.18	3.28	1.25	1.49	1.62	2.12	2.79	1.21
LOC100129520	100129520	testis expressed sequence 13-like	protein_coding		0	0.00493	0	0	0	0	0	0.00451	0	0	0	0	0.0104	0	0.0108	0	0.00495	0.0131	0.0124	0	0	0	0	0
LOC100129534	100129534	small nuclear ribonucleoprotein polypeptide N pseudogene	pseudo		0.0521	0.0327	0.00699	0.138	0.0519	0.0735	0.415	0.425	0.422	0.217	0.37	0.332	0.0138	0.00744	0.15	0.0451	0.059	0.156	0.542	0.426	0.391	0.729	0.79	0.546
ZNF730	100129543	zinc finger protein 730	protein_coding		0	0	0	0	0	0	0	0	0	0.00924	0.00435	0	0.0091	0	0	0	0	0	0.00361	0	0	0.00843	0.00833	0.0137
LOC100129550	100129550	uncharacterized LOC100129550	miscRNA		0.232	0.217	0.21	0.43	0.366	0.371	0.855	0.6	0.668	0.683	0.747	0.84	0.268	0.315	0.299	0.398	0.327	0.387	0.698	0.697	0.706	0.747	0.9	0.907
FAM47E	100129583	family with sequence similarity 47, member E	protein_coding		0.00799	0.014	0.03	0	0.0209	0	0	0.0193	0.0172	0.0301	0.0922	0.00685	0	0	0.0154	0.0692	0.00704	0.0124	0.0176	0.0508	0	0.192	0.0271	0.0816
LOC100129596	100129596	uncharacterized LOC100129596	unknown		0	0	0	0	0	0	0	0	0	0	0.0983	0	0	0	0.142	0	0	0	0	0.0294	0.0669	0	0	0
LOC100129597	100129597	long intergenic non-protein coding RNA 462	miscRNA		0	0	0	0	0	0	0	0	0	0	0	0.014	0	0	0	0	0	0	0	0	0	0	0.0417	0
LOC100129617	100129617	uncharacterized LOC100129617	miscRNA		0.0696	0.16	0.0817	0.169	0.144	0.0788	0.152	0.042	0.125	0.0328	0.131	0.0373	0.161	0.174	0.209	0.173	0.176	0.169	0.032	0.0415	0.0893	0.0673	0.0295	0.0242
LOC100129620	100129620	uncharacterized LOC100129620	miscRNA		0	0	0	0	0.0115	0	0	0	0	0	0	0.0169	0	0	0	0	0	0	0	0.00523	0	0	0.0167	0
LOC100129636	100129636	uncharacterized LOC100129636	protein_coding		0	0	0	0	0	0	0	0	0	0.0297	0.0419	0	0.0146	0	0	0	0.0139	0	0	0	0	0	0	0.0292
TCF24	100129654	transcription factor 24	protein_coding		0.123	0.09	0.0385	0.101	0.0953	0.107	0.103	0.126	0.177	0.167	0.133	0.0702	0.057	0.157	0.0918	0.136	0.102	0.0689	0.0552	0.0869	0.132	0.164	0.029	0.152
LOC100129662	100129662	uncharacterized LOC100129662	miscRNA		0	0	0	0	0	0	0	0	0	0	0	0	0	0	0	0	0	0	0	0	0	0	0	0
LOC100129697	100129697	uncharacterized LOC100129697	unknown		0	0	0	0	0	0	0	0.00873	0	0	0	0.0186	0.0101	0	0	0	0.00956	0	0	0	0	0.0186	0.00921	0
NAG20	100129703	NAG20	unknown		0	0.0273	0	0	0	0	0	0	0	0	0	0.0266	0	0	0.0199	0	0.00913	0.00804	0	0	0	0	0	0
LOC100129716	100129716	uncharacterized LOC100129716	miscRNA		0.187	0.329	0.214	0.21	0.204	0.226	0.426	0.285	0.274	0.46	0.415	0.447	0.273	0.12	0.212	0.145	0.147	0.234	0.29	0.287	0.323	0.781	0.63	0.707
LOC100129722	100129722	uncharacterized LOC100129722	miscRNA		0.0295	0.0173	0	0.0455	0.0257	0.0729	0.125	0.0633	0.0919	0.611	0.393	1.05	0.0365	0.059	0.00945	0.017	0.0434	0.0535	0.108	0.0235	0.0416	0.296	0.384	0.237
LOC100129726	100129726	uncharacterized LOC100129726	miscRNA		0.203	0.0625	0.0669	0.0376	0.00887	0.0335	0.235	0.115	0.139	0.259	0.433	0.131	0.0566	0.061	0.0391	0.0352	0.0628	0.0316	0.187	0.21	0.0368	0.131	0.25	0.208
LOC100129744	100129744	uncharacterized LOC100129744	protein_coding		0	0	0	0	0	0	0	0	0	0	0	0	0	0	0	0	0	0	0.0564	0	0	0	0	0.0237
LOC100129781	100129781	uncharacterized LOC100129781	miscRNA		4.29	4.94	4.44	3.72	3.87	3.85	7.26	5.9	5.55	3.52	3.33	3.94	4.53	4.74	5.03	4.36	4.38	4.07	6.93	7.77	7.3	5.27	6.45	8.44
CCDC152	100129792	coiled-coil domain containing 152	protein_coding		18	12.9	18	20.3	20.4	12.3	12.7	16.6	16.6	10.6	11	10.4	12.3	17.6	18.7	22.5	15.8	12.4	13.5	15.4	15.1	18.8	17.9	20.2
LOC100129794	100129794	uncharacterized LOC100129794	miscRNA		0.426	0.183	0.187	0.543	0.569	0.428	0.55	0.487	0.516	0.632	0.571	0.486	0.211	0.284	0.454	0.41	0.35	0.47	0.529	0.474	0.599	0.487	0.393	0.325
MRVI1-AS1	100129827	MRVI1 antisense RNA 1 (non-protein coding)	miscRNA		0	0	0	0	0	0.0153	0.0148	0	0	0.0175	0.0165	0	0.0172	0	0	0	0	0	0.0137	0.0148	0	0.016	0	0
LOC100129831	100129831	EPWW6493	unknown		0	0	0	0	0	0	0	0.0281	0	0.0493	0.108	0.0747	0	0	0	0	0	0	0	0	0	0.015	0.0296	0.0648
ZNF737	100129842	zinc finger protein 737	protein_coding		0	0.00525	0.00187	0	0.00696	0	0.00476	0.00481	0	0.00563	0.00177	0.00342	0	0	0	0	0.00176	0.00465	0.00147	0	0	0	0	0.0296
LOC100129845	100129845	uncharacterized LOC100129845	miscRNA		0.125	0.0463	0.0186	0.0244	0.0403	0.0597	0.199	0.143	0.114	0.13	0.105	0.119	0.0673	0.105	0.057	0.0171	0.0697	0.189	0.155	0.131	0.183	0.136	0.146	0.0918
LOC100129858	100129858	uncharacterized LOC100129858	miscRNA		0.108	0.0219	0.0234	0.00768	0.0796	0.00683	0.132	0.1	0.125	0.0937	0.132	0.249	0.0231	0.083	0.0398	0.0503	0.0512	0.0258	0.0976	0.132	0.03	0.413	0.394	0.154
LOC100129860	100129860	uncharacterized LOC100129860	unknown		0	0	0	0	0	0	0	0	0	0	0	0	0	0	0	0	0	0	0	0	0	0	0	0
SCXA	100129885	scleraxis homolog A (mouse)	protein_coding		0.0276	0	0.104	0	0	0	0.044	0	0	0	0.0245	0.071	0	0	0.345	0.0718	0.0243	0	0.0406	0.022	0.0167	0.0712	0.0703	0
LOC100129917	100129917	uncharacterized LOC100129917	miscRNA		0.551	0.519	0.425	1.58	2.21	2.02	2.16	1.75	1.68	2.96	2.53	2.91	0.52	0.374	0.425	1.49	2.23	2.13	1.98	2.57	2.06	3.81	2.96	3.63
LOC100129924	100129924	uncharacterized LOC100129924	protein_coding		0.0851	0.0598	0.032	0.0315	0	0.042	0.122	0.11	0	0.16	0.272	0.248	0.0158	0.034	0.0327	0.0737	0.075	0.0132	0.0751	0.0271	0	0.0731	0.0867	0.0158
LOC100129931	100129931	uncharacterized LOC100129931	miscRNA		6.51	6.84	6.89	7.16	7.26	9.05	11.7	10.9	10.5	4	4.07	3.97	7.85	7.01	7.01	7.14	7.89	9.03	11.8	11.2	11.2	6	5.66	5.41
LOC100129935	100129935	lectin, galactoside-binding, soluble, 14 pseudogene	pseudo		0	0	0	0	0	0.00752	0	0	0	0	0	0.00783	0	0	0	0	0	0	0	0.00727	0	0	0	0
LOC100129940	100129940	uncharacterized LOC100129940	unknown		0	0.0126	0.00336	0	0	0	0	0	0	0	0.00953	0	0	0.00358	0	0	0	0.00278	0.00263	0	0	0.0154	0	0
LOC100129960	100129960	syndecan binding protein (syntenin) pseudogene	pseudo		0.186	0.593	0.0996	0.135	0.139	0.0545	0.0738	0.107	0.133	0.935	0.682	0.533	0.197	0.265	0.356	0.23	0.245	0.0514	0.0487	0.0421	0.056	0.341	0.304	0.565
LOC100129961	100129961	uncharacterized LOC100129961	miscRNA		0.619	1.08	0.794	0.474	0.54	0.519	0.692	0.603	0.804	1.05	0.708	0.541	1.18	0.929	0.972	0.702	0.64	0.527	0.595	0.568	0.942	0.583	0.505	0.53
LOC100129999	100129999	uncharacterized LOC100129999	unknown		0	0	0.0171	0.0084	0.00792	0.0149	0.0506	0.0073	0	0.0684	0.0161	0.179	0	0	0	0	0	0.00705	0.0134	0.00722	0.0438	0.0156	0.116	0
HDAC6	10013	histone deacetylase 6	protein_coding		4.01	5.82	4.03	5.21	4.61	7.83	9.21	7.13	7.34	9.31	8.57	10.1	5.57	4.62	4.16	5.34	6.62	8.47	8.91	8.45	8.57	12	13.5	10.7
LOC100130000	100130000	phosphodiesterase 4D interacting protein pseudogene	pseudo		0.029	0	0.00908	0	0.0253	0.00795	0	0.0155	0.0208	0.0091	0.0257	0.0414	0	0.0677	0.0464	0	0.00852	0.00751	0	0.00769	0.0642	0.0747	0.0738	0.0179
LOC100130009	100130009	high mobility group protein HMG-I/HMG-Y-like	pseudo		1.59	0.718	0.587	0.534	0.336	0.396	0.498	0.464	0.725	0.317	0.469	0.412	0.491	1.11	1.76	1.54	0.254	0.485	0.46	0.153	0.435	0.578	0.245	0
LOC100130015	100130015	5-hydroxyisourate hydrolase pseudogene	pseudo		1.27	1.15	1.76	1.53	1.57	3	3.21	1.85	2.21	1.22	1.31	1.16	1.13	1.37	1.08	1.3	1.38	2.8	2.49	2.11	2.15	1.26	1.53	1.1
FTLP10	100130017	ferritin, light polypeptide pseudogene 10	pseudo		0	0	0	0	0	0	0	0	0	0	0	0	0	0	0	0	0	0.00866	0	0	0	0	0	0
LOC100130027	100130027	uncharacterized LOC100130027	unknown		0.142	0.273	0.257	0.312	0.292	0.411	0.674	0.5	0.395	0.759	0.632	0.778	0.254	0.159	0.259	0.275	0.312	0.375	0.615	0.507	0.412	0.652	0.507	0.42
LOC100130071	100130071	GSQS6193	unknown		0.0215	0	0	0.0398	0.0188	0.0177	0.0171	0	0.0155	0	0.0572	0	0.0399	0	0.0207	0	0	0.0835	0.0316	0	0.0519	0	0.0365	0
HBCBP	100130083	HBcAg-binding protein	unknown		0	0	0	0	0	0.0233	0	0.0683	0	0.08	0	0	0.0263	0	0	0	0	0	0.0208	0.045	0	0	0	0
HSFX2	100130086	heat shock transcription factor family, X linked 2	protein_coding		0	0	0	0	0	0	0	0	0	0	0	0	0	0	0	0	0	0	0	0	0	0	0	0
LOC100130093	100130093	uncharacterized LOC100130093	miscRNA		1.53	2.13	2	3.28	3.49	7.44	4.51	3.67	3.51	1.56	1.53	1.59	2.22	2.32	2.31	3.48	4.01	7.07	4.97	3.64	3.74	2.08	2.07	1.13
LOC100130097	100130097	kinesin-like protein family member 6-like	protein_coding		0.174	0.0883	0	0.0592	0.0877	0.0376	0.131	0.0294	0.0723	0.0516	0.0243	0.0783	0.0679	0.00914	0.0966	0.0792	0.0564	0.0923	0.108	0.0873	0.0386	0.236	0.14	0.144
LOC100130100	100130100	ig kappa chain V-I region Walker-like	other		0.0291	0.153	0	0.0269	0.076	0.0239	0.139	0.187	0.104	0	0	0	0.108	0.145	0.307	0.0503	0.0512	0.0226	0.235	0.162	0.193	0.299	0.0986	0.135
LOC100130111	100130111	uncharacterized LOC100130111	unknown		0.205	0.145	0.23	0.159	0.121	0.141	0.0895	0.0532	0.161	0.0685	0.00586	0.0283	0.153	0.278	0.102	0.178	0.128	0.169	0.18	0.121	0.0798	0.0795	0.0561	0.0123
MAPT-IT1	100130148	MAPT intronic transcript 1 (non-protein coding)	miscRNA		0	0	0	0	0	0	0	0.0134	0	0	0.00492	0	0.00515	0	0	0	0	0	0	0.00441	0	0	0	0
LOC100130155	100130155	uncharacterized LOC100130155	miscRNA		0	0	0	0	0	0	0	0	0	0	0	0	0	0	0	0	0	0	0	0	0	0	0	0
LOC100130156	100130156	uncharacterized LOC100130156	protein_coding		0	0	0	0	0.033	0.0932	0.21	0.0911	0	0.533	0.134	0.162	0.035	0	0	0	0.0333	0	0	0	0.0228	0.0649	0.128	0
LOC100130157	100130157	uncharacterized LOC100130157	unknown		0	0.028	0	0.0246	0.0139	0.00437	0.0465	0.0299	0.042	0.135	0.17	0.177	0	0	0.0255	0	0	0.00825	0.0351	0.0507	0.0256	0.119	0.0271	0.0986
LOC100130169	100130169	uncharacterized LOC100130169	unknown		0	0	0	0	0	0	0	0	0	0	0	0	0	0	0	0	0	0	0	0	0	0	0	0
LOC100130171	100130171	hematological and neurological expressed 1 pseudogene	pseudo		0.854	0.941	1.02	1.03	0.697	0.389	0.0578	0.248	0.157	0.0513	0.193	0.0623	0.775	1.44	1.5	0.661	0.448	0.113	0.0134	0.0144	0.0768	0.0156	0.0617	0.0843
LOC100130172	100130172	uncharacterized LOC100130172	unknown		0.533	0.624	0.354	0.987	0.967	0.981	0.599	0.639	0.804	0.728	0.853	0.52	0.679	0.513	0.392	0.824	1.36	1.32	1.01	0.715	0.795	0.44	0.897	0.776
LOC100130197	100130197	uncharacterized LOC100130197	miscRNA		6.05	12.7	6.46	5.99	7.35	7.4	9.12	6.04	8.93	15.4	15.6	14.9	11.2	6.91	6.61	5.06	9.98	6.79	10.6	9.75	9.53	17.8	15.8	14.5
LOC100130219	100130219	uncharacterized LOC100130219	unknown		0.424	0.448	0.472	0.717	0.52	0.484	1.41	1.5	1.21	1.21	1.39	1.49	0.559	0.474	0.462	0.703	0.614	0.507	1.47	1.31	1.44	1.94	2.02	2.71
LOC100130231	100130231	uncharacterized LOC100130231	miscRNA		0	0	0.00576	0.00284	0	0	0	0.00493	0	0	0.0163	0.00788	0	0	0	0	0	0.0119	0.00225	0.00244	0	0.00263	0	0.108
LOC100130238	100130238	uncharacterized LOC100130238	miscRNA		0.0302	0.00379	0	0	0	0.0107	0	0	0.0031	0	0.0115	0	0	0.00432	0	0.00374	0.0038	0.0134	0.00317	0	0.0026	0.00371	0	0
PP2672	100130249	uncharacterized LOC100130249	unknown		0	0.00603	0	0	0	0	0	0	0	0.0323	0	0	0	0	0	0	0	0	0	0	0	0	0	0
	100130255		protein_coding		0	0	0	0	0	0	0.0131	0	0	0	0	0	0	0	0	0	0	0	0	0.00655	0	0	0	0
LOC100130264	100130264	uncharacterized LOC100130264	miscRNA		0	0	0	0	0	0	0	0	0	0	0	0	0	0	0	0	0	0	0	0	0	0.0321	0	0
CCDC166	100130274	coiled-coil domain containing 166	protein_coding		0	0	0	0	0	0	0	0	0	0.0239	0	0.0326	0	0	0	0	0	0	0	0	0	0	0	0
LOC100130275	100130275	uncharacterized LOC100130275	miscRNA		1.54	1.57	1.65	1.31	1.56	1.76	1.59	1.86	1.8	2.31	2.33	2.58	1.68	1.41	1.47	1.6	1.52	1.97	2.15	1.84	1.58	1.26	1.59	0.691
LOC100130285	100130285	uncharacterized LOC100130285	unknown		0	0	0	0	0	0	0	0	0	0	0	0	0	0	0	0	0	0	0	0	0	0	0	0
LOC100130298	100130298	hCG1816373-like	miscRNA		0	0	0	0	0	0	0	0	0	0	0	0.0279	0	0	0	0	0	0.0253	0	0	0.0394	0	0	0
LOC100130301	100130301	uncharacterized LOC100130301	protein_coding		0.0509	0.0223	0.0239	0.0706	0	0.0628	0.081	0	0.0731	0.0718	0.158	0.131	0.0236	0	0	0	0	0.0197	0.0374	0	0	0	0	0
FAM48B1	100130302	family with sequence similarity 48, member B1	protein_coding		0	0	0	0	0	0	0	0	0	0	0	0	0	0	0	0	0	0	0	0	0	0	0	0
C17orf107	100130311	chromosome 17 open reading frame 107	protein_coding		0.076	0.119	0.107	0.0553	0.0568	0.0715	0.13	0.0917	0.0507	0.0767	0.111	0.0465	0.0604	0.0977	0.104	0.0658	0.0574	0.0759	0.0798	0.125	0.131	0.103	0.0922	0.0756
LOC100130331	100130331	POTE ankyrin domain family, member F pseudogene	pseudo		0.0696	0.216	0.0905	0.0297	0.0187	0	0.00426	0.0043	0.0154	0.0403	0.038	0.00458	0.179	0.0642	0.164	0.0649	0.0472	0.00415	0.00787	0	0.00969	0	0.00908	0.00497
SCGB2B3P	100130342	secretoglobin, family 2B, member 3, pseudogene	pseudo		0	0	0	0.0106	0	0.00946	0.0732	0.0462	0.00826	0.0974	0.051	0.0197	0.0213	0	0.011	0	0.0507	0.0625	0.0169	0.064	0.00694	0.336	0.0586	0.0107
LOC100130348	100130348	uncharacterized LOC100130348	protein_coding		0.645	0.167	0.285	0.772	1.03	1.72	1.72	1.37	1.64	1.61	0.471	1.95	0.704	0.455	0.255	0.46	0.702	1.71	1.17	1.24	1.76	1.11	1.35	0.528
LOC100130357	100130357	uncharacterized LOC100130357	protein_coding		0.0653	0.127	0.0546	0.121	0.101	0.0597	0.22	0.0817	0.0887	0.157	0.0644	0.199	0.0269	0.0799	0.0628	0.088	0.0704	0.101	0.117	0.144	0.118	0.0873	0.327	0.195
CXorf49	100130361	chromosome X open reading frame 49	protein_coding		0.0181	0.00794	0	0	0.0158	0	0.0144	0	0	0	0.00802	0	0	0	0	0	0	0	0.00665	0	0	0	0	0
LOC100130370	100130370	uncharacterized LOC100130370	protein_coding		0	0	0	0	0	0	0	0	0	0	0	0	0	0	0	0	0	0	0	0	0	0	0	0
LINC00552	100130386	long intergenic non-protein coding RNA 552	miscRNA		0	0	0	0.018	0.0113	0.016	0	0	0.00466	0.00611	0	0	0	0	0	0.0112	0.0286	0.0101	0.0239	0.031	0	0	0.033	0
LOC100130417	100130417	uncharacterized LOC100130417	miscRNA		1.08	1.45	1.2	0.406	0.206	0.916	0.886	0.76	0.557	0.127	0.329	0.347	1.47	0.945	1.33	0.555	0.505	1.05	1.04	0.698	0.489	0.145	0.401	0.313
CECR7	100130418	cat eye syndrome chromosome region, candidate 7 (non-protein coding)	miscRNA		0.258	0.431	0.277	0.494	0.364	0.616	0.606	0.805	0.609	0.393	0.316	0.363	0.399	0.252	0.33	0.484	0.487	0.577	0.672	0.713	0.593	0.559	0.485	0.421
LOC100130428	100130428	IGYY565	unknown		0.565	0.336	0.492	0.0933	0.51	0.182	0.481	0.292	0.0579	0.304	0.376	0.104	0.393	0.302	0.736	0.349	0.302	0.266	0.237	0.176	0.073	0.277	0.205	0.112
LOC100130445	100130445	uncharacterized LOC100130445	protein_coding		0	0	0	0	0	0	0	0	0	0	0	0.0464	0	0	0	0	0	0	0	0.0431	0	0	0	0
PP14571	100130449	uncharacterized LOC100130449	miscRNA		0.158	0.0291	0.00779	0.0461	0.0579	0.0751	0.0594	0.0267	0.0477	0.226	0.11	0.284	0.0616	0.0415	0.0558	0.0359	0.0292	0.11	0.0549	0.0462	0.0601	0.0356	0.127	0.077
LOC100130451	100130451	uncharacterized LOC100130451	protein_coding		0	0	0	0	0.0423	0.016	0.0463	0.0234	0	0.0183	0.0946	0	0	0	0	0.0084	0.0171	0.0151	0.0143	0.0463	0.0819	0	0.0411	0.198
LOC100130452	100130452	uncharacterized LOC100130452	miscRNA		0.132	0.029	0.124	0.0611	0.144	0.272	0.105	0.212	0.261	0.0311	0	0	0.0612	0.198	0.0634	0.372	0.116	0.128	0.243	0.105	0.139	0	0	0.214
LOC100130458	100130458	uncharacterized LOC100130458	unknown		0	0	0	0.00552	0	0	0	0	0	0.00562	0.0106	0.0409	0	0	0	0.0207	0	0.00927	0	0	0	0.0103	0.0101	0
LOC100130476	100130476	uncharacterized LOC100130476	miscRNA		0.119	0.359	0.344	0.165	0.119	0.133	0.0542	0.0342	0.0489	0.585	0.604	0.744	0.3	0.0681	0.237	0.184	0.21	0.0992	0.025	0.0406	0.0514	0.0219	0.0289	0.079
LOC100130480	100130480	uncharacterized LOC100130480	protein_coding		0	0	0	0	0.0484	0	0	0	0.0598	0.0522	0.0246	0	0	0	0	0	0	0	0.0204	0	0.0837	0	0.0236	0
LOC100130502	100130502	uncharacterized LOC100130502	unknown		0.0361	0.0739	0.0791	0.0668	0.115	0.129	0.134	0.0774	0.13	0.136	0.192	0.196	0.112	0.0602	0.0809	0.0104	0.053	0.056	0.186	0.067	0.102	0.692	0.276	0.614
LOC100130503	100130503	uncharacterized LOC100130503	unknown		0	0	0	0	0	0	0	0	0	0	0	0	0.00511	0	0	0	0	0	0	0	0	0	0	0
LOC100130507	100130507	uncharacterized LOC100130507	unknown		0.0957	0.0496	0.0327	0.0563	0.0379	0.00715	0.0692	0.0105	0.0187	0.0368	0.00771	0.0372	0.0363	0.013	0.00835	0.0339	0.0153	0.0304	0.0352	0.0761	0.0131	0.0149	0.0517	0
TMEM221	100130519	transmembrane protein 221	protein_coding		0	0.0228	0.00814	0	0	0.0143	0.0138	0.0209	0.0498	0.00816	0	0	0	0	0.05	0.015	0.00764	0.00673	0.0382	0.0138	0.0314	0.0596	0.132	0
LOC100130522	100130522	uncharacterized LOC100130522	miscRNA		0.0851	0.0629	0.0799	0.0497	0.0781	0.0442	0.26	0.18	0.132	1.43	1.53	1.63	0.133	0.0537	0.116	0.0659	0.0513	0.108	0.194	0.231	0.281	0.173	0.0912	0.0706
LOC100130539	100130539	uncharacterized LOC100130539	protein_coding		0	0	0.0264	0	0	0	0	0	0.0101	0	0	0	0	0.0421	0	0	0	0	0	0	0	0	0	0
LOC100130547	100130547	uncharacterized LOC100130547	unknown		1.88	1.2	2.03	1.78	2.33	3.99	3.66	3.5	2.86	1.66	1.49	1.91	1.45	2.11	1.94	2.43	1.82	5.07	4.2	3.23	2.79	2.8	2.91	1.62
LOC100130548	100130548	uncharacterized LOC100130548	unknown		0.0345	0.0364	0.013	0.0767	0.0241	0.142	0.214	0.0889	0.149	0.091	0.0368	0.118	0.0769	0.00691	0.106	0.0299	0.067	0.0644	0.183	0.236	0.146	0.22	0.188	0.244
LOC100130557	100130557	uncharacterized LOC100130557	miscRNA		0.81	1.02	0.815	1	1.28	1.36	1.13	1.07	1.07	1.46	1.51	1.13	1.16	0.947	0.823	1.19	1.2	1.43	1.17	1.04	1.13	1.11	1.44	1.21
LOC100130579	100130579	prohibitin pseudogene	pseudo		0.0988	0.226	0	0.0731	0.0345	0.0325	0.11	0.0477	0.0284	0.13	0.0526	0.0339	0.11	0.0198	0.0569	0.0171	0.0522	0	0.0145	0.0157	0.0596	0.0339	0.184	0.0733
LOC100130581	100130581	uncharacterized LOC100130581	miscRNA		0.183	0.124	0.132	0.123	0.242	0.3	0.524	0.456	0.309	0.512	0.601	0.456	0.0882	0.148	0.135	0.234	0.154	0.301	0.406	0.523	0.427	0.5	0.394	0.66
LOC100130589	100130589	uncharacterized LOC100130589	protein_coding		0	0	0	0.0343	0.0108	0.0102	0	0	0	0	0	0	0.0114	0	0.0948	0	0.0326	0.0192	0.00907	0.00981	0	0.0318	0.0209	0
CXorf64	100130613	chromosome X open reading frame 64	protein_coding		0	0	0	0	0	0	0	0	0	0.0257	0.0121	0	0	0	0	0	0	0	0	0	0	0	0	0
LOC100130673	100130673	phosphoribosyl pyrophosphate synthetase 2 pseudogene	pseudo		0.0209	0.0092	0	0.0194	0.0639	0.0258	0.0667	0.00842	0	0	0.0743	0	0.0486	0	0.0101	0	0.0461	0.00813	0.0385	0.0833	0.00632	0	0	0
LOC100130691	100130691	uncharacterized LOC100130691	miscRNA		0.267	0.183	0.19	0.434	0.474	0.383	0.548	0.545	0.515	0.629	0.408	0.606	0.182	0.17	0.235	0.398	0.433	0.439	0.633	0.593	0.714	1	0.977	1.19
LOC100130698	100130698	uncharacterized LOC100130698	unknown		0	0	0	0	0	0	0	0	0	0.00357	0.00336	0	0	0	0	0	0	0	0	0	0	0	0	0
LOC100130700	100130700	uncharacterized LOC100130700	miscRNA		0	0	0	0	0	0	0	0	0	0	0	0	0	0	0	0	0	0	0	0	0	0	0	0
LOC100130705	100130705	uncharacterized LOC100130705	protein_coding		0.106	0.0541	0.0207	0.0651	0.0806	0.0398	0.151	0.134	0.0537	0.29	0.262	0.384	0.049	0.044	0.0465	0.0152	0.0155	0.0342	0.0744	0.0385	0.112	0.121	0.0859	0.139
CECR5-AS1	100130717	CECR5 antisense RNA 1 (non-protein coding)	miscRNA		0	0	0	0	0.0466	0	0.17	0.129	0.0384	0.0755	0.0237	0.206	0	0	0.154	0.0463	0	0.0208	0.177	0.149	0.0323	0.298	0.0681	0.124
LRRC70	100130733	leucine rich repeat containing 70	protein_coding		0.193	0.0915	0.196	0.193	0.0779	0.0612	0.184	0.114	0.123	0.217	0.211	0.351	0.131	0.0595	0.129	0.174	0.105	0.191	0.0328	0.101	0.0808	0.268	0.12	0.511
LRRC69	100130742	leucine rich repeat containing 69	protein_coding		0.658	0.866	1.46	1.01	1.05	0.822	1.2	0.854	1.13	1.8	1.35	1.73	1.11	0.708	1.03	0.953	0.803	0.687	0.976	1.15	1.17	1.31	1.52	1.61
LOC100130744	100130744	uncharacterized LOC100130744	miscRNA		6.88	8.44	7.46	6.42	6.84	10.3	12.7	9.87	8.86	4.81	3.93	4.84	9.36	6.34	6.24	5.93	7.85	10.7	11.9	11.9	10.3	5.31	5.03	4.88
LOC100130746	100130746	AKT interacting protein pseudogene	pseudo		0.357	0.747	0.207	0.787	0.769	0.821	1.05	0.785	0.611	1.03	0.913	0.773	0.37	0.409	0.444	0.673	1.16	0.75	0.563	0.827	0.577	1.53	1.26	1.62
EFCAB10	100130771	EF-hand calcium binding domain 10	miscRNA		20.5	15.1	21.3	19.8	18.6	13.3	12	14.1	11.1	18.9	18.2	15.9	14.5	21	20.3	19.2	14.2	13.1	10.5	12.8	12.3	15.1	15.6	15.1
LOC100130776	100130776	uncharacterized LOC100130776	miscRNA		1.3	0.806	1.41	1.17	1.09	2.01	1.34	1.68	1.1	0.453	0.485	0.506	1.04	1.43	1.31	1.49	0.877	2.2	1.78	1.41	1.26	0.263	0.594	0.122
LOC100130800	100130800	uncharacterized LOC100130800	protein_coding		0	0.0183	0.0196	0	0.0545	0.0343	0	0.0335	0.12	0.0588	0.0369	0.0178	0.0193	0	0	0	0.055	0.0162	0.0153	0.0166	0.0377	0	0	0
LOC100130811	100130811	ig heavy chain V-I region V35-like	other		0	0	0	0	0	0	0	0	0	0	0	0	0	0	0	0	0	0	0	0	0	0	0	0
LOC100130815	100130815	uncharacterized LOC100130815	unknown		0	0	0	0	0	0	0	0	0	0.00939	0	0	0	0	0	0	0	0	0.00733	0	0	0	0	0
SGK110	100130827	putative uncharacterized serine/threonine-protein kinase SgK110-like	protein_coding		0.0132	0.0116	0	0.0122	0	0.0217	0.0735	0.0318	0.0853	0.0372	0.0117	0.0113	0.0367	0.0264	0	0	0.0581	0.0205	0.0582	0.0524	0.0318	0.0793	0	0.0245
LOC100130830	100130830	uncharacterized LOC100130830	protein_coding		0	0	0	0	0	0	0	0	0	0	0	0	0	0	0	0	0	0	0	0	0	0	0	0.215
LOC100130849	100130849	phosphorylase kinase, gamma 1 (muscle) pseudogene	pseudo		0	0	0	0	0	0	0	0	0	0	0	0	0	0	0	0	0	0	0	0	0	0	0	0
LOC100130855	100130855	uncharacterized LOC100130855	miscRNA		7.77	6.11	7.3	10.2	10.8	9.07	8.67	8.8	8.22	14.4	15.7	15.1	6.12	8.51	8.02	10.8	8.64	8.63	8.67	8.47	8.36	7.83	8.32	7.92
LOC100130856	100130856	uncharacterized LOC100130856	unknown		0.246	0.351	0.455	0.391	0.295	0.468	0.379	0.507	0.398	0.412	0.464	0.685	0.542	0.438	0.48	0.4	0.461	0.573	0.458	0.636	0.552	0.35	0.45	0.456
LOC100130872	100130872	uncharacterized LOC100130872	miscRNA		0.141	0.0885	0.0884	0.19	0.284	0.224	0.332	0.254	0.159	0.25	0.265	0.414	0.0779	0.168	0.239	0.367	0.195	0.323	0.259	0.265	0.247	0.586	0.53	0.608
LOC100130876	100130876	uncharacterized LOC100130876	unknown		0	0	0	0	0	0.00623	0.0181	0.0122	0	0	0	0	0	0	0	0.00656	0	0	0	0	0.00457	0	0	0.00703
LOC100130880	100130880	uncharacterized LOC100130880	protein_coding		0.029	0.0255	0	0.0805	0	0.0477	0.0462	0	0	0	0	0.0497	0	0	0.223	0	0.0511	0.0676	0.064	0.138	0.0175	0.0996	0	0.431
LOC100130887	100130887	uncharacterized LOC100130887	miscRNA		0.176	0.17	0.231	0.26	0.368	0.521	0.588	0.594	0.48	1.14	0.562	0.739	0.196	0.194	0.27	0.335	0.512	0.519	0.621	0.966	0.605	1.18	1.31	2.12
PSORS1C3	100130889	psoriasis susceptibility 1 candidate 3 (non-protein coding)	miscRNA		0.536	0.719	0.212	0.366	0.763	0.998	1.39	0.817	0.912	1.54	1.08	1.5	0.602	0.536	0.325	0.489	0.522	0.745	0.934	1.32	0.903	1.53	1.15	0.969
LOC100130890	100130890	uncharacterized LOC100130890	protein_coding		1.79	1.29	1.56	1.9	2.14	1.21	1.96	2.65	2.19	2.15	1.65	1.77	1.29	2	2.26	2.39	1.58	1.52	1.87	2.46	2.15	2.75	2.22	3.27
LOC100130894	100130894	uncharacterized LOC100130894	miscRNA		0.443	0.383	0.282	0.361	0.459	0.89	0.951	0.471	0.696	0.297	0.227	0.251	0.558	0.323	0.245	0.306	0.49	0.904	1	0.627	0.73	0.445	0.319	0.23
LOC100130899	100130899	uncharacterized LOC100130899	miscRNA		0	0.00346	0	0	0	0	0	0.00634	0	0	0.00699	0.0169	0	0	0	0	0.00347	0	0.0029	0	0	0	0	0
LOC100130921	100130921	uncharacterized LOC100130921	protein_coding		2.76	1.31	1.92	1.06	1	1.11	0.755	0.717	1.03	0.162	0.153	0.148	1.47	1.96	2.38	0.996	0.735	0.826	0.846	0.8	0.781	0.42	0.464	0.427
LOC100130932	100130932	small nuclear ribonucleoprotein polypeptide G pseudogene	pseudo		2.08	2.49	1.68	1.38	1.69	1.03	1.37	0.706	1.04	1.05	1.73	1.34	1.75	0.86	2.03	1.24	1.45	2.02	0.948	1.24	1.01	2.23	1.99	1.93
C17orf110	100130933	chromosome 17 open reading frame 110	protein_coding		0.0606	0.071	0.019	0.0187	0.0882	0.0998	0.0643	0.0163	0.0145	0.152	0	0.0519	0.0562	0	0	0.0525	0.0712	0.0628	0.0594	0.0804	0.0122	0	0.0172	0.15
ZNF663	100130934	zinc finger protein 663	pseudo		0	0	0	0	0	0	0	0.0117	0	0	0	0.112	0	0	0.014	0	0	0	0	0	0.0263	0	0	0
LOC100130938	100130938	uncharacterized LOC100130938	miscRNA		0	0.045	0.0241	0.0711	0.112	0.0211	0	0	0	0	0	0	0	0.205	0	0.289	0.181	0.159	0	0.0204	0	0.066	0	0.143
LOC100130950	100130950	uncharacterized LOC100130950	miscRNA		0.242	0.289	0.246	0.439	0.296	0.494	0.902	0.833	0.682	1.33	1.24	1.05	0.359	0.174	0.0744	0.503	0.444	0.549	0.748	0.755	0.941	1.31	1.09	1.72
LOC100130954	100130954	uncharacterized LOC100130954	miscRNA		0	0	0	0	0	0	0	0	0	0	0.00563	0	0	0	0	0	0	0	0	0	0	0	0	0
SYCE1L	100130958	synaptonemal complex central element protein 1-like	protein_coding		0.954	0.469	1.11	1.17	0.832	2.06	1.31	1.58	1.48	1.13	1.17	1.31	0.531	1.05	0.696	0.975	0.925	1.27	1.75	1.75	1.46	0.934	0.988	0.779
LOC100130964	100130964	ADAM metallopeptidase domain 3A-like	miscRNA		0	0	0	0	0	0	0	0	0	0	0	0	0	0	0	0	0	0	0	0	0	0	0	0
C6orf99	100130967	chromosome 6 open reading frame 99	protein_coding		5.56	6.79	6.26	3.54	3.16	3.88	1.19	1.6	1.7	0.494	1.88	1.33	5.04	5.4	4.28	3.09	3.84	3.56	1.58	1.17	1.71	1.01	0.801	0.584
LOC100130987	100130987	uncharacterized LOC100130987	miscRNA		0.492	0.484	0.444	0.656	0.515	0.486	1.18	1.25	1.23	1.54	1.38	1.72	0.53	0.374	0.0756	0.478	0.468	0.657	1.56	1.32	0.95	2.5	2.04	1.92
C7orf72	100130988	chromosome 7 open reading frame 72	protein_coding		0	0	0	0	0	0	0	0	0	0	0	0	0	0	0	0	0	0	0	0	0	0	0	0
LOC100130992	100130992	uncharacterized LOC100130992	miscRNA		0.0646	0.0771	0.124	0.136	0.135	0.0829	0.13	0.129	0.123	0.0681	0.0458	0.113	0.0743	0.119	0.0918	0.112	0.0797	0.0883	0.0817	0.119	0.14	0.0932	0.0833	0.0527
LOC100131035	100131035	uncharacterized LOC100131035	protein_coding		1.04	0.979	1.28	1.45	1.55	2.09	0.93	1.03	0.839	0.812	1.12	1.14	0.867	1.33	0.829	1.31	1.62	2.55	1.36	1.03	0.683	0.772	0.915	1.23
LOC100131047	100131047	uncharacterized LOC100131047	miscRNA		0	0	0	0	0	0	0	0	0	0	0	0	0	0	0	0	0	0	0	0	0	0	0	0
LOC100131060	100131060	uncharacterized LOC100131060	miscRNA		0	0.0654	0.126	0.0276	0.039	0.0245	0.0949	0.0599	0.225	0.168	0.225	0.179	0.0553	0	0.0143	0.0516	0.0788	0.0694	0.0986	0.119	0.0719	0.154	0.379	0
LOC100131067	100131067	uncharacterized LOC100131067	miscRNA		1.51	1.6	1.47	1.64	1.94	1.82	3.72	3.34	3.16	2.68	2.48	2.88	1.52	1.03	1.51	1.51	1.74	1.84	3.31	3.47	3.42	6.04	5.48	5.57
LOC100131089	100131089	uncharacterized LOC100131089	miscRNA		0.474	0.505	0.374	0.569	0.655	0.713	1.97	2.21	2.02	2.33	2.28	2.17	0.463	0.499	0.566	0.729	0.791	0.677	1.61	1.74	1.55	4.1	4.4	4.49
	100131091		protein_coding		2	1.58	1.77	1.15	1.46	0.999	1.77	1.75	2.15	6.39	5.96	6.91	1.97	2.67	2.39	1.77	1.4	1.01	2.21	2.24	2.08	3.27	3.53	2.79
LOC100131094	100131094	uncharacterized LOC100131094	protein_coding		1.23	0.928	1.35	1.69	1.77	3.52	3.07	2.2	2.11	0.892	0.696	0.733	1.19	1.2	1.06	1.61	1.64	3.6	3.11	2.89	2.52	0.941	1.09	0.556
LOC100131096	100131096	uncharacterized LOC100131096	miscRNA		0.0262	0.0553	0.0444	0.0291	0.0687	0.0691	0.146	0.181	0.158	0.267	0.34	0.432	0.0584	0.063	0.0252	0.0682	0.0185	0.0733	0.116	0.134	0.12	0.329	0.232	0.346
LOC100131107	100131107	UPF0607 protein ENSP00000383783-like	protein_coding		0	0.0143	0	0	0	0	0	0	0	0	0	0	0	0	0	0	0	0	0	0	0	0	0	0
ZBTB20-AS1	100131117	ZBTB20 antisense RNA 1 (non-protein coding)	miscRNA		0	0	0	0.045	0.0679	0.04	0.0387	0.0235	0.021	0.119	0.0604	0.0417	0.0181	0.0292	0.0374	0.00843	0.0257	0.0605	0.0143	0.031	0.0352	0.151	0.14	0.163
LOC100131131	100131131	AHPA9419	unknown		0	0	0	0	0	0	0	0	0	0	0	0	0.01	0	0	0	0.00954	0	0	0	0	0.0093	0	0
LOC100131132	100131132	uncharacterized LOC100131132	unknown		0.0524	0.069	0.139	0.129	0.0914	0.201	0.118	0.0421	0.0439	0.074	0.0387	0.0599	0.105	0.105	0.0419	0.0681	0.162	0.298	0.148	0.222	0.105	0.105	0.0297	0.0162
BSPH1	100131137	binder of sperm protein homolog 1	protein_coding		0	0	0	0	0	0	0	0	0.0184	0	0	0	0	0	0	0	0	0	0	0	0	0	0	0
LOC100131138	100131138	uncharacterized LOC100131138	miscRNA		0	0	0	0	0	0	0	0	0	0	0	0	0	0	0	0	0	0	0	0	0	0	0	0
LOC100131174	100131174	uncharacterized LOC100131174	unknown		0	0	0	0	0	0	0	0	0	0	0	0	0	0	0	0	0	0	0	0.00694	0	0	0	0
LOC100131176	100131176	uncharacterized LOC100131176	miscRNA		0	0	0	0	0	0	0	0	0	0	0	0.0545	0	0	0	0	0.0561	0	0	0.0169	0	0	0.09	0.0787
TSTD1	100131187	thiosulfate sulfurtransferase (rhodanese)-like domain containing 1	protein_coding		2.06	2.95	2.87	4.28	3.3	6.18	6.85	7.52	6.07	4.8	6.24	6.33	3.21	3.93	3.63	4.52	4.03	5.73	7.48	6.27	5.46	6.09	5.78	5.12
LOC100131193	100131193	uncharacterized LOC100131193	miscRNA		0.708	0.64	0.843	0.921	0.918	1.51	1.51	0.993	1.02	0.614	0.236	0.589	0.735	0.589	0.377	1.09	0.853	1.87	1.88	1.24	1.36	0.885	0.631	0.403
RPL21P28	100131205	ribosomal protein L21 pseudogene 28	pseudo		0.0296	0.286	0.139	0.0274	0.0516	0.0487	0.0941	0.0476	0.17	0.696	0.341	0.405	0.165	0.0887	0.0852	0.179	0.182	0	0.0217	0.118	0.0714	0.203	0.201	0.329
LOC100131208	100131208	uncharacterized LOC100131208	miscRNA		0.017	0.00993	0	0.0209	0.0296	0.014	0.045	0.0364	0.0366	0.0319	0.0702	0.0824	0.00525	0.0452	0.0163	0	0.015	0.0176	0.0249	0.0225	0.0512	0.0923	0.0528	0.0577
TMEM194B	100131211	transmembrane protein 194B	protein_coding		4.73	5.08	4.59	5.83	4.86	4.62	3.87	4.22	3.74	2.09	2.35	2.35	4.87	4.34	5.05	5.9	6.18	4.94	4.1	4.22	4.22	4.49	4.52	4.84
ZNF503-AS2	100131213	ZNF503 antisense RNA 2 (non-protein coding)	miscRNA		0.218	0.133	0.296	0.174	0.164	0.189	0.294	0.438	0.339	0.285	0.274	0.472	0.298	0.224	0.227	0.22	0.139	0.254	0.418	0.486	0.409	0.255	0.144	0.303
LOC100131234	100131234	familial acute myelogenous leukemia related factor	miscRNA		1.16	0.56	0.364	0.461	0.169	0.342	0.375	0.134	0.119	0.287	0.197	0.949	0.899	0.194	0.585	0.432	0.488	0.538	0.224	0.397	0.334	0.19	0	0.154
ANKRD63	100131244	ankyrin repeat domain 63	protein_coding		0	0	0	0	0	0	0	0	0	0	0	0	0	0	0	0	0	0.0227	0	0	0	0	0.0124	0
LOC100131248	100131248	protein FAM27D1-like	protein_coding		0	0	0.0788	0	0	0.0345	0.0668	0	0.0301	0	0	0.0719	0	0	0	0	0.037	0	0	0.0667	0.101	0.036	0	0
LOC100131257	100131257	zinc finger protein 655 pseudogene	pseudo		0	0.00629	0	0.00147	0.000695	0	0.000634	0.00064	0	0.0127	0.00565	0.00477	0.000739	0	0	0	0.00491	0	0.000585	0	0	0.00615	0.00338	0.00739
LOC100131262	100131262	uncharacterized LOC100131262	unknown		3.82	3.96	4.84	4.09	3.56	5.22	3.2	4.17	3.65	0.505	0.43	0.481	4.52	4.81	4.5	4.54	3.7	5.21	4.01	3.94	3.46	1.15	1.64	0.841
NSAP11	100131275	nervous system abundant protein 11	unknown		0.236	0.0787	0.199	0.204	0.22	0.067	0	0.0459	0.0702	0.023	0	0	0.0907	0.277	0.0157	0.191	0.258	0.177	0.0539	0.117	0.0688	0.049	0	0
LOC100131283	100131283	uncharacterized LOC100131283	miscRNA		0	0	0	0	0	0.11	0.0354	0	0	0	0	0.114	0	0	0.0427	0.0386	0.0392	0	0.0654	0.142	0.0537	0.268	0	0
LOC100131289	100131289	uncharacterized LOC100131289	miscRNA		0	0	0	0	0	0	0	0	0.0436	0	0	0	0	0	0	0	0	0	0	0	0	0	0	0.0563
LOC100131316	100131316	uncharacterized LOC100131316	miscRNA		5.59	4.55	5.82	5.69	6.64	8.86	7.05	6.61	7.05	3.61	4.79	3.93	6.11	6.56	6.72	7.1	7.02	10.1	10	8.76	9.58	6.08	4.93	5.88
LOC100131320	100131320	uncharacterized LOC100131320	miscRNA		0.0408	0.108	0.0128	0.0378	0.101	0.0168	0.0596	0.0274	0.0391	0.115	0.121	0.035	0.0568	0	0.0588	0.0354	0.0899	0.0423	0.095	0.0325	0.0698	0.105	0.133	0.0757
LOC100131347	100131347	RAD52 motif 1 pseudogene	pseudo		0	0.0191	0.0205	0.0134	0.00633	0.0299	0.0231	0.0292	0	0.137	0.0193	0.0746	0.0135	0.0436	0	0	0.0384	0.0113	0.0213	0.0173	0.00438	0.0561	0.0555	0.0135
LOC100131354	100131354	uncharacterized LOC100131354	protein_coding		0.11	0.339	0.156	0.319	0.343	0.324	0.462	0.311	0.506	0.448	0.508	0.52	0.179	0.166	0.212	0.215	0.383	0.332	0.421	0.406	0.242	0.492	0.416	0.352
LOC100131366	100131366	long intergenic non-protein coding RNA 605	miscRNA		0	0	0	0.00994	0	0	0.0171	0	0	0.0708	0.114	0.156	0	0.107	0	0	0	0.00834	0	0	0	0	0	0
LOC100131372	100131372	uncharacterized LOC100131372	unknown		0	0	0	0	0.00315	0.00297	0.00287	0.0087	0.00518	0	0.0064	0.00927	0	0	0	0	0	0	0.0212	0.00574	0.00435	0	0.0122	0.00335
LOC100131373	100131373	uncharacterized LOC100131373	unknown		0.037	0.0162	0.0116	0.0114	0	0.0254	0.0147	0.00496	0	0.058	0.0328	0.0739	0.00572	0.0247	0.0118	0.0267	0	0.00479	0.0181	0.0147	0.0186	0.0053	0.00523	0
C11orf91	100131378	chromosome 11 open reading frame 91	protein_coding		1.74	2.83	2	0.892	1.08	1.19	0.31	0.447	0.2	1.4	1.25	1.16	2.78	2.65	2.14	0.867	1.09	1.11	0.232	0.442	0.447	0.175	0.252	0.103
LOC100131381	100131381	uncharacterized LOC100131381	protein_coding		0	0	0	0	0	0	0	0	0.0256	0	0	0.0915	0	0	0	0	0	0	0	0.0283	0	0	0	0
SP9	100131390	Sp9 transcription factor homolog (mouse)	protein_coding		0	0	0	0	0	0	0	0	0	0	0	0	0	0	0	0	0	0	0.0169	0.00915	0	0	0	0
LOC100131392	100131392	tripartite motif-containing protein 49-like protein 1-like	protein_coding		0	0	0	0	0	0	0	0	0	0	0	0	0	0	0	0	0	0	0	0	0	0	0	0
LOC100131395	100131395	uncharacterized LOC100131395	unknown		0.14	0.055	0.0408	0.0446	0.118	0.0397	0.0998	0.0155	0.0728	0.0182	0.077	0.0661	0.0537	0.0482	0.088	0.117	0.0425	0.109	0.0745	0.115	0.0611	0.108	0.00819	0
LOC100131434	100131434	uncharacterized LOC100131434	miscRNA		0.393	0.326	0.282	0.548	0.305	0.405	0.796	0.551	0.415	2.25	1.8	2.12	0.311	0.321	0.206	0.501	0.472	0.455	0.567	0.573	0.698	2	1.58	1.91
CD300LD	100131439	CD300 molecule-like family member d	protein_coding		0	0	0	0	0	0	0	0	0	0	0	0.0668	0	0	0	0	0	0	0	0	0	0	0	0
DBIL5P	100131454	diazepam binding inhibitor-like 5, pseudogene	pseudo		0.263	0.269	0.294	0.237	0.436	0.334	0.234	0.332	0.341	0.371	0.41	0.45	0.348	0.275	0.252	0.325	0.303	0.296	0.179	0.298	0.287	0.242	0.196	0.122
LOC100131496	100131496	uncharacterized LOC100131496	miscRNA		0.201	0.365	0.216	0.137	0.246	0.281	0.166	0.185	0.165	0.196	0.237	0.146	0.365	0.141	0.164	0.296	0.563	0.231	0.207	0.213	0.233	0.313	0.359	0.124
LOC100131510	100131510	uncharacterized LOC100131510	unknown		0.188	0.0206	0.0442	0	0.0205	0	0	0	0	0	0	0	0.0654	0	0	0	0.0207	0	0.0518	0.0748	0	0	0	0
LOC100131530	100131530	uncharacterized LOC100131530	unknown		0.0616	0	0	0	0	0.00634	0.0368	0.0124	0.00553	0.00725	0.00683	0	0.00715	0	0.0074	0.0667	0.00679	0	0.017	0.0735	0.0093	0.0662	0.0131	0
ZNF705E	100131539	zinc finger protein 705E	protein_coding		0	0	0.0174	0.12	0.0647	0.061	0.133	0.0298	0.0799	0.0174	0.132	0.0159	0.0172	0	0	0.0803	0.0163	0.0719	0.0272	0.0737	0.101	0.0796	0	0.103
LOC100131541	100131541	uncharacterized LOC100131541	unknown		0.0295	0	0.0832	0.0137	0.0258	0.0365	0	0.0238	0	0	0.0655	0	0.0137	0	0.142	0.179	0.013	0.0688	0.0326	0.0352	0.00891	0.0127	0	0.301
LOC100131551	100131551	uncharacterized LOC100131551	miscRNA		0	0.0195	0	0	0.00969	0.0274	0.053	0.0491	0.0957	0.0679	0.0985	0.0666	0.0309	0	0.016	0.00481	0.0245	0.00431	0.0612	0.0265	0.0302	0.119	0.0848	0.103
FKSG29	100131561	FKSG29	miscRNA		0.138	0.0242	0.129	0.0255	0.096	0	0.0876	0.111	0	0.155	0.195	0.259	0.0255	0.0275	0.159	0.238	0.194	0.0427	0.0405	0.131	0.133	0	0	0.204
LOC100131564	100131564	uncharacterized LOC100131564	miscRNA		0.585	0.634	0.577	0.445	0.547	0.42	1.04	0.798	0.805	2.1	2.31	2.31	0.589	0.452	0.586	0.651	0.57	0.474	0.943	0.901	0.901	3.06	2.92	3.75
LOC100131607	100131607	uncharacterized LOC100131607	miscRNA		4.54	6.29	4.56	4.47	4.37	5.95	4.91	4.42	4.09	6.93	6.96	7.91	6.54	3.92	4.02	3.78	6.9	6.66	5.69	5.28	5.28	6.06	6.23	6.38
LOC100131608	100131608	uncharacterized LOC100131608	protein_coding		0	0	0	0	0	0	0	0	0	0	0	0	0	0	0	0	0	0	0	0	0	0	0	0
LOC100131626	100131626	uncharacterized LOC100131626	miscRNA		4.39	8.43	5.28	5.01	5.05	5.22	6.75	4.45	6.68	10.7	13.1	11.9	8.01	4.71	4.02	5.6	8.53	6.97	6.11	6.72	7.61	9.4	9.83	9.83
LOC100131635	100131635	hCG1645011-like	miscRNA		0	0	0	0	0	0.0407	0	0	0	0	0.0878	0.0424	0.0459	0	0	0	0	0	0	0	0.0299	0	0	0
LOC100131655	100131655	uncharacterized LOC100131655	miscRNA		0	0.0113	0.0121	0.0359	0.0113	0.0532	0.123	0.0312	0.149	0.0243	0.0802	0.0664	0.012	0	0	0	0.0114	0.0401	0.104	0.0514	0.0468	0.0777	0	0.012
LOC100131679	100131679	uncharacterized LOC100131679	miscRNA		0.981	0.847	0.795	0.403	0.519	0.593	0.561	0.465	0.331	0.387	0.61	0.553	0.91	0.637	0.652	0.719	0.576	0.911	0.321	0.38	0.41	1.15	0.519	0.615
LOC100131691	100131691	uncharacterized LOC100131691	miscRNA		0.584	1.01	0.736	0.933	0.986	1.44	3.04	1.6	1.75	2.53	3.26	3.26	0.989	0.488	0.728	0.94	1.37	1.85	2.38	2.28	2.55	2.8	2.08	2.25
LOC100131726	100131726	HCC-related HCC-C11_v3	miscRNA		0.564	0.787	0.828	0.655	0.58	0.951	1.02	0.965	0.789	0.517	0.231	0.421	1.09	0.708	0.833	0.638	0.764	0.628	0.457	0.77	0.724	0.509	0.478	0.174
LOC100131733	100131733	uncharacterized LOC100131733	miscRNA		0.0513	0.105	0.0321	0.0475	0.0597	0.0704	0.123	0.0275	0.0246	0.145	0.137	0.103	0.0159	0.0513	0.0164	0.0296	0.0754	0.0531	0.0755	0.0953	0.0826	0.147	0.0145	0.191
LOC100131735	100131735	heterogeneous nuclear ribonucleoprotein G-like 1-like	pseudo		94.8	129	92.2	54.4	56.9	68.4	67	66.7	66.5	38	36.4	35.8	134	95.1	83.7	56.9	79.9	69.4	75.4	69.4	74.2	31	31.9	35.6
	100131744		unknown		0.0259	0.0304	0.00812	0.016	0	0.0285	0.0413	0.0487	0	0	0	0.0519	0.016	0.0692	0.00831	0.015	0.0381	0.0336	0.0254	0.055	0.00522	0.00743	0.103	0.12
ARMCX4	100131755	armadillo repeat containing, X-linked 4	protein_coding		0.674	0.692	0.539	0.447	0.506	0.49	0.558	0.567	0.495	0.599	0.513	0.582	0.693	0.517	0.579	0.418	0.571	0.48	0.582	0.562	0.552	0.859	0.83	1.01
	100131774		unknown		653	630	660	241	248	209	41	27.1	28.6	263	255	266	435	537	551	344	272	250	52.6	31	32.2	20.2	24.7	25.2
C19orf79	100131801	chromosome 19 open reading frame 79	protein_coding		13.6	18.3	16.7	12.6	11.9	15.3	17.1	22.2	17.7	20.4	17.3	19.6	20.1	19.7	16.6	16.5	17.4	16.7	18.9	17.7	17.8	19.7	19.2	16.7
LINC00271	100131814	long intergenic non-protein coding RNA 271	miscRNA		0	0	0	0	0	0.0168	0.00814	0.0411	0	0.0674	0.0544	0.0175	0.00949	0	0.0786	0.0266	0	0	0.0226	0.0163	0.0679	0.149	0.0955	0.0949
UBE2DNL	100131816	ubiquitin-conjugating enzyme E2D N-terminal like (pseudogene)	pseudo		0	0	0	0	0	0	0	0	0	0	0	0	0	0	0	0	0	0	0	0	0	0	0	0
LOC100131825	100131825	uncharacterized LOC100131825	miscRNA		0	0	0	0	0	0	0	0.00817	0.00365	0	0	0.00435	0	0	0	0	0	0	0	0	0	0	0	0
LOC100131826	100131826	TSSP3028	unknown		0.141	0.062	0.0189	0.0187	0.106	0.0166	0.177	0.122	0.0797	0.161	0.0179	0.225	0.0749	0.0403	0.0872	0.0262	0.0622	0.094	0.0519	0.185	0.14	0.338	0.103	0.197
ZNF717	100131827	zinc finger protein 717	protein_coding		0.18	0.335	0.236	0.308	0.423	0.364	0.443	0.5	0.517	0.662	0.639	0.738	0.319	0.213	0.262	0.402	0.486	0.33	0.353	0.538	0.56	0.576	0.602	0.638
LOC100131871	100131871	uncharacterized LOC100131871	protein_coding		0	0	0	0	0	0	0	0	0	0	0	0	0	0	0	0	0	0.0146	0	0	0	0	0	0
FAM196B	100131897	family with sequence similarity 196, member B	protein_coding		3.02	3.68	3.19	2.37	2.16	1.96	0.45	0.387	0.396	0.222	0.289	0.21	4.13	2.68	3.26	2.64	3.59	2.56	0.503	0.679	0.472	0.494	0.46	0.591
KRTAP25-1	100131902	keratin associated protein 25-1	protein_coding		0	0	0	0	0	0	0	0	0	0	0	0	0	0	0	0	0	0	0	0	0	0	0	0
LOC100131910	100131910	uncharacterized LOC100131910	unknown		0	0	0	0	0	0	0.0294	0.00595	0.00531	0	0	0	0	0.00739	0	0	0	0	0.0109	0	0	0	0	0
ZNF705G	100131980	zinc finger protein 705G	protein_coding		0	0	0	0	0	0	0	0	0	0	0	0	0	0	0	0	0	0	0	0	0	0	0	0
FAM27E3	100131997	family with sequence similarity 27, member E3	protein_coding		0	0.0235	0.0167	0.033	0.0467	0.0587	0.0639	0.136	0.0384	0.0252	0.111	0.0153	0	0.00892	0.00856	0.1	0.055	0	0.0787	0.0284	0.0753	0.00766	0.0378	0.0414
RRN3P3	100131998	RNA polymerase I transcription factor homolog (S. cerevisiae) pseudogene 3	pseudo		0.96	1.16	1.26	1	1.03	1.55	1.62	1.27	1.52	1.28	1.35	1.51	1.49	1.02	1.09	1.33	1.41	1.8	1.62	1.47	1.44	1.24	1.21	1.1
LOC100132004	100132004	putative ankyrin repeat domain-containing protein ENSP00000330211-like	protein_coding		0	0	0	0	0	0	0	0	0	0	0	0	0	0	0	0	0	0	0	0	0	0	0	0
LOC100132046	100132046	uncharacterized LOC100132046	pseudo		0	0	0	0	0	0	0	0	0	0	0	0	0	0	0	0	0	0	0	0	0	0	0	0
LOC100132050	100132050	uncharacterized LOC100132050	protein_coding		0	0	0	0	0	0	0	0	0	0	0	0	0	0	0	0	0	0	0	0	0	0	0	0
FAM157C	100132055	family with sequence similarity 157, member C	protein_coding		0	0	0	0	0.0125	0	0.0114	0.0116	0	0	0	0	0	0	0	0	0	0	0	0	0.00868	0	0	0.0534
LOC100132057	100132057	phosphodiesterase 4D interacting protein pseudogene	pseudo		0	0.0269	0.0575	0.17	0.0534	0.0755	0.0974	0.0246	0.044	0.346	0.0271	0.0524	0	0	0	0	0.0539	0	0.0225	0.146	0.185	0.184	0.026	0.0568
LOC100132062	100132062	uncharacterized LOC100132062	miscRNA		0	0	0	0	0	0	0.00305	0	0	0	0	0	0	0	0	0	0	0	0	0	0	0	0	0
FOXO6	100132074	forkhead box O6	protein_coding		0.26	0.195	0.367	0.389	0.441	0.85	1.51	1.2	1.04	0.713	0.462	0.878	0.305	0.543	0.434	0.557	0.411	0.766	1.94	1.52	1.14	0.782	0.636	0.383
LOC100132077	100132077	uncharacterized LOC100132077	miscRNA		0.0542	0.0544	0.00727	0.0644	0.0338	0	0.0185	0.0124	0.0667	0.102	0.0755	0.0597	0.0646	0.031	0.0446	0.0134	0.0478	0.0541	0.0398	0.0185	0.0561	0.126	0.0657	0.187
LOC100132078	100132078	uncharacterized LOC100132078	miscRNA		0	0	0	0	0	0	0	0	0	0	0	0	0	0	0	0	0	0	0	0	0	0	0	0
	100132080		unknown		0.485	0.532	0.266	0.0374	0.423	0.366	0.386	0.163	0.29	0.342	0.323	0.173	0.187	0.283	0.0776	0.105	0.107	0.188	0.416	0.707	0.293	0.555	0.377	0.113
HERC2P7	100132101	hect domain and RLD 2 pseudogene 7	pseudo		0	0.025	0.0178	0.0439	0.0248	0.0234	0.0755	0.0229	0.0409	0.0446	0.00841	0.0163	0.0088	0	0.00911	0	0.00836	0.0516	0.0279	0.0302	0.0458	0	0	0.0088
FAM66E	100132103	family with sequence similarity 66, member E	miscRNA		0	0	0	0	0	0	0	0	0	0	0	0	0	0	0	0	0	0.00906	0	0	0	0	0	0
LOC100132111	100132111	uncharacterized LOC100132111	miscRNA		0.33	0.56	0.289	0.346	0.345	0.38	1.07	0.867	0.774	1.99	1.48	2.28	0.286	0.264	0.106	0.19	0.407	0.444	1.42	1.07	1.13	2.1	1.7	4.65
LOC100132146	100132146	uncharacterized LOC100132146	protein_coding		0	0	0	0	0	0	0	0	0	0	0	0	0	0	0	0	0	0	0	0	0	0	0	0
LOC100132154	100132154	putative ankyrin repeat domain-containing protein ENSP00000330211-like	protein_coding		0	0	0	0	0	0	0	0	0	0	0	0	0	0	0	0	0	0	0	0	0	0	0	0
LOC100132163	100132163	uncharacterized LOC100132163	miscRNA		1.73	2.72	1.96	1.67	1.91	2.92	3.91	3.42	2.48	2.32	2.71	2.27	3.02	2.75	2.12	1.63	2.36	2.92	2.96	3.13	2.86	2.75	3.49	2.4
LOC100132174	100132174	uncharacterized LOC100132174	protein_coding		0	0	0	0	0	0	0	0	0	0	0	0	0	0	0	0	0	0	0	0	0	0	0	0
FP6628	100132183	uncharacterized LOC100132183	unknown		0.243	0.133	0.132	0.31	0.386	0.267	0.297	0.317	0.198	0.219	0.421	0.361	0.15	0.27	0.29	0.491	0.267	0.411	0.27	0.271	0.287	0.501	0.298	0.576
LOC100132202	100132202	golgin subfamily A member 6-like protein 1-like	protein_coding		0	0	0	0	0	0	0	0	0	0	0	0	0	0	0	0	0	0	0	0	0	0	0	0
LOC100132215	100132215	uncharacterized LOC100132215	miscRNA		3.52	3.4	3.69	3.43	2.8	3.61	3.13	2.86	2.73	1.82	1.92	2.12	3.25	3.65	3.05	3.31	3.12	3.41	3.23	2.68	2.28	2.31	1.84	2.41
LINC00543	100132234	long intergenic non-protein coding RNA 543	unknown		0	0.00802	0.0172	0.0423	0	0.0301	0	0.0147	0.0197	0.0172	0.081	0	0.00847	0	0	0.0475	0	0	0.00672	0.00726	0.022	0.0471	0.0698	0
LOC100132240	100132240	uncharacterized LOC100132240	pseudo		0.0634	0.26	0.139	0.117	0.166	0.139	0.185	0.629	0.243	0.179	0.0937	0.199	0.098	0.106	0.264	0.201	0.354	0.246	0.326	0.134	0.153	0.0363	0.359	0.157
LOC100132247	100132247	nuclear pore complex interacting protein related gene	protein_coding		0.224	0.181	0.206	0.13	0.168	0.242	0.272	0.208	0.173	0.243	0.163	0.207	0.211	0.132	0.0716	0.201	0.232	0.238	0.219	0.188	0.138	0.249	0.186	0.163
LOC100132249	100132249	uncharacterized LOC100132249	unknown		0.00859	0.0226	0	0	0.00749	0	0.0137	0.0345	0.0308	0.0323	0.0838	0.0441	0.0398	0	0	0.0149	0.0151	0.02	0.0379	0	0.0207	0	0.0146	0
LOC100132272	100132272	uncharacterized LOC100132272	unknown		0.297	0.167	0.236	0.268	0.159	0.194	0.448	0.306	0.323	3.69	2.84	3.9	0.247	0.342	0.212	0.336	0.161	0.313	0.386	0.272	0.441	0.477	0.536	0.501
LOC100132273	100132273	uncharacterized LOC100132273	miscRNA		0.123	0.0912	0.0887	0.0699	0.0906	0.14	0.143	0.0987	0.149	0.151	0.176	0.275	0.0875	0.132	0.136	0.139	0.183	0.117	0.167	0.0676	0.222	0.146	0.176	0.123
KIR2DS2	100132285	killer cell immunoglobulin-like receptor, two domains, short cytoplasmic tail, 2	protein_coding		0	0	0	0	0	0	0	0	0	0	0	0	0	0	0	0	0	0	0	0	0	0	0	0.00953
LOC100132287	100132287	uncharacterized LOC100132287	miscRNA		0	0	0	0	0	0	0.00305	0	0	0	0	0	0	0	0	0	0	0	0	0	0	0	0	0
TEKT4P2	100132288	tektin 4 pseudogene 2	pseudo		0.0173	0.0353	0.0162	0.0213	0.0853	0.0568	0.0549	0.0324	0.062	0.0541	0.0561	0.0296	0.0587	0.023	0.0331	0.0847	0.0355	0.0536	0.0634	0.0777	0.0416	0.00988	0.0488	0.0747
LOC100132304	100132304	uncharacterized LOC100132304	miscRNA		0.0398	0	0	0	0	0	0	0	0	0	0	0	0	0	0	0	0	0	0	0	0	0	0	0
LOC100132314	100132314	uncharacterized LOC100132314	protein_coding		0	0	0	0	0	0	0	0	0	0	0	0	0	0	0	0	0	0	0	0	0	0	0	0
LOC100132330	100132330	mal, T-cell differentiation protein-like pseudogene	pseudo		0	0	0	0	0	0	0	0	0	0	0	0	0	0	0	0	0	0	0	0	0	0	0	0
LOC100132336	100132336	GDNF family receptor alpha-2-like	protein_coding		0	0	0	0	0	0	0	0	0	0	0	0	0	0	0	0	0	0	0	0	0	0	0	0
LOC100132339	100132339	uncharacterized LOC100132339	protein_coding		0	0	0	0	0	0	0	0	0.0213	0.0558	0.0263	0.0127	0	0	0	0	0.0131	0	0	0.0589	0.0358	0	0	0
KIAA0664L3	100132341	KIAA0664-like 3	miscRNA		1.36	1.56	1.27	2.08	2.68	2.9	2.5	1.75	2.36	1.76	2.12	2.32	1.82	1.31	1.08	1.95	2.69	3.2	2.61	2.45	2.84	2.39	2.75	1.94
LOC100132352	100132352	FSHD region gene 1 pseudogene	pseudo		0.78	1.06	0.928	1.6	1.4	1.36	2.47	2.77	2.41	3.82	3.34	3.79	1.35	1.35	1.09	1.75	1.82	1.33	3.1	2.2	2.32	3.63	3.44	4.31
LOC100132354	100132354	uncharacterized LOC100132354	miscRNA		0	0	0	0.00678	0.0448	0.0181	0.0759	0.0472	0.0316	0.276	0.28	0.27	0	0	0	0.0381	0	0.00569	0.0323	0.0467	0.0708	0.699	0.529	0.374
LOC100132356	100132356	uncharacterized LOC100132356	miscRNA		0.731	1.09	0.801	1.24	1.24	1.6	1.66	1.43	1.64	1.76	2.18	1.85	0.974	1.05	0.747	1.51	1.73	1.67	1.63	1.76	2	2.71	3.32	3.41
KRTAP4-9	100132386	keratin associated protein 4-9	protein_coding		0	0	0	0	0	0	0	0	0	0	0	0	0	0	0	0	0	0	0	0	0	0	0	0
LOC100132396	100132396	zinc finger protein 705D-like	protein_coding		0	0	0	0	0	0	0	0	0	0	0	0	0	0	0	0	0	0	0	0	0	0	0	0
GAGE12D	100132399	G antigen 12D	protein_coding		0	0	0	0	0	0	0	0	0	0	0	0	0	0	0	0	0	0	0	0	0	0	0	0
FAM157B	100132403	family with sequence similarity 157, member B	protein_coding		0	0	0	0	0.0114	0	0	0	0.00941	0.0246	0	0	0	0	0	0	0	0	0	0.0104	0.0079	0	0	0.0121
NBPF10	100132406	neuroblastoma breakpoint family, member 10	protein_coding		1	1.26	0.786	0.682	0.819	0.747	0.717	0.53	0.561	0.807	0.715	0.824	1.28	0.782	0.948	0.775	1.1	0.857	0.651	0.687	0.63	0.681	0.59	0.615
FCGR1C	100132417	Fc fragment of IgG, high affinity Ic, receptor (CD64), pseudogene	pseudo		0	0	0	0	0	0	0.00995	0.0101	0	0	0	0	0	0	0	0	0	0	0	0	0	0	0	0
LOC100132439	100132439	protein FAM27E3-like	protein_coding		0	0	0	0	0	0	0	0	0	0	0	0	0	0	0	0	0.0431	0	0	0	0	0	0.0415	0
CLDN24	100132463	claudin 24	protein_coding		0.429	0	0	0.28	0.044	0.0415	0.0402	0.0203	0.0544	0.0238	0	0	0.14	0.328	0.267	0.0219	0.0667	0.0196	0	0.0201	0	0	0	0
FAM99B	100132464	family with sequence similarity 99, member B (non-protein coding)	miscRNA		0	0	0.0147	0	0	0.0129	0	0	0	0	0	0	0	0	0	0	0.0138	0	0	0	0	0	0	0
LOC100132472	100132472	uncharacterized LOC100132472	protein_coding		0	0	0	0	0	0	0	0	0	0	0	0	0	0	0	0	0	0	0	0	0	0	0	0
KRTAP4-7	100132476	keratin associated protein 4-7	protein_coding		0	0	0	0	0	0	0	0	0	0	0	0	0	0	0	0	0	0	0	0	0	0	0	0.0166
LOC100132481	100132481	uncharacterized LOC100132481	unknown		0.0129	0.0339	0	0	0	0.0424	0.0615	0.0104	0	0	0	0	0	0	0	0	0	0	0	0.0205	0	0	0	0
LOC100132501	100132501	uncharacterized LOC100132501	unknown		0	0	0	0	0	0	0	0	0.011	0.00361	0	0	0	0	0.00738	0	0	0	0	0	0	0	0	0
FAM197Y3	100132506	family with sequence similarity 197, Y-linked, member 3	protein_coding		0	0	0	0	0	0	0	0	0	0	0	0	0	0	0	0	0	0	0	0	0	0	0	0
LOC100132526	100132526	FYVE, RhoGEF and PH domain containing 5 pseudogene	pseudo		0	0	0	0	0	0	0	0	0	0	0	0	0	0	0	0	0	0	0	0	0	0	0	0
LOC100132529	100132529	uncharacterized LOC100132529	miscRNA		0	0.0168	0.108	0	0	0.0315	0	0	0.0137	0.27	0.0679	0.393	0.0177	0	0	0	0	0.0148	0	0.0456	0.0231	0.0657	0.0325	0.213
GOLGA8F	100132565	golgin A8 family, member F	pseudo		0	0.00326	0	0	0	0	0	0	0	0	0	0	0	0	0	0	0	0	0	0	0	0	0	0
LOC100132581	100132581	putative speedy protein E8-like	protein_coding		0	0	0	0	0	0	0.0184	0	0	0	0	0.0198	0	0	0	0	0	0	0	0	0	0.0795	0.0196	0
PGAM1P5	100132594	phosphoglycerate mutase 1 pseudogene 5	pseudo		0.148	0.253	0.22	0.216	0.183	0.231	0.186	0.113	0.0784	0.352	0.539	0.307	0.101	0.0701	0.157	0.216	0.268	0.272	0.155	0.217	0.174	0.656	0.344	0.549
XGPY2	100132596	Xg pseudogene, Y-linked 2	pseudo		0	0	0	0	0	0	0	0	0	0	0	0	0	0	0	0	0	0	0	0	0	0	0	0
ZRANB2-AS1	100132618	ZRANB2 antisense RNA 1 (non-protein coding)	miscRNA		13.7	17.6	16.3	18.2	17.5	18.2	15.3	15.2	15.2	21.8	21.6	21.7	18.4	15.7	15.4	16.9	20.9	18.3	15.6	15.9	15.8	25.7	21.4	22.1
BSN-AS2	100132677	BSN antisense RNA 2 (non-protein coding)	miscRNA		0.00643	0.00564	0	0.0119	0.028	0.0423	0.0512	0.0465	0.0462	0.0787	0.0969	0.0275	0.0179	0	0	0.0167	0.00567	0.0299	0.0378	0.0614	0.0504	0.149	0.262	0.0418
LOC100132705	100132705	immunoglobulin superfamily member 3-like	protein_coding		0	0	0	0	0	0	0	0	0	0	0	0	0	0	0	0	0	0	0	0	0	0	0	0
LOC100132707	100132707	uncharacterized LOC100132707	miscRNA		4.87	4.91	4.17	4.07	3.6	3.94	4.94	4.15	4.32	4.51	4.24	3.98	4.62	3.94	4.95	3.59	3.39	3.14	4.33	4.13	4.08	4.78	4.72	5.41
CYP4F30P	100132708	cytochrome P450, family 4, subfamily F, polypeptide 30, pseudogene	pseudo		0	0	0	0	0	0	0.0118	0	0	0	0	0.0127	0	0	0	0	0	0	0	0	0	0	0	0
LOC100132724	100132724	DDB1 and CUL4 associated factor 13 pseudogene 3	pseudo		0.151	0.222	0.18	0.222	0.328	0.191	0.18	0.11	0.251	0.155	0.121	0.0997	0.21	0.308	0.23	0.273	0.277	0.26	0.247	0.152	0.0661	0.118	0.116	0.203
LOC100132731	100132731	uncharacterized LOC100132731	protein_coding		0.0169	0.0371	0.0556	0.0783	0.0517	0.0975	0.0943	0.0544	0.0608	0.263	0.128	0.0362	0.0706	0.0423	0.0325	0.066	0.0597	0.0854	0.131	0.0673	0.097	0.0654	0.201	0.0628
LOC100132735	100132735	uncharacterized LOC100132735	miscRNA		0	0	0	0	0	0.0106	0	0	0	0	0	0	0	0	0	0	0	0	0	0	0	0	0	0
LOC100132741	100132741	uncharacterized LOC100132741	miscRNA		0	0	0	0	0	0	0	0	0	0	0	0	0	0	0	0	0	0	0	0	0	0	0	0
LOC100132774	100132774	uncharacterized LOC100132774	miscRNA		4.86	6.25	4.3	9.64	8.98	12.1	10.4	11.1	10	6.17	5.37	5.36	6.69	5.2	4.48	9.26	12	11.7	10.5	10.5	9.8	7.27	8.78	8.32
LOC100132781	100132781	cyclin Y-like 1 pseudogene	pseudo		0	0.0137	0.00735	0	0.0273	0.0193	0.00623	0.00629	0	0.0295	0.0208	0.0469	0	0	0	0.0339	0	0.00608	0.0288	0.0436	0	0.0403	0	0.0871
LOC100132815	100132815	importin 5 pseudogene	pseudo		0.255	0.751	0.478	0.674	0.66	0.605	0.754	0.455	0.62	0.413	0.596	0.503	0.505	0.361	0.53	0.557	0.81	0.818	0.582	0.461	0.64	0.553	0.516	0.748
LOC100132831	100132831	A20-binding inhibitor of NF-kappaB activation 2 pseudogene	pseudo		0	0.0223	0.00794	0	0	0	0.00673	0.0136	0.00607	0.0159	0	0	0.00784	0	0	0	0.0149	0.0197	0.00621	0	0.0051	0.0363	0	0
LOC100132832	100132832	PMS2 postmeiotic segregation increased 2 (S. cerevisiae) pseudogene	pseudo		0.136	0.208	0.108	0.146	0.194	0.218	0.217	0.156	0.191	0.547	0.713	0.338	0.126	0.158	0.145	0.0932	0.247	0.106	0.216	0.24	0.191	0.271	0.426	0.712
LOC100132858	100132858	putative protein FAM157B-like	protein_coding		0	0	0	0	0	0	0	0	0	0	0	0	0	0	0	0	0	0	0	0	0	0	0	0
LOC100132859	100132859	protein FAM27E2-like	protein_coding		0	0	0.04	0.0394	0.0743	0.035	0.102	0.0685	0.0918	0.12	0.0755	0.073	0.079	0.0426	0.0409	0	0.0375	0.0331	0	0	0.0257	0	0	0
LOC100132891	100132891	uncharacterized LOC100132891	miscRNA		0.528	0.242	0.355	0.583	0.535	0.423	1.26	1.19	1.27	1.67	1.78	1.37	0.303	0.303	0.474	0.504	0.573	0.537	1.05	1.21	1.2	2.56	2.38	3.13
LOC100132900	100132900	immunoglobulin superfamily member 3-like	protein_coding		0	0	0	0	0	0	0	0	0	0	0	0	0	0	0	0	0	0	0	0	0	0	0	0
LOC100132909	100132909	uncharacterized LOC100132909	miscRNA		4.26	3.81	4.86	5.14	4.04	3.15	9.49	7.82	6.97	19.8	22.6	20.7	3.34	3.58	4.27	4.44	3.33	3.33	7.45	7.5	6.81	14.2	11.1	13.8
DPH3P1	100132911	DPH3, KTI11 homolog (S. cerevisiae) pseudogene 1	protein_coding		4.45	4.54	3.77	2.99	2.49	1.99	3.8	3.64	3.02	4.82	4.43	3.1	4.81	3.98	3.52	3.23	2.58	2.49	3.66	4.11	3.67	4.19	2.82	4.45
LOC100132913	100132913	uncharacterized LOC100132913	miscRNA		0.0197	0.0345	0.0924	0.0728	0.0858	0.129	0.141	0.111	0.0565	0	0	0.0168	0.0182	0.118	0.0189	0.102	0.0867	0.168	0.101	0.0156	0.214	0.0169	0	0
FAM159B	100132916	family with sequence similarity 159, member B	protein_coding		0.312	0.243	0.211	0.496	0.332	0.199	0.234	0.431	0.137	0.147	0.123	0.252	0.257	0.242	0.399	0.12	0.214	0.161	0.165	0.138	0.272	0.0446	0.0441	0.0161
FAM66D	100132923	family with sequence similarity 66, member D	miscRNA		0	0	0	0	0	0	0	0	0	0.0147	0.0693	0	0	0	0	0	0	0	0	0	0	0	0	0.087
FAM25B	100132929	family with sequence similarity 25, member B	protein_coding		0	0.132	0	0.0462	0	0	0	0	0	0	0.0443	0	0.0927	0.15	0	0	0	0.0388	0	0.0397	0	0	0	0
FAM197Y9	100132932	family with sequence similarity 197, Y-linked, member 9	protein_coding		0	0	0	0	0	0	0	0	0	0	0	0	0	0	0	0	0	0	0	0	0	0	0	0
LOC100132941	100132941	uncharacterized LOC100132941	protein_coding		0	0	0	0	0	0	0	0	0	0	0	0	0	0	0	0	0	0	0	0	0	0	0	0
FAM27C	100132948	family with sequence similarity 27, member C	miscRNA		0	0	0.0224	0	0.0208	0.0196	0.0379	0	0	0.0224	0	0	0	0.0238	0.114	0	0.021	0.111	0.0525	0.0379	0.0144	0	0	0
CXorf68	100132963	chromosome X open reading frame 68	protein_coding		0	0	0	0	0	0	0	0	0	0	0.0292	0	0	0	0	0	0	0	0	0	0	0	0.014	0
LINC00204A	100132967	long intergenic non-protein coding RNA 204A	miscRNA		0	0	0	0	0	0	0	0	0	0	0	0	0	0	0	0	0	0	0	0	0	0	0.0199	0
GOLGA8DP	100132979	golgin A8 family, member D, pseudogene	pseudo		0	0	0	0.0116	0	0.00258	0	0.00252	0	0.0059	0.00556	0	0	0	0	0	0	0	0.0023	0	0	0	0	0.00291
LOC100132987	100132987	uncharacterized LOC100132987	miscRNA		0	0	0	0.0055	0	0	0	0.00478	0	0.0895	0.0475	0.056	0	0	0	0	0	0	0	0	0	0.00511	0.0353	0.011
CXorf49B	100132994	chromosome X open reading frame 49B	protein_coding		0	0	0	0.0167	0	0	0	0	0	0	0	0	0	0	0	0	0	0	0	0	0	0	0	0
LOC100132999	100132999	uncharacterized LOC100132999	unknown		0.075	0.0988	0.123	0.0868	0.229	0.293	0.224	0.121	0.0809	0.124	0.133	0.129	0.0696	0.113	0.0541	0.195	0.215	0.16	0.152	0.239	0.159	0.209	0.127	0.244
FAM95B1	100133036	family with sequence similarity 95, member B1	miscRNA		0	0	0	0.0201	0	0	0	0	0	0	0	0	0	0	0	0	0	0	0	0	0	0	0	0
LOC100133039	100133039	uncharacterized LOC100133039	unknown		0.104	0.0911	0.103	0.106	0.148	0.27	0.43	0.18	0.228	0.216	0.31	0.253	0.142	0.0382	0.0629	0.104	0.173	0.348	0.377	0.382	0.26	0.502	0.32	0.355
KIR3DL3	100133046	killer cell immunoglobulin-like receptor three domains long cytoplasmic tail 3	protein_coding		0	0	0	0	0	0	0	0	0	0	0	0	0	0	0	0	0	0	0	0	0	0	0	0
LOC100133047	100133047	uncharacterized LOC100133047	protein_coding		0	0	0.0878	0	0.0816	0.0385	0	0	0.0672	0	0	0	0.0867	0.467	0.0449	0.364	0.0824	0.0726	0.103	0	0.0846	0	0.0793	0
LOC100133050	100133050	glucuronidase, beta pseudogene	pseudo		0	0	0	0	0	0	0.019	0	0.0857	0.0674	0	0	0	0	0	0	0	0	0.0175	0	0	0.041	0	0.133
CXorf51B	100133053	chromosome X open reading frame 51B	protein_coding		0	0	0	0	0	0	0	0	0	0	0	0	0	0	0	0	0	0	0	0	0	0	0	0
LOC100133077	100133077	uncharacterized LOC100133077	unknown		0	0	0	0.00961	0	0.00427	0.00827	0	0	0.00978	0.023	0.0089	0.0145	0	0	0	0	0.00403	0	0.00413	0.0094	0	0	0
LOC100133091	100133091	uncharacterized LOC100133091	miscRNA		3.2	3.53	3.52	4.12	4.71	4.43	3.54	3.31	3.66	5.64	5.03	5.1	3.81	2.86	3.68	4.5	4.73	4.53	3.85	3.73	3.7	4.72	4.13	5.03
FAM25G	100133093	family with sequence similarity 25, member G	protein_coding		0	0	0	0	0	0	0	0.0402	0	0	0	0	0	0	0	0	0	0	0	0	0	0	0	0
LOC100133106	100133106	VCEW9374	unknown		0	0	0.0163	0	0	0	0.0277	0	0	0	0	0	0.0161	0	0.0334	0	0	0	0	0	0.0315	0	0.0148	0
FAM27B	100133121	family with sequence similarity 27, member B	miscRNA		0	0	0	0	0.0208	0.0196	0	0	0	0	0	0	0	0	0.0229	0	0	0	0.0175	0	0	0	0	0
LOC100133123	100133123	uncharacterized LOC100133123	miscRNA		0	0	0.0542	0	0	0	0	0	0	0	0	0	0	0	0	0	0	0	0	0	0	0	0	0
LOC100133124	100133124	cytochrome c oxidase subunit 7B, mitochondrial-like	protein_coding		0.0689	0.242	0	0.0637	0	0	0.0548	0.0554	0.0495	0.454	0.122	0	0.0639	0	0	0	0	0	0.152	0	0	0.237	0.0585	0.319
LOC100133140	100133140	carboxy-terminal domain RNA polymerase II polypeptide A small phosphatase 2-like	pseudo		0.465	0.477	0.583	0.305	0.558	0.383	0.756	0.281	0.529	0.256	0.138	0.15	0.486	0.31	0.242	0.537	0.581	0.677	0.627	0.509	0.819	0.45	0.494	0.144
UBE2Q2P3	100133144	ubiquitin-conjugating enzyme E2Q family member 2 pseudogene 3	pseudo		0.0276	0.0726	0.0259	0.115	0.0481	0.0227	0.132	0.0333	0.119	0.467	0.159	0.224	0.0639	0	0	0.131	0.0729	0.0749	0.111	0.143	0.0665	0.296	0.0819	0.205
LOC100133161	100133161	uncharacterized LOC100133161	miscRNA		0	0	0	0	0.00316	0.00895	0	0	0.0104	0.00683	0	0.00311	0	0	0.0174	0	0.00959	0.00845	0.00267	0	0	0.00312	0	0.00337
SPANXB2	100133171	SPANX family, member B2	protein_coding		1.03	0.188	0.67	0.099	0.218	0.0587	0.142	0.115	0.0513	0	0	0.0306	0.364	0.963	0.548	0.464	0.157	0.0277	0.0262	0.0284	0.0215	0	0	0
FAM66A	100133172	family with sequence similarity 66, member A	miscRNA		0	0	0	0	0	0	0.0344	0	0	0	0	0	0	0	0	0	0	0	0	0	0	0	0.0183	0
LOC100133190	100133190	uncharacterized LOC100133190	miscRNA		1.47	1.67	1.53	1.69	1.55	1.87	1.67	1.49	1.36	1.29	1.5	1.38	1.62	1.28	1.69	1.75	1.69	2.03	1.55	1.43	1.52	1.4	1.32	1.04
C9orf147	100133204	chromosome 9 open reading frame 147	unknown		0.186	0.245	0.349	0.229	0.149	0.395	0.358	0.237	0.156	0.467	0.55	0.252	0.244	0.093	0.134	0.376	0.478	0.385	0.353	0.394	0.411	0.546	0.355	1.04
LINC00240	100133205	long intergenic non-protein coding RNA 240	miscRNA		0.206	0.241	0.402	0.412	0.224	0.24	0.286	0.441	0.209	0.258	0.198	0.191	0.175	0.36	0	0.282	0.181	0.239	0.214	0.232	0.207	0.382	0.436	0.62
LOC100133207	100133207	uncharacterized LOC100133207	unknown		0	0	0	0	0	0	0	0	0	0	0	0	0	0	0	0	0	0	0	0	0	0	0.0467	0
GOLGA6L3	100133220	golgin A6 family-like 3	protein_coding		0	0.01	0.0107	0	0.00996	0	0.00909	0	0.0082	0.043	0.0203	0.0293	0.0106	0	0	0	0	0	0	0.0272	0	0.0098	0.0194	0.0212
SBF1P1	100133234	SET binding factor 1 pseudogene 1	pseudo		0.00273	0.0072	0.0231	0.00506	0.00715	0.0045	0.00435	0.00439	0.0216	0.0206	0	0.0281	0.0076	0.0492	0.0446	0.00237	0.00241	0	0.00402	0.00869	0.0033	0.0117	0.00928	0.00507
LOC100133251	100133251	uncharacterized LOC100133251	protein_coding		0	0	0	0	0	0	0	0	0	0	0	0	0	0	0	0	0	0	0	0	0	0	0	0
LOC100133267	100133267	defensin, beta 130-like	protein_coding		0	0	0	0	0	0	0	0	0	0	0	0	0	0	0	0	0	0	0	0	0	0	0	0
LOC100133286	100133286	uncharacterized LOC100133286	miscRNA		5.02	4.89	6.23	5.17	5.24	7.28	6.24	6.35	5.06	2.37	1.9	2	5.11	5.32	5.62	5.4	4.19	7.74	7.54	6.34	5.14	2.14	3.13	2.73
LOC100133299	100133299	GALI1870	unknown		0.472	0.0894	0.0956	0.111	0.258	0.0762	0.133	0.0819	0.0199	0.122	0.131	0.0555	0.137	0.13	0.391	0.168	0.139	0.216	0.0544	0.11	0.0335	0.167	0.0786	0.0515
LOC100133301	100133301	UPF0627 protein ENSP00000364708	protein_coding		0	0	0	0	0	0	0	0	0	0	0	0	0	0	0	0	0	0	0	0	0	0	0	0
LOC100133308	100133308	Ras suppressor protein 1 pseudogene	pseudo		0	0	0	0.0084	0.0158	0	0	0	0.00652	0	0	0.00777	0	0	0	0	0	0	0	0	0	0.0156	0	0
HOXA-AS3	100133311	HOXA cluster antisense RNA 3 (non-protein coding)	miscRNA		0.883	0.797	1.14	0.591	0.7	0.885	1.59	1.54	1.5	0.846	0.805	0.709	0.92	1.07	1.09	0.588	0.694	0.726	1.61	1.63	1.65	0.886	0.831	0.656
LOC100133315	100133315	transient receptor potential cation channel, subfamily C, member 2-like	pseudo		0.618	1.12	0.985	1.43	1.62	1.82	1.37	1.24	1.82	1.16	0.882	1.44	1.55	0.551	1.16	1.32	1.91	1.65	2.2	1.9	1.99	2.29	1.56	1.51
LOC100133331	100133331	uncharacterized LOC100133331	miscRNA		0.0548	0.086	0.0515	0.0942	0.116	0.113	0.115	0.11	0.0872	0.122	0.0556	0.107	0.069	0.0196	0.0715	0.119	0.104	0.143	0.115	0.125	0.052	0.0774	0.14	0.0908
LOC100133445	100133445	uncharacterized LOC100133445	miscRNA		0.0348	0.061	0.0653	0.145	0.0455	0.0572	0.553	0.349	0.237	0.9	1.19	0.968	0.0484	0.0348	0.0167	0.151	0.0766	0.189	0.511	0.304	0.252	0.985	0.708	0.645
LOC100133461	100133461	uncharacterized LOC100133461	miscRNA		0	0	0	0	0	0	0	0	0	0	0	0	0	0	0	0	0	0	0	0	0	0	0	0
MRPL23-AS1	100133545	MRPL23 antisense RNA 1 (non-protein coding)	miscRNA		0	0	0	0.00813	0.0383	0	0.035	0.0212	0.00631	0.0414	0.0936	0.0226	0	0	0	0	0	0	0.0582	0.00699	0.0106	0.106	0.0298	0.0408
LOC100133612	100133612	uncharacterized LOC100133612	miscRNA		0.0171	0.0376	0.0644	0.0634	0.105	0.127	0.328	0.124	0.209	0.274	0.205	0.198	0.0398	0.0772	0.0247	0.0817	0.0982	0.206	0.189	0.286	0.16	0.287	0.378	0.103
LOC100133669	100133669	uncharacterized LOC100133669	miscRNA		0	0	0	0	0	0.0196	0.152	0.0383	0.0343	0.0449	0	0	0	0.0238	0.0458	0	0.021	0	0.035	0.019	0.0144	0.0409	0.182	0.0221
LOC100133862	100133862	ig heavy chain V-I region V35-like	other		0	0	0	0	0	0	0	0	0	0	0	0	0	0	0	0	0	0	0	0	0	0	0	0
LOC100133920	100133920	uncharacterized LOC100133920	miscRNA		0	0	0	0	0	0.00679	0	0	0	0	0	0	0	0	0	0	0	0	0	0	0	0	0	0
CD24	100133941	CD24 molecule	protein_coding		538	457	565	230	225	160	102	118	123	65.6	66.8	64.3	459	598	582	250	213	175	105	104	111	41	44.3	51.1
LOC100133957	100133957	uncharacterized LOC100133957	miscRNA		3.62	4.32	4.57	4.44	5.03	9.2	10	8.4	7.68	4.31	4.42	5.17	4.79	3.51	3.8	4.78	4.71	9.34	9.63	8.14	8.69	5.69	5.59	3.31
LOC100133985	100133985	uncharacterized LOC100133985	miscRNA		0.177	0.111	0.19	0.422	0.221	0.771	0.443	0.611	0.455	0.5	0.539	0.282	0.117	0.177	0.17	0.329	0.112	0.314	0.279	0.805	0.581	0.348	0.688	0.0235
LOC100133991	100133991	uncharacterized LOC100133991	miscRNA		1.49	1.95	1.95	0.769	1.23	1.65	2.11	1.34	1.39	1.19	1.33	1.35	2.23	1.45	1.51	1.44	1.4	1.96	1.46	1.42	1.38	1.74	1.55	0.9
LOC100133995	100133995	uncharacterized LOC100133995	pseudo		0	0	0	0	0	0	0	0	0	0	0	0	0	0	0	0	0	0	0	0	0	0	0	0
LOC100134015	100134015	uncharacterized LOC100134015	miscRNA		0.084	0.115	0.184	0.104	0.0976	0.223	0.148	0.12	0.134	0.263	0.215	0.304	0.156	0.168	0.108	0.0889	0.107	0.239	0.254	0.26	0.265	0.353	0.451	0.182
LOC100134091	100134091	protein FRG1B-like	protein_coding		15.1	9.72	11.6	11.7	11.1	7.39	8.6	10.4	9.57	10.1	12.3	14.5	8.66	10	14.1	14.1	8.15	9.25	9.08	9.65	10.6	13.5	13.1	18.1
LOC100134167	100134167	uncharacterized protein C2orf27-like	pseudo		0	0	0.013	0	0	0	0	0	0	0	0	0	0	0	0.0133	0	0	0	0.0102	0	0	0.0237	0	0
LOC100134173	100134173	dead end protein homolog 1-like	pseudo		0	0	0	0	0	0	0	0	0	0	0	0	0	0	0	0.0122	0.0124	0	0	0	0	0	0	0
LOC100134216	100134216	uncharacterized LOC100134216	miscRNA		0.281	0.268	0.0881	0.239	0.245	0.289	0.112	0.151	0.0673	0.529	0.728	0.381	0.304	0.258	0.248	0.122	0.103	0.146	0.103	0.149	0.099	0.342	0.119	0.0217
LOC100134229	100134229	uncharacterized LOC100134229	miscRNA		0.204	0.222	0.198	0.377	0.546	0.289	0.33	0.311	0.46	0.768	0.748	0.699	0.176	0.162	0.101	0.335	0.335	0.371	0.362	0.414	0.356	0.525	0.167	0.352
LOC100134240	100134240	uncharacterized LOC100134240	protein_coding		0	0	0	0	0	0	0	0	0	0.148	0	0	0	0	0	0	0	0	0.0165	0	0	0.0386	0	0
LOC100134256	100134256	ig heavy chain V-III region VH26-like	other		0	0	0	0	0	0	0	0	0	0	0	0	0	0	0	0	0	0	0	0	0	0	0	0
LOC100134259	100134259	uncharacterized LOC100134259	miscRNA		0.581	0.619	0.403	0.115	0.217	0.228	0.165	0.167	0.0795	0.221	0.258	0.332	0.603	0.788	1.09	0.0839	0.268	0.204	0.0915	0.187	0.117	0.095	0.188	0
LOC100134267	100134267	keratin-associated protein 4-8-like	protein_coding		0	0	0	0	0	0	0	0	0	0	0	0	0	0	0	0	0	0	0	0	0	0	0	0
LOC100134285	100134285	putative golgin subfamily A member 6-like protein 6-like	protein_coding		0	0	0	0	0	0	0	0	0	0	0.0145	0	0	0	0	0	0	0	0	0	0	0	0	0
LOC100134317	100134317	uncharacterized LOC100134317	miscRNA		0	0	0	0	0	0	0	0	0	0	0	0	0	0	0	0	0	0	0	0	0	0	0	0
LOC100134361	100134361	uncharacterized LOC100134361	miscRNA		0.202	0.189	0.228	0.187	0.118	0.2	0.279	0.239	0.223	0.432	0.275	0.196	0.113	0.148	0.168	0.0934	0	0.0419	0.317	0.129	0.244	0.0232	0.229	0.188
LOC100134365	100134365	uncharacterized LOC100134365	miscRNA		0.0248	0.435	0.512	0.39	0.433	0.388	0.316	0.219	0.427	0.91	0.858	0.637	0.46	0.0992	0.595	0.515	0.699	0.597	0.2	0.296	0.269	0.256	0.758	0.161
LOC100134368	100134368	uncharacterized LOC100134368	miscRNA		0.0107	0.00935	0.03	0.0493	0.00929	0.0351	0.0339	0.0171	0.0306	0.1	0.236	0.146	0	0	0.0307	0.0461	0.00939	0.0165	0.0157	0.119	0.0321	0.201	0.172	0
LOC100134391	100134391	uncharacterized LOC100134391	miscRNA		0	0	0	0	0	0	0	0	0	0	0	0	0	0	0	0	0	0	0	0	0	0	0	0
LOC100134397	100134397	putative V-set and immunoglobulin domain-containing protein 6-like	protein_coding		0	0	0	0	0	0	0	0	0	0	0	0	0	0	0	0	0	0	0	0	0.0177	0	0	0.0272
LOC100134409	100134409	double homeobox protein 4-like	protein_coding		0	0	0	0	0	0	0	0	0	0	0	0	0	0	0	0	0	0	0	0	0.0225	0	0	0
KCNJ18	100134444	potassium inwardly-rectifying channel, subfamily J, member 18	protein_coding		1.97	1.37	2.2	1.13	1.14	1.99	0.861	0.845	0.908	0.208	0.365	0.274	1.35	1.71	1.56	1.65	1.07	2.26	1.18	0.733	0.822	0.36	0.426	0.283
LOC100134663	100134663	uncharacterized LOC100134663	protein_coding		0	0.0318	0	0	0	0	0	0	0	0	0	0	0	0	0	0	0	0	0	0.048	0	0	0.041	0
LOC100134713	100134713	uncharacterized LOC100134713	miscRNA		2.87	2.37	3.19	2.85	2.86	6.93	5.7	5.39	3.64	0.956	1.1	0.992	2.96	3.02	3.04	3.28	2.82	7.07	5.96	4.58	4.23	1.83	2	0.801
LOC100134822	100134822	uncharacterized LOC100134822	unknown		0.0196	0.0344	0.0552	0.0725	0.0513	0.0645	0.0624	0.0946	0.155	0.0553	0.0869	0.0504	0.0909	0	0	0.0339	0.121	0.0761	0.0576	0.0779	0	0.0841	0	0
LOC100134868	100134868	uncharacterized LOC100134868	miscRNA		0.161	0.17	0.253	0.279	0.253	0.257	0.411	0.554	0.541	0.557	0.449	0.433	0.25	0.0538	0.0827	0.261	0.37	0.368	0.324	0.479	0.344	0.324	0.575	0.549
UBE2Q2P2	100134869	ubiquitin-conjugating enzyme E2Q family member 2 pseudogene 2	pseudo		0	0.00921	0.00985	0.0582	0	0.00863	0.00835	0.0169	0.0377	0.128	0.13	0.0809	0	0	0	0	0.00925	0.0163	0	0.0167	0.00633	0.0991	0.0178	0.00973
TEN1	100134934	TEN1 telomerase capping complex subunit homolog (S. cerevisiae)	protein_coding		4.75	3.39	4.9	4.15	3.29	6.42	5.28	4.36	3.81	3.25	1.85	3.16	3.75	5.64	5.09	4.17	3.93	7.06	4.47	4.65	4.56	2.7	2.44	1.64
UPK3BL	100134938	uroplakin 3B-like	protein_coding		1.47	0.777	0.796	1.35	1.48	1.87	1.77	1.41	1.19	1.31	1.27	1.15	0.879	1.37	2.02	1.4	0.989	1.92	1.58	1.28	1.39	2.26	1.65	1.17
JMJD7	100137047	jumonji domain containing 7	protein_coding		1.2	1.39	1.32	2.53	2.1	4.47	5.07	4.37	3.6	2.33	2.64	2.78	1.46	1.21	1.29	2.53	2.39	4.81	4.65	4.48	3.98	3.01	3.69	2.49
PLA2G4B	100137049	phospholipase A2, group IVB (cytosolic)	protein_coding		0.93	0.908	1.03	1.61	1.6	3	4.89	3.37	2.87	2.29	2.23	2.62	1.06	0.722	1.05	1.34	1.56	3.28	3.88	3.88	3.36	3.48	3.2	2.42
HDAC5	10014	histone deacetylase 5	protein_coding		0.789	0.803	0.921	0.628	0.74	1.55	2.44	1.79	1.7	3.26	2.68	2.9	0.965	0.942	0.839	0.8	0.878	1.46	2.14	1.86	1.9	2.05	1.98	1.09
C17orf99	100141515	chromosome 17 open reading frame 99	protein_coding		0	0	0	0.0142	0	0	0	0	0.0221	0.0433	0.0409	0	0	0	0	0.0266	0	0	0.0113	0	0	0	0.0652	0
LOC100144595	100144595	uncharacterized LOC100144595	protein_coding		0	0	0	0.00655	0.00618	0.00583	0.0113	0.0114	0.0204	0.0333	0.0754	0.0425	0.0131	0	0	0.00614	0.0125	0.0055	0.00521	0.0113	0.00428	0.0243	0	0.0657
LINC00029	100144596	long intergenic non-protein coding RNA 29	miscRNA		0	0	0	0	0	0	0	0	0	0	0.00849	0	0	0	0	0	0	0	0	0	0	0	0	0
LOC100144597	100144597	uncharacterized LOC100144597	miscRNA		0.0136	0	0	0	0	0	0	0	0.00974	0.0255	0	0	0	0	0	0	0	0	0	0	0	0	0	0
LOC100144602	100144602	uncharacterized LOC100144602	miscRNA		3.47	3.27	3.65	1.92	2.05	1.47	0.86	0.595	0.858	0.375	0.277	0.39	3.1	2.84	2.81	1.97	1.88	1.38	1.02	0.758	0.704	0.476	0.434	0.475
LOC100144603	100144603	uncharacterized transcript	miscRNA		0.4	0.0702	0.25	0.394	0.325	0.241	0.276	0.429	0.287	0.477	0.544	0.434	0.148	0.107	0.0256	0.277	0.258	0.352	0.568	0.551	0.45	0.366	0.249	0
LOC100144604	100144604	uncharacterized LOC100144604	miscRNA		0	0	0	0	0	0.00781	0.00756	0	0	0	0	0	0	0	0	0	0	0	0.00698	0	0.0115	0	0	0
KLLN	100144748	killin, p53-regulated DNA replication inhibitor	protein_coding		0.395	0.402	0.349	0.633	0.328	0.344	0.424	0.378	0.408	0.567	0.528	0.385	0.381	0.462	0.579	0.356	0.328	0.416	0.434	0.389	0.34	0.487	0.442	0.643
RNU7-1	100147744	RNA, U7 small nuclear 1	snRNA		31.9	49.2	49.7	81.6	55.4	60.1	43.3	68.8	61.8	154	147	172	42.1	39	39	78.5	81.5	64.1	56.2	61.7	61.6	151	149	160
LOC100147773	100147773	uncharacterized LOC100147773	unknown		0.253	0.0854	0.189	0.156	0.124	0.24	0.144	0.255	0.177	0.293	0.19	0.367	0.102	0.0519	0.168	0.202	0.229	0.242	0.195	0.18	0.153	0.54	0.314	0.229
PDCD6IP	10015	programmed cell death 6 interacting protein	protein_coding		45.8	41.6	45.7	38.7	39.4	31.7	24.1	26.6	28.5	37.8	39.5	36.7	38.9	42.7	45	40	36.5	32.5	25.8	26.3	26.8	34.1	33.5	36.5
KRTAP20-4	100151643	keratin associated protein 20-4	miscRNA		0	0	0	0	0	0	0	0	0	0	0	0	0	0	0	0	0	0	0	0	0	0	0	0
RNU4ATAC	100151683	RNA, U4atac small nuclear (U12-dependent splicing)	snRNA		0.901	1.13	0.242	0.476	0.225	0.318	0.41	1.04	1.39	9.21	7.54	9.59	0.716	1.03	0.742	1.67	0.113	0.2	0.0946	1.43	0.466	4.2	3.5	6.93
RNU6ATAC	100151684	RNA, U6atac small nuclear (U12-dependent splicing)	snRNA		0.669	1.29	0.88	0.743	2.1	0.441	0.533	1.08	0.577	2.02	1.31	2.64	1.12	1.87	1.67	0.232	0.118	0.832	0	0.426	0.646	1.15	2.27	1.37
SCARNA9L	100158262	small Cajal body-specific RNA 9-like (retrotransposed)	miscRNA		0.289	0.169	0.587	0.0445	0.168	0.277	0.344	0.387	0	1.67	1.83	1.57	0.178	0.192	0.0462	0.0417	0.297	0.299	0.283	0.229	0.813	1.2	2	1.83
PDCD6	10016	programmed cell death 6	protein_coding		211	225	217	167	158	183	200	219	196	181	182	179	228	230	215	160	174	168	208	194	205	201	195	175
PRINS	100169750	psoriasis associated RNA induced by stress (non-protein coding)	miscRNA		0	0	0	0	0	0	0.00607	0	0	0.0215	0	0.0131	0	0	0	0	0	0	0	0	0	0.00655	0.00647	0
RN5S1	100169751	RNA, 5S ribosomal 1	rRNA		0	0	0	0	0	0	0	0	0	2.86	3.07	3.55	0	0	0.266	0	0	0	0	0.33	0	7.84	9.86	10.1
LOC100169752	100169752	uncharacterized LOC100169752	miscRNA		0	0.0981	0.021	0	0	0.0184	0	0	0	0	0	0	0	0	0	0	0	0	0	0	0	0	0	0
RN5S2	100169753	RNA, 5S ribosomal 2	rRNA		0	0	0	0	0	0	0	0	0	1.43	1.59	1.66	0	0	0	0	0	0	0	0	0	3.21	2.7	3.46
RN5S3	100169754	RNA, 5S ribosomal 3	rRNA		0	0	0	0	0	0	0	0	0	0.13	0.245	0.237	0	0	0	0	0	0	0	0	0	1.07	0.352	0.257
RN5S4	100169755	RNA, 5S ribosomal 4	rRNA		0	0	0	0	0	0	0	0	0	0.26	0.245	0.355	0	0	0	0	0	0	0	0	0	0.475	0.704	0.257
RN5S5	100169756	RNA, 5S ribosomal 5	rRNA		0	0	0	0	0	0	0	0	0	1.04	0.368	0.355	0	0	0	0	0	0	0	0	0	2.26	2.82	0.898
RN5S6	100169757	RNA, 5S ribosomal 6	rRNA		0	0	0	0	0	0	0	0	0	0.391	0.123	0	0	0	0	0	0	0	0	0	0.0835	0.95	1.53	0.642
RN5S7	100169758	RNA, 5S ribosomal 7	rRNA		0	0	0	0	0	0	0	0	0	0.26	0	0.592	0	0	0	0	0	0	0	0	0	0.594	0.117	0.257
RN5S8	100169759	RNA, 5S ribosomal 8	rRNA		0	0	0	0	0	0	0	0	0	0.26	0.613	0.237	0	0	0	0	0	0	0	0	0	0.713	0.822	0.898
RN5S9	100169760	RNA, 5S ribosomal 9	rRNA		0	0	0	0	0	0	0	0	0	0.13	0	0	0	0	0	0	0	0	0	0	0	0	0.704	0.385
RN5S10	100169761	RNA, 5S ribosomal 10	rRNA		0	0	0	0	0	0	0	0	0	0	0	0.118	0	0	0	0	0	0	0	0	0	0	0	0.128
RN5S11	100169762	RNA, 5S ribosomal 11	rRNA		0	0	0	0	0	0	0	0	0	0	0	0	0	0	0	0	0	0	0	0	0	0	0.117	0
RN5S12	100169763	RNA, 5S ribosomal 12	rRNA		0	0	0	0	0	0	0	0	0	0	0	0.118	0	0	0	0	0	0	0	0	0.0835	0	0	0
RN5S13	100169764	RNA, 5S ribosomal 13	rRNA		0	0	0	0	0	0	0	0	0	0	0	0	0	0	0	0	0	0	0	0	0	0	0	0
RN5S14	100169765	RNA, 5S ribosomal 14	rRNA		0	0	0	0	0	0	0	0	0	0	0	0	0	0	0	0	0	0	0	0	0	0	0.117	0
RN5S15	100169766	RNA, 5S ribosomal 15	rRNA		0	0	0	0	0	0	0	0	0	0	0	0	0	0	0	0	0	0	0	0	0	0	0	0.128
RN5S16	100169767	RNA, 5S ribosomal 16	rRNA		0	0	0	0	0	0	0	0	0	0.13	0.613	0.474	0	0	0	0	0	0	0	0	0	0.119	0	0.513
RN5S17	100169768	RNA, 5S ribosomal 17	rRNA		0	0	0	0	0	0	0	0	0	0	0	0	0	0	0	0	0	0	0	0	0	0	0.117	0.128
PATE3	100169851	prostate and testis expressed 3	protein_coding		0	0	0	0.0116	0	0	0.00997	0	0	0	0	0	0	0	0	0	0.011	0	0	0	0	0	0	0.0116
PEG3-AS1	100169890	PEG3 antisense RNA 1 (non-protein coding)	miscRNA		0	0	0	0	0	0	0	0	0	0	0	0	0	0	0	0	0	0	0	0	0	0	0	0
SNAR-A3	100169951	small ILF3/NF90-associated RNA A3	snRNA		0	0	0	0	0	0	0	0	0	0	0	0	0	0	0	0	0	0	0	0	0	0	0	0
SNAR-A5	100169952	small ILF3/NF90-associated RNA A5	snRNA		0	0	0	0	0	0	0	0	0	0	0	0	0	0	0	0	0	0	0	0	0	0	0	0
SNAR-A7	100169953	small ILF3/NF90-associated RNA A7	snRNA		0	0	0	0	0	0	0	0	0	0	0	0	0	0	0	0	0	0	0	0	0	0	0	0
SNAR-A11	100169954	small ILF3/NF90-associated RNA A11	snRNA		0	0	0	0	0	0	0	0	0	0	0	0	0	0	0	0	0	0	0	0	0	0	0	0
SNAR-A9	100169955	small ILF3/NF90-associated RNA A9	snRNA		0	0	0	0	0	0	0	0	0	0	0	0	0	0	0	0	0	0	0	0	0	0	0	0
SNAR-A4	100169956	small ILF3/NF90-associated RNA A4	snRNA		0	0	0	0	0	0	0	0	0	0	0	0	0	0	0	0	0	0	0	0	0	0	0	0
SNAR-A6	100169957	small ILF3/NF90-associated RNA A6	snRNA		0	0	0	0	0	0	0	0	0	0	0	0	0	0	0	0	0	0	0	0	0	0	0	0
SNAR-A8	100169958	small ILF3/NF90-associated RNA A8	snRNA		0	0	0	0	0	0	0	0	0	0	0	0	0	0	0	0	0	0	0	0	0	0	0	0
SNAR-A13	100169959	small ILF3/NF90-associated RNA A13	snRNA		0	0	0	0	0	0	0	0	0	0	0	0	0	0	0	0	0	0	0	0	0	0	0	0
DBIL5P2	100169989	diazepam binding inhibitor-like 5 pseudogene 2	pseudo		0.0396	0.00868	0.00929	0	0	0	0.00787	0.0159	0	0.0186	0	0.0339	0.00917	0	0.019	0.0257	0	0	0	0.0472	0	0.034	0.042	0
BCL2L10	10017	BCL2-like 10 (apoptosis facilitator)	protein_coding		0.0943	0.0331	0.213	0.227	0.263	0.31	0.15	0.167	0.23	1.08	0.87	0.921	0.0525	0.151	0.0906	0.163	0.366	0.352	0.0971	0.255	0.239	0.454	0.144	0.28
SNAR-A10	100170216	small ILF3/NF90-associated RNA A10	snRNA		0	0	0	0	0	0	0	0	0	0	0	0	0	0	0	0	0	0	0	0	0	0	0	0
SNAR-B2	100170217	small ILF3/NF90-associated RNA B2	snRNA		0	0	0	0	0	0	0	0	0	0	0	0	0	0	0	0	0	0	0	0	0	0	0	0
SNAR-C2	100170218	small ILF3/NF90-associated RNA C2	snRNA		0	0	0	0	0	0	0	0	0	0	0	0	0	0	0	0	0	0	0	0	0	0	0	0
SNAR-C4	100170219	small ILF3/NF90-associated RNA C4	snRNA		0.139	0	0	0	0	0	0	0	0	0	0	0	0	0	0	0	0	0	0	0	0	0	0	0
SNAR-E	100170220	small ILF3/NF90-associated RNA E	snRNA		0	0	0.131	0	0	0	0	0	0	0	0	0	0	0	0	0	0	0	0	0	0.0842	0	0	0
SNAR-H	100170221	small ILF3/NF90-associated RNA H	snRNA		0	0	0	0	0	0	0	0	0	0	0	0	0	0	0	0	0	0	0	0	0	0	0	0
SNAR-I	100170222	small ILF3/NF90-associated RNA I	snRNA		0	0	0	0	0	0	0	0	0	0	0	0	0	0	0	0	0	0	0	0	0	0	0	0
SNAR-C5	100170223	small ILF3/NF90-associated RNA C5	snRNA		0	0	0	0	0	0	0	0	0	0	0	0	0	0	0	0	0	0	0	0	0	0	0	0
SNAR-B1	100170224	small ILF3/NF90-associated RNA B1	snRNA		0	0	0	0	0	0	0	0	0	0	0	0	0	0	0	0	0	0	0	0	0	0	0	0
SNAR-C1	100170225	small ILF3/NF90-associated RNA C1	snRNA		0	0	0	0	0	0	0	0	0	0	0	0	0	0	0	0	0	0	0	0	0	0	0	0
SNAR-C3	100170226	small ILF3/NF90-associated RNA C3	snRNA		0.141	0	0	0	0	0	0	0	0	0	0	0	0	0	0	0	0	0	0	0	0	0	0	0
SNAR-D	100170227	small ILF3/NF90-associated RNA D	snRNA		0	0	0	0	0	0	0	0	0	0	0	0	0	0	0	0	0	0	0	0	0	0	0	0
SNAR-G2	100170228	small ILF3/NF90-associated RNA G2	snRNA		0	0	0	0	0	0	0	0	0	0.397	0.125	0	0	0	0	0	0	0	0	0	0	0	0	0
SRRM5	100170229	serine/arginine repetitive matrix 5	protein_coding		1.57	2.1	2	2.23	2.04	2.75	2.66	3.33	2.39	3.11	2.17	2.8	2.16	2.33	1.9	2.45	2.07	3.06	3.19	2.61	2.31	3.09	3.11	2.48
C19orf69	100170765	chromosome 19 open reading frame 69	protein_coding		0	0	0	0	0	0	0.0282	0	0	0.0832	0.0471	0.0455	0	0	0	0	0	0	0	0	0	0.0456	0.045	0
C17orf96	100170841	chromosome 17 open reading frame 96	protein_coding		1.28	1.74	1.52	1.77	1.93	2.62	2.53	2.76	2.92	2.31	2.26	2.26	1.82	1.6	1.53	1.78	2.27	1.85	2.73	2.76	2.71	1.76	1.69	1.78
LOC100170939	100170939	glucuronidase, beta pseudogene	pseudo		0.247	0.68	0.48	0.457	0.532	0.339	0.406	0.225	0.461	0.496	0.482	0.48	0.718	0.0988	0.633	0.285	0.45	0.32	0.509	0.327	0.447	0.538	0.839	1.04
BCL2L11	10018	BCL2-like 11 (apoptosis facilitator)	protein_coding		2.55	2.46	2.34	2.77	2.54	2.72	6.89	6.08	6.61	14.9	14.6	14.8	2.21	2.2	2.11	2.32	2.46	2.28	6.34	6.24	6.25	7.12	7.72	7.84
MIR1224	100187716	microRNA 1224	miscRNA		0	0	0	0	0	0.162	0.157	0.158	0	0	0	0.169	0	0	0	0	0	0.306	0	0.157	0	0	0	0
MIR1225	100188847	microRNA 1225	miscRNA		0.186	0	0.175	0.86	1.3	0.918	1.92	1.2	0.935	0	0.165	0.637	0	0.186	0.179	1.77	0.164	3.61	1.91	2.07	1.12	0.16	0.158	0
TOMM6	100188893	translocase of outer mitochondrial membrane 6 homolog (yeast)	protein_coding		128	163	134	98.8	92.7	106	103	121	111	89.3	95.1	91.9	159	148	127	99.1	112	98.3	102	98.9	102	98.4	108	112
ESP33	100188917	uncharacterized locus ESP33	unknown		0	0	0	0	0	0.0221	0	0	0	0.126	0	0.023	0	0	0	0	0	0	0	0	0.0243	0	0	0
LOC100188947	100188947	uncharacterized LOC100188947	miscRNA		0.183	0.257	0.0687	0.0846	0.415	0.421	0.306	0.309	0.302	0.465	0.698	0.376	0.204	0.201	0.211	0.253	0.387	0.44	0.255	0.218	0.199	0.88	1.04	1.32
LINC00426	100188949	long intergenic non-protein coding RNA 426	miscRNA		0.0105	0.0185	0	0	0.00919	0.00867	0.0335	0	0.00757	0.119	0.0747	0.0812	0	0	0	0	0.0186	0.00818	0.0155	0.00838	0	0	0	0
LINC00092	100188953	long intergenic non-protein coding RNA 92	miscRNA		0	0	0	0	0	0	0	0	0	0	0	0	0.00902	0	0	0	0	0.00755	0	0	0.00587	0	0	0
DNMBP-AS1	100188954	DNMBP antisense RNA 1 (non-protein coding)	miscRNA		1.25	1.78	1.16	0.812	0.909	1.06	0.874	0.65	0.717	0.992	1.1	1.07	1.87	1.02	0.794	0.733	1.67	1.15	1.03	0.894	0.941	1.02	0.868	0.703
LOC100189589	100189589	uncharacterized LOC100189589	miscRNA		0.125	0.0685	0.0953	0.0361	0.0817	0.135	0.0559	0.0377	0.107	0.0147	0.0554	0.00669	0.109	0.0624	0.09	0.0338	0.0413	0.103	0.0516	0.106	0.0754	0.0134	0.119	0.0435
SH2B3	10019	SH2B adaptor protein 3	protein_coding		1.84	1.51	1.3	4.4	4.32	4.18	2.62	2.48	2.67	2.39	2.63	2.44	1.52	1.36	1.27	4.82	4.74	4.46	2.94	2.77	2.96	1.99	2.04	2.54
LOC100190938	100190938	uncharacterized LOC100190938	miscRNA		0.0256	0.0135	0.00961	0.0142	0.0402	0.0126	0.0122	0.00411	0.00367	0.0385	0.0272	0.0351	0.0142	0.0205	0.0491	0	0.0135	0.0119	0.0414	0.0163	0.0154	0	0.0304	0.00475
TPT1-AS1	100190939	TPT1 antisense RNA 1 (non-protein coding)	miscRNA		0.362	0.722	0.422	0.741	0.545	0.794	1.78	1.85	1.55	3.16	3.46	2.91	0.509	0.384	0.6	0.484	1.1	0.826	1.72	1.76	1.61	4.16	3.24	3.62
LOC100190940	100190940	uncharacterized LOC100190940	miscRNA		0	0	0	0	0	0	0	0	0	0	0	0	0	0.00474	0	0	0	0	0	0	0	0	0	0
C5orf52	100190949	chromosome 5 open reading frame 52	protein_coding		0	0	0	0	0	0	0	0	0	0	0	0	0	0	0	0	0	0	0	0	0	0	0	0
LOC100190986	100190986	uncharacterized LOC100190986	miscRNA		0	0	0	0	0	0.0112	0	0	0.0049	0	0	0	0.0127	0	0	0	0	0	0.01	0.00543	0	0.0117	0.0347	0.0127
C2CD4D	100191040	C2 calcium-dependent domain containing 4D	protein_coding		0.0195	0.0172	0	0	0.0341	0	0.0855	0.0314	0	0.129	0.0173	0.1	0.0272	0.0391	0	0	0.00861	0.0455	0.0359	0.0777	0.0059	0.0336	0.108	0.0363
SNAR-A14	100191063	small ILF3/NF90-associated RNA A14	snRNA		0	0	0	0	0	0	0	0	0	0	0	0	0	0	0	0	0	0	0	0	0	0	0	0
LOC100192204	100192204	peptidylprolyl isomerase A (cyclophilin A) pseudogene	pseudo		0	0.423	0.0251	0.0989	0.07	0.088	0.0426	0.086	0.115	0.226	0.474	0.137	0.0744	0.0802	0	0	0.165	0.0415	0.0393	0.0425	0	0.138	0.159	0.496
LOC100192378	100192378	uncharacterized LOC100192378	miscRNA		0.0587	0.0687	0.0827	0.0272	0	0	0	0	0	0	0	0	0.0272	0.117	0.0094	0	0.0172	0.0076	0	0	0	0	0	0.0454
PP12613	100192379	uncharacterized LOC100192379	miscRNA		0	0	0	0	0	0	0	0	0.0108	0	0	0	0	0	0	0	0	0	0	0	0	0	0.0319	0
FLJ16779	100192386	uncharacterized LOC100192386	miscRNA		0.00219	0	0.00412	0.00405	0	0.00721	0.0105	0.00705	0.00472	0.0433	0.0194	0.0357	0.00406	0.00876	0.0021	0.0209	0.0116	0.0119	0.00322	0.00871	0	0.064	0.0279	0.0488
FLJ41941	100192420	uncharacterized LOC100192420	miscRNA		0.0211	0.00618	0	0.039	0.0123	0.0347	0	0.0566	0.00505	0	0	0	0.00652	0	0	0.0366	0.0124	0.0928	0.0155	0.0168	0.034	0	0.00597	0
LOC100192426	100192426	uncharacterized LOC100192426	miscRNA		0	0	0	0	0.0237	0	0	0.0874	0	0	0	0	0	0	0	0	0	0	0	0.0432	0	0	0	0
CDH4	1002	cadherin 4, type 1, R-cadherin (retinal)	protein_coding		0.0248	0.00436	0.0163	0.0138	0.0108	0.0184	0.0633	0.052	0.0535	0.18	0.108	0.0937	0.0461	0.0447	0.0143	0.0172	0.0219	0.0309	0.0804	0.113	0.0495	0.0982	0.0886	0.0369
GNE	10020	glucosamine (UDP-N-acetyl)-2-epimerase/N-acetylmannosamine kinase	protein_coding		12.5	13.6	12.4	14.4	14.3	12	10.9	11	12.9	23.1	24	22.7	12	11.5	11.4	13.7	14.8	11.9	11.1	11.5	12.2	23.4	25.3	27.6
HCN4	10021	hyperpolarization activated cyclic nucleotide-gated potassium channel 4	protein_coding		0	0.00203	0	0	0	0	0.00921	0.00372	0.00333	0.0153	0.0308	0.0357	0.00215	0.00463	0	0.00401	0	0.0018	0.0017	0.00368	0.0126	0.0298	0.0216	0.0193
LOC100216001	100216001	uncharacterized LOC100216001	miscRNA		0.384	0.379	0.395	0.244	0.513	0.346	0.115	0.145	0.25	0.124	0.0852	0.0206	0.624	0.444	0.38	0.614	0.762	0.429	0.194	0.22	0.283	0.206	0.387	0.29
LOC100216479	100216479	uncharacterized LOC100216479	miscRNA		0	0	0	0	0	0.00482	0.00466	0	0	0	0.00519	0.00502	0.00543	0	0	0	0	0	0	0	0	0	0	0
LOC100216545	100216545	uncharacterized LOC100216545	miscRNA		0.549	0.457	0.506	0.374	0.418	0.516	0.677	0.662	0.578	2	1.88	1.98	0.431	0.493	0.554	0.499	0.336	0.491	0.554	0.481	0.536	0.858	0.56	0.699
LOC100216546	100216546	uncharacterized LOC100216546	miscRNA		0.991	0.424	0.621	0.577	0.747	0.468	0.95	0.523	0.315	0.993	1.06	1.21	0.371	0.506	0.896	0.629	0.36	0.625	0.547	0.735	0.416	1.26	0.992	1.25
INSL5	10022	insulin-like 5	protein_coding		0	0	0	0	0	0	0	0	0	0	0.0827	0	0	0	0	0	0	0	0	0	0	0	0.0791	0
FRAT1	10023	frequently rearranged in advanced T-cell lymphomas	protein_coding		0.0316	0.0665	0.13	0.193	0.0936	0.197	0.663	0.574	0.503	0.463	0.65	0.665	0.182	0.139	0.182	0.0984	0.122	0.172	0.534	0.532	0.602	0.244	0.177	0.662
LOC100233156	100233156	tektin 4 pseudogene	pseudo		0.0103	0.0363	0.0388	0.086	0.0721	0.221	0.156	0.108	0.126	0.194	0.0916	0.0442	0.0575	0.0517	0	0.0805	0.091	0.209	0.0911	0.123	0.137	0.0887	0.132	0.0479
LOC100233209	100233209	uncharacterized LOC100233209	miscRNA		0.0268	0.0235	0.0251	0.0681	0.0934	0.116	0.0532	0.0215	0	0.0063	0	0.0401	0.0062	0.0468	0.0964	0.0869	0.112	0.14	0.0344	0.016	0.0121	0.0574	0.0965	0.161
TROAP	10024	trophinin associated protein (tastin)	protein_coding		11.1	13.1	11.6	12.4	12.2	21.6	15.2	12.2	11.4	1.55	1.43	1.76	14.4	12	11.8	12	13.9	20.8	12.3	11.7	11.5	1.88	2.17	1.07
LOC100240734	100240734	uncharacterized LOC100240734	miscRNA		0	0	0	0.0315	0	0.0841	0	0	0.122	0	0	0	0	0	0	0	0	0.0265	0.0752	0	0.0411	0	0.0289	0.0316
LOC100240735	100240735	uncharacterized LOC100240735	miscRNA		0	0	0	0	0	0	0.0294	0.0297	0	0	0.0656	0	0	0	0	0	0	0.0287	0	0	0.0223	0.0318	0	0
MED16	10025	mediator complex subunit 16	protein_coding		1.56	0.789	1.81	2.21	2.39	4.06	2.38	1.92	1.63	0.409	0.36	0.559	0.993	1.51	1.56	2.29	1.4	4.76	2.88	2.5	1.73	0.324	0.573	0.181
PIGK	10026	phosphatidylinositol glycan anchor biosynthesis, class K	protein_coding		26.3	23.5	27.2	24	23.8	18	22.8	25.5	28.4	14.3	15.4	14.4	21	26	26.3	23.2	20	17.1	23.9	23.9	26.1	23.5	23.8	26.6
LOC100268168	100268168	uncharacterized LOC100268168	miscRNA		3.65	3.61	3.22	5.09	5.52	5.4	3.83	3.76	3.54	6.54	5.84	6.2	3.26	3.08	3.57	5.94	5.65	6.01	3.26	3.58	3.62	5.83	5.67	5.12
LOC100270679	100270679	uncharacterized LOC100270679	miscRNA		0	0	0	0	0	0	0	0	0	0	0	0	0	0	0	0	0	0	0	0	0	0	0	0
	100270710		miscRNA		20.6	19.7	17.6	13.5	12.3	16.2	24.5	24.4	23.2	9.87	8.77	8.65	18.9	19.1	16.2	12.3	12.3	16.9	25	22.4	23.8	13.9	14.8	17.2
LOC100270746	100270746	uncharacterized LOC100270746	miscRNA		0.0889	0.156	0.0835	0.165	0.202	0.234	0.127	0.329	0.23	0.586	0.174	0.289	0.198	0.462	0.205	0.37	0.219	0.138	0.222	0.141	0.365	0.122	0.196	0.066
LOC100270804	100270804	uncharacterized LOC100270804	miscRNA		0.166	0.248	0.257	0.261	0.376	0.239	0.277	0.447	0.316	0.601	0.427	0.391	0.192	0.149	0.0717	0.381	0.19	0.238	0.409	0.35	0.421	0.812	0.521	0.816
LOC100271702	100271702	uncharacterized LOC100271702	miscRNA		0	0.00625	0	0	0	0	0	0.00572	0	0	0	0.0061	0	0	0	0	0	0	0	0	0	0.0122	0	0
ARHGEF33	100271715	Rho guanine nucleotide exchange factor (GEF) 33	protein_coding		1.21	0.983	1.41	0.957	1.12	0.576	0.86	1.29	1.39	0.882	0.924	0.796	0.898	1.15	1.12	1.09	0.733	0.616	1.02	1.22	1.2	1.41	1.47	1.77
LOC100271722	100271722	uncharacterized LOC100271722	miscRNA		0.499	0.502	0.615	0.51	0.662	0.992	3.26	3.09	2.76	1.55	1.59	1.58	0.791	0.541	0.829	0.846	0.733	1.19	2.93	2.98	2.33	2.12	2.3	1.9
	100271831		miscRNA		2.81	1.61	4.02	2.94	3.16	4.82	3.34	4.36	3.57	2.15	2.28	1.74	2.19	2.97	3.6	2.26	2.58	5.75	4.01	3.79	3.73	1.61	3.04	0.869
LOC100271832	100271832	uncharacterized LOC100271832	miscRNA		0	0	0.0113	0	0.0315	0	0	0	0	0.0792	0	0.0103	0.0112	0	0	0	0	0.028	0	0	0	0.062	0	0
LIMS3-LOC440895	100271835	LIMS3-LOC440895 readthrough	miscRNA		0.0052	0.0137	0	0.00962	0	0	0.00414	0.00418	0	0.00979	0	0	0.00482	0.0052	0.025	0.0135	0.00458	0.00404	0	0	0	0	0	0
LOC100271836	100271836	smg-1 homolog, phosphatidylinositol 3-kinase-related kinase (C. elegans) pseudogene	pseudo		0.573	0.678	0.572	0.775	0.797	0.643	0.643	0.48	0.702	1.58	1.89	1.69	0.661	0.388	0.493	0.729	1.03	0.653	0.706	0.746	0.592	0.913	0.866	0.716
ERVV-2	100271846	endogenous retrovirus group V, member 2	protein_coding		0.0674	0.124	0.196	0.0561	0.0412	0.0166	0.107	0.0813	0.107	0.165	0.449	0.162	0.075	0.182	0.0648	0.0759	0.0535	0.068	0.129	0.0858	0.126	0.614	0.83	0.782
MEF2B	100271849	myocyte enhancer factor 2B	protein_coding		0.127	0.0709	0.184	0.171	0.221	0.304	0.725	0.64	0.431	0.554	0.634	0.613	0.0642	0.0807	0.155	0.26	0.112	0.385	0.814	0.725	0.55	0.545	0.558	0.118
AIRN	100271873	antisense of IGF2R RNA (non-protein coding)	miscRNA		0.00383	0	0	0.0106	0.01	0.00315	0.00305	0	0	0	0.00339	0.00655	0.0071	0.023	0.00735	0	0	0.00297	0.0113	0.00609	0	0.0296	0	0
ZNRF2P2	100271874	zinc and ring finger 2 pseudogene 2	pseudo		0.0159	0.168	0.015	0.118	0.139	0.0525	0.152	0.269	0.137	0.15	0.0848	0.218	0.0591	0.0478	0.0612	0.0828	0.197	0.173	0.398	0.139	0.202	0.342	0.0541	0.296
RASA4B	100271927	RAS p21 protein activator 4B	protein_coding		0.113	0.0568	0.0759	0.12	0.0752	0.137	0.0686	0.0823	0.0348	0.0913	0.143	0.125	0.09	0.205	0.0983	0.0933	0.104	0.146	0.0911	0.103	0.0878	0.0833	0.114	0.04
MTCP1NB	100272147	mature T-cell proliferation 1 neighbor	protein_coding		10.8	7.89	8.69	10	9.53	8.1	12.3	12.5	13	9.63	8.74	8.29	7.86	9.23	10.2	9.86	8.19	8.84	10.9	11.9	11.1	13.3	16.1	11.3
	100272148		protein_coding		0	0	0	0	0	0.0201	0	0	0	0	0.00723	0	0	0	0	0	0	0.00633	0	0	0	0	0	0
LOC100272216	100272216	uncharacterized LOC100272216	miscRNA		0	0	0	0	0	0	0	0	0	0	0	0	0	0	0	0	0	0	0	0	0	0	0	0
LOC100272217	100272217	uncharacterized LOC100272217	miscRNA		0.0936	0.123	0.227	0.772	0.694	0.52	0.522	0.602	0.437	1.58	1.71	1.3	0.152	0.179	0.165	0.46	0.516	0.642	0.39	0.422	0.466	1.27	1.17	1.45
LOC100272228	100272228	uncharacterized LOC100272228	miscRNA		0.331	0.291	0.207	0.375	0.349	0.333	0.846	0.474	0.332	1.08	1.31	1.16	0.332	0.284	0.293	0.469	0.389	0.486	0.592	0.836	0.428	1.97	0.951	1.55
LOC100286793	100286793	uncharacterized LOC100286793	miscRNA		0.112	0.221	0.197	0.272	0.208	0.369	0.334	0.237	0.322	0.185	0.236	0.216	0.221	0.112	0.188	0.133	0.457	0.315	0.257	0.345	0.363	0.241	0.404	0.338
LOC100286844	100286844	uncharacterized LOC100286844	miscRNA		1.13	1.12	0.906	1.45	1.32	1.48	2.36	2.53	2.14	2.67	2.36	2.27	1.11	0.932	1.04	1.31	1.79	1.61	2.49	2.16	2.37	4.04	3.73	4.02
LOC100286914	100286914	putative uncharacterized protein C20orf69-like	protein_coding		0	0	0	0	0	0.0292	0	0	0.0255	0.0334	0	0	0	0	0	0	0	0	0	0	0.0428	0	0	0
LOC100286922	100286922	DnaJ (Hsp40) homolog, subfamily B, member 3 pseudogene	pseudo		0	0.0143	0	0	0	0	0	0	0	0	0	0	0	0.0162	0	0	0	0	0	0	0.0098	0	0	0
LOC100286925	100286925	uncharacterized LOC100286925	unknown		0.474	0.349	0.483	0.346	0.287	0.49	0.456	0.312	0.47	0.242	0.244	0.216	0.289	0.456	0.381	0.293	0.425	0.599	0.577	0.513	0.397	0.271	0.333	0.331
LOC100286938	100286938	uncharacterized LOC100286938	miscRNA		1.29	2.56	1.35	1.02	1.52	1.4	1.42	1.13	1.36	1.53	2.65	2.14	2.42	0.984	1.31	0.689	3	1.5	1.89	2.77	1.87	2.6	1.29	1.86
LOC100286969	100286969	uncharacterized LOC100286969	pseudo		0	0	0	0	0	0	0	0	0	0	0	0	0	0	0	0	0	0	0	0	0	0	0	0
LOC100286979	100286979	anaphase-promoting complex subunit 1-like	pseudo		0.0189	0.141	0	0.0262	0.0165	0.0155	0.0301	0.0076	0.0136	0.0534	0.0251	0.0405	0.114	0.0189	0.00908	0.00818	0.05	0.0293	0.0417	0.00751	0.0684	0.0974	0.016	0.0263
LOC100286988	100286988	uncharacterized LOC100286988	miscRNA		5.55	7.64	5.51	4.06	4.6	6.53	5.04	4.08	5.01	3.39	2.1	1.94	7.54	5.84	6.39	4.12	5.69	6.16	4.82	4.66	4.51	3.34	4.33	3.91
LOC100287010	100287010	uncharacterized LOC100287010	miscRNA		0	0	0	0	0	0	0	0	0	0	0	0	0	0	0	0	0	0	0	0	0	0	0	0
LOC100287015	100287015	uncharacterized LOC100287015	miscRNA		0.514	0.604	0.803	0.919	0.94	1.32	1.51	1.16	1.14	0.641	0.82	0.577	0.696	0.737	0.661	0.987	1.04	1.39	1.6	1.37	1.36	0.639	0.773	0.496
DDX11L10	100287029	DEAD/H (Asp-Glu-Ala-Asp/His) box helicase 11 like 10	pseudo		0	0.00889	0	0	0	0	0	0.00815	0	0.00953	0	0	0	0	0	0	0	0	0	0	0	0.0087	0	0
LOC100287036	100287036	uncharacterized LOC100287036	protein_coding		0.361	0.305	0.222	0.0514	0.0363	0.0229	0.0774	0.067	0.13	0.0784	0.0739	0.155	0.219	0.194	0.107	0.0601	0.0245	0.0863	0.0408	0.0773	0.0922	0.274	0.13	0.129
LOC100287042	100287042	uncharacterized LOC100287042	miscRNA		2.18	2.7	2.55	2.65	3.44	5.87	5.37	4.88	4.49	0.946	0.954	1.01	2.71	2.47	1.9	2.68	3.05	4.84	4.74	4.52	4.42	1.33	1.73	0.921
FAM90A26P	100287045	family with sequence similarity 90, member A26, pseudogene	pseudo		0	0	0	0	0	0	0	0	0	0	0	0	0	0	0	0	0	0	0	0	0	0	0	0
LOC100287049	100287049	uncharacterized LOC100287049	unknown		0.297	1.17	1.12	1.1	0.777	2.32	2.54	1.88	1.25	1.71	3.19	1.3	1.45	1.15	1.03	1.41	1.67	2.25	3.27	3.25	2.1	3.03	2.52	4.23
LOC100287063	100287063	uncharacterized LOC100287063	protein_coding		0.71	0.707	0.617	0.656	0.564	0.863	0.742	0.664	0.989	0.269	0.31	0.517	0.717	0.604	0.478	0.587	0.775	0.847	0.818	0.952	0.754	0.464	0.44	0.423
LOC100287082	100287082	uncharacterized LOC100287082	miscRNA		0	0.0543	0.136	0.0381	0.0899	0.0678	0.23	0.116	0.118	0.0776	0.0914	0.0177	0.0191	0.0206	0.0594	0.0536	0.145	0.24	0.182	0.131	0.249	0	0.525	0
DEFT1P2	100287083	defensin, theta 1 pseudogene 2	pseudo		0	0	0	0	0	0	0	0	0	0	0	0.0289	0	0	0	0	0	0	0	0	0	0	0	0
DDX11L1	100287102	DEAD/H (Asp-Glu-Ala-Asp/His) box helicase 11 like 1	pseudo		0	0	0	0	0	0.00833	0	0	0	0	0	0	0	0	0	0	0	0	0	0	0	0	0	0
LOC100287110	100287110	uncharacterized LOC100287110	protein_coding		0	0	0	0	0	0	0	0	0	0	0	0	0	0	0	0	0	0	0	0	0	0	0	0
LINC00421	100287114	long intergenic non-protein coding RNA 421	miscRNA		0	0	0	0	0	0	0	0	0	0	0	0	0	0	0	0	0	0	0	0	0	0	0	0
LOC100287119	100287119	MARVEL domain-containing protein 1-like	protein_coding		0	0.0113	0.00607	0	0	0	0	0	0	0	0	0	0	0	0.00621	0	0	0.00502	0	0	0	0	0	0
LOC100287144	100287144	ubiquitin carboxyl-terminal hydrolase 17-like	protein_coding		0	0	0	0	0	0	0	0	0	0	0.00932	0	0	0	0	0	0	0	0	0	0	0	0	0
LOC100287160	100287160	uncharacterized LOC100287160	unknown		0	0	0	0	0	0	0	0	0	0	0	0	0	0	0	0	0	0	0	0	0	0	0	0
LOC100287163	100287163	zinc finger protein 717-like	protein_coding		0.171	0.313	0.217	0.293	0.403	0.347	0.42	0.464	0.483	0.614	0.588	0.68	0.293	0.196	0.27	0.383	0.447	0.32	0.369	0.499	0.521	0.535	0.554	0.587
LOC100287166	100287166	uncharacterized LOC100287166	unknown		0	0.0211	0	0	0	0	0	0.058	0	0.0453	0	0.0412	0	0	0	0	0.0424	0	0.0177	0	0	0	0.0612	0
WASH1	100287171	WAS protein family homolog 1	protein_coding		0.0182	0.08	0.0599	0.118	0.127	0.18	0.109	0.103	0.0851	0.0857	0.0808	0.101	0.161	0.0455	0.0437	0.118	0.0963	0.219	0.134	0.123	0.154	0.0782	0.131	0.0592
LOC100287175	100287175	uncharacterized LOC100287175	unknown		0	0	0	0.0213	0.0201	0.0758	0.0183	0.0926	0	0.0217	0.0817	0.0592	0.0214	0	0	0	0	0	0.0338	0.0549	0	0	0	0
LOC100287177	100287177	uncharacterized LOC100287177	protein_coding		0.9	0.679	0.761	4.69	3.77	7.42	7.42	6.32	5.09	3.52	2.46	2.79	0.668	0.738	0.812	4.49	3.6	7.14	8.06	6.57	6.44	5.44	5.06	2.49
LOC100287178	100287178	ubiquitin carboxyl-terminal hydrolase 17-like	protein_coding		0	0	0	0	0	0	0	0	0	0	0	0	0	0	0	0	0	0	0	0	0	0	0	0
LOC100287188	100287188	family with sequence similarity 104, member B pseudogene	pseudo		0.302	1.24	0.68	0.809	0.789	0.62	0.984	0.63	0.498	0.369	0.455	0.413	0.727	0.784	0.608	0.914	0.611	0.492	0.709	0.743	0.71	0.906	0.768	1.93
LOC100287195	100287195	60S ribosomal protein L23a-like	pseudo		0	0	0	0	0	0.0257	0	0	0	0	0.0555	0.107	0	0	0	0	0.0551	0	0	0	0	0	0.0265	0
LOC100287205	100287205	ubiquitin carboxyl-terminal hydrolase 17-like	protein_coding		0	0	0	0	0	0	0	0	0	0	0	0	0	0	0	0	0	0	0	0	0	0	0	0
LOC100287216	100287216	uncharacterized LOC100287216	miscRNA		0.018	0.0105	0.0113	0.0333	0.0261	0.0246	0.00477	0	0.00861	0	0	0	0.0222	0	0.023	0.0104	0.0317	0.0512	0.0352	0.00476	0	0.00515	0.0153	0
LOC100287223	100287223	uncharacterized LOC100287223	protein_coding		19.3	30.7	20.6	9.28	9.27	11.6	11.4	9.23	11.2	11.4	10.9	11.1	34.3	19.5	17.5	9.08	15.2	12.3	12.7	13.3	13.1	10.9	11	9.47
LOC100287225	100287225	uncharacterized LOC100287225	miscRNA		0	0	0	0	0	0	0	0	0	0	0	0	0.00651	0	0	0	0.00618	0	0	0	0	0	0	0
ZNF729	100287226	zinc finger protein 729	protein_coding		0	0.00383	0	0	0	0	0	0	0	0.0164	0.00387	0.00374	0	0	0	0.00378	0.00385	0	0	0	0	0	0	0
TIPARP-AS1	100287227	TIPARP antisense RNA 1 (non-protein coding)	miscRNA		0.546	1.01	0.94	1.09	1.02	1.21	1.02	0.804	1.07	2.27	2.01	2.45	1.07	0.638	0.493	1.01	1.77	1.4	1	0.989	1.11	2.18	1.66	2.04
LOC100287238	100287238	ubiquitin carboxyl-terminal hydrolase 17-like	protein_coding		0	0	0	0	0	0	0	0	0	0	0.00932	0	0	0	0	0	0	0	0	0	0	0	0	0
LOC100287250	100287250	uncharacterized LOC100287250	protein_coding		0	0	0	0	0	0	0	0	0	0	0	0	0	0	0	0	0	0	0	0	0	0	0	0
MANSC4	100287284	MANSC domain containing 4	protein_coding		0	0.0537	0.0574	0	0	0.0377	0.0122	0.0246	0	0	0.0407	0.0524	0.0425	0.0153	0.044	0	0.0135	0.0119	0.0337	0.0486	0	0.0525	0	0.0567
LOC100287290	100287290	cytokine receptor CRL2	protein_coding		0.446	0.811	0.463	0.555	0.47	0.443	0.944	0.99	0.885	0.464	0.464	0.396	0.514	0.6	0.532	0.36	0.461	0.275	0.656	0.93	0.808	0.833	0.549	0.529
LOC100287294	100287294	equilibrative nucleoside transporter 4-like	protein_coding		0	0	0	0	0	0	0	0	0	0	0	0	0	0	0	0	0	0	0	0	0	0	0	0
GS52	100287301	uncharacterized LOC100287301	unknown		0	0	0	0	0.0137	0.013	0.15	0.038	0.0396	0.104	0.0908	0.182	0	0	0	0	0.0278	0.0245	0.0579	0.0564	0.114	0.298	0.147	0.0731
LOC100287313	100287313	uncharacterized LOC100287313	protein_coding		0.136	0.263	0.205	0.429	0.297	0.471	0.401	0.34	0.617	0.308	0.556	0.595	0.367	0.136	0.288	0.437	0.54	0.296	0.571	0.412	0.625	0.574	0.948	0.43
LOC100287314	100287314	uncharacterized LOC100287314	miscRNA		19.4	17.3	17.3	28.5	24.7	21.6	6.27	7.56	7.25	3.76	3.38	4.25	13.9	16.1	15.3	25.2	24.6	22.5	6.82	7.09	7.14	6.6	6.12	6.45
LOC100287326	100287326	uncharacterized LOC100287326	protein_coding		0	0	0	0	0	0	0	0	0	0	0	0	0	0	0	0	0	0	0	0	0	0	0	0
LOC100287327	100287327	ubiquitin carboxyl-terminal hydrolase 17-like	protein_coding		0	0	0	0	0	0	0	0	0	0	0	0	0	0	0	0	0	0	0	0	0	0	0	0
LOC100287329	100287329	uncharacterized LOC100287329	unknown		0	0.0348	0.0124	0.0244	0.0115	0.0543	0.0631	0.0212	0.114	0.535	0.422	0.373	0.0613	0	0	0.0343	0.0815	0.0513	0.0388	0.0315	0.0638	0.0794	0.247	0.38
FAM27E1	100287333	family with sequence similarity 27, member E1	unknown		0	0	0	0.0453	0	0.0805	0	0	0	0	0	0	0	0	0	0	0	0	0.036	0.117	0.0295	0	0	0.0454
PRSS46	100287362	protease, serine, 46	protein_coding		0	0	0	0	0	0.028	0	0	0	0	0	0	0	0	0	0	0	0	0.05	0	0.0411	0.117	0	0.0473
LOC100287364	100287364	ubiquitin carboxyl-terminal hydrolase 17-like	protein_coding		0	0	0	0	0	0	0	0	0	0	0	0	0	0	0	0	0	0	0	0	0	0	0	0
OSTM1-AS1	100287366	OSTM1 antisense RNA 1 (non-protein coding)	unknown		0	0	0	0	0	0	0	0	0	0	0	0.0344	0	0	0	0	0	0	0	0	0	0	0	0
LOC100287367	100287367	uncharacterized LOC100287367	protein_coding		0	0.0254	0	0.0535	0.0504	0.166	0.092	0.116	0.0831	0.0272	0	0	0.0536	0	0	0.125	0.0509	0.157	0.127	0.0919	0.0698	0.0496	0.442	0
LOC100287368	100287368	protein FAM27D1-like	protein_coding		0	0	0	0	0	0	0	0	0	0	0	0	0	0	0	0	0	0	0	0	0	0	0	0
LOC100287375	100287375	uncharacterized LOC100287375	miscRNA		0	0.0287	0	0.0302	0.0285	0.108	0.156	0.131	0.047	0.185	0.058	0.028	0.091	0	0.188	0	0.0288	0.0508	0.168	0.104	0.0789	0.393	0.472	0.0303
LOC100287387	100287387	uncharacterized LOC100287387	protein_coding		0.048	0.0141	0.015	0.133	0.14	0.0922	0.166	0.0258	0.104	0.0151	0	0	0.0446	0	0	0.125	0.0847	0.174	0.294	0.115	0.0773	0.0275	0.0272	0
LOC100287399	100287399	POTE ankyrin domain family member B-like	protein_coding		0	0	0	0	0	0	0	0	0	0	0	0	0	0	0	0	0	0	0	0	0	0	0	0
LOC100287404	100287404	ubiquitin carboxyl-terminal hydrolase 17-like	protein_coding		0	0	0	0	0	0	0	0	0	0	0	0	0	0	0	0	0	0	0	0	0	0	0	0
LOC100287413	100287413	uncharacterized LOC100287413	unknown		0	0	0	0	0	0	0	0	0	0	0	0	0.00976	0	0	0	0	0	0	0	0	0	0	0
	100287415		unknown		0.965	0.715	1.56	0.112	0.105	0.471	2.5	1.43	1.43	16.3	15.7	19.8	1.17	0.663	1.01	0.0784	0	0.655	0.842	0.312	0.109	1.04	1.13	1.01
PNMA6C	100287428	paraneoplastic Ma antigen family member 6C	protein_coding		0	0	0.0209	0	0.00647	0	0	0.0239	0.016	0.0419	0.0395	0.0318	0.00688	0	0.0356	0	0	0	0.00545	0.0118	0	0.0446	0.063	0.0413
LOC100287437	100287437	uncharacterized LOC100287437	protein_coding		0.0281	0.0617	0.0793	0.052	0.0613	0.0694	0.157	0.226	0.101	0.0926	0.175	0.0602	0.0913	0.0703	0.122	0.0731	0.0496	0.0873	0.238	0.302	0.144	0.121	0.0597	0.13
LOC100287441	100287441	ubiquitin carboxyl-terminal hydrolase 17-like	protein_coding		0	0	0	0	0	0	0	0	0	0	0	0	0	0	0	0	0	0	0	0	0	0	0	0
PNMA6D	100287466	paraneoplastic Ma antigen family member 6D	protein_coding		0	0	0	0	0	0	0	0	0	0	0	0	0	0	0	0	0	0	0	0	0	0	0	0
LOC100287478	100287478	ubiquitin carboxyl-terminal hydrolase 17-like	protein_coding		0	0	0	0	0	0	0	0	0	0	0	0	0	0	0	0	0	0	0	0	0	0	0	0
LOC100287482	100287482	uncharacterized LOC100287482	protein_coding		0.76	1.22	1.14	1.91	1.58	1.72	4.34	5.02	4.52	1.64	1.55	1.52	1.18	1.26	1.09	1.88	1.2	1.59	3.08	4.14	4.08	1.54	1.88	2.76
LOC100287493	100287493	uncharacterized LOC100287493	protein_coding		0.147	0.237	0.0461	0.136	0.278	0.101	0.156	0.178	0.194	0.0231	0.196	0.336	0.114	0.0491	0.118	0.255	0.238	0.248	0.289	0.234	0.222	0.274	0.0625	0.0228
LOC100287497	100287497	uncharacterized LOC100287497	unknown		0.638	0.576	0.171	1.01	1.07	0.93	1.04	0.63	0.458	0.944	0.873	1.58	0.338	0.328	0.77	0.979	0.691	0.679	0.817	1.03	0.55	1.6	0.928	0.778
LOC100287506	100287506	uncharacterized LOC100287506	miscRNA		2.15	1.5	1.91	1.77	1.62	2.43	2.75	1.84	1.77	3.3	4.81	3.25	2.04	1.16	0.919	1.03	2.27	2.77	1.77	1.43	1.65	2.32	2.26	2.26
LOC100287509	100287509	cytochrome c oxidase subunit 7B, mitochondrial-like	protein_coding		0	0.0605	0	0	0	0.0567	0	0	0	0.0648	0.122	0	0.128	0	0	0	0	0	0	0	0	0.0591	0.0585	0.0639
LOC100287513	100287513	ubiquitin carboxyl-terminal hydrolase 17-like	protein_coding		0	0	0	0	0	0	0	0	0	0	0	0	0	0	0	0	0	0	0	0	0	0	0	0
LOC100287515	100287515	zinc finger protein 26-like	protein_coding		0.0138	0.0412	0.00779	0.0332	0.0241	0.0159	0.055	0.0311	0.0298	0.0754	0.0613	0.0473	0.0231	0.0249	0.00531	0.0287	0.0365	0.0279	0.0223	0.0132	0.0417	0.0356	0.0399	0.082
LOC100287526	100287526	uncharacterized LOC100287526	protein_coding		0.0607	0.0267	0	0	0	0	0	0.0244	0	0	0	0.104	0.0563	0	0	0	0	0.0236	0	0.0242	0.0367	0	0	0
LOC100287534	100287534	killer cell immunoglobulin-like receptor 2DL4-like	protein_coding		0	0	0.00866	0	0	0	0.00733	0.00741	0.00662	0	0.00817	0.00789	0	0	0	0	0	0	0	0	0.0389	0.0237	0	0.0342
LOC100287541	100287541	POM121 transmembrane nucleoporin pseudogene	pseudo		0	0	0	0	0	0.00268	0	0	0	0	0	0	0	0	0.00939	0	0	0	0	0	0	0	0	0
LOC100287558	100287558	uncharacterized LOC100287558	miscRNA		0.00994	0.0437	0	0.0184	0.0434	0.0327	0.095	0.008	0.0143	0.0936	0.0706	0.0767	0.0369	0.00994	0.0191	0.00861	0.00876	0.0386	0.0585	0.0474	0.03	0.145	0.11	0.0185
LOC100287559	100287559	uncharacterized LOC100287559	miscRNA		0.313	0.285	0.253	0.233	0.241	0.313	0.366	0.246	0.225	0.45	0.446	0.593	0.409	0.215	0.206	0.297	0.335	0.338	0.379	0.327	0.366	0.347	0.364	0.404
LOC100287562	100287562	uncharacterized LOC100287562	miscRNA		75.1	90.7	74.3	88.1	81.4	118	170	178	161	82.1	74.3	80	86.1	73.2	70.4	84.3	107	110	179	167	174	135	155	133
LINC00173	100287569	long intergenic non-protein coding RNA 173	miscRNA		0.0167	0.044	0.0863	0.0155	0.051	0.0206	0.113	0.047	0.078	0.228	0.193	0.0787	0.0542	0.0668	0.0241	0.00723	0.0147	0.0454	0.104	0.0731	0.0252	0.208	0.0709	0.24
LOC100287576	100287576	uncharacterized LOC100287576	unknown		0	0	0	0	0	0.00794	0	0.0155	0.0139	0.00908	0.0514	0.0496	0	0	0	0	0.00851	0.00749	0	0.023	0	0.058	0.0246	0.0179
LOC100287592	100287592	uncharacterized LOC100287592	miscRNA		0	0	0	0	0	0	0	0	0	0	0	0	0	0	0	0	0	0	0	0	0	0	0	0
DDX11L5	100287596	DEAD/H (Asp-Glu-Ala-Asp/His) box helicase 11 like 5	pseudo		0	0.0355	0.019	0.0374	0.00882	0	0	0	0	0	0.00897	0.0173	0	0	0.0194	0.035	0.0178	0.00785	0	0.0161	0.0122	0.0434	0.0515	0.00938
LOC100287598	100287598	uncharacterized LOC100287598	miscRNA		0.0623	0	0.039	0.0576	0	0.0854	0.0661	0.117	0.0597	0	0	0.196	0.0193	0	0	0	0.0732	0.0806	0.0916	0.0826	0	0.0535	0	0
LOC100287612	100287612	uncharacterized LOC100287612	miscRNA		0	0	0	0	0	0	0	0	0	0	0	0	0	0	0	0	0	0	0	0	0	0	0	0
LOC100287616	100287616	uncharacterized LOC100287616	miscRNA		4.38	4.87	5.29	5.1	5.16	4.64	4.91	4.86	4.43	2.87	2.4	2.56	4.73	4.97	4.79	5.73	5.98	5.74	4.68	4.49	5.05	4.03	4.04	3.8
LOC100287623	100287623	uncharacterized LOC100287623	miscRNA		0	0.202	0	0.186	0.0502	0.118	0.366	0.601	0.826	1.35	1.84	1.87	0.0267	0	0.193	0.125	0.127	0.0893	0.74	0.846	0.729	1.41	1.42	1.47
LOC100287628	100287628	uncharacterized LOC100287628	miscRNA		2.44	2.22	2.85	5.42	5.26	3.96	5.75	6.31	6.11	9.2	7.96	8.2	2.59	2.76	3.71	5.51	4.43	4.15	5.42	4.42	5.27	3.29	3.08	3.53
LOC100287632	100287632	selenoprotein K pseudogene	pseudo		0.188	0.124	0.0441	0.0217	0.102	0	0	0	0	0.0884	0.104	0	0.0871	0.211	0	0	0.0207	0.0182	0.0345	0.056	0.0425	0.0403	0	0.0653
LOC100287633	100287633	protein FAM27E2-like	protein_coding		0	0	0	0	0	0	0	0	0	0	0	0	0	0	0	0	0	0	0	0	0	0	0	0
LOC100287651	100287651	lipoxygenase homology domain-containing protein 1-like	protein_coding		0.0931	0.0377	0.0202	0.0331	0	0	0.0057	0	0.0412	0	0	0	0	0.0358	0	0	0.00631	0	0	0	0	0.0308	0.0182	0
LOC100287654	100287654	putative uncharacterized protein C20orf69-like	protein_coding		0	0	0	0.0328	0	0	0.0282	0	0	0	0	0	0	0	0	0	0	0.0275	0.0261	0	0	0	0	0
TSRM	100287664	zinc finger domain-related protein TSRM	unknown		0	0	0	0	0	0	0	0	0	0	0	0	0	0	0	0	0	0	0	0	0	0	0	0
LOC100287704	100287704	uncharacterized LOC100287704	miscRNA		0	0	0	0	0	0	0	0	0	0	0	0	0	0	0	0	0	0	0	0	0	0	0	0
LOC100287705	100287705	uncharacterized LOC100287705	protein_coding		0	0.071	0	0	0	0	0	0	0.145	0.19	0	0	0.0375	0	0	0	0.0356	0.0941	0	0.0643	0.0488	0	0	0
LOC100287718	100287718	uncharacterized LOC100287718	protein_coding		0	0	0	0	0	0	0	0	0	0.0149	0	0.0271	0	0	0	0	0	0	0	0	0	0	0	0.0734
LOC100287722	100287722	uncharacterized LOC100287722	miscRNA		7.23	9.25	5.96	7.86	7.81	9.88	6.57	6.02	6.95	5.19	5.13	4.18	9.8	6.92	6.59	7.11	9.76	9.31	6.5	5.87	7.1	6.61	6.05	5.68
LOC100287723	100287723	ig kappa chain V-I region Walker-like	other		0	0	0	0	0	0	0	0	0	0.0262	0	0.143	0.0258	0	0	0	0	0	0	0	0	0	0	0
LOC100287728	100287728	uncharacterized LOC100287728	miscRNA		0	0	0.0381	0	0	0.0333	0	0	0	0	0	0.0694	0	0	0	0	0	0	0.0298	0	0	0	0	0.0752
LOC100287765	100287765	uncharacterized LOC100287765	miscRNA		2.08	2.67	1.48	2.79	2.67	2.28	2.4	2.21	2.55	4.12	4.44	4.79	2.58	1.67	1.72	2.1	3.91	2.47	2.53	2.85	2.89	6.56	5.43	6.47
LOC100287789	100287789	uncharacterized LOC100287789	protein_coding		0.991	1.34	1.81	1.55	2.15	2.84	2.16	1.82	1.51	1.09	1.21	0.849	1.97	0.793	1.44	2.06	1.95	3.23	3.75	1.87	2.08	1.17	1.03	1.02
LOC100287792	100287792	uncharacterized LOC100287792	miscRNA		0	0.00696	0	0	0.00691	0	0.00631	0	0	0.0298	0	0	0	0	0	0	0	0.00615	0	0	0	0.00681	0	0
FAM197Y8	100287798	family with sequence similarity 197, Y-linked, member 8	protein_coding		0	0	0	0	0	0	0	0	0	0	0	0	0	0	0	0	0	0	0	0	0	0	0	0
LOC100287803	100287803	uncharacterized LOC100287803	miscRNA		580	584	634	630	595	530	739	898	700	2370	2410	2260	580	593	555	546	580	507	812	780	696	1390	1330	1800
LOC100287808	100287808	uncharacterized LOC100287808	unknown		0.157	0.176	0.246	0.202	0.213	0.309	0.312	0.316	0.188	0.32	0.271	0.426	0.21	0.279	0.193	0.234	0.2	0.311	0.301	0.18	0.174	0.15	0.141	0.0566
LOC100287813	100287813	uncharacterized LOC100287813	pseudo		0.548	0.575	0.603	0.475	0.575	0.561	0.762	0.714	0.774	0.284	0.386	0.536	0.492	0.487	0.692	0.5	0.494	0.439	0.59	0.868	0.817	0.463	0.337	0.364
LOC100287814	100287814	long intergenic non-protein coding RNA 582	miscRNA		0	0	0	0	0.122	0	0	0	0.0805	0	0	0	0	0	0	0	0	0.0218	0	0.0446	0.0169	0	0	0
FAM197Y7	100287826	family with sequence similarity 197, Y-linked, member 7	protein_coding		0	0	0	0	0	0	0	0	0	0	0	0	0	0	0	0	0	0	0	0	0	0	0	0
LOC100287834	100287834	uncharacterized LOC100287834	miscRNA		0	0	0	0	0	0	0	0	0	0	0	0	0	0	0	0	0	0	0	0	0	0	0	0
LOC100287837	100287837	uncharacterized LOC100287837	protein_coding		0.109	0.078	0.0742	0.0731	0.31	0.195	0.244	0.214	0.113	0.0743	0.0525	0.093	0.147	0.00987	0.114	0.197	0.113	0.299	0.247	0.165	0.0834	0.102	0.117	0.0183
LOC100287846	100287846	patched 1 pseudogene	pseudo		0	0	0	0	0	0	0.00759	0.00767	0	0.00449	0	0.0245	0	0	0	0	0.0042	0	0	0	0	0.00819	0	0.00442
LOC100287852	100287852	protein FAM136A-like	protein_coding		0	0.0907	0	0.0956	0	0	0.0822	0	0	0	0.0458	0	0	0	0	0	0.0455	0	0	0	0	0.177	0.0438	0.144
FAM197Y6	100287859	family with sequence similarity 197, Y-linked, member 6	protein_coding		0	0	0	0	0	0	0	0	0	0	0	0	0	0	0	0	0	0	0	0	0	0	0	0
LOC100287865	100287865	transmembrane protein 50B-like	pseudo		0.0826	0.203	0.202	0.764	0.648	0.489	0.329	0.824	0.712	0.746	0.923	0.821	0.26	0.0661	0.317	0.558	0.524	0.321	0.425	0.512	0.508	0.553	0.841	0.843
LOC100287879	100287879	uncharacterized LOC100287879	miscRNA		0	0	0	0	0	0	0	0.0126	0.0282	0.0074	0	0	0.00729	0.00786	0.0151	0	0.00693	0	0	0	0.00474	0.00675	0	0.0146
LOC100287894	100287894	uncharacterized LOC100287894	pseudo		0	0	0	0	0	0	0	0	0	0	0	0	0	0	0	0	0	0	0	0	0	0	0	0
LOC100287896	100287896	uncharacterized LOC100287896	unknown		1.51	0.925	1.15	1.5	1.84	1.18	2.31	2.74	2.36	1.65	1.93	1.82	0.97	1.67	1.37	1.49	1.19	0.959	2.09	2.45	2.39	2.14	2.16	3.63
TTC34	100287898	tetratricopeptide repeat domain 34	protein_coding		0	0	0	0	0.0164	0.00776	0.0075	0	0	0	0	0	0	0	0	0	0	0	0.00693	0.015	0	0	0	0
LGALS8-AS1	100287902	LGALS8 antisense RNA 1 (non-protein coding)	miscRNA		1.14	1.64	1.42	2.05	1.43	1.93	1.48	1.25	1.66	3.02	2.21	2.51	2.16	0.697	0.926	1.73	2.96	1.88	1.72	1.44	1.51	2.41	2.62	2.36
ANKRD18CP	100287922	ankyrin repeat domain 18C, pseudogene	pseudo		0.0489	0.0703	0.071	0.123	0.144	0.132	0.184	0.154	0.153	0.414	0.493	0.442	0.0578	0.125	0.0982	0.0847	0.102	0.1	0.177	0.233	0.209	0.867	0.634	1.15
TIMM23	100287932	translocase of inner mitochondrial membrane 23 homolog (yeast)	protein_coding		57.1	59	59.5	53.5	51.9	48.8	40.9	49.6	47	45.4	44.5	43.5	56.4	56.1	56.1	50.7	50.4	43.4	42.4	39	41.9	38.5	41.9	48.2
LOC100287934	100287934	uncharacterized LOC100287934	unknown		0.0561	0.148	0.0922	0.246	0.355	0.196	0.29	0.158	0.181	0.317	0.174	0.168	0.26	0.266	0.323	0.376	0.173	0.196	0.0927	0.312	0.11	0.373	0.178	0.351
LOC100287944	100287944	uncharacterized LOC100287944	miscRNA		0.971	0.646	0.829	0.789	0.308	0.557	0.538	0.804	0.592	0.886	0.391	0.756	0.955	0.676	0.593	0.739	0.855	0.685	0.8	0.819	0.373	0.935	1.2	0.382
GM140	100287948	uncharacterized LOC100287948	miscRNA		0	0	0	0	0	0	0	0	0	0.418	0	0.127	0	0	0	0.0641	0	0	0	0	0	0	0	0
LOC100288018	100288018	putative TAF11-like protein ENSP00000332601-like	protein_coding		0	0	0	0	0	0	0	0.049	0	0	0	0	0	0	0	0	0	0	0	0	0	0	0	0
LOC100288037	100288037	uncharacterized LOC100288037	protein_coding		0	0	0	0	0	0	0.0716	0	0	0	0.0798	0	0	0	0.0432	0.039	0.0396	0	0	0	0	0	0.153	0
LOC100288069	100288069	general transcription factor IIi pseudogene	pseudo		0.256	0.204	0.115	0.226	0.287	0.211	0.359	0.157	0.184	0.264	0.541	0.45	0.317	0.061	0.129	0.243	0.441	0.256	0.332	0.311	0.265	0.367	0.394	0.362
LOC100288077	100288077	Wilms tumor 1 associated protein pseudogene	pseudo		0	0.0222	0.0119	0.0117	0.0387	0.0208	0.0151	0.0204	0.00455	0.0596	0.0169	0.0651	0.00588	0	0	0.00549	0.0167	0.00984	0	0	0	0.0272	0.0108	0.00588
LOC100288079	100288079	microtubule-associated protein 1 light chain 3 beta pseudogene	pseudo		0	0.0441	0.0707	0	0	0	0.0399	0.0605	0	0.0236	0	0.043	0	0	0	0	0.0442	0.0195	0	0	0	0	0	0.303
	100288092		unknown		0.801	0.696	0.949	1.27	1.28	0.981	1.85	2.34	1.58	1.75	2.15	1.88	0.759	1.04	1.02	1.4	0.998	1.06	1.91	1.63	1.97	1.08	1.36	1.46
LOC100288102	100288102	uncharacterized LOC100288102	miscRNA		0.21	0.369	0.341	0.778	0.433	0.362	0.715	0.568	0.645	1.6	1.59	1.67	0.461	0.287	0.312	0.298	0.455	0.415	0.646	0.82	0.657	1.74	1.43	0.922
LOC100288122	100288122	uncharacterized LOC100288122	miscRNA		0.0386	0	0.0363	0	0	0.0127	0	0	0.00555	0	0	0	0.0215	0	0	0.0134	0.00681	0.036	0.0227	0.0123	0	0	0	0
LOC100288123	100288123	uncharacterized LOC100288123	miscRNA		0.424	0.493	0.518	0.547	0.61	0.722	0.526	0.531	0.347	0.25	0.42	0.194	0.676	0.335	0.369	0.606	0.495	0.757	0.449	0.588	0.494	0.415	0.293	0.21
LOC100288144	100288144	uncharacterized LOC100288144	unknown		0	0	0	0	0	0.00626	0	0	0	0	0	0	0	0	0	0	0	0	0	0.0121	0	0.0131	0	0
LOC100288152	100288152	uncharacterized LOC100288152	unknown		0.599	0.787	0.771	0.819	1.03	1.7	3.66	2.51	1.93	5.58	5.29	6.05	0.651	0.842	0.721	1.03	0.761	2.13	3.06	3.15	2.56	5.51	4.9	3.06
LOC100288160	100288160	esophagus cancer-related gene-2 interaction susceptibility protein	unknown		0	0	0	0	0	0	0	0	0	0	0	0	0	0	0	0	0	0	0	0	0	0	0	0
LOC100288162	100288162	uncharacterized LOC100288162	miscRNA		0.269	0.236	0.506	1.49	0.873	2.15	1.47	1.61	1.24	1.23	0.614	1.09	0.143	0.654	0.148	1.43	1.08	2.48	2.12	2.51	1.6	0.859	0.261	0.5
LOC100288181	100288181	uncharacterized LOC100288181	miscRNA		14.6	16.1	15.5	8.88	9.35	13.1	17.3	16.7	15.6	9.03	8.4	8.61	16.9	16.1	14.9	9.65	10.5	12.1	18.1	16.4	17.2	9.15	10.4	9.46
LOC100288198	100288198	uncharacterized LOC100288198	miscRNA		3.82	4.37	3.29	2.98	2.96	3.47	2.79	3.3	3.08	2.3	2.09	2.6	5.3	4.33	4.02	3.44	4.34	3.35	2.97	2.67	2.69	2.08	2.19	2.51
LOC100288208	100288208	uncharacterized LOC100288208	unknown		0	0	0	0	0	0	0	0	0	0	0	0	0	0	0	0	0	0	0	0	0	0	0	0
LOC100288255	100288255	FSHD region gene 2-like	protein_coding		0	0	0	0	0	0	0	0	0	0.00757	0.0214	0.00689	0	0	0	0	0	0	0	0	0	0	0	0
LOC100288268	100288268	uncharacterized LOC100288268	pseudo		0	0	0	0	0	0	0	0	0	0	0	0	0	0.0184	0	0	0	0	0	0	0	0	0	0
LOC100288273	100288273	uncharacterized LOC100288273	miscRNA		0	0	0.0487	0.0959	0	0	0	0	0	0	0	0	0	0	0	0	0	0.442	0	0	0	0	0	0.336
KRTAP22-2	100288287	keratin associated protein 22-2	protein_coding		0	0	0	0	0	0	0	0	0	0	0	0	0	0	0	0	0	0	0	0	0	0	0	0
LOC100288292	100288292	putative uncharacterized protein FLJ44672-like	pseudo		0	0	0	0	0	0	0	0	0	0	0	0	0	0	0	0	0	0.00999	0	0	0	0	0	0
LOC100288310	100288310	uncharacterized LOC100288310	unknown		0	0	0	0	0	0	0	0	0	0	0	0	0.0404	0	0	0	0	0	0	0	0	0	0	0
KRTAP21-3	100288323	keratin associated protein 21-3	protein_coding		0	0	0	0	0	0	0	0	0	0	0	0	0	0	0	0	0	0	0	0	0	0	0	0
LOC100288332	100288332	nuclear pore complex-interacting protein-like 1-like	protein_coding		0.677	0.654	0.795	1.5	1.64	1.58	1.45	1.22	1.44	2.13	2.16	1.93	0.513	0.835	0.629	1.92	1.57	1.31	1.04	1.01	1.02	1.46	1.4	1.88
LOC100288336	100288336	Putative uncharacterized protein ENSP00000383251	protein_coding		0.56	0.419	0.487	0.395	0.168	0.585	0.0799	0.074	0.0901	0.0866	0.0519	0.0501	0.442	0.569	0.811	0.203	0.31	0.578	0.117	0.0532	0.0757	0.0287	0.0852	0.0388
LOC100288346	100288346	uncharacterized LOC100288346	miscRNA		0	0	0	0	0	0	0	0	0	0	0	0	0	0	0	0	0	0	0	0	0	0	0	0
LOC100288366	100288366	uncharacterized LOC100288366	miscRNA		489	547	473	308	341	558	258	248	245	66.6	59.9	69.6	615	506	498	335	439	520	240	218	238	95.1	113	86.5
LOC100288368	100288368	uncharacterized LOC100288368	protein_coding		0.116	0.0254	0.0544	0.0804	0.303	0.667	0.737	0.14	0.166	0	0	0.0248	0	0.0579	0.139	0.251	0.0765	1.01	0.639	0.553	0.227	0.0497	0.0491	0
ULK4P2	100288380	unc-51-like kinase 4 (C. elegans) pseudogene 2	pseudo		0	0.0168	0	0	0	0	0.0152	0	0.0137	0	0.0169	0	0.0532	0	0	0	0.0168	0.0148	0	0	0	0	0	0
LOC100288392	100288392	olfactory receptor pseudogene	pseudo		0	0	0.000466	0	0	0	0	0	0	0	0	0	0	0	0	0	0	0	0	0	0	0	0	0.00368
ERVMER34-1	100288413	endogenous retrovirus group MER34, member 1	protein_coding		0.628	0.497	0.563	0.259	0.24	0.212	0.308	0.284	0.274	0.0528	0.0448	0.12	0.255	0.617	0.339	0.146	0.153	0.1	0.408	0.263	0.396	0.00963	0.0238	0.234
LOC100288420	100288420	NADH dehydrogenase (ubiquinone) 1 beta subcomplex, 4, 15kDa pseudogene	pseudo		0	0.0361	0	0	0	0	0.0327	0	0	0.0387	0.0365	0	0	0	0	0	0	0	0	0	0	0	0	0.0381
LOC100288428	100288428	uncharacterized LOC100288428	miscRNA		0.0234	0.00684	0.0146	0.0505	0.0136	0.00641	0	0.0376	0.0504	0	0.076	0.02	0	0.00779	0	0.0338	0.0275	0.0303	0.00573	0.0062	0.0329	0	0.0331	0.0434
LOC100288432	100288432	uncharacterized LOC100288432	miscRNA		0.714	0.47	0.637	0.528	0.467	0.264	0.54	0.775	0.718	0.504	0.665	0.458	0.894	0.5	0.48	0.556	0.503	0.277	0.63	0.482	0.258	0.552	0.757	0.132
LOC100288449	100288449	uncharacterized LOC100288449	miscRNA		0.0814	0.191	0.229	0.276	0.284	0.268	0.95	0.698	1.07	1.76	1.56	1.09	0.226	0.0271	0.0782	0.564	0.502	0.484	0.977	1.21	0.769	2.89	3.36	4.13
MTRNR2L7	100288485	MT-RNR2-like 7	protein_coding		0	0.059	0.0105	0.0104	0	0	0.00892	0	0.00805	0.169	0.0994	0.0096	0.0416	0	0	0	0.0197	0	0	0	0.0135	0.115	0.181	0.457
DDX11L9	100288486	DEAD/H (Asp-Glu-Ala-Asp/His) box helicase 11 like 9	pseudo		0	0	0	0	0	0	0	0	0	0	0	0	0	0	0	0	0	0	0	0	0	0	0	0
LOC100288520	100288520	ubiquitin carboxyl-terminal hydrolase 17-like	protein_coding		0	0	0	0	0	0	0	0	0	0	0	0	0	0	0	0	0	0	0	0	0	0	0	0
LOC100288524	100288524	forkhead box L1-like	protein_coding		0	0	0	0	0	0	0	0	0	0	0	0	0	0	0	0	0	0	0	0	0	0	0	0
REXO1L2P	100288527	REX1, RNA exonuclease 1 homolog (S. cerevisiae)-like 2 (pseudogene)	pseudo		0	0	0	0	0	0	0	0	0	0	0	0	0	0	0	0	0	0	0	0	0	0	0	0
LOC100288562	100288562	exonuclease GOR-like	protein_coding		0	0	0	0	0	0	0	0	0	0	0	0	0	0	0	0	0	0	0	0	0	0	0	0
LOC100288568	100288568	uncharacterized LOC100288568	protein_coding		0	0	0	0	0	0	0	0	0	0	0	0	0	0	0	0	0	0	0	0	0	0	0	0
LOC100288570	100288570	glycosylphosphatidylinositol anchor attachment protein 1 homolog (yeast) pseudogene	pseudo		0	0	0	0	0	0	0	0	0	0	0	0	0	0	0	0	0	0	0	0	0	0	0	0
LOC100288594	100288594	uncharacterized LOC100288594	unknown		0	0.11	0.235	0.087	0.355	0.387	0.549	0.605	0.473	0.059	0.139	0.376	0.174	0.219	0.0602	0.271	0.11	0.292	0.691	0.548	0.605	0.807	0.452	0.436
LOC100288601	100288601	uncharacterized LOC100288601	protein_coding		0	0	0	0	0	0	0	0	0	0	0	0	0	0	0	0.0426	0	0	0	0	0	0	0	0
LOC100288602	100288602	peptidyl-prolyl cis-trans isomerase A-like	protein_coding		0.0526	0.647	0.198	0.195	0.138	0.13	0.209	0	0.189	0.198	0.934	1.26	0.342	0	0.354	0.365	0.325	0	0.155	0.209	0	0.226	0.0447	0.391
LOC100288615	100288615	WAS protein homolog associated with actin, golgi membranes and microtubules pseudogene	pseudo		1.32	0.806	0.421	1.05	0.969	1.02	1.22	1.01	1.12	1.65	1.98	1.39	0.584	0.609	0.892	0.823	0.828	0.754	0.966	1.33	1.33	1.24	1.19	2.13
LOC100288619	100288619	uncharacterized LOC100288619	unknown		0	0.0156	0.0167	0	0	0.0073	0.0141	0	0	0.00835	0.00787	0.0076	0	0	0	0	0.00782	0.0138	0	0	0	0.0305	0	0
LOC100288627	100288627	double homeobox protein 4-like	protein_coding		0	0	0	0	0	0	0	0	0	0	0	0	0	0	0	0	0	0	0	0	0	0	0	0
LOC100288637	100288637	OTU domain containing 7A pseudogene	pseudo		3.14	3.3	3.22	2.52	2.63	2.38	2.11	1.88	1.85	0.782	0.742	0.736	3.39	2.87	2.94	2.94	2.59	2.89	2.1	2.16	1.88	0.916	0.754	0.858
LOC100288646	100288646	putative uncharacterized protein C20orf69-like	protein_coding		0	0	0	0	0	0.0292	0	0	0.0255	0	0	0	0	0	0	0	0.0312	0	0	0	0.107	0	0	0
LOC100288657	100288657	double homeobox protein 4-like	protein_coding		0	0	0	0	0	0	0	0	0	0	0	0	0	0	0	0	0	0	0	0	0	0	0	0
LOC100288676	100288676	uncharacterized LOC100288676	protein_coding		0	0	0	0	0	0	0	0	0	0	0	0	0	0	0	0	0	0	0	0	0	0	0	0
	100288679		protein_coding		0	0	0	0	0.038	0.0179	0.0866	0.035	0.0625	0	0	0	0	0	0	0	0.0384	0	0	0.0519	0	0.0374	0	0
DUX4	100288687	double homeobox 4	miscRNA		0	0	0	0	0	0	0	0	0	0	0	0	0	0	0	0	0	0	0	0	0	0	0	0
LIMS3L	100288695	LIM and senescent cell antigen-like domains 3-like	protein_coding		0.118	0.197	0.191	0.168	0.196	0.088	0.017	0.0645	0.0269	0.0201	0.019	0.0504	0.179	0.187	0.118	0.125	0.146	0.129	0.0668	0.157	0.0452	0.0138	0.0499	0.114
LOC100288712	100288712	S100 calcium binding protein A11 pseudogene	pseudo		0.495	0.543	0.209	0.458	0.194	0.346	0.394	0.478	0.356	0.21	0.154	0.445	0.436	0.198	0.357	0.322	0.153	0.365	0.218	0.217	0.149	0.532	0.147	0.459
LOC100288728	100288728	uncharacterized LOC100288728	unknown		0	0	0	0	0	0	0	0	0	0	0	0	0	0	0	0	0	0	0	0	0	0	0	0
PAN3-AS1	100288730	PAN3 antisense RNA 1 (non-protein coding)	miscRNA		0.183	0.262	0.136	0.318	0.4	0.339	0.511	0.332	0.351	0.712	0.779	0.746	0.347	0.222	0.367	0.404	0.35	0.32	0.438	0.401	0.318	0.289	0.473	0.446
LOC100288748	100288748	uncharacterized LOC100288748	miscRNA		0	0	0	0	0	0	0	0	0	0	0	0	0	0	0	0	0	0	0	0	0	0	0	0
LOC100288778	100288778	WAS protein family homolog 1 pseudogene	pseudo		0.425	0.578	0.734	1.01	0.658	1.59	2.07	1.48	1.09	0.709	0.632	0.669	0.598	0.932	0.711	0.772	0.64	1.73	1.82	1.41	1.21	0.683	1.06	0.674
LOC100288781	100288781	uncharacterized LOC100288781	miscRNA		15.3	16.5	15.4	14.5	14.7	12	11.7	11.4	11.8	16.5	18.1	17.8	15.4	16.2	15.5	14.2	14	12.2	12.2	12.6	11.5	13.4	13.6	16.1
TMEM239	100288797	transmembrane protein 239	protein_coding		0	0	0	0	0	0	0	0	0	0	0	0	0	0	0	0	0	0	0	0	0	0	0	0
LOC100288798	100288798	uncharacterized LOC100288798	unknown		0.236	0.0921	0.123	0.437	0.229	0.604	0.835	0.928	1.06	1.23	1.37	1.17	0.219	0.157	0.529	0.568	0.601	0.387	0.868	0.647	0.522	2.64	1.27	1.41
FRG2C	100288801	FSHD region gene 2 family, member C	protein_coding		0	0	0	0	0	0	0	0	0	0.0152	0.115	0.0693	0	0	0	0	0.0143	0	0	0	0	0	0.0343	0
HYDIN2	100288805	HYDIN2, axonemal central pair apparatus protein (pseudogene)	pseudo		0	0	0	0	0	0	0	0	0.000508	0	0.000627	0	0	0.00283	0	0	0	0	0	0	0	0.00486	0	0.000656
LOC100288807	100288807	putative speedy protein-like protein 2-like	protein_coding		0	0	0	0	0	0.013	0	0	0	0.0149	0	0.0406	0	0	0	0	0	0	0.0116	0	0	0	0	0
LOC100288814	100288814	uncharacterized LOC100288814	protein_coding		0	0.0456	0	0	0.0226	0	0	0	0	0	0	0	0	0	0	0	0	0.0201	0	0	0	0	0	0
LOC100288822	100288822	uncharacterized LOC100288822	miscRNA		0	0.0276	0	0.0145	0.0822	0.0129	0.138	0	0.0339	0.0887	0.125	0.0404	0.0146	0	0	0.0272	0.0138	0	0.0347	0.0875	0.019	0	0.04	0.0292
SRGAP3-AS3	100288831	SRGAP3 antisense RNA 3 (non-protein coding)	pseudo		0	0	0	0	0	0	0	0	0	0	0	0	0	0	0	0	0.0146	0	0	0	0	0	0	0
LOC100288842	100288842	UDP-GlcNAc:betaGal beta-1,3-N-acetylglucosaminyltransferase 5 pseudogene	pseudo		1.12	2.27	2.08	4.97	3.96	3.68	3.52	3.35	4.83	2.59	3.34	2.88	2.72	2.99	1.79	4.3	4.58	4.28	4.18	4.93	5.32	5.55	7.24	5.03
LOC100288846	100288846	uncharacterized LOC100288846	miscRNA		0.222	0.238	0.231	0.57	0.44	0.405	0.715	0.594	0.416	0.823	0.928	0.802	0.251	0.246	0.272	0.597	0.38	0.411	0.824	0.578	0.431	0.772	0.784	0.88
LOC100288866	100288866	uncharacterized LOC100288866	miscRNA		0	0	0	0	0	0	0	0	0	0.0129	0.0122	0.0117	0	0	0	0.0119	0	0	0	0	0	0.0706	0.0349	0.0509
LOC100288897	100288897	putative fatty acyl-CoA reductase 2-like protein FLJ43933-like	pseudo		0	0	0	0	0	0	0	0	0	0	0	0	0	0	0	0	0	0	0	0	0	0	0	0
LOC100288902	100288902	uncharacterized LOC100288902	protein_coding		0	0	0	0	0	0	0	0	0	0	0	0	0	0	0	0	0	0	0	0	0	0	0	0
LOC100288911	100288911	uncharacterized LOC100288911	miscRNA		5	4.39	3.58	4.93	4.06	3.6	1.38	1.64	1.41	1.74	2.28	1.38	3.79	5	4.87	5.34	4.12	3.39	1.89	1.77	1.57	1.59	1.79	2.08
LOC100288963	100288963	uncharacterized LOC100288963	miscRNA		7.78	9.29	9.88	10.7	10.3	8.3	6.97	7.33	7.15	4.17	3.96	3.86	8.19	8.57	7.37	11	8.89	7.53	6.48	6.2	7.05	5.15	4.52	7.5
LOC100288966	100288966	POTE ankyrin domain family member D-like	protein_coding		0	0	0	0	0	0	0	0	0	0	0	0	0	0	0	0	0	0	0	0	0	0	0	0
LOC100288974	100288974	BMS1 homolog, ribosome assembly protein (yeast) pseudogene	pseudo		0	0.0719	0	0.0189	0.0178	0	0	0.0165	0.0294	0.0385	0.236	0.0526	0.038	0	0.0786	0	0.018	0.0794	0	0	0	0	0.156	0
LOC100288997	100288997	uncharacterized LOC100288997	miscRNA		2.7	2.56	2.71	2.57	2.84	5.92	4.22	3.91	3.86	1.41	1.14	1.49	3.31	3.18	2.78	2.17	3.07	5.71	4.35	3.94	3.89	1.77	1.94	0.67
LOC100289006	100289006	uncharacterized LOC100289006	protein_coding		0	0	0	0	0	0	0	0	0	0	0	0	0	0	0	0	0	0	0	0	0	0	0	0
MOXD2P	100289017	monooxygenase, DBH-like 2, pseudogene	pseudo		0	0	0	0	0	0	0	0	0	0	0	0	0	0	0	0	0	0	0	0	0	0	0	0
LOC100289019	100289019	uncharacterized LOC100289019	miscRNA		1.28	1.53	1.6	0.975	1.1	1.53	5.71	3.43	3.05	3.36	3.39	3.46	1.69	1.19	1.37	1.06	1.18	1.6	4.26	4.1	3.98	3.98	3.4	2.78
LOC100289026	100289026	uncharacterized LOC100289026	miscRNA		1.03	1.17	1.58	1.76	1.66	0.88	4.88	5.37	5.14	24.4	27.2	24.2	1.23	1.05	1.51	2.63	1.69	0.982	5.77	6.77	5.6	32.1	32.2	35.2
LOC100289034	100289034	ribosomal protein L23a pseudogene	pseudo		0	0.0822	0	0.0578	0	0.0771	0.0745	0.0502	0.112	0.235	0.0277	0.0802	0.029	0	0	0	0.055	0.097	0.0689	0	0.113	0	0	0.029
LOC100289038	100289038	von Willebrand factor-like	pseudo		0	0	0	0	0	0	0	0	0	0	0	0	0.00977	0	0	0	0	0	0	0	0	0	0	0
LOC100289065	100289065	uncharacterized LOC100289065	miscRNA		0	0.0754	0	0.0794	0.112	0	0	0.0345	0	0	0.0761	0.147	0	0	0	0	0	0	0	0	0	0.0369	0.109	0.159
LOC100289079	100289079	60S ribosomal protein L36-like	protein_coding		0	0	0	0	0	0	0	0	0	0	0	0	0	0	0	0	0	0	0	0	0	0	0	0
TSPY10	100289087	testis specific protein, Y-linked 10	protein_coding		0	0	0	0	0	0	0	0	0	0	0	0	0	0	0	0	0	0	0	0	0	0	0	0
LOC100289090	100289090	uncharacterized LOC100289090	protein_coding		0	0	0	0	0.0273	0	0	0	0.0225	0	0	0.0268	0	0	0	0	0	0	0.161	0.0498	0.0944	0	0	0.058
LOC100289092	100289092	uncharacterized LOC100289092	miscRNA		1.81	1.36	2.07	2.84	2.82	3.7	4.04	3.8	2.51	3.26	2.72	3.41	1.3	2.09	2.06	2.95	2.63	3.45	4.44	3.21	4.2	3.62	3.55	2.34
LOC100289097	100289097	protein FRG1-like	protein_coding		13.5	14.4	14.1	14.2	12.1	11.5	7.02	7.36	7.76	8.09	7.89	8.03	14.7	13.3	11.7	13.2	15.5	12.2	7.31	8.13	7.91	8.51	9.2	9.72
LOC100289098	100289098	uncharacterized LOC100289098	miscRNA		2.36	0.871	2.39	2.15	2.27	1.58	2.61	3.56	2.92	5.54	6.51	6	1.55	1.55	1.85	2.47	1.37	1.44	4.24	3.18	4.17	8.97	7.21	6.33
LOC100289104	100289104	uncharacterized LOC100289104	miscRNA		53.6	43.9	49.1	31.9	29.7	29.7	17.1	19.6	18.3	37.4	38.3	37.8	42	54.3	63.5	36.8	30.4	28.3	14.5	14	16	16.9	19.2	17.7
FAM27E2	100289124	family with sequence similarity 27, member E2	unknown		0	0	0	0	0	0	0	0.0396	0.0354	0	0	0	0	0	0	0.0426	0.13	0.0382	0	0	0	0	0	0
LOC100289130	100289130	uncharacterized LOC100289130	miscRNA		847	859	836	679	675	574	373	452	449	423	435	421	815	887	818	723	695	586	408	405	429	382	403	416
	100289134		unknown		0.0345	0.0121	0.0648	0.0638	0.0271	0.0199	0.0137	0.0277	0.0149	0.0519	0.0764	0.0531	0.032	0.0345	0.0497	0.0537	0.0456	0.0187	0.0127	0.0302	0.0125	0.0474	0.038	0
LOC100289137	100289137	uncharacterized LOC100289137	miscRNA		2.92	1.91	1.63	1.46	2.27	3.11	4.23	2.77	1.69	0.809	0.662	0.871	1.98	1.61	2.35	2.03	1.92	3.04	2.85	2.85	2.19	1.49	1.4	1.91
FAM197Y5	100289150	family with sequence similarity 197, Y-linked, member 5	miscRNA		0	0	0	0	0	0	0	0	0	0	0	0	0	0	0	0	0	0	0	0	0	0	0	0
LOC100289151	100289151	protein artemis-like	protein_coding		0.12	0.291	0.113	0.362	0.656	0.347	0.383	0.508	0.476	0.227	0.427	0.361	0.279	0.692	0.0578	0.521	0.345	0.467	0.465	0.239	0.4	0.207	0.0255	0.14
LOC100289178	100289178	GNG12 antisense RNA 1 (non-protein coding)	miscRNA		0.484	0.674	0.56	0.661	0.734	0.601	0.907	1.04	0.781	1.28	1.29	1.35	0.788	0.789	0.73	0.774	0.715	0.74	0.865	0.764	0.638	1.05	1.04	1.4
SDHDP1	100289186	succinate dehydrogenase complex, subunit D, integral membrane protein pseudogene 1	pseudo		0	0.0601	0	0.0317	0	0	0	0.0275	0	0.0322	0	0.0293	0	0	0	0	0.0302	0	0	0	0	0	0	0
LOC100289187	100289187	transmembrane protein 225-like	protein_coding		0.149	0.0131	0	0.0691	0.117	0.0614	0	0.12	0	0.225	0.397	0.448	0.0969	0.0149	0.143	0.0517	0.184	0.0579	0.154	0.0475	0.0991	0.321	0.101	0.249
FAM197Y4	100289188	family with sequence similarity 197, Y-linked, member 4	protein_coding		0	0	0	0	0	0	0	0	0	0	0	0	0	0	0	0	0	0	0	0	0	0	0	0
LOC100289196	100289196	chromosome 7 open reading frame 73 pseudogene	pseudo		0	0	0.109	0.323	0	0	0.0925	0	0	0	0.206	0	0	0	0	0.101	0	0	0	0	0	0.2	0.197	0.108
LOC100289200	100289200	hemicentin-2-like	protein_coding		0	0	0	0	0	0	0.0168	0.00567	0	0.00664	0.0188	0	0.00654	0	0	0	0	0	0.0104	0	0	0	0	0
LOC100289211	100289211	uncharacterized LOC100289211	miscRNA		0	0.00871	0	0.00918	0	0.00408	0	0	0	0.0233	0	0	0	0	0	0.0387	0	0.0077	0	0	0	0	0.00421	0
LOC100289230	100289230	uncharacterized LOC100289230	miscRNA		0.303	0.251	0.327	0.487	0.825	0.484	0.618	0.703	0.461	0.764	1.27	0.993	0.232	0.303	0.197	0.533	0.456	0.499	0.623	0.624	0.705	1.06	0.742	0.968
LOC100289251	100289251	uncharacterized LOC100289251	miscRNA		13.4	15.6	12.1	7.63	9.33	14.8	14.1	11.5	11	63.4	59	61.5	14.2	12.2	10.1	9.11	10.1	13.9	9.51	7.56	9.85	14.8	19	11.7
LOC100289255	100289255	uncharacterized LOC100289255	miscRNA		0	0	0	0	0	0	0	0.0264	0	0	0.0097	0.0375	0	0	0	0	0	0	0	0	0	0	0	0.122
FAM197Y1	100289265	family with sequence similarity 197, Y-linked, member 1	protein_coding		0	0	0	0	0	0	0	0	0	0	0	0	0	0	0	0	0	0	0	0	0	0	0	0
DNAJC3-AS1	100289274	DNAJC3 antisense RNA 1 (non-protein coding)	miscRNA		0.446	0.371	0.337	2.16	2.4	1.71	1.99	1.79	1.95	2.37	2.52	2.56	0.408	0.457	0.478	2.22	1.72	1.75	1.88	2.06	1.65	2.5	2.31	2.55
LOC100289290	100289290	ig heavy chain V-III region VH26-like	other		0	0	0	0	0	0	0	0	0	0	0	0	0	0	0	0	0	0	0	0	0	0	0	0
LOC100289296	100289296	uncharacterized LOC100289296	protein_coding		0	0	0	0	0	0	0	0	0	0	0	0	0	0	0	0	0	0	0	0	0	0	0	0
	100289298		unknown		0.214	0.0836	0.0671	0.176	0.27	0.215	1	1.68	1.57	2.33	1.56	2.61	0.177	0.405	0.0915	0.454	0.504	0.222	1.36	1.38	0.977	3.37	2.53	3.11
LOC100289306	100289306	uncharacterized LOC100289306	pseudo		0	0.0292	0	0	0	0	0	0	0	0	0	0.0285	0	0	0	0	0	0	0	0	0	0	0	0
LOC100289308	100289308	uncharacterized LOC100289308	unknown		0	0	0	0	0	0	0	0	0	0	0	0	0	0	0	0	0	0	0	0	0	0	0	0
LOC100289341	100289341	uncharacterized LOC100289341	miscRNA		0.688	0.557	0.63	1.11	0.92	1.29	0.882	1.29	0.873	1.36	0.959	0.996	0.647	0.787	0.713	0.658	0.953	1.15	1.06	0.91	1.02	0.614	0.895	0.564
LOC100289361	100289361	uncharacterized LOC100289361	miscRNA		0.537	0.802	0.858	0.572	0.609	0.597	1.35	1.06	1.06	1.14	0.977	0.552	0.548	0.484	0.593	0.535	0.592	0.897	0.928	0.854	0.778	0.692	1.03	0.798
UBAC2-AS1	100289373	UBAC2 antisense RNA 1 (non-protein coding)	miscRNA		0.671	0.533	0.319	0.621	0.633	0.726	0.505	0.569	0.766	0.64	0.342	0.299	0.588	0.368	0.512	0.629	0.47	0.478	0.581	0.724	0.582	0.631	0.437	0.188
LOC100289375	100289375	protein FAM27E2-like	protein_coding		0	0	0.0532	0	0	0.0233	0.0451	0	0.0203	0	0	0.0485	0	0	0	0	0.025	0	0.0416	0.045	0.0684	0.0243	0	0
LOC100289379	100289379	uncharacterized LOC100289379	protein_coding		0.0305	0.0268	0	0.0565	0.0266	0.0251	0	0.0737	0.0658	0.0287	0.0542	0.0262	0	0	0.0293	0	0	0.0711	0	0.0243	0	0	0	0
LOC100289388	100289388	uncharacterized LOC100289388	miscRNA		2.43	2.68	2.25	2	2.53	2.4	2.25	1.64	1.95	4.16	4.05	3.39	2.81	2.12	2.02	1.99	2.71	2.75	2.47	2.01	2.35	4.67	3.45	3.31
LOC100289396	100289396	uncharacterized LOC100289396	miscRNA		16.8	20.2	16.3	17.8	17.3	27.6	30.4	32.1	30.9	27	25.1	30	24.5	18.9	17.1	17.6	23.3	29.3	34.7	28.9	31.2	35.9	39.1	25.9
MCF2L-AS1	100289410	MCF2L antisense RNA 1 (non-protein coding)	miscRNA		0	0	0	0	0	0	0	0.0816	0	0.0136	0	0	0	0	0	0.0502	0	0	0	0	0	0	0	0
LOC100289424	100289424	uncharacterized LOC100289424	unknown		0	0	0	0	0	0	0	0	0	0.0101	0	0	0	0	0	0	0	0	0	0	0	0	0	0
LOC100289455	100289455	uncharacterized LOC100289455	unknown		0.183	0.0428	0.103	0.0563	0.0531	0.02	0.174	0.0686	0.0612	0	0.0324	0.0417	0.0113	0.0487	0.0468	0.0738	0.107	0.142	0.152	0.0969	0.0882	0.0209	0.0517	0
DEFB4B	100289462	defensin, beta 4B	protein_coding		0	0	0	0	0	0	0	0	0	0	0	0	0	0	0	0	0	0	0	0	0	0	0	0
LOC100289473	100289473	cytoskeleton associated protein 2-like pseudogene	pseudo		0	0	0	0	0.0391	0	0	0.018	0	0	0.0199	0	0.0208	0	0	0	0.079	0	0	0	0	0	0	0.229
LOC100289488	100289488	uncharacterized LOC100289488	miscRNA		1.39	2.6	2.59	1.61	0.993	2.04	4.8	3.66	4.83	5.46	6.44	5.88	2.82	3.16	2.98	1.04	1.5	1.83	5.17	4.84	4.57	5.74	4.93	5.1
LOC100289495	100289495	uncharacterized LOC100289495	miscRNA		0.0343	0.0188	0.0201	0.0357	0.0299	0.0211	0.0716	0.0551	0.105	0.262	0.338	0.165	0.0516	0.0385	0.0165	0.0185	0.0491	0.0366	0.107	0.0851	0.0879	0.221	0.222	0.429
LOC100289509	100289509	uncharacterized LOC100289509	miscRNA		0.155	0.242	0.292	0.271	0.181	0.397	0.687	0.43	0.384	0.52	0.857	0.429	0.288	0.0345	0.0994	0.254	0.0912	0.429	0.457	0.604	0.406	0.696	0.776	0.48
LOC100289511	100289511	uncharacterized LOC100289511	miscRNA		5.86	9.71	5.87	4.73	5.12	11.1	12.2	8.68	8.39	7.01	6.46	7.12	10.7	5.79	5.01	4.57	8.92	12	12.4	9.37	10.2	7.55	7.56	5.85
LOC100289528	100289528	uncharacterized LOC100289528	protein_coding		0	0	0	0	0	0	0	0	0	0	0	0	0	0	0	0	0	0	0	0	0	0	0	0
LOC100289561	100289561	uncharacterized LOC100289561	protein_coding		0.965	1.93	1.49	1.9	2.15	2.37	2.96	2.7	2.32	4.43	3.94	4.42	2.59	1.4	1.36	1.87	2.92	2.82	2.91	2.71	2.82	4.31	4.35	3.62
LOC100289580	100289580	uncharacterized LOC100289580	miscRNA		1.33	0.783	1.46	1.42	1.72	2.34	2.18	1.38	1.3	0.205	0.145	0.186	0.877	1.21	1.47	1.67	0.968	3.5	3.45	3.1	1.71	0.159	0.24	0.0706
LOC100289607	100289607	heat shock 10kDa protein 1 (chaperonin 10) pseudogene	pseudo		0	0.274	0	0	0.0389	0	0.0355	0	0.0321	0.126	0.317	0.0382	0.248	0	0	0.0773	0	0.0693	0	0	0	0	0.114	0.0828
LOC100289627	100289627	uncharacterized LOC100289627	miscRNA		272	327	298	313	321	621	556	496	443	297	273	286	403	319	280	321	419	623	613	487	499	260	277	184
ZNF605	100289635	zinc finger protein 605	protein_coding		1.67	1.6	1.67	2.55	2.76	1.62	2.44	2.43	2.68	4.08	4.42	4.35	1.39	1.64	1.61	2.5	2.18	1.7	2.39	2.57	2.59	5.41	5.33	6.42
LOC100289637	100289637	uncharacterized LOC100289637	unknown		0	0	0	0	0	0	0	0	0	0	0	0	0	0	0	0	0	0	0	0	0	0	0	0
LOC100289650	100289650	uncharacterized LOC100289650	miscRNA		0.0179	0.0157	0	0.00827	0	0	0	0	0	0	0	0.0612	0	0	0	0	0.0236	0	0	0	0	0	0	0
LOC100289656	100289656	Dexi homolog (mouse) pseudogene	pseudo		0	0	0	0	0	0	0.0149	0	0	0	0	0	0	0	0	0	0	0	0	0	0	0	0	0
LOC100289673	100289673	phosphoglycerate mutase family member 5 pseudogene	pseudo		0	0.0116	0.0745	0	0	0	0.0631	0	0.057	0.0249	0	0.147	0.0981	0	0.0127	0	0	0	0.0389	0	0	0	0	0
ZNF783	100289678	zinc finger family member 783	protein_coding		1.99	2.3	1.91	2.19	2.7	3.51	4.15	3.57	3.45	2.74	2.71	3.01	2.21	1.82	1.87	2.33	2.9	3.3	4.14	4.04	4.04	3.24	3.33	2.99
LOC100290566	100290566	uncharacterized LOC100290566	miscRNA		0.716	0.76	1.02	1.8	1.86	2.84	3.29	2.93	2.56	1.1	1.19	1.42	1.18	1.5	1.22	1.37	1.35	2.95	3.49	2.77	2.72	1.12	1.7	0.849
LOC100291105	100291105	uncharacterized LOC100291105	unknown		0.293	0.105	0.204	0.221	0.303	0.581	0.484	0.306	0.195	0.143	0.0867	0.121	0.0605	0.228	0.271	0.198	0.0766	0.456	0.503	0.622	0.334	0.112	0.101	0.0907
LOC100291689	100291689	uncharacterized LOC100291689	protein_coding		0	0.165	0	0.248	0.0234	0.0881	0.234	0.108	0.115	0.176	0.142	0.161	0.0745	0.0536	0.0257	0.0696	0.118	0.291	0.177	0.17	0.129	0.23	0.159	0.273
LOC100291699	100291699	A disintegrin and metalloproteinase with thrombospondin motifs 7-like	protein_coding		0	0	0	0	0	0	0	0	0	0	0	0	0	0	0	0	0	0	0	0	0	0	0	0
LOC100291786	100291786	ig kappa chain V-III region VH-like	other		0	0	0	0	0	0	0	0	0	0	0	0	0	0	0	0	0	0	0	0	0	0	0	0
LOC100291796	100291796	B melanoma antigen 2-like	protein_coding		0	0	0	0	0.122	0	0.111	0	0	0	0	0	0	0	0	0	0	0	0	0	0	0	0	0
LOC100292082	100292082	uncharacterized LOC100292082	miscRNA		1.05	0.923	0.494	0.441	0.287	0.649	0.627	0.489	0.661	0.696	0.67	0.689	0.914	0.345	0.678	0.341	0.405	0.523	0.507	0.457	0.694	0.762	0.362	0.396
LOC100292409	100292409	uncharacterized LOC100292409	miscRNA		46.8	45.1	50.4	29.7	31.9	39.7	23.9	20.7	23	8.97	8.85	10.6	47.4	49.4	54.1	32.6	30.7	45.2	30	25.8	25	8.5	10.1	8.53
LOC100292676	100292676	putative uncharacterized protein FLJ44672-like	pseudo		0	0	0	0	0.0142	0	0	0.0394	0.0117	0	0	0.014	0	0	0	0	0	0	0	0	0	0	0	0
LOC100292680	100292680	uncharacterized LOC100292680	miscRNA		0.216	0.367	0.434	0.255	0.449	0.485	0.962	1.13	1.16	0.309	0.318	0.351	0.477	0.447	0.645	0.2	0.421	0.585	1.01	0.854	1.02	1.2	1.41	1.29
LOC100292905	100292905	uncharacterized LOC100292905	protein_coding		0	0	0	0	0	0	0	0	0	0	0	0	0	0	0	0	0	0	0	0	0	0	0	0
LOC100292909	100292909	uncharacterized LOC100292909	protein_coding		0	0	0	0	0	0	0	0	0	0	0	0	0	0	0	0	0	0	0	0	0	0	0	0
LOC100293044	100293044	uncharacterized LOC100293044	unknown		0.63	0.72	0.549	0.751	0.854	0.787	1.53	1.2	1.01	1.43	2.06	1.98	0.781	1	0.605	0.625	0.796	0.972	1.47	1.45	1.32	1.85	1.96	2.3
LOC100293211	100293211	ig heavy chain V-III region VH26-like	other		0	0	0	0	0	0	0	0	0	0	0	0	0	0	0	0	0	0	0	0	0	0	0	0
ZNF587B	100293516	zinc finger protein 587B	protein_coding		3.22	3.63	3.77	3.81	3.76	3.71	3.42	3.39	3.5	3.76	3.98	3.71	2.62	2.84	3.05	3.82	3.33	3.81	3.2	3.49	3.35	4.23	4.23	4.55
LOC100293534	100293534	complement C4-B-like	protein_coding		0.0308	0.00542	0.0232	0.0171	0.035	0.0101	0.00736	0.0124	0.0177	0.0464	0.0109	0.0608	0.00572	0.00617	0.0296	0.0347	0.019	0.0168	0.0363	0.027	0.0279	0.0371	0.0576	0.0715
LOC100293612	100293612	uncharacterized LOC100293612	unknown		0	0	0	0	0	0	0	0	0	0	0	0	0	0	0	0	0	0	0	0	0	0	0	0
LOC100293704	100293704	uncharacterized LOC100293704	miscRNA		0.469	0.687	0.735	1.37	1.16	1.58	1.8	2.14	1.32	1.44	1.87	1.61	0.798	0.821	1.31	1.19	1.65	1.73	2.44	1.46	1.53	2.62	2.09	0.508
LOC100293744	100293744	uncharacterized LOC100293744	miscRNA		0.481	0.148	1.06	0.868	1.26	2.2	2.62	1.74	2.02	0.204	0.128	0.206	0.201	0.337	0.439	0.583	0.127	1.66	2.05	1.38	0.943	0.0207	0.184	0.0446
LOC100293748	100293748	putative neuroblastoma breakpoint family member 6-like protein-like	protein_coding		0.162	0.0997	0.152	0.075	0.0849	0.12	0.129	0.0782	0.0815	0.168	0.259	0.125	0.0602	0.0162	0	0.126	0.0857	0.113	0.0954	0.116	0.186	0.265	0.138	0.346
LOC100293962	100293962	uncharacterized LOC100293962	miscRNA		0.0346	0.111	0.13	0.0107	0.01	0.0569	0.101	0.0648	0.149	0.0108	0.0817	0.118	0.0641	0.0576	0.0332	0.19	0.112	0.0536	0.0762	0.156	0.00695	0.0692	0.0587	0.0962
LOC100294020	100294020	uncharacterized LOC100294020	miscRNA		0	0	0	0	0	0	0	0	0	0	0	0	0	0	0	0	0	0	0	0	0	0	0.0116	0.0127
LOC100294033	100294033	protein FAM115A-like	protein_coding		2.08	1.69	2.68	1.62	1.46	0.948	0.846	0.974	1.17	0.71	0.533	0.927	1.49	2.53	2.43	1.45	1.05	0.887	0.883	0.794	0.812	0.584	0.674	1.01
LOC100294145	100294145	uncharacterized LOC100294145	miscRNA		7.44	6.82	7.25	10.6	9.85	7.72	9.83	10.5	11.5	11.3	12.6	10.5	6.3	7.86	8.19	9.71	9.03	7.98	9.54	10.2	11	14.9	15.8	15.3
LOC100294307	100294307	uncharacterized LOC100294307	miscRNA		82.4	101	103	43.9	41.6	59.4	24.2	20	17.1	207	176	213	86	78.3	81.4	48.5	54.5	63.2	21.2	15.9	18.2	58.2	51.6	45
LOC100294336	100294336	dead end protein homolog 1-like	pseudo		0	0	0	0	0	0	0	0	0	0	0	0.022	0	0	0	0	0	0	0	0	0.00776	0	0.0218	0
LOC100294338	100294338	UPF0450 protein C17orf58-like	pseudo		0.0668	0.156	0	0.124	0.175	0.0366	0.142	0.143	0.112	0.293	0.237	0.458	0.0619	0	0.15	0.0386	0.118	0.0691	0.115	0.106	0.134	0.115	0.0944	0.33
LOC100294341	100294341	ADP-ribosylation factor-like protein 17-like	protein_coding		0.213	0.169	0.184	0.227	0.186	0.132	0.261	0.219	0.164	0.187	0.161	0.19	0.174	0.137	0.135	0.195	0.157	0.136	0.138	0.16	0.161	0.196	0.119	0.212
LOC100294360	100294360	uncharacterized LOC100294360	miscRNA		0	0	0.017	0	0	0	0.0144	0.0146	0	0	0	0	0	0	0	0	0	0.0141	0	0	0	0	0.0307	0
LOC100294362	100294362	uncharacterized LOC100294362	miscRNA		0.909	0.504	0.523	0.511	0.62	0.979	1.06	0.509	0.52	0.541	0.63	0.756	0.898	0.466	0.643	0.478	0.778	1.12	0.978	0.943	0.729	1.01	0.941	0.575
LOC100294406	100294406	uncharacterized LOC100294406	miscRNA		0	0	0.0357	0.0352	0.0166	0.0469	0	0.0153	0.0273	0.0179	0.0169	0.0326	0	0	0	0	0	0.31	0.014	0	0	0.0653	0	2.43
NHEG1	100294720	neuroblastoma highly expressed 1	miscRNA		0	0	0	0	0	0	0	0	0.00884	0	0	0	0	0	0	0	0	0.00955	0	0	0	0	0	0
CDH5	1003	cadherin 5, type 2 (vascular endothelium)	protein_coding		0.126	0.0463	0.0609	0.0488	0.0177	0.00667	0	0.013	0	0.00763	0	0	0.0489	0.0365	0.113	0.00351	0.0179	0.0189	0	0	0	0	0	0
MIR1184-1	100302111	microRNA 1184-1	miscRNA		0	0	0	0	0	0.139	0.135	0	0	0	0	0	0	0	0	0	0	0	0	0	0.204	0	0	0
MIR1284	100302112	microRNA 1284	miscRNA		0.558	0.367	0	0	0.122	0.344	0.222	0	0	0.131	0	0.717	0.129	0.418	0	0	0.369	0	0	0	0	0.719	0	0
MIR1200	100302113	microRNA 1200	miscRNA		0	0	0	0	0	0	0	0	0	0	0	0	0	0	0	0	0	0	0	0	0	0	0	0
MIR513C	100302114	microRNA 513c	miscRNA		0	0	0	0	0	0	0	0	0	0	0	0	0	0	0	0	0	0	0	0	0	0	0	0
MIR1468	100302115	microRNA 1468	miscRNA		0	0	0	0	0	0	0	0	0	0	0	0	0	0	0	0	0	0	0	0	0	0	0	0
MIR1265	100302116	microRNA 1265	miscRNA		0	0	0	0	0	0	0	0	0	0	0.173	0	0	0	0	0	0	0	0	0	0	0	0	0
MIR320B1	100302117	microRNA 320b-1	miscRNA		0	0	0	0	0	0	0	0	0	0	0	0	0	0	0	0	0	0	0	0	0	0	0	0
MIR1286	100302118	microRNA 1286	miscRNA		0	0	0.202	0	0	0	0	0	0.154	0	0	0	0.398	0	0	0	0	0	0	0	0	0	0	0
MIR1538	100302119	microRNA 1538	miscRNA		0	0	0	0	0	0	0	0	0	0	0	0	0	0	0	0	0	0	0	0	0	0	0	0
MIR1276	100302121	microRNA 1276	miscRNA		0	0	0	0	0.176	0.166	0	0.162	0	0	0	0	0	0	0	0	0	0.313	0	0	0	0	0	0.374
MIR1183	100302122	microRNA 1183	miscRNA		0	0	0	0	0	0	0	0	0	0	0	0	0	0	0	0	0	0	0	0	0	0	0	0
MIR1275	100302123	microRNA 1275	miscRNA		0	0	0	0	0	0	0	0	0	0	0	0	0	0	0	0	0	0	0	0	0	0	0	0
MIR1288	100302124	microRNA 1288	miscRNA		0	0.392	0	0	0	0	0	0	0	0	0	0	0	0	0	0	0	0	0	0	0	0	0	0
MIR1289-1	100302125	microRNA 1289-1	miscRNA		0	0	0	0	0	0.191	0	0	0	0	0.412	0	0	0	0.112	0.403	0	0	0.342	0.0924	0.21	0.399	0	0
MIR1471	100302126	microRNA 1471	miscRNA		0	0	0	0	0	0	0	0	0	0	0	0	0	0	0	0	0	0	0	0	0	0	0	0
MIR1470	100302127	microRNA 1470	miscRNA		0	0	0	0	0	0	0	0	0	0	0	0	0	0	0	0	0	0	0.403	0	0	0	0	0
MIR1302-3	100302128	microRNA 1302-3	miscRNA		0	0	0	0	0	0	0	0	0	0	0	0.623	0	0	0	0	0	0	0	0	0	0	0	0
MIR1915	100302129	microRNA 1915	miscRNA		0	0	0	0.194	0	0	0	0	0	0	0	0	0	0	0	0	0	0	0	0.166	0	0	0	0
MIR1302-4	100302130	microRNA 1302-4	miscRNA		0	0	0	0	0	0	0	0	0	0	0.099	0	0	0	0	0	0	0	0	0	0	0	0	0
MIR302F	100302131	microRNA 302f	miscRNA		0	0	0	0	0	0	0	0	0	0	0	0	0	0	0	0	0	0	0	0	0	0	0	0
MIR1182	100302132	microRNA 1182	miscRNA		1.04	1.36	0.486	2.23	0.602	3.26	2.61	2.22	2.23	1.3	1.68	1.18	1.76	0.173	0.663	0.598	0.912	1.47	1.78	0.823	1.15	1.63	3.51	2.4
MIR1287	100302133	microRNA 1287	miscRNA		3.35	2.61	2.1	1.03	1.78	2.14	4.14	2.99	7.88	3.15	3.63	3.82	2.24	0.186	0.179	1.93	2.29	3.46	3.69	4.88	3.03	6.55	6.94	1.9
MIR1289-2	100302134	microRNA 1289-2	miscRNA		0	0	0	0	0	0	0	0	0	0	0	0	0	0	0	0	0	0	0	0	0	0	0	0
MIR320C1	100302135	microRNA 320c-1	miscRNA		0.19	0.334	0	0.528	0.166	0.469	0.151	0.612	0	0	0.506	0	0	0	0.731	0	0	0.295	0.14	0.454	0.115	1.14	1.13	0.176
MIR1252	100302136	microRNA 1252	miscRNA		0	0	0	0	0	0	0.205	0	0	0	0	0	0	0	0.247	0	0	0	0	0	0	0	0	0
MIR1914	100302137	microRNA 1914	miscRNA		0.837	1.47	1.57	3.29	2.19	8.09	7.33	1.85	1.05	0.394	0.557	0.538	0.776	1.26	2.41	3.08	0.922	8.28	3.69	2.66	1.89	0.359	0.178	0
MIR1292	100302138	microRNA 1292	miscRNA		7.61	3.12	14.3	15.7	14.8	41.5	30.3	17.1	10.4	2.86	1.35	2.17	6.11	7.1	15.3	13	6.03	39.8	32.6	17.7	13.2	0.653	0	0.471
MIR1537	100302139	microRNA 1537	miscRNA		0	0	0	0	0	0	0	0	0	0	0	0	0	0	0	0	0	0.426	0	0	0	0	0	0
MIR1302-6	100302140	microRNA 1302-6	miscRNA		0	0	0	0	0	0	0	0	0	0	0	0	0	0	0	0	0	0	0	0	0	0	0	0
MIR1913	100302141	microRNA 1913	miscRNA		0	0	0	0	0	0	0	0	0	0	0	0	0	0	0	0	0	0	0	0	0	0	0	0
MIR1246	100302142	microRNA 1246	miscRNA		0	0	0	0	0	0	0	0	0	0	0	0	0	0	0	0	0	0	0	0	0	0	0	0
MIR1248	100302143	microRNA 1248	miscRNA		15.2	20	15	12.9	13.5	12.2	12.3	7.11	11.8	18.6	16.8	21.1	17.1	12	15.8	14.4	15.3	13.5	10.2	14.6	16	13	12.6	22.6
MIR1912	100302144	microRNA 1912	miscRNA		0	0	0	0	0	0	0	0	0	0	0	0	0	0	0	0	0	0	0	0	0	0	0	0
MIR1247	100302145	microRNA 1247	miscRNA		0	0	0	0	0	0	0	0	0.0884	0	0	0	0	0	0	0	0	0.0955	0	0	0	0	0	0
MIR1302-5	100302146	microRNA 1302-5	miscRNA		0	0	0	0	0	0	0	0	0	0	0	0	0	0	0	0	0	0	0.164	0	0	0	0	0
MIR1302-7	100302147	microRNA 1302-7	miscRNA		0	0	0	0	0	0	0	0	0	0	0	0	0	0	0	0	0	0	0	0	0	1.2	0	0
MIR1263	100302148	microRNA 1263	miscRNA		0	0	0	0	0	0	0	0	0	0	0	0	0	0	0	0	0	0	0	0	0	0	0	0
MIR1249	100302149	microRNA 1249	miscRNA		0	0.223	0.476	0.235	0.221	0.209	1.21	1.63	0.546	0.716	1.8	1.09	0.47	0.254	0	0	0	0.394	1.12	0.605	0.612	0	0	0
MIR1296	100302150	microRNA 1296	miscRNA		0	0	0	0	0	0	0	0	0	0	0	0	0.169	0	0	0	0	0	0	0	0	0	0	0
MIR548N	100302152	microRNA 548n	miscRNA		0	0.588	0	0.206	0.195	0	0	0	0	0	0.198	0	0.414	0	1.29	0	0.59	0	0	1.77	0	3.26	0.379	0.207
MIR1298	100302153	microRNA 1298	miscRNA		0	0	0	0	0	0	0	0	0	0	0	0	0	0	0	0	0	0	0	0	0	0	0	0
MIR1256	100302155	microRNA 1256	miscRNA		0	0	0	0	0	0	0	0	0	0	0	0	0	0	0	0	0	0	0	0	0	0	0	0
MIR1229	100302156	microRNA 1229	miscRNA		3.64	2.56	2.73	4.26	2.12	13.8	10	6.63	6.27	2.05	0.645	1.45	2.92	5.58	1.86	3.57	1.92	13.7	15.5	8.29	7.61	1.25	1.24	1.58
MIR1185-1	100302157	microRNA 1185-1	miscRNA		0	0	0	0	0	0	0	0	0	0	0	0	0	0	0	0	0	0	0	0	0	0	0	0
MIR1231	100302158	microRNA 1231	miscRNA		0.182	0.319	0.342	0.337	0.159	0.449	0.579	0	1.05	0	0	0	0.169	0.546	0	0	0.321	1.13	0.401	0.868	0.439	0.625	0.618	0
MIR548F3	100302159	microRNA 548f-3	miscRNA		0	0	0	0	0	0	0	0	0	0	0	0	0	0	0	0	0	0	0	0	0	0	0	0
MIR1233-1	100302160	microRNA 1233-1	miscRNA		0.408	0.358	0	0	0	0	0	0.164	0	0	0.362	0	0	0	0.588	0.707	0	0.317	0.3	0.325	0.739	0	0.866	0.189
MIR1205	100302161	microRNA 1205	miscRNA		0	0.466	0	0	1.16	0.656	0.846	0	0.191	0	0	0.228	0	0.266	0	0.46	0	0	0.586	0.845	0.16	2.28	0.225	1.97
MIR1278	100302163	microRNA 1278	miscRNA		0	0	0	0	0	0	0	0	0	0	0	0	0	0	0	0	0	0	0	0	0	0	0	0
MIR2113	100302164	microRNA 2113	miscRNA		0	0	0	0	0	0	0	0	0	0	0	0	0	0	0	0	0	0	0	0	0	0	0	0
MIR1273A	100302165	microRNA 1273a	miscRNA		0	0	0	0	0	0	0	0	0	0	0	0	0	0	0	0	0	0	0	0	0	0	0	0
MIR1322	100302166	microRNA 1322	miscRNA		0	0	0	0	0	0	0	0	0	0	0	0	0	0	0	0	0	0	0	0	0	0	0	0
MIR1299	100302167	microRNA 1299	miscRNA		0	0	0	0	0	0	0	0	0	0	0	0	0.187	0	0	0	0.178	0	0	0	0	0	0	0
MIR1257	100302168	microRNA 1257	miscRNA		0	0	0	0	0	0.118	0	0.115	0	0.135	0.634	0.49	0	0	0	0	0	0	0	0.114	0	0.246	0	0
MIR320D2	100302169	microRNA 320d-2	miscRNA		0	0	0	0	0	0	0	0	0	0	0	0	0	0	0	0	0	0	0	0	0	0	0	0
MIR1206	100302170	microRNA 1206	miscRNA		4.54	0.747	0.266	0.525	1.73	0.7	2.48	0.912	0.815	2.14	1.76	0.972	0.789	1.13	1.63	1.23	1.5	0.44	1.88	4.29	0.685	5.36	0	1.05
MIR1321	100302171	microRNA 1321	miscRNA		0	0	0	0	0	0	0	0	0	0	0	0	0	0	0	0	0	0	0	0	0.256	0	0	0
MIR1258	100302172	microRNA 1258	miscRNA		0	0	0	0	0	0	0	0	0	0	0	0	0	0	0	0	0	0	0	0	0	0	0	0
MIR1307	100302174	microRNA 1307	miscRNA		2.81	2.07	1.9	1.77	2.65	2.22	1.88	2.62	1.37	4.65	4.38	3.66	2.5	1.91	1.94	2.43	1.98	2.01	1.65	2.59	2.24	3.28	4.29	1.88
MIR1207	100302175	microRNA 1207	miscRNA		0	0	0	0	0	0.158	0.306	0	0	0	0	0	0.535	0	0	0	0	0	0	0	0	0	0	0
MIR1269A	100302177	microRNA 1269a	miscRNA		0	0	0	0	0	0	0	0	0	0	0	0	0	0	0	0	0	0	0	0	0	0	0	0
MIR1295A	100302178	microRNA 1295a	miscRNA		0	0	0	0	0	0	0	0	0	0	0	0	0	0	0	0	0	0	0	0	0	0	0	0
MIR1270-1	100302179	microRNA 1270-1	miscRNA		0	0	0	0	0	0	0	0	0	0	0	0	0	0	0	0	0	0	0	0	0	0	0	0
MIR1294	100302181	microRNA 1294	miscRNA		0	0	0	0	0	0	0	0	0	0.222	0	0	0	0	0	0	0	0	0	0	0	0	0	0
MIR1279	100302182	microRNA 1279	miscRNA		19.4	12.3	23.1	12.2	14.8	9.99	17.8	14.3	8.73	7.11	7.66	4.62	10.3	10.5	20	6.55	7.37	8.17	11.5	13.3	15.6	11.6	9.62	5.51
MIR1825	100302183	microRNA 1825	miscRNA		85.3	113	101	60.8	73.3	95.6	93	78	66.9	28.5	31.6	41.9	125	96.6	99.8	61.8	92.4	86	89.4	77.6	97.7	55.6	59.5	58
MIR1272	100302184	microRNA 1272	miscRNA		0	0	0	0	0	0	0.103	0	0	0	0	0	0	0	0	0	0	0	0	0	0	0	0	0
MIR1204	100302185	microRNA 1204	miscRNA		16.2	26.1	22.8	26.8	26.4	31.9	41	36	38	152	130	131	30.8	12.7	18	27.7	39	32.6	45.4	33	36.5	156	124	104
MIR548I3	100302186	microRNA 548i-3	miscRNA		0	0	0	0	0	0	0	0	0	0	0	0	0	0	0	0	0	0	0	0	0	0	0	0
MIR1297	100302187	microRNA 1297	miscRNA		0	0	0	0	0	0	0	0	0	0	0	0	0	0	0	0	0	0	0	0	0	0	0	0
MIR1243	100302188	microRNA 1243	miscRNA		0	0	0	0	0	0	0	0	0	0	0	0	0	0	0	0	0	0	0	0	0	0	0	0
MIR1976	100302190	microRNA 1976	miscRNA		0	0	0	0	0.281	0	0	0	0	0	0.285	0.827	0	0	0.618	1.67	0.284	0	0	0	0	0	0	0
MIR548I4	100302191	microRNA 548i-4	miscRNA		0	0	0	0	0	0	0	0	0	0	0	0	0	0	0	0	0	0	0	0	0	0	0	0
MIR548F1	100302192	microRNA 548f-1	miscRNA		0	0	0	0	0	0	0	0	0	0	0	0	0	0	0	0	0	0	0	0	0	0	0	0
MIR1255A	100302193	microRNA 1255a	miscRNA		0	0	0	0	0	0	0.118	0	0	0	0	0	0	0.148	0	0	0	0	0	0	0	0.254	0	0
MIR320C2	100302195	microRNA 320c-2	miscRNA		0	0	0	0	0	0	0	0	0	0	0	0	0	0	0	0	0	0	0	0	0	0	0	0
MIR1234	100302196	microRNA 1234	miscRNA		0.398	0.525	0.748	0.553	0.174	0.82	0.951	0.801	0.143	0.375	0	0	0.37	0.598	0	0.173	0.878	2.47	2.34	0.951	0.361	0	0.338	0
MIR1306	100302197	microRNA 1306	miscRNA		11.2	8.99	9.62	9.29	9.62	14.7	14.7	13.5	12.7	4.63	4.54	6.07	9.68	8.86	12.5	11.8	10.2	17.1	18.7	13.2	10.2	5.07	3.34	2.19
MIR720	100302198	microRNA 720	miscRNA		0	0	0	0	0	0	0	0	0	0	0	0	0	0	0	0	0	0	0	0	0	0	0	0
MIR1280	100302200	microRNA 1280	miscRNA		0	0	0.167	0	0	0	0	0	0	0	0	0	0	0	0	0	0	0	0	0	0.107	0	0	0
MIR1228	100302201	microRNA 1228	miscRNA		0.917	2.01	0.215	0.212	0	1.32	1.28	1.66	1.65	0.216	0.203	0	1.49	1.15	0.44	0.596	2.63	1.42	1.69	1.82	2.49	0.394	0.195	0.213
MIR1266	100302202	microRNA 1266	miscRNA		0	0	0	0	0	0	0	0	0	0	0	0	0	0	0	0	0	0	0	0	0	0	0	0
MIR1271	100302203	microRNA 1271	miscRNA		0	0	0	0	0	0	0	0	0	0.183	0	0	0	0	0	0	0	0	0	0	0	0	0	0
MIR548I1	100302204	microRNA 548i-1	miscRNA		0	0	0	0	0	0	0	0	0	0	0	0	0	0	0	0	0	0	0	0	0	0.289	0	0
MIR1283-2	100302205	microRNA 1283-2	miscRNA		0	0	0	0	0	0	0	0	0	0	0	0.824	0	0	0	0	0	0	0	0	0	0	0	0
MIR1253	100302208	microRNA 1253	miscRNA		0	0	0	0	0	0	0	0	0	0	0	0	0	0	0	0	0	0	0	0	0	0	0	0
MIR1185-2	100302209	microRNA 1185-2	miscRNA		0	0	0	0	0	0	0	0	0	0	0	0	0	0	0	0	0	0	0	0	0	0	0	0
MIR1909	100302210	microRNA 1909	miscRNA		5.44	2.2	6.68	8.71	5.66	13.9	12.7	5.89	3.91	1.77	1.3	0.717	3.3	5.02	5.02	4.53	3.13	11.9	8.15	7.49	7.57	1.08	1.07	0.194
MIR1203	100302211	microRNA 1203	miscRNA		0	0	0	0	0	0	0	0	0	0	0	0	0	0	0	0	0	0	0	0	0	0	0	0
MIR1324	100302212	microRNA 1324	miscRNA		0	0	0	0	0	0	0	0	0	0	0	0	0	0	0	0	0	0	0	0	0	0	0	0
MIR1181	100302213	microRNA 1181	miscRNA		57	33.9	58.8	56	50.1	127	76.3	75.1	59.8	11.3	10.3	14	46.6	57.2	47	61	54.3	133	110	79	69.1	16.3	24.9	6.52
MIR1277	100302214	microRNA 1277	miscRNA		0	0	0	0	0	0	0	0	0	0	0	0	0	0	0	0	0	0	0	0	0	0	0	0
MIR1827	100302217	microRNA 1827	miscRNA		0	0	0	0	0	0	0	0	0	0	0	0	0	0	0	0	0	0	0	0	0	1.09	0	0
MIR1285-1	100302218	microRNA 1285-1	miscRNA		2.19	0.7	0.187	0	0	0.82	2.38	1.12	0.286	0.75	1.24	0.341	0.554	0.996	0	0.518	0.702	0.619	0.439	2.06	0.361	3.08	0.169	0.37
MIR1245A	100302219	microRNA 1245a	miscRNA		0	0	0	0	0	0	0	0	0.343	0	1.27	0	0	0	2.07	0	0	0	0	0	0	0	0	0
MIR1293	100302220	microRNA 1293	miscRNA		0	0	0	0	0	0	0	0	0	0	0	1.01	0	0	0	0	0	0	0	0	0	0	0	0
MIR1291	100302221	microRNA 1291	miscRNA		2.5	2.87	1.08	1.07	1.01	2.69	1.84	2.01	2.21	2.9	1.19	0.824	3.57	1.35	2.03	1.17	1.53	1.79	0.848	1.99	1.63	0.661	0.327	1.43
MIR1911	100302222	microRNA 1911	miscRNA		0	0	0	0	0	0	0	0	0	0	0	0	0	0	0	0	0	0	0	0	0	0	0	0
MIR1302-8	100302223	microRNA 1302-8	miscRNA		0	0	0	0	0	0.108	0.104	0	0	0	0	0	0	0	0	0	0	0.102	0.192	0.104	0	0	0	0
MIR2110	100302224	microRNA 2110	miscRNA		1.56	1.76	2.93	2.06	2.72	4.22	4.62	3.59	4.81	3.99	2.97	4.01	3.1	1.79	4.5	2.13	4.13	8.32	3.28	2.48	3.64	3.26	2.65	0.621
MIR2053	100302225	microRNA 2053	miscRNA		0	0	0	0	0	0	0	0	0	0	0	0	0	0	0	0	0	0	0	0	0	0	0	0
MIR1238	100302226	microRNA 1238	miscRNA		0	0.354	0.758	0.187	0.176	0.166	0.963	0.811	0.724	0.38	0.179	0	0.374	0.605	0	1.05	0.711	0.783	1.04	0.641	1.22	0	0	0.187
MIR1302-1	100302227	microRNA 1302-1	miscRNA		0	0	0	0	0	0	0	0	0	0	0	0	0	0	0	0	0	0	0	0	0	0	0	0
MIR1261	100302228	microRNA 1261	miscRNA		0	0	0	0	0	0	0	0	0	0	0	0	0	0	0	0	0	0	0	0	0	0	0	0
MIR1250	100302229	microRNA 1250	miscRNA		0	0	0	0	0	0	0	0.119	0	0.279	0	0	0.137	0	0	0	0	0	0	0	0	0	0	0
MIR1226	100302232	microRNA 1226	miscRNA		7.14	5.09	5.03	4.33	3.31	11	10.8	7.36	9.94	1.26	0.792	2.29	6.62	4.69	3.64	2.51	4.33	10.7	9.02	4.26	5.25	2.68	4.36	1.04
MIR1268A	100302233	microRNA 1268a	miscRNA		0	0	0	0	0	0	0	0	0	0	0	0	0	0	0	0	0	0	0	0	0	0	0	0
MIR664	100302234	microRNA 664	miscRNA		0.204	0.358	0.383	0.189	0.712	0	0.65	0.328	0	0	0.181	0.874	0.379	0	0.588	0.707	0.719	0.317	0.15	0.325	0.369	0	0.866	0.568
MIR1179	100302235	microRNA 1179	miscRNA		0	0	0	0	0	0	0	0	0	0	0	0	0	0	0	0	0	0	0	0	0	0	0	0
MIR1260A	100302236	microRNA 1260a	miscRNA		0	0	0	0	0	0	0	0	0	0	0	0	0	0	0	0	0	0	0	0	0	0	0	0
MIR1281	100302237	microRNA 1281	miscRNA		1.24	0	2.62	3.15	3.51	3.31	4.69	2.99	1.11	1.17	3.02	1.59	2.3	1.24	1.79	4.56	2.46	3.61	3.42	3.7	5.61	1.33	1.05	0.288
MIR103B1	100302238	microRNA 103b-1	miscRNA		0	0	0	0	0	0	0	0	0	0	0	0	0	0	0	0	0	0	0	0	0	0	0	0
MIR548F5	100302239	microRNA 548f-5	miscRNA		0	0	0	0	0	0	0	0	0	0	0	0	0	0	0	0	0	0	0	0	0	0	0	0
MIR1304	100302240	microRNA 1304	miscRNA		35.1	47.5	35.2	28.1	31.3	42.5	38.8	28.4	34.9	15.8	17.8	19.2	46.9	26.3	27.9	21.2	34.2	42.4	42.9	38.3	41.4	23.4	16.5	28.2
MIR1236	100302242	microRNA 1236	miscRNA		0.492	0.864	0.308	0.152	0.572	0.405	0.261	0.396	0.236	1.24	1.02	2.11	0.304	1.48	0	0.142	0.578	0.892	1.09	0.261	0	0	0	0.152
MIR1972-1	100302243	microRNA 1972-1	miscRNA		0	0	0.204	0.201	1.52	0.358	0.692	0	0	0	0	0.372	0	0	0	0.941	0.192	0.844	0.32	0	0.525	0.187	0.553	0
MIR1301	100302246	microRNA 1301	miscRNA		0	0	0	0	0	0	0	0	0	0	0	0	0	0	0	0	0	0	0	0	0	0	0	0
MIR1197	100302250	microRNA 1197	miscRNA		0	0	0	0	0	0	0	0	0	0	0	0	0	0	0	0	0	0	0	0	0	0	0	0
MIR1264	100302251	microRNA 1264	miscRNA		0	0	0	0	0	0	0	0	0	0	0	0	0	0	0	0	0	0	0	0	0	0	0	0
MIR1282	100302254	microRNA 1282	miscRNA		525	406	571	553	539	967	1120	1110	931	405	320	469	545	633	544	558	515	920	1130	975	1010	558	626	303
MIR1323	100302255	microRNA 1323	miscRNA		0	0	0	0	0	0	0	0	0	0	0	0	0	0	0	0	0	0	0	0	0	0	0	0
MIR1180	100302256	microRNA 1180	miscRNA		0	0	0.228	0	0	0	0	0	0	0	0	0	0	0	0	0	0	0	0.178	0	0	0	0	0
MIR1539	100302257	microRNA 1539	miscRNA		0	0	0	0.619	0	0	0	0	0	0	1.78	0	0	0	0	0	0	0	0	0.266	0	0	0	0
MIR1469	100302258	microRNA 1469	miscRNA		1.07	0	0	0	0	0	0.283	0	0	0	0	0	0	0	0	0	0	0.553	0	0	0	0	0	0
MIR1202	100302259	microRNA 1202	miscRNA		0	0	0	0	0	0	0	0	0	0	0	0	0	0	0	0	0	0	0	0	0	0	0	0
MIR2052	100302260	microRNA 2052	miscRNA		0	0	0	0	0	0	0	0	0	0	0	0	0	0	0	0	0	0	0	0	0	0	0.775	0
MIR1910	100302261	microRNA 1910	miscRNA		0	0	0	0	0	0.172	0	0	0	0	0	0	0	0	0	0	0	0.162	0	0	0	0	0	0
MIR1908	100302263	microRNA 1908	miscRNA		0	0	0.196	0	0	0.172	0	0	0	0.394	0	0	0	0	0	0.181	0.369	0.162	0.154	0.166	0	0	0	0
MIR1283-1	100302265	microRNA 1283-1	miscRNA		0	0	0	0	0	0	0	0	0	0	0	0	0	0	0	0	0	0	0	0	0	0.826	0	0
MIR2054	100302267	microRNA 2054	miscRNA		0	0	0	0	0	0	0	0	0	0	0.303	0	0	0	0	0	0	0	0	0	0	0	0	0
MIR1285-2	100302268	microRNA 1285-2	miscRNA		0	0	0	0	0	0	0	0	0	0	0	0	0	0	0	0	0	0	0	0	0	0	0	0
MIR1305	100302270	microRNA 1305	miscRNA		0	0	0	0	0	0	0	0	0	0	0	0	0	0	0	0	0	0	0	0	0	0	0	0
MIR1254-1	100302273	microRNA 1254-1	miscRNA		2.42	4.85	4.38	2.55	2.11	3.12	6.59	2.77	6.82	4.22	6.43	4.88	4.48	2.07	4.14	3.59	4.26	4.29	5.45	3.29	4.06	7.11	6.88	1.92
MIR1178	100302274	microRNA 1178	miscRNA		4.6	4.2	5.18	3.06	5.45	4.84	3.81	2.07	3.57	0.173	0.163	0	7.16	2.21	3.36	3.82	7.62	5.71	2.03	3.95	3.55	0.632	1.72	0.171
MIR548L	100302275	microRNA 548l	miscRNA		1.17	0.171	0	0.36	0.509	0.32	1.08	0.156	0	0	0.173	0.5	0.18	0	0	0.169	0.514	0.302	0.143	1.7	0.939	0	0	0
MIR1290	100302276	microRNA 1290	miscRNA		0	0.188	0	0	0	0	0	0	0	1.01	0	0	0.199	0	0	0	0	0	0	0	0.259	0	0	0
MIR548I2	100302277	microRNA 548i-2	miscRNA		0	0	0	0	0	0	0	0	0	0	0	0	0	0	0	0	0	0	0	0	0	0	0	0
MIR1302-2	100302278	microRNA 1302-2	miscRNA		0	0	0	0	0	0	0	0	0	0	0	0	0	0	0	0	0	0	0	0	0	0	0	0
MIR1262	100302279	microRNA 1262	miscRNA		0.18	0	0	0	0.157	0	0.143	0	0	0.169	0	0	0	0	0	0	0	0	0	0	0	0	0	0
MIR1237	100302280	microRNA 1237	miscRNA		0.164	0.144	0.154	0.152	0	0.81	0.392	0.132	0.943	0	0	0	0	0.164	0	0.142	0.145	1.91	0.482	0.261	0.594	0	0.139	0
MIR1208	100302281	microRNA 1208	miscRNA		0	0	0	0	0.2	0	0.182	0	0	0	0.61	0	0	0	0	0	0.404	0.178	0.506	0.365	1.25	0.197	0	0
MIR103B2	100302282	microRNA 103b-2	miscRNA		1.62	0.237	1.27	0.999	0.235	1.33	0.43	1.95	0.194	0.254	0.958	0.231	1.25	0.81	1.04	0.234	0.952	1.47	0.198	0.644	0.814	0.695	0.229	0.501
MIR1227	100302283	microRNA 1227	miscRNA		3.04	0.835	3.39	3.69	3.15	4.07	2.57	2.14	1.91	0.895	1.35	0.977	2.12	3.8	1.64	4.94	3.85	6.2	1.4	1.97	1.15	1.31	0.484	0.882
MIR1303	100302284	microRNA 1303	miscRNA		0	0	0	0.18	0.509	0	0.465	0	0	0	0	0.5	0	0	0	0	0	0	0	0	0	0	0	0
MIR1244-1	100302285	microRNA 1244-1	miscRNA		300	231	280	161	159	115	106	168	157	87.8	113	86.7	212	292	364	168	114	96	98.3	103	104	47.5	46.8	31.8
MIR1267	100302286	microRNA 1267	miscRNA		0	0	0	0	0	0	0	0	0	0	0	0	0	0	0	0	0	0	0	0	0	0	0	0
MIR548H3	100302287	microRNA 548h-3	miscRNA		0	0	0	0	0	0	0	0	0	0	0	0	0	0	0	0	0	0	0	0	0	0	0	0
MIR548P	100302288	microRNA 548p	miscRNA		0	0	0	0	0	0	0	0	0	0	0	0	0	0	0	0	0	0	0	0	0	0	0	0
MIR1251	100302289	microRNA 1251	miscRNA		0	0	0	0	0	0	0	0	0	0	0	0	0	0	0	0	0	0	0	0	0	0	0	0
MIR1973	100302290	microRNA 1973	miscRNA		0	0	0	0	0	0	0	0	0	0	0	0	0	0	0	0	0	0	0	0	0	0	0	0
LOC100302401	100302401	uncharacterized LOC100302401	miscRNA		0.701	0.83	0.854	0.808	1.08	0.771	0.553	0.564	0.684	0.849	0.8	0.619	0.657	0.623	0.791	0.911	0.738	0.906	0.563	0.524	0.354	0.418	0.65	0.684
FAM41AY2	100302526	family with sequence similarity 41, member A, Y-linked 2	miscRNA		0	0	0	0	0	0	0	0	0	0	0	0	0	0	0	0	0	0	0	0	0	0	0	0
LOC100302640	100302640	uncharacterized LOC100302640	miscRNA		0.0833	0.122	0.0782	0.0513	0.169	0.32	0.42	0.402	0.459	1.15	0.763	0.975	0.129	0.0278	0.133	0.361	0.171	0.151	0.734	0.508	0.335	1.62	1.67	1.67
LOC100302650	100302650	uncharacterized LOC100302650	miscRNA		0.837	0.992	0.654	0.896	1.03	1.11	1.25	1.44	1.01	1.66	1.59	1.74	0.805	0.726	0.649	0.751	1.25	0.908	1.4	1.25	1.08	2.27	2.13	1.41
GPR75-ASB3	100302652	GPR75-ASB3 readthrough	protein_coding		12.7	13.8	13.4	21	19.2	18.4	14.3	13.2	15.1	33.1	35.6	30.9	13.1	12	13.1	18.3	19.9	17.7	14.4	15.4	15.1	27	24.5	30.7
LINC00184	100302691	long intergenic non-protein coding RNA 184	miscRNA		0.0221	0.0324	0	0.0546	0.0643	0.0546	0.0821	0.083	0.0159	0.0278	0.0131	0.0189	0.0137	0	0.0566	0.0383	0.026	0.0343	0.0542	0.0879	0.0222	0.0696	0	0.137
FTX	100302692	FTX transcript, XIST regulator (non-protein coding)	miscRNA		0.526	1.05	0.474	0.447	0.644	0.631	0.831	0.685	0.74	1.97	1.95	1.79	0.883	0.447	0.498	0.732	0.801	0.722	0.903	0.859	0.866	2.03	1.74	2.09
TMED7-TICAM2	100302736	TMED7-TICAM2 readthrough	protein_coding		23.4	23.2	23	31.3	33	25.3	25.5	27.5	28.2	46.5	48.1	44.4	21.7	22.3	22.2	29.6	33.4	25.6	30	29.8	29.7	45.7	40.7	46.6
RNU6-21	100302738	RNA, U6 small nuclear 21	snRNA		0.156	0.137	0.294	0.145	0.546	0.129	0.124	0.126	0.112	1.18	0.694	2.55	0	0	0.3	0	0.138	0	0.575	0.124	0.189	1.07	3.58	4.21
PCNA-AS1	100302739	PCNA antisense RNA 1 (non-protein coding)	miscRNA		33	32.6	40	27.3	28.4	49.2	49.2	40.3	32.8	15.9	12.5	13.6	36.6	34.7	31.5	22.1	22.7	46.5	48.4	39.8	40.6	10.1	8.73	7.08
FAS-AS1	100302740	FAS antisense RNA 1 (non-protein coding)	miscRNA		0.0323	0.142	0.0607	0.0598	0.0845	0.0797	0.0257	0.104	0.00774	0.334	0.258	0.341	0.04	0.129	0.0517	0.056	0.0569	0.00836	0.0871	0.171	0.0585	0.287	0.174	0.34
RNU6-15	100302741	RNA, U6 small nuclear 15	snRNA		7.04	3.85	8.81	5.64	4.64	0.901	1.37	2.14	1.46	16.6	15.1	15	3.48	3.44	5.71	5.83	2.62	1.34	1.84	1.87	2.74	29.3	21.8	24.8
RNU6-42	100302742	RNA, U6 small nuclear 42	snRNA		3.75	4.39	2.94	3.62	5.73	1.93	0.747	1.01	1.57	2.8	2.5	5.23	3.19	4.85	4.21	2.71	3.03	1.94	1.72	0.746	2.17	6.72	5.18	4.21
SNORA80B	100302743	small nucleolar RNA, H/ACA box 80B	snoRNA		1.35	2.81	1.73	0.342	1.61	2.13	1.37	0.198	1.5	1.97	0.982	3.48	1.6	0.984	0.591	1.07	1.08	1.05	1.09	0.979	0.371	0.528	3.66	0.571
NCRUPAR	100302746	non-protein coding RNA, upstream of F2R/PAR1	miscRNA		0	0.0159	0	0.0168	0	0	0	0	0	0	0	0	0	0	0	0	0	0	0	0	0	0	0	0
TSNAX-DISC1	100303453	TSNAX-DISC1 readthrough	miscRNA		4.73	4.62	4.44	3.55	3.87	2.98	2.11	2.2	2.37	2.83	2.89	2.79	4.44	4.44	4.28	3.7	4.04	3.06	2.25	2.33	2.49	2.51	2.45	2.82
SLC25A5-AS1	100303728	SLC25A5 antisense RNA 1 (non-protein coding)	miscRNA		3.65	3.61	4.14	4.13	4.57	11	6.89	5.52	4.45	1.34	1.63	1.22	4.94	4.42	4.37	4.04	4.33	11.2	8.04	5.85	5.56	1.91	1.61	1.3
LOC100303749	100303749	LSM3 homolog, U6 small nuclear RNA associated (S. cerevisiae) pseudogene	pseudo		0.174	0.0573	0	0.0805	0.114	0.0537	0.0173	0.0175	0	0	0	0.0559	0.0202	0	0.0209	0.0377	0.0767	0.101	0	0	0	0.131	0.0185	0
PET117	100303755	PET117 homolog (S. cerevisiae)	protein_coding		12.1	10.6	10.6	12.4	11.3	12.1	11.8	14.2	13.4	7.62	8.16	7.9	10.9	13.3	11	12.7	11.3	12.2	13	12.7	13.2	11.9	12.2	12.6
LOC100306951	100306951	uncharacterized LOC100306951	miscRNA		17.6	12.7	15.8	23	23.7	19.8	23.6	30.8	27.1	37.2	41	40.7	11.1	15.4	22.4	23.4	16.1	17.9	24.4	23.6	24.8	43.9	38.7	46.2
LOC100306975	100306975	NADH dehydrogenase (ubiquinone) complex I, assembly factor 4 pseudogene	pseudo		0.0216	0.0631	0.054	0.0399	0.113	0.0355	0.0343	0	0.0258	0.0812	0.0956	0.0554	0.0467	0.0288	0.0069	0.0125	0.038	0.0279	0.0264	0.0629	0.0347	0.0432	0.0732	0.04
OTX2OS1	100309464	OTX2 antisense RNA 1 (non-protein coding)	miscRNA		0	0	0	0	0	0	0	0	0	0	0	0.00591	0	0	0	0	0	0	0	0	0	0.0533	0	0.0064
SPDYE2L	100310812	WBSCR19-like protein 3	protein_coding		0.00844	0.037	0	0	0.0442	0	0.0336	0.00679	0.0667	0.0397	0.0599	0.0289	0.0157	0.0422	0.0324	0.0219	0.0223	0.0131	0.0186	0.0201	0.056	0.0435	0.0501	0.0313
RNU1-6	100312957	RNA, U1 small nuclear 6	snRNA		0	0	0	0	0	0	0	0	0	0.096	0	0	0	0	0	0	0	0	0	0	0	0.263	0.606	0.189
MIR320B2	100313769	microRNA 320b-2	miscRNA		0.121	0.532	0.114	0.337	0.529	0.998	0.869	0.195	0	0.571	0	0	0.562	0.121	0.815	0.315	0.214	0.0941	0.178	0.0964	0	1.56	1.24	1.01
MIR548K	100313770	microRNA 548k	miscRNA		0	0	0	0.133	0	0	0	0.348	0	0	0	0	0.134	0	0	0.625	0	0	0.106	0	0	0	0	0
MIR548F2	100313771	microRNA 548f-2	miscRNA		0	0	0	0	0	0	0	0	0	0	0	0	0	0	0	0	0	0	0	0	0	0	0	0
MIR548M	100313772	microRNA 548m	miscRNA		0	0	0	0	0	0	0	0	0	0	0	0	0	0	0	0	0	0	0	0	0	0	0	0
MIR548H2	100313773	microRNA 548h-2	miscRNA		0	0	0	0	0	0	0	0	0	0	0	0	0	0	0	0	0	0	0	0	0	0	0	0
MIR302E	100313774	microRNA 302e	miscRNA		0	0	0	0	0	0	0	0	0	0	0	0	0	0	0	0	0	0	0	0	0	0	0	0
MIR670	100313777	microRNA 670	miscRNA		0	0	0	0	0	0	0	0.137	0	0	0	0	0	0	0	0	0	0	0	0	0	0	0	0
MIR759	100313778	microRNA 759	miscRNA		0	0	0	0	0	0.151	0	0	0	0	0	0	0	0	0	0	0	0	0	0	0	0	0	0
MIR2117	100313779	microRNA 2117	miscRNA		0	0	0	0	0	0	0	0	0	1.18	0.928	1.79	0	0	0	0	0	0	0	0	0	0	0	0
MIR2278	100313780	microRNA 2278	miscRNA		0	0	0.164	0.161	0	0	0.277	0	0	0	0	0	0	0	0	0	0.307	0	0	0.139	0	0	0	0
MIR718	100313781	microRNA 718	miscRNA		0.239	0	0	0	0	0	0	0	0	0	0	0	0	0	0	0	0	0	0	0	0	0	0	0
MIR1255B1	100313806	microRNA 1255b-1	miscRNA		0	0	0	0	0	0	0	0	0	0	0	0	0	0	0	0	0	0	0	0	0	0	0	0
MIR513B	100313822	microRNA 513b	miscRNA		0	0	0	0	0	0	0	0	0	0	0	0	0	0	0	0	0	0	0	0	0	0	0	0
MIR663B	100313824	microRNA 663b	miscRNA		0	0	0	0	0	0	0	0	0	0	0	0	0	0	0	0	0	0	0	0	0	0	0	0
MIR548O	100313829	microRNA 548o	miscRNA		0	0.516	0	0	0.128	0.121	0	0	0.211	0	1.04	0	0.136	0	0	0.254	0.129	0.228	0.54	0	0	0	0.498	0
MIR548H1	100313830	microRNA 548h-1	miscRNA		0	0.288	0	0	0	0	0.131	0	0	0	0	0	0	0	0	0.142	0	0	0	0	0	0	0	0
MIR1255B2	100313835	microRNA 1255b-2	miscRNA		0	0	0	0	0	0	0	0	0	0	0	0	0	0	0	0	0	0	0	0	0	0.858	0	0
MIR762	100313837	microRNA 762	miscRNA		5.44	8.32	7.95	6.9	4.92	6.8	5.46	7.46	4.49	3.99	1.61	2.76	5.8	7.06	6.2	6.81	7.29	6.42	6.08	5.29	4.14	2.6	1.71	0.748
MIR764	100313838	microRNA 764	miscRNA		0	0	0	0	0	0	0	0	0	0	0	0	0	0	0	0	0	0	0	0	0	0	0	0
MIR2114	100313839	microRNA 2114	miscRNA		0	0	0	0	0	0	0	0	0	0	0	0	0	0	0	0	0	0	0	0	0	0	0	0
MIR2115	100313840	microRNA 2115	miscRNA		0	0	0	0	0	0	0	0	0	0	0	0	0	0	0	0	0	0	0	0	0	0	0	0
MIR548Q	100313841	microRNA 548q	miscRNA		0	0	0	0	0	0	0.133	0	0	0	0	0	0	0	0	0	0	0	0	0	0	0	0	0
MIR2276	100313842	microRNA 2276	miscRNA		0	0	0	0	0	0	0	0	0	0	0.334	0	0	0	0	0	0	0	0	0	0	0	0	0
MIR711	100313843	microRNA 711	miscRNA		36.6	29.2	50.7	51.7	50.9	133	87.5	50.3	39.5	5.6	2.73	5.47	30.6	31.9	41	64.3	29.9	149	101	72.3	56.3	11.2	9.53	3.27
MIR548H4	100313884	microRNA 548h-4	miscRNA		0	0	0	0	0	0	0	0	0	0	0	0	0	0	0	0	0	0	0	0	0	0	0	0
MIR2116	100313886	microRNA 2116	miscRNA		0	0	0.196	0.968	0.182	0.688	0.666	0.673	0	0.984	0	0.538	0.194	0	0.804	0.725	1.29	0.65	0.308	0.333	0.884	1.08	0	0.97
MIR2277	100313887	microRNA 2277	miscRNA		4.32	1.9	1.52	0.333	0.942	1.18	2.86	4.49	1.94	4.4	0.479	0.925	2.5	0.36	3.28	1.87	1.43	2.1	5.29	6.3	2.71	0.464	2.29	3.34
MIR761	100313892	microRNA 761	miscRNA		8.79	33.6	11.5	14.4	17.8	25	24.2	15.5	21.4	20.6	33.7	24.3	28.2	11.3	11.4	18.9	32.2	28.4	29.4	28.2	19.5	35.3	37.8	26.3
MIR548F4	100313895	microRNA 548f-4	miscRNA		0	0	0	0	0	0	0	0	0	0	0	0	0	0	0	0	0	0	0	0	0	0	0	0
MIR320D1	100313896	microRNA 320d-1	miscRNA		0.697	0	0	0.323	0	0	0	0.28	0	0	0	0	0	0	0	0	0	0	0	0	0.842	0.599	0	0
MIR548J	100313914	microRNA 548j	miscRNA		0	0	0	0.138	0	0	0.476	0	0	0	0	0	0	0	0	0	0	0	0	0	0	0	0	0
MIR548E	100313921	microRNA 548e	miscRNA		0	0	0	0.176	0	0.156	0.151	0	0	0.358	0.843	0	0	0	0	0.165	0.168	0	0.14	0	0	0	0	0
MIR449C	100313923	microRNA 449c	miscRNA		0	0	0	0	0	0	0	0	0	0	0.161	0	0	0	0	0	0	0	0	0	0	0	1.08	0
MIR548G	100313938	microRNA 548g	miscRNA		0	0	0	0	0	0	0	0	0	0	0	0	0	0	0	0	0	0	0	0	0	0	0	0
HOTTIP	100316868	HOXA distal transcript antisense RNA (non-protein coding)	miscRNA		0.124	0.136	0.0542	0.0534	0.0968	0.12	0.251	0.228	0.159	0.255	0.169	0.262	0.0864	0.0311	0.111	0.169	0.129	0.158	0.333	0.3	0.308	0.183	0.252	0.235
SAP25	100316904	Sin3A-associated protein, 25kDa	protein_coding		0.22	0.105	0.207	0.314	0.331	0.477	0.605	0.289	0.388	0.301	0.0887	0.12	0.0927	0.18	0.0384	0.312	0.106	0.357	0.5	0.477	0.314	0.0343	0.017	0.297
LOC100329109	100329109	glycine cleavage system protein H (aminomethyl carrier) pseudogene 3	pseudo		6.02	4.98	6.37	6.02	4.47	3.57	5.63	6.3	6.26	5.94	5.18	6.57	5.17	6.93	8.05	5.13	3.05	3.51	4.97	5.56	6.1	7.82	7.95	6.89
LOC100329135	100329135	uncharacterized LOC100329135	protein_coding		0	0	0	0	0.00967	0	0.00441	0	0	0.0626	0	0.019	0.0257	0	0	0	0.00489	0.0043	0	0	0	0.0238	0	0.0514
LOC100335030	100335030	FGFR1 oncogene partner 2 pseudogene	pseudo		0.492	0.335	0.373	0.294	0.175	0.148	0.194	0.251	0.262	0.214	0.221	0.145	0.265	0.529	0.437	0.215	0.182	0.107	0.206	0.122	0.185	0.191	0.252	0.113
SNORA70F	100337591	small nucleolar RNA, H/ACA box 70F (retrotransposed)	snoRNA		0	0.109	0	0	0.216	0	0	0.0997	0	0	0	0	0.23	0	0	0	0.328	0	0.182	0.69	0	0.958	0.421	0
CSN1S2BP	100337616	casein alpha s2-like B, pseudogene	pseudo		0	0	0	0	0.0676	0	0	0	0.0278	0	0	0	0	0	0	0	0	0	0	0	0	0	0	0
LINC00102	100359394	long intergenic non-protein coding RNA 102	miscRNA		0	0	0	0	0	0	0	0	0	0	0	0	0	0	0	0	0	0	0	0	0	0	0	0
CHAF1A	10036	chromatin assembly factor 1, subunit A (p150)	protein_coding		13.8	13.4	14	11.3	11.1	14	11.4	11.3	10.7	3.51	3.21	4.11	14.7	13.8	14.3	10.9	11.8	13.6	12.5	10.9	10.6	3.6	4.15	3.72
SNORA70G	100379132	small nucleolar RNA, H/ACA box 70G (retrotransposed)	snoRNA		0.707	0.207	0	0	0	0	0.0938	0	0	0	0	0.303	0	0	0.113	0.102	0.104	0.0915	0	0.0937	0	1.01	0	0.328
SNORA70D	100379141	small nucleolar RNA, H/ACA box 70D (retrotransposed)	snoRNA		0	0	0	0	0	0.102	0	0	0.267	0.233	0	0	0	0	0	0.429	0	0	0	0	0	0.639	0	0
MACROD2-AS1	100379174	MACROD2 antisense RNA 1 (non-protein coding)	miscRNA		0	0.0265	0	0	0	0	0	0	0	0	0	0	0	0	0	0	0	0	0	0	0	0	0	0
TMED11P	100379220	transmembrane emp24 protein transport domain containing 11, pseudogene	pseudo		0.816	0.193	0.206	0.436	0.219	0.362	0.8	0.454	0.203	0.621	0.529	1.16	0.291	0.22	0.151	0.272	0.636	0.317	0.208	0.974	0.341	0.755	0.346	0.175
LOC100379224	100379224	uncharacterized LOC100379224	miscRNA		2.68	3.21	2.79	3.36	3.19	3.38	4.2	3.2	3.46	11.4	12.4	11.2	3.06	2.32	2.81	3.39	3.52	3.05	3.21	3.31	3.97	7.27	7.16	8.44
BOK-AS1	100379249	BOK antisense RNA 1 (non-protein coding)	miscRNA		0.0202	0.106	0.171	0.0935	0.0705	0.0166	0.0322	0.0163	0.0145	0	0	0	0.0187	0.0202	0.116	0.0175	0.0356	0.0157	0.104	0.0321	0.0366	0	0	0.0938
SNORA70E	100379250	small nucleolar RNA, H/ACA box 70E (retrotransposed)	snoRNA		0	0	0	0	0	0.102	0	0	0	0	0	0	0	0	0	0	0	0.0962	0	0.394	0	0	0.105	0
NPPA-AS1	100379251	NPPA antisense RNA 1 (non-protein coding)	miscRNA		2.62	3.29	2.79	3.28	2.63	3.09	3.7	3.68	2.82	9.23	9.57	8.22	2.78	2.47	2.58	3.07	3.03	3.53	3.49	3.66	3.43	9.38	10.9	13
RNY4P8	100379295	RNA, Ro-associated Y4 pseudogene 8	pseudo		0	0.155	0	0	0	0.435	0	0	0	0	0	0	0.49	0.176	0	0.153	0	0	0	0.14	0	0.605	0	0
MIR181A2HG	100379345	MIR181A2 host gene (non-protein coding)	miscRNA		4.83	5.19	5.38	5.19	3.67	3.28	2.42	2.36	2.01	1.1	1.01	1.7	4.93	5.37	5.91	5.94	4.11	3.98	1.62	2.76	2.23	1.21	2.09	1.84
BACE1-AS	100379571	BACE1 antisense RNA (non-protein coding)	miscRNA		2.1	3.24	2.34	1.53	1.85	2.73	3.71	2.36	3.27	2.41	2.73	1.83	3.38	2.08	1.57	1.76	3.01	2.77	3.11	3.19	3.92	3.15	3.19	2.1
GRIK1-AS2	100379661	GRIK1 antisense RNA 2 (non-protein coding)	miscRNA		0.125	0.425	0.469	0.491	0.612	0.808	0.956	0.589	0.381	1.42	0.858	1.23	0.434	0.234	0.614	0.459	0.797	0.642	0.413	0.322	0.452	0.549	0.768	0.781
PARP2	10038	poly (ADP-ribose) polymerase 2	protein_coding		26.9	32.7	31.3	39.4	38.5	36.9	33.4	38.1	37.5	24.5	24.6	25.1	32.7	33.8	32.3	36.7	39.1	34.8	34.2	34.2	35.4	33.9	32.8	40.4
ZBED6	100381270	zinc finger, BED-type containing 6	protein_coding		7.13	9.19	6.54	5.66	6.07	3.7	5.41	4.28	5.94	29	31.8	28.9	9.11	5.86	6.85	5.1	7.93	4.87	6.81	7.08	6.39	14.1	14.1	15.2
PARP3	10039	poly (ADP-ribose) polymerase family, member 3	protein_coding		3.79	4.23	3.81	4.16	3.69	5.65	5.46	4.22	4.73	3.88	3.46	4.54	3.85	3.72	4.05	3.63	4.37	5.95	6.02	5.55	5.43	6.4	6.72	4.73
CDH6	1004	cadherin 6, type 2, K-cadherin (fetal kidney)	protein_coding		1.46	1.37	1.44	0.406	0.458	0.324	0.232	0.212	0.255	0.0165	0	0.0535	1.52	1.55	1.58	0.374	0.416	0.294	0.263	0.27	0.22	0.0486	0.118	0.0362
TOM1L1	10040	target of myb1 (chicken)-like 1	protein_coding		37.5	35.1	36.8	74.4	71.4	58.1	45.5	49.1	52.4	50.7	53.6	51.7	33.2	36.6	35.7	73.2	70.7	59.7	46.6	48	49.6	51.1	49.9	57.6
LOC100419868	100419868	zinc finger protein 33B pseudogene	pseudo		0	0	0	0	0	0	0	0	0	0.0127	0	0	0	0	0.013	0	0.0119	0	0	0	0	0	0	0.0251
HMGXB4	10042	HMG box domain containing 4	protein_coding		11	12	11.8	10.4	10.3	8.89	7.84	8.16	9.71	9.2	9.52	9.27	11.1	10.3	10.3	9.84	10.8	8.63	8.88	8.47	9.19	8.09	8.11	9.19
LOC100422737	100422737	uncharacterized LOC100422737	miscRNA		0	0.0106	0	0	0	0.00993	0	0	0	0	0	0	0.0112	0	0	0	0	0	0	0	0	0	0	0
MIR1273C	100422821	microRNA 1273c	miscRNA		0	0	0	0	0	0	0	0	0.156	0	0	0	0	0	0	0	0	0	0	0	0	0	0.553	0
MIR4300	100422823	microRNA 4300	miscRNA		0	0	0	0	0	0	0	0	0	0	0	0	0	0	0	0	0	0	0	0	0	0	0	0
MIR3128	100422824	microRNA 3128	miscRNA		0	0.445	0	0.469	0	0.626	0.807	0.408	0	0.239	0	1.3	0.235	0	0	0	0.223	0.787	0.186	0	0	0.218	0	0
MIR3160-2	100422825	microRNA 3160-2	miscRNA		0	0	0	0	0	0	0	0	0	0	0	0	0	0	0	0	0	0	0	0	0	0	0	0
MIR4274	100422826	microRNA 4274	miscRNA		0	0	0	0	0	0	0	0	0	0	0	0	0	0	0	0	0	0	0	0	0	0	0	0
MIR3160-1	100422827	microRNA 3160-1	miscRNA		0	0	0	0	0	0	0	0	0	0	0	0	0	0	0	0	0	0	0	0	0	0	0	0
MIR4287	100422828	microRNA 4287	miscRNA		0	0	0	0	0	0	0	0	0	0	0	0	0	0	0	0	0	0	0	0	0	0	0	0
MIR4319	100422829	microRNA 4319	miscRNA		0	0	0	0	0	0	0.157	0	0	0	0	0	0	0	0	0	0	0	0.145	0	0	0	0	0
MIR1302-9	100422831	microRNA 1302-9	miscRNA		0	0	0	0	0	0	0	0	0	0	0	0	0	0	0	0	0	0	0	0	0	0	0	0
MIR3191	100422832	microRNA 3191	miscRNA		1.98	0.58	1.03	0.611	0.576	1.09	4.56	3.9	6.01	12.6	5.86	10.4	0.613	1.1	1.27	1.72	2.91	2.74	5.18	5.08	1.99	6.43	11.6	1.84
MIR3188	100422833	microRNA 3188	miscRNA		0	0	0	0	0	0	0	0	0	0	0	0	0	0	0	0	0	0.153	0	0	0.238	0	0	0
MIR1302-10	100422834	microRNA 1302-10	miscRNA		0	0	0	0	0	0	0	0	0	0	0	0	0	0	0	0	0	0	0	0	0	0	0	0
MIR3183	100422835	microRNA 3183	miscRNA		0	0	0	0	0	0	0	0	0	0	0	0	0	0	0	0	0	0	0	0	0	0	0	0
MIR3180-3	100422836	microRNA 3180-3	miscRNA		0	0	0	0	0	0	0	0	0	0	0	0	0	0	0	0	0	0	0	0	0	0	0	0
MIR1193	100422837	microRNA 1193	miscRNA		0	0	0	0	0	0	0	0	0	0	0	0	0	0	0	0	0	0	0	0	0	0	0	0
MIR3119-1	100422839	microRNA 3119-1	miscRNA		0	0	0	0	0	0	0	0	0	0	0	0	0	0	0	0	0	0	0	0	0	0	0	0
MIR4317	100422840	microRNA 4317	miscRNA		0	0	0	0	0	0	0	0	0	0	0	0	0	0	0	0	0	0	0	0	0	0	0	0
MIR3174	100422841	microRNA 3174	miscRNA		0	1.01	0	0	0	0	0	0	0	0	0	0	0	0	0	0	0	0.149	0.283	0.306	0	0	0	0
MIR3074	100422842	microRNA 3074	miscRNA		2.89	1.81	1.55	1.72	1.26	5.61	5.26	2.82	1.93	2.33	6.6	3.19	2.3	2.07	3.37	3.76	2.73	6.26	5.32	2.96	1.75	3.37	4.73	0.192
MIR4293	100422843	microRNA 4293	miscRNA		0	0	0	0	0	0	0	0	0	0	0	0	0	0	0	0	0	0	0	0	0	0	0	0
MIR3118-3	100422844	microRNA 3118-3	miscRNA		0	0	0.21	0	0	0.184	0	0	0	0.63	0	0.191	0	0	0	0	0	0.52	0	0	0	0	0	0
MIR1233-2	100422845	microRNA 1233-2	miscRNA		0.408	0	0.192	0	0	0.168	0.487	0	0.147	0	0.362	0	0	0	0	0.707	0	0	0	0.162	0.123	0.876	0.52	0
MIR3164	100422846	microRNA 3164	miscRNA		0.202	0.531	1.14	0.933	0.528	1.16	1.6	0.973	0.724	0.19	0.358	1.04	1.31	0.202	1.74	0.524	0.355	0.939	1.33	0.641	0.852	1.39	0	0.187
MIR514B	100422847	microRNA 514b	miscRNA		0	0	0	0	0	0	0	0	0	0	0	0	0	0	0	0	0	0	0	0	0	0	0	0
MIR4283-2	100422848	microRNA 4283-2	miscRNA		0	0	0	0	0	0	0	0	0	0	0	0	0	0	0	0	0	0	0	0	0	0	0	0
MIR548T	100422849	microRNA 548t	miscRNA		0	0	0	0	0	0	0	0	0	0	0	0	0	0	0	0	0	0	0	0	0	0	0	0
MIR548V	100422850	microRNA 548v	miscRNA		0	0	0	0	0	0.172	0.166	0	0	0	1.11	0	0	0	0	0	0.369	0	0.154	0	0	0	0	0
MIR4316	100422851	microRNA 4316	miscRNA		0	0	0	0	0	0	0	0	0	0	0	0	0	0	0.453	0	0	0	0	0	0	0	0	0
MIR3182	100422853	microRNA 3182	miscRNA		0	0	0	0	0	0.219	0	0	0	0	0	0	0	0	0	0	0	0	0	0.422	0	0	0	0.246
MIR3187	100422854	microRNA 3187	miscRNA		0.239	0	0	0	0	0.197	0	0	0	0	0	0	0	0	0	0	0	0	0.351	0	0	0	0	0
MIR4301	100422855	microRNA 4301	miscRNA		0	0	0	0	0	0	0	0	0	0	0	0	0	0	0	0	0	0	0	0	0	0	0	0
MIR3123	100422856	microRNA 3123	miscRNA		0	0	0	0	0	0	0	0	0	0	0	0	0	0	0	0	0	0	0	0	0	0	0	0
MIR4318	100422857	microRNA 4318	miscRNA		0	0	0	0	0	0	0	0	0	0	0	0	0	0	0	0	0	0	0	0	0	0	0	0
MIR4285	100422858	microRNA 4285	miscRNA		0	0	0	0	0	0	0	0	0	0	0	0	0	0	0	0	0	0	0	0	0	0	0	0
MIR3136	100422859	microRNA 3136	miscRNA		0.215	0.377	0	0.595	0.374	0.53	0.512	0.345	0	2.63	3.43	1.1	0.796	1.07	0.824	0.186	0.945	0.167	0.315	0.512	0.259	1.66	0.91	0
MIR4292	100422860	microRNA 4292	miscRNA		2.5	1.97	3.99	1.16	2.18	1.64	3.38	1.21	1.61	2.82	1.77	1.71	3.01	4.25	0	1.3	0.881	1.94	3.12	2.78	1.96	0.644	2.54	3.24
MIR4306	100422861	microRNA 4306	miscRNA		0	0	0.345	0	0	0	0	0	0	0	0	0	0	0	0	0	0	0	0	0	0	0	0	0
MIR548S	100422862	microRNA 548s	miscRNA		0	0	0	0	0	0	0	0	0	0	0.181	0	0	0	0	0	0	0	0	0	0	0	0	0
MIR4265	100422863	microRNA 4265	miscRNA		0	0	0	0	0	0	0	0	0	0	0	0	0	0	0	0	0	0	0	0	0	0	0	0
MIR544B	100422864	microRNA 544b	miscRNA		0	0.377	0	0.198	1.31	0	0.342	0	0	1.01	0	0.551	0	0	0	0.558	0.378	0.167	0.158	0.512	0.906	0	0	0
MIR4320	100422865	microRNA 4320	miscRNA		0	0	0	0	0	0	0	0	0	0	0	0	0	0	0	0	0	0	0	0	0	0	0	0
MIR3115	100422866	microRNA 3115	miscRNA		0	0	0	0	0	0.607	0	0	0	0.232	0	0.211	0	0	0	0.64	0.217	0.191	0	0	0	1.48	0	0
MIR378C	100422867	microRNA 378c	miscRNA		0	0	0	0	0	0	0	0	0	0	0	0	0	0	0	0	0	0	0	0	0	0	0	0
MIR4270	100422868	microRNA 4270	miscRNA		0	0	0	0	0	0	0	0	0	0	0	0	0	0	0	0	0	0	0	0	0	0	0	0
MIR3152	100422869	microRNA 3152	miscRNA		0	0	0	0	0	0	0	0	0	0	0	0	0	0	0	0	0	0	0	0	0	0	0	0
MIR3180-1	100422870	microRNA 3180-1	miscRNA		0	0	0	0	0	0	0	0	0	0	0	0	0	0	0	0	0	0	0	0	0	0	0	0
MIR3117	100422871	microRNA 3117	miscRNA		0	0	0	0	0	0	0	0	0	0	0	0	0	0	0	0	0	0	0	0	0	0	0	0
MIR1244-3	100422872	microRNA 1244-3	miscRNA		34.7	19	45.9	24.4	19.7	8.26	6.89	10.6	10.5	7.04	9.43	10.1	18.6	73.2	67.5	35.8	12.1	6.73	6.95	6.42	8.08	6.59	4.51	5.85
MIR4297	100422873	microRNA 4297	miscRNA		0	0	0	0	0	0	0	0	0	0	0	0	0	0	0	0	0	0	0	0	0	0	0	0
MIR4279	100422874	microRNA 4279	miscRNA		0	0	0	0	0	0	0	0	0	0	0	0	0	0	0	0	0	0	0	0	0	0	0	0
MIR3192	100422875	microRNA 3192	miscRNA		0.217	1.53	0	0.201	0.569	0.179	1.21	0.175	0.468	2.25	1.73	0.186	0.403	0	0	1.32	0.383	0.675	0.479	1.04	0.656	1.87	1.84	2.42
MIR3148	100422876	microRNA 3148	miscRNA		0	0	0	0	0	0	0	0	0	0	0	0	0	0	0	0	0	0	0	0	0	0	0	0
MIR3202-2	100422877	microRNA 3202-2	miscRNA		0	0	0	0	0	0	0.337	0.17	0	0	0	0.181	0	0	0	0	0	0	0	0.168	0	0.364	0	0
MIR3168	100422878	microRNA 3168	miscRNA		0	0	0	0	0	0	0	0	0	0	0	0	0	0	0	0	0	0	0	0	0	0	0.173	0
MIR3124	100422879	microRNA 3124	miscRNA		0	0.219	0	0.924	0.218	0	2.19	0.402	0.359	0.47	0	0.428	0.463	0.25	0.24	0.216	0	0.97	0.367	0.199	0.151	0	0.212	0
MIR3162	100422880	microRNA 3162	miscRNA		0	0	0	0	0	0	0	0	0	0.384	0	0.524	0	0	0	0	0	0	0	0	0	0	0	0
MIR3170	100422881	microRNA 3170	miscRNA		0	0	0	0	0	0	0	0	0	0	0	0	0	0	0	0	0	0	0	0	0	0	0	0
MIR3120	100422882	microRNA 3120	miscRNA		0	0	0	0	0	0	0	0	0	0	0	0	0	0	0	0	0	0	0	0	0	0	0	0
MIR4325	100422883	microRNA 4325	miscRNA		0	0	0	0	0	0	0	0	0	0	0	0	0	0	0	0	0	0	0	0	0	0.479	0	0
MIR548U	100422884	microRNA 548u	miscRNA		0	0	0	0	0	0	0.164	0	0	0	0	0	0	0	0	0	0	0	0	0	0	0	0	0
MIR1244-2	100422885	microRNA 1244-2	miscRNA		10.8	5.53	7.58	4.55	5.67	2.59	4.7	2.37	5.37	2.96	2.44	4.05	4.75	8.86	3.78	3.92	3.12	3.36	3.04	3.44	3.92	0.676	1.5	0.913
MIR3179-2	100422886	microRNA 3179-2	miscRNA		0	0	0	0	0	0	0	0	0	0	0	0	0	0	0	0	0	0	0	0	0	0	0	0
MIR4280	100422887	microRNA 4280	miscRNA		0	0	0	0	0	0	0	0	0	0	0	0	0	0	0	0	0	0	0	0	0	0	0	0
MIR4264	100422888	microRNA 4264	miscRNA		0	0	0	0	0	0	0	0	0	0	0	0	0	0	0	0	0	0	0	0	0	0	0	0
MIR3194	100422889	microRNA 3194	miscRNA		0	0	0	0	0	0.189	0	0	0	0	0	0	0	0	0	0	0	0	0	0.182	0	0	0	0
MIR3118-5	100422890	microRNA 3118-5	miscRNA		0	0	0	0	0	0	0	0	0	0	0	0	0	0	0	0	0	0	0	0	0	0	0	0
MIR4327	100422891	microRNA 4327	miscRNA		0	0	0	0	0	0	0	0	0	0	0	0	0	0	0	0	0	0	0	0	0	0	0	0
MIR3157	100422892	microRNA 3157	miscRNA		0	0	0	0	0	0.162	0	0	0	0.371	0	0	0	0	0	0	0	0	0	0	0	0	0	0
MIR3154	100422893	microRNA 3154	miscRNA		0	0	0	0	0	0	0	0	0	0	0	0	0	0	0	0	0	0	0	0	0	0	0	0
MIR4260	100422894	microRNA 4260	miscRNA		46.2	38.8	54.7	70.2	71.5	95.6	113	106	96.5	42.5	28.1	49.6	46.6	54.2	61.9	75.9	65.6	136	156	130	108	51.1	71.2	31.7
MIR4294	100422895	microRNA 4294	miscRNA		0	0	0	0	0	0	0	0	0	0	0	0	0	0	0	0	0	0	0	0	0	0	0	0
MIR3140	100422896	microRNA 3140	miscRNA		0	0	0	0.172	0	0	0	0	0.401	0	0	0	0.172	0	0	0	0	0.289	0	0.148	0	0	0	0
MIR4302	100422897	microRNA 4302	miscRNA		0	0	0	0	0	0	0	0	0	0	0	0	0	0	0	0	0	0	0	0	0	0	0	0
MIR4255	100422898	microRNA 4255	miscRNA		0	0	0	0	0	0	0	0	0	0	0	0	0	0	0	0	0	0	0	0	0	0	0	0
MIR3190	100422899	microRNA 3190	miscRNA		1.88	0.551	0.982	0.968	0.547	1.03	4.33	3.7	5.71	12	5.57	9.86	0.582	1.05	1.21	1.99	2.77	2.6	4.92	4.82	1.89	6.83	11	1.75
MIR3158-1	100422900	microRNA 3158-1	miscRNA		0	0.181	0	0	0	0	0	0	0	0	0.367	0	0.575	0	0	0	0	0	0.152	0	0.125	0	0	0
MIR3135A	100422901	microRNA 3135a	miscRNA		0	0	0	0.201	0	0	0	0	0	0	0	0	0	0	0	0	0.192	0	0	0	0	0	0	0
MIR3116-1	100422902	microRNA 3116-1	miscRNA		0	0	0	0	0	0	0	0	0	0	0	0	0	0	0	0	0	0.176	0	0	0	0	0	0
MIR4288	100422903	microRNA 4288	miscRNA		0	0	0	0	0	0	0	0	0	0	0	0	0	0	0	0	0	0	0	0	0	0	0	0
MIR3193	100422904	microRNA 3193	miscRNA		0	0	0	0	0	0	0	0	0	2	6.48	0.521	0	0	0	0	0.268	0.472	0	0	0	0.784	3.1	1.13
MIR4311	100422905	microRNA 4311	miscRNA		0	0	0	0	0	0	0	0	0	0	0	0	0	0	0	0	0	0	0	0	0	0	0	0
MIR3118-6	100422906	microRNA 3118-6	miscRNA		0	0	0	0	0	0	0	0	0	0	0	0	0	0	0	0	0	0	0	0	0	0	0	0
MIR3156-2	100422907	microRNA 3156-2	miscRNA		0	0	0	0	0	0	0	0	0	0	0	0	0	0	0	0	0	0	0	0	0	0	0	0
MIR3129	100422908	microRNA 3129	miscRNA		0	0	0	0	0	0	0	0	0	0	0	0	0	0	0	0	0	0	0	0	0	0	0	0.204
MIR4295	100422909	microRNA 4295	miscRNA		0	0	0	0	0	0	0	0	0	0	0	0	0	0	0	0	0	0	0	0.157	0	0	0	0
MIR2861	100422910	microRNA 2861	miscRNA		0	0	0	0	0	0	0	0	0	0	0	0	0	0	0	0	0	0	0	0	0	0	0	0
MIR500B	100422911	microRNA 500b	miscRNA		0	0	0	0	0	0	0	0	0	0	0	0	0	0	0	0	0	0	0	0	0	0	0	0
MIR3200	100422912	microRNA 3200	miscRNA		0	0	0	0	0	0	0	0	0	0	0	0	0	0	0	0	0	0	0	0.157	0	0	0	0
MIR320E	100422913	microRNA 320e	miscRNA		0	0.277	0.593	0.292	0	1.04	0.754	0	1.13	0	5.04	0.27	0	0.632	0	2.46	1.39	0	0.232	0	0.191	2.17	3.48	2.34
MIR4253	100422914	microRNA 4253	miscRNA		4.92	4.32	3.24	4.1	3.22	8.91	1.96	1.58	2.65	0.695	1.53	0	6.16	6.4	5.2	2.13	6.72	9.36	2.71	2.74	2.38	0.634	0.627	0.685
MIR3065	100422915	microRNA 3065	miscRNA		0	0	0	0	0	0	0	0	0	0	0	0	0	0	0	0.183	0	0	0	0	0	0	0	0
MIR3201	100422916	microRNA 3201	miscRNA		0	0	0	0	0	0	0	0	0	0	0	0	0	0	0	0	0	0	0	0	0	0	0	0
MIR4283-1	100422917	microRNA 4283-1	miscRNA		0	0	0	0	0	0	0	0	0	0	0	0	0	0	0	0	0	0	0	0	0	0	0	0
MIR3167	100422918	microRNA 3167	miscRNA		0	0	0	0	0	0	0	0	0	0	0	0	0	0	0	0	0	0	0	0	0	0	0	0
MIR1302-11	100422919	microRNA 1302-11	miscRNA		0	0	0	0	0	0	0	0	0	0	0	0	0	0	0	0	0	0	0	0	0	0	0	0
MIR548X	100422920	microRNA 548x	miscRNA		0	0	0	0	0	0	0	0	0	0	0	0	0	0	0	0	0	0	0	0	0	0	0	0
MIR1972-2	100422922	microRNA 1972-2	miscRNA		0	0	0.204	0.201	1.52	0.358	0.692	0	0	0	0	0.372	0	0	0	0.941	0.192	0.844	0.32	0	0.525	0.187	0.553	0
MIR548W	100422923	microRNA 548w	miscRNA		0	0	0	0	0	0	0	0	0	0	0	0	0	0	0	0	0	0	0	0	0	0	0	0
MIR4303	100422924	microRNA 4303	miscRNA		0	0	0	0	0	0	0	0	0	0	0	0	0	0	0	0	0	0	0	0	0	0	0.215	0
MIR4322	100422925	microRNA 4322	miscRNA		0	0	0	0	0	0	0	0	0	0	0	0	0	0	0	0	0	0	0	0	0	0	0	0
MIR3137	100422926	microRNA 3137	miscRNA		0	0	0	0.413	0	0	0	0	0	0	0	0	0	0	0	0	0	0	0	0	0	0	0.568	0
MIR4291	100422927	microRNA 4291	miscRNA		0	0	0	0	0	0	0	0	0	0	0	0	0	0	0	0	0	0	0	0	0	0	0	0
MIR3127	100422928	microRNA 3127	miscRNA		0	0	0	0	0	0	0	0	0	0	0	0	0	0	0.211	0	0.194	0	0	0.175	0	0	0	0
MIR4261	100422929	microRNA 4261	miscRNA		0	0	0	0	0	0	0	0	0	0	0	0	0	0	0	0	0	0	0	0	0	0	0	0
MIR4330	100422930	microRNA 4330	miscRNA		0	0	0	0	0	0	0	0	0	0	0	0	0	0	0	0	0	0	0	0	0	0	0	0
MIR4304	100422931	microRNA 4304	miscRNA		0	0	0	0	0	0	0	0	0	0	0	0	0	0	0	0	0.238	0	0	0	0	0	0	0.501
MIR4328	100422932	microRNA 4328	miscRNA		0	0	0	0	0	0	0	0	0	0	0	0	0	0	0	0	0	0	0	0	0	0	0	0
MIR378B	100422933	microRNA 378b	miscRNA		0	0	0	0	0	0	0	0	0	0	0	0	0	0	0	0	0	0	0	0	0	0	0	0
MIR3143	100422934	microRNA 3143	miscRNA		0	0.233	0.249	0	0	0	0	0.854	0.572	8.75	10.1	15.9	0	0	0	0	0.234	0.825	1.17	0	1.12	7.53	7.67	13.8
MIR3118-4	100422935	microRNA 3118-4	miscRNA		0	0	0	0	0	0	0	0	0	0	0	0	0	0	0	0	0	0	0	0	0	0	0	0
MIR3153	100422936	microRNA 3153	miscRNA		5.1	4.66	2.88	4.72	4.81	2.85	2.76	1.31	3.37	28.6	28.4	33	7	4.08	3.33	3.89	3.42	5.39	2.1	1.46	2.22	8.76	4.85	5.68
MIR4275	100422937	microRNA 4275	miscRNA		0	0	0	0	0	0	0	0	0	0	0	0	0	0	0	0	0	0	0	0	0	0	0	0
MIR3142	100422938	microRNA 3142	miscRNA		0	0	0	0	0	0	0	0	0	0	0	0	0	0	0	0	0	0	0	0	0	0	0	0
MIR3147	100422939	microRNA 3147	miscRNA		0	0	0	0	0	0	0	0	0	0	0	0	0	0	0	0	0	0	0	0	0	0	0	0
MIR4305	100422940	microRNA 4305	miscRNA		0	0	0	0	0	0	0	0	0	0	0	0	0	0	0	0	0	0.255	0	0	0	0	0	0.457
MIR4272	100422941	microRNA 4272	miscRNA		0	0	0	0	0	0	0	0	0	0	0	0	0	0	0	0	0	0	0	0	0	0	0	0
MIR3133	100422942	microRNA 3133	miscRNA		0	0	0	0	0	0	0.171	0	0	0	0	0	0	0	0	0	0	0	0	0	0	0	0	0.597
MIR3189	100422943	microRNA 3189	miscRNA		0	0.201	0	3.18	4	1.13	6.2	6.82	3.62	21.1	21.1	22.6	0	0	0	1.99	6.47	1.42	8.59	5.83	6.64	33.9	23.9	18.5
MIR3186	100422944	microRNA 3186	miscRNA		0	0	0	0	0	0	0	0	0	0	0	0	0	0	0	0	0	0	0	0	0	0	0	0
MIR4326	100422945	microRNA 4326	miscRNA		0	0.747	0.266	0.525	0.247	0.233	1.13	0	0	0	0	0	0	0.284	0.272	0	0.25	2.42	0.834	0	0.342	0.244	0.241	0.263
MIR3116-2	100422946	microRNA 3116-2	miscRNA		0	0	0	0	0	0	0	0	0	0	0	0	0	0	0	0	0	0.191	0	0	0	0	0	0
MIR3122	100422947	microRNA 3122	miscRNA		0	0	0.431	1.27	0	0	0.365	0.369	0.165	0	0	0	0	0.229	0	1.39	0.404	0.178	0.337	0.729	0.83	0.197	0	0.638
MIR4284	100422948	microRNA 4284	miscRNA		0.207	0.544	0	0	0	0.51	0.658	0	0	0	0	0	0.383	0	0.198	0.358	0	0.16	0.456	0.493	0	0	0	0.575
MIR3118-2	100422949	microRNA 3118-2	miscRNA		0.688	0.805	0	0.848	0	0.189	0.365	0.184	0.823	1.08	0.203	0	0.425	0	0.881	0	0	0	1.69	0.547	0.83	0.591	0	0.213
MIR3141	100422950	microRNA 3141	miscRNA		0	0	0	0	0	0	0	0	0	0	0	0	0	0	0	0	0	0	0	0	0	0	0	0
MIR3144	100422951	microRNA 3144	miscRNA		0	0.186	0	0	0	0	0	0	0	0	0	0	0	0	0	0	0	0	0	0	0	0	0	0
MIR4271	100422952	microRNA 4271	miscRNA		7.49	7.46	6.57	9.24	8.5	9.04	12.3	13.7	7	22.1	16.4	26.5	9.5	5.5	5.28	7.14	4.62	6.4	8.08	13.1	12.4	20.2	19.7	16.7
MIR3165	100422953	microRNA 3165	miscRNA		0	0	0	0	0	0.734	0	0	0	0	0	0	0	0	0	0	0	0.52	0.656	0	0	0	0	0
MIR4309	100422954	microRNA 4309	miscRNA		0	0	0	0	0	0	0	0	0	0	0	0	0	0	0	0	0	0	0	0	0	0	0	0
MIR4273	100422955	microRNA 4273	miscRNA		0	0.175	0	0	0	0	0	0	0	0.375	0.177	0	0.185	0	0	0	0	0	0	0	0	0	0	1.29
MIR3180-2	100422956	microRNA 3180-2	miscRNA		0	0	0	0	0	0	0	0	0	0	0	0	0	0	0	0	0	0	0	0	0	0	0	0
MIR3131	100422957	microRNA 3131	miscRNA		0	0	0	0	0	0	0	0	0	0	0	0	0	0	0	0	0	0	0	0	0.321	0	0	0
MIR4268	100422959	microRNA 4268	miscRNA		0	0	0	0	0	0	0	0	0	0	0	0	0	0	0	0	0	0	0	0	0	0	0	0
MIR3179-1	100422960	microRNA 3179-1	miscRNA		0	0	0	0	0	0	0	0	0	0	0	0	0	0	0	0	0	0	0	0	0	0	0	0
MIR4315-2	100422961	microRNA 4315-2	miscRNA		0.229	1.21	0.646	1.06	1.2	3.4	2.01	1.11	2.47	2.59	0.61	3.14	1.7	2.75	0.44	2.18	2.83	1.78	3.2	1.82	2.77	2.95	0.778	0.213
MIR4281	100422962	microRNA 4281	miscRNA		0	0	0	0	0	0	0	0	0	0	0	0	0	0	0	0	0	0	0	0	0	0	0	0
MIR4290	100422963	microRNA 4290	miscRNA		0	0	0	0	0	0	0	0	0	0	0	0	0	0	0	0	0	0	0	0	0	0	0	0
MIR3150A	100422964	microRNA 3150a	miscRNA		0	0	0	0	0	0	0	0	0	0	0	0	0	0	0	0	0	0	0	0	0	0	0	0
MIR4263	100422965	microRNA 4263	miscRNA		0.807	0.531	0.379	1.12	0.704	1.16	1.44	0.811	1.16	0	2.5	2.59	0.187	0	0.775	1.57	1.42	0.626	0.593	1.28	1.34	1.04	0.856	4.86
MIR4277	100422966	microRNA 4277	miscRNA		0	0	0	0	0	0	0	0	0	0	0	0	0	0	0	0	0	0	0	0	0	0	0	0
MIR3146	100422967	microRNA 3146	miscRNA		0.212	0	0	0	0.185	0	0.169	0	0.761	0	0	1.09	0	1.06	0.407	0	0	0	0.156	0	0.128	0	0	0
MIR4251	100422968	microRNA 4251	miscRNA		0	0	0	0	0	0	0	0	0	0	0	0	0	0	0	0	0	0	0	0	0	0	0	0
MIR2909	100422969	microRNA 2909	miscRNA		0	0	0	0	0	0	0	0	0	0.228	0	0	0	0	0	0	0	0	0	0	0	0	0	0
MIR1273D	100422970	microRNA 1273d	miscRNA		0	0	0	0.18	0	0	0	0	0	0	0	0	0	0	0.187	0	0	0	0	0	0	0	0	0
MIR4312	100422971	microRNA 4312	miscRNA		0	0.387	0.62	0	0.384	0.362	0	0.177	0.791	1.24	0	0	0.613	0.44	0	0.191	1.75	0.684	0.324	1.58	0.133	3.03	1.12	1.02
MIR3169	100422973	microRNA 3169	miscRNA		0	0	0	0	0	0	0	0	0	0	0	0	0	0	0	0	0	0	0	0	0	0	0	0
MIR3178	100422974	microRNA 3178	miscRNA		0	0	0	0	0	0	0	0	0	0	0	0	0	0	0	0	0	0	0.146	0.317	0	0	0	0
MIR4252	100422975	microRNA 4252	miscRNA		0	0	0	0	0	0	0	0	0	0	0	0	0	0	0	0	0	0	0	0	0	0	0	0
MIR4256	100422976	microRNA 4256	miscRNA		0	0	0	0	0	0	0	0	0.751	0	0.696	0	0	0	0	0.226	0	0.406	0	0	0	0.225	0	0
MIR1184-3	100422977	microRNA 1184-3	miscRNA		0	0	0	0	0	0	0	0	0	0	0	0	0	0	0	0	0.298	0	0	0	0	0	0	0
MIR3185	100422978	microRNA 3185	miscRNA		0	0	0	0	0	0	0	0	0	0	0	0	0	0	0	0	0	0	0	0	0	0	0	0
MIR4324	100422979	microRNA 4324	miscRNA		0	0.408	0	0.215	0	0	0.185	0	0	0.438	0.206	1.59	0	0	0.223	0.201	0.205	0	0.342	1.48	0	2.79	0.197	0.431
MIR4323	100422980	microRNA 4323	miscRNA		0	0	0	0	0	0	0	0	0	0	0	0	0	0	0	0	0	0	0	0	0	0	0	0
MIR3173	100422981	microRNA 3173	miscRNA		0	0	0	0.228	0.859	0	0	0	0	0	0	0	0	0	0	0	0.217	0	0	0	0	0	0	0
MIR4286	100422982	microRNA 4286	miscRNA		0	0	0	0	0	0	0	0	0.259	0	0.958	0.617	0	0	0.518	0	0	0	0	0	0	0	0	0
MIR4314	100422983	microRNA 4314	miscRNA		0	0	0	0	0	0	0	0	0	0	0.161	0	0	0	0	0	0	0	0	0	0	0	0	0
MIR4308	100422984	microRNA 4308	miscRNA		0	0	0	0	0	0	0	0	0	0	0	0	0	0	0	0	0	0.321	0	0	0	0	0	0
MIR1184-2	100422985	microRNA 1184-2	miscRNA		0	0	0	0	0	0	0	0	0	0	0	0.145	0	0	0	0	0	0	0	0	0	0	0	0
MIR3125	100422986	microRNA 3125	miscRNA		0	0	0	0	0	0	0	0	0	0	0	0	0	0	0	0	0	0	0	0	0	0.184	0	0
MIR3202-1	100422987	microRNA 3202-1	miscRNA		0	0	0	0	0	0	0.329	0.166	0	0	0	0.177	0	0	0	0	0	0	0	0.164	0	0.355	0	0
MIR3156-1	100422988	microRNA 3156-1	miscRNA		0	0	0	0	0	0	0	0	0	0	0	0	0	0	0	0	0	0	0	0	0	0	0	0
MIR3155A	100422989	microRNA 3155a	miscRNA		0	0	0	0	0	0	0	0	0	0	0	0	0	0	0	0	0	0	0	0.162	0	0	0	0
MIR3134	100422990	microRNA 3134	miscRNA		0	0	0.85	0	0	0	0.36	0	0	0.426	1	0	0	0	0	0	0	0	0.166	0.18	0	1.17	0	0
MIR1260B	100422991	microRNA 1260b	miscRNA		1.13	3.14	3.18	2.61	1.48	2.63	1.5	1.36	2.16	0.354	0.334	0.161	4.19	0.376	0.903	2.61	3.31	2.77	2.07	1.79	1.36	1.29	0.16	0
MIR3151	100422992	microRNA 3151	miscRNA		0	0	0	0	0	0	0	0	0	0	0	0	0	0	0	0	0	0	0	0	0	0	0	0
MIR3130-1	100422993	microRNA 3130-1	miscRNA		0	0	0	0	0	0	0	0	0	0	0	0	0	0	0	0	0.393	0	0.328	0	0	0	0	0
MIR4267	100422994	microRNA 4267	miscRNA		0	0	0	0	0	0	0	0	0	0	0	0	0	0	0	0	0	0	0	0	0	0	0	0
MIR3175	100422995	microRNA 3175	miscRNA		0	0	0.408	0	0	0	0	0	0	0	0	0	0	0	0	0	0	0	0	0	0	0.747	0	0
MIR4262	100422996	microRNA 4262	miscRNA		0	0	0	0	0	0	0	0	0	0	0	0	0	0	0	0	0	0	0	0	0	0	0	0
MIR4257	100422997	microRNA 4257	miscRNA		0	0	0	0.18	0.849	0	0.465	0	0	0.549	1.04	0.833	0	0	0.187	2.02	0	0.302	0.858	0.928	0.235	0.334	0	0
MIR3199-2	100422998	microRNA 3199-2	miscRNA		0	0	0	0	0	0	0.31	0	0	0.183	0.69	0	0	0	0	0	0	0	0	0	0	0	0	0.181
MIR4278	100422999	microRNA 4278	miscRNA		0	0	0	0.224	0	0.399	0.193	0	0.697	0.228	0	0	0	0	0	0	0	0	0.178	0	0.146	1.04	0	0
MIR3161	100423000	microRNA 3161	miscRNA		1.09	0	0	0	0.19	0	0	0	0	0	0	0	0	0	0.209	0.753	0	0	0	0.346	0	0.933	0	0
MIR3145	100423001	microRNA 3145	miscRNA		0	0	0	1.32	0.178	0.168	0	0	0.733	0	0.905	0.175	0.379	0	0	0	0.18	0	0.3	0.649	0	0	0	0
MIR3130-2	100423002	microRNA 3130-2	miscRNA		0	0	0	0	0	0	0	0	0	0	0	0	0	0	0	0	0.393	0	0.328	0	0	0	0	0
MIR3184	100423003	microRNA 3184	miscRNA		0.446	0.392	0	0.206	0	0.551	0.355	0.359	0.321	2.31	2.37	1.72	1.66	0	1.93	0	0.393	0.693	0.164	0.177	1.48	3.07	0.758	1.66
MIR4315-1	100423004	microRNA 4315-1	miscRNA		4.13	4.03	0.861	3.39	2.4	4.15	2.55	4.24	3.29	8.85	7.52	6.28	4.89	1.15	1.98	2.98	7.27	5.34	4.21	2.73	3.6	8.66	5.06	5.96
MIR4282	100423005	microRNA 4282	miscRNA		0	0	0	0	0	0	0	0	0	0	0	0	0	0	0	0	0	0	0	0	0	0	0	0
MIR3179-3	100423006	microRNA 3179-3	miscRNA		0	0	0	0	0	0	0	0	0	0	0	0	0	0	0	0	0	0	0	0	0	0	0	0
MIR3118-1	100423008	microRNA 3118-1	miscRNA		0	0	0	0	0	0	0	0	0	0	0	0	0	0	0	0	0	0	0	0	0	0	0	0
MIR4329	100423009	microRNA 4329	miscRNA		0	0	0	0	0	0	0	0	0	0	0	0	0	0	0	0	0	0	0	0	0	0	0	0
MIR3119-2	100423010	microRNA 3119-2	miscRNA		0	0	0	0	0	0	0	0	0	0	0	0	0	0	0	0	0	0	0	0	0	0	0	0
MIR3138	100423011	microRNA 3138	miscRNA		0.204	0	0	0.189	0.178	0.336	0	0.164	0	0.192	0	0	0	0	0	0.177	0	0.317	0.3	0	0	0	0	0
MIR3177	100423012	microRNA 3177	miscRNA		0	0	0	0	0	0	0.162	0	0	0	0	0	0	0	0.392	0	0	0.158	0	0	0	0.175	0	0
MIR4310	100423013	microRNA 4310	miscRNA		0	0	0	0	0	0	0.234	0	0.422	0	0	0	0	0	0	0	0	0	0.216	0	0	0	0	0
MIR3196	100423014	microRNA 3196	miscRNA		0	0	0	0	0	0	0	0	0	0	0	0	0	0.261	0	0	0	0	0	0	0	0	0	0
MIR4289	100423015	microRNA 4289	miscRNA		0	0	0	0	0	0	0	0	0	0	0	0	0	0	0	0	0	0	0	0	0	0	0	0
MIR3159	100423016	microRNA 3159	miscRNA		0	0	0	0	0	0	0	0	0	0	0	0	0	0	0	0	0	0	0	0	0	0	0	0
MIR3139	100423017	microRNA 3139	miscRNA		0	0	0	0	0	0	0	0	0	0	0	0	0	0	0	0	0	0	0	0	0	0	0	0
MIR3156-3	100423018	microRNA 3156-3	miscRNA		0	0	0	0	0	0	0	0	0	0	0	0	0	0	0	0	0	0	0	0	0	0	0	0
MIR4307	100423019	microRNA 4307	miscRNA		0	0	0	0	0	0	0	0	0	0	0	0	0	0	0	0	0	0	0	0	0	0	0	0
MIR4258	100423020	microRNA 4258	miscRNA		1.1	1.29	0.864	1.02	2.57	1.82	2.49	2.22	3.17	2.77	1.79	1.42	1.02	2.02	0.177	1.91	2.11	3.43	2.03	1.75	2.33	2.21	2.34	1.19
MIR4298	100423021	microRNA 4298	miscRNA		0	0	0	0	0	0	0	0	0	0	0	0	0	0	0	0	0	0	0	0	0	0	0	0
MIR3197	100423023	microRNA 3197	miscRNA		0	0	0	0	0	0	0	0	0	0	0	0	0	0	0	0	0	0	0	0	0	0	0	0
MIR1270-2	100423024	microRNA 1270-2	miscRNA		0	0	0	0	0	0	0	0	0	0	0	0	0	0	0	0	0	0	0	0	0	0	0	0
MIR3198-1	100423025	microRNA 3198-1	miscRNA		0	0	0	0	0	0	0	0.168	0	0	0.186	0	0.194	0.418	0	0	0.184	0	0	0	0	0	0	0
MIR4299	100423026	microRNA 4299	miscRNA		0	0	0	0	0	0	0	0	0	0	0	0	0	0	0	0	0	0	0	0	0	0	0	0
MIR4266	100423027	microRNA 4266	miscRNA		0	0	0	0	0	0	0	0	0	0	0	0	0	0	0	0	0	0	0	0	0	0	0	0
MIR4254	100423028	microRNA 4254	miscRNA		0	0	0.207	0	0	0.544	0	0.354	0.316	0	0	0	0.204	0	0	0	0	0	0	0.175	0	0	0	0
MIR3163	100423029	microRNA 3163	miscRNA		0	0	0.215	0	0	0	0	0	0	0	0	0	0	0	0	0	0	0	0	0	0	0	0	0
MIR3126	100423030	microRNA 3126	miscRNA		0	0	1.06	1.05	0	0	0	0	0	0	0	0	0.42	1.36	0	0.392	0	0.176	0	0.54	0	0	0	0
MIR4321	100423031	microRNA 4321	miscRNA		0.837	1.1	1.18	0.581	0.912	1.2	3.16	1.35	0.902	0.591	0	0.179	0.388	0.837	2.41	0.906	0.369	1.95	2.61	1.83	0.505	0.539	0.178	0
MIR3121	100423032	microRNA 3121	miscRNA		0	0	0	0	0	0	0	0	0	0	0	0	0.403	0	0	0	0	0	0	0	0	0	0	0
MIR3158-2	100423033	microRNA 3158-2	miscRNA		0	0.181	0	0	0	0	0	0	0	0	0.367	0	0.575	0	0	0	0	0	0.152	0	0.125	0	0	0
MIR3199-1	100423034	microRNA 3199-1	miscRNA		0	0	0	0	0	0	0.303	0	0	0.179	0.675	0	0	0	0	0	0	0	0	0	0	0	0	0.176
MIR4313	100423035	microRNA 4313	miscRNA		0	0	0	0	0	0	0	0	0	0	0	0	0	0	0	0	0	0	0	0	0	0	0	0
MIR2355	100423036	microRNA 2355	miscRNA		1.35	0	0.542	0.178	0	0.317	0	0	0	0	1.54	0.165	0.178	0	0	0	0.339	0.448	0	0	0.348	3.47	0	0
MIR3176	100423037	microRNA 3176	miscRNA		2.23	1.31	1.75	1.38	2.27	1.99	4	1.79	2.81	0.35	0.66	0.796	2.41	2.6	1.61	1.61	1.97	2.17	3.28	2.66	2.24	0.479	0.473	0
MIR3132	100423039	microRNA 3132	miscRNA		0	0	0	0	0	0	0	0	0	0	1.98	0.382	0	0	0	0	0	0	0	0	0	0.383	0.189	0
MIR3166	100423040	microRNA 3166	miscRNA		0	0	0	0	0	0	0	0	0	0	0	0	0	0	0	0	0	0	0	0	0	0	0	0
MIR4296	100423041	microRNA 4296	miscRNA		0	0	0	0	0.332	0.313	0.605	0	0	0.179	0	0.489	0	0	0	0.329	0	0.148	0	0	0.23	0.817	0.323	0
MIR4276	100423042	microRNA 4276	miscRNA		0	0	0	0	0	0	0	0	0	0	0	0	0	0	0	0	0	0	0	0	0	0	0	0
MIR4269	100423043	microRNA 4269	miscRNA		0	0	0	0	0	0	0	0	0	0.563	0	0	0	0	0	0.863	0	0	0	0	0	0	0	0
IGLL5	100423062	immunoglobulin lambda-like polypeptide 5	protein_coding		0	0	0.0167	0	0	0	0	0	0	0	0.0158	0.0153	0	0	0	0	0	0.0276	0	0.0142	0	0	0	0.0661
TOM1	10043	target of myb1 (chicken)	protein_coding		2.31	2.38	2.79	3.8	3.39	6.71	6.46	5.11	5.07	6.54	4.74	6.29	2.71	2.64	2.86	2.85	3.27	6.14	6.03	4.98	4.8	5.04	5.68	2.58
KLRF2	100431172	killer cell lectin-like receptor subfamily F, member 2	protein_coding		0	0	0	0	0	0	0	0	0	0	0	0	0	0	0	0	0	0	0	0	0	0	0	0
SH2D3C	10044	SH2 domain containing 3C	protein_coding		0	0.0173	0.00739	0.04	0.0103	0.0227	0.0532	0.0949	0.0763	0.226	0.0837	0.158	0	0	0.00755	0	0.0208	0.0458	0.0723	0.05	0.0665	0.318	0.19	0.12
SH2D3A	10045	SH2 domain containing 3A	protein_coding		1.97	2.1	1.72	3.6	3.4	5.82	2.29	2.7	2.01	0.955	0.957	0.924	1.92	2.07	1.9	4.13	3.47	6.55	2.87	2.4	2.26	1.07	1.01	0.599
MAMLD1	10046	mastermind-like domain containing 1	protein_coding		4.43	4.77	4.14	3.42	3.26	3.65	3.18	2.46	2.76	0.831	0.725	0.954	4.43	4.24	4.03	3.16	3.73	3.84	3.06	2.86	2.71	0.835	0.869	0.953
LOC100462953	100462953	N4BP2L2 intronic transcript 1 (non-protein coding)	pseudo		0.0439	0.154	0.0344	0.0203	0.0383	0.012	0.0699	0.0412	0.0315	0.0826	0.0779	0.0815	0.0611	0.0366	0.0422	0.0761	0.058	0.017	0.0215	0.0291	0.0177	0.233	0.0435	0.292
MTRNR2L1	100462977	MT-RNR2-like 1	protein_coding		0.194	2.12	0.303	0.229	0.253	0.159	0.274	0.268	0.356	5.53	4.02	0.802	1.09	0.215	0.186	0.224	0.948	0.1	0.0316	0.0342	0.0714	5.41	6.02	13
MTRNR2L2	100462981	MT-RNR2-like 2	protein_coding		0.323	1.77	1.21	0.927	0.803	0.571	1.11	1.2	1.75	4.79	4.07	3.94	0.959	0.0969	0.233	0.168	1.01	0.226	0.178	0.116	0.146	4.59	5.17	11.1
MTRNR2L3	100462983	MT-RNR2-like 3	protein_coding		0.545	0.489	0.114	0.112	0.19	0.0896	0.27	0.165	0.0956	1.5	1.29	0.529	0.471	0.339	0.558	0.419	0.459	0.225	0.24	0.269	0.219	2.56	2.84	2.69
MTRNR2L4	100463285	MT-RNR2-like 4	protein_coding		0	0.167	0.0128	0	0	0	0	0	0	0.397	0.229	0	0.214	0.0136	0	0	0.12	0	0	0	0.0082	0.339	0.473	0.681
MTRNR2L5	100463289	MT-RNR2-like 5	protein_coding		0	0.0929	0.0181	0.0089	0.00839	0	0.0153	0.0155	0.00691	0.181	0.145	0.0742	0.0357	0	0.0739	0	0.017	0	0	0	0	0.0909	0.221	0.607
MTRNR2L6	100463482	MT-RNR2-like 6	protein_coding		0.036	0.421	0.0225	0.0333	0.0523	0.00987	0.0573	0.0579	0.0517	0.994	0.596	0.175	0.211	0.036	0.138	0.0416	0.18	0	0.00882	0	0	0.876	1.21	1.94
MTRNR2L8	100463486	MT-RNR2-like 8	protein_coding		0.221	2.35	0.402	0.264	0.43	0.213	0.506	0.449	0.634	6.35	4.97	1.42	1.34	0.285	0.386	0.101	1.27	0.0604	0.162	0.103	0.0783	6.72	7.65	16.5
MTRNR2L9	100463487	MT-RNR2-like 9 (pseudogene)	pseudo		0.0635	0.781	0.298	0.0588	0.0554	0.0784	0.329	0.0511	0.205	1.76	1.15	0.299	0.383	0.413	0.274	0.11	0.728	0	0.163	0.0253	0.0575	2.18	2.45	5.13
MTRNR2L10	100463488	MT-RNR2-like 10	protein_coding		0.0597	0.433	0	0.0138	0.026	0.0246	0.0475	0.06	0.0322	1.52	0.993	0.0895	0.415	0.164	0.129	0.0517	0.224	0.0232	0.0878	0.0712	0.0631	1.59	1.84	3.6
CST8	10047	cystatin 8 (cystatin-related epididymal specific)	protein_coding		0	0	0	0	0	0	0	0	0	0	0	0	0	0	0	0	0	0	0	0	0	0	0	0
RANBP9	10048	RAN binding protein 9	protein_coding		27.2	25.6	26.8	29.6	31.1	24.3	24.5	26.2	28.5	43	44.2	42.8	23.8	25.2	26.1	29	27	22.8	24	26.8	27.1	40.7	42.5	49.2
DNAJB6	10049	DnaJ (Hsp40) homolog, subfamily B, member 6	protein_coding		15.2	18.3	17.3	11.7	12.2	10.9	11.8	12.4	11.3	23.7	25.5	23	18.5	16.8	16.7	12	13.1	10.7	12.2	11.8	12	12.7	10.4	11.9
LOC100498859	100498859	uncharacterized LOC100498859	miscRNA		0	0	0	0.0196	0	0.0174	0	0	0	0.299	0.206	0.272	0.0589	0	0	0	0	0	0.0156	0	0	0.145	0.126	0
LOC100499177	100499177	uncharacterized LOC100499177	miscRNA		29.7	25.3	27.2	58.9	54.6	42.4	45.4	53.7	52	51.1	57.3	54.2	23.9	29.5	31	56.3	46.7	39.2	46.3	50.8	48.2	43.6	45	51.7
LOC100499183	100499183	uncharacterized LOC100499183	miscRNA		0.0169	0.074	0.095	0.078	0.147	0.0971	0.0671	0.0949	0	0.127	0.0747	0.101	0.125	0.0337	0.0809	0.117	0.0891	0.0131	0.0867	0.0536	0.0305	0.217	0	0.109
LOC100499194	100499194	uncharacterized LOC100499194	miscRNA		0	0.00634	0.0136	0	0.0063	0.0119	0.023	0	0	0.0204	0	0.0186	0.0201	0	0	0.0376	0	0.0224	0.0106	0.0287	0.00436	0.0683	0	0
LOC100499227	100499227	uncharacterized LOC100499227	miscRNA		0.304	0.343	0.422	0.362	0.391	0.572	0.714	0.862	0.614	0.136	0.295	0.223	0.524	0.434	0.278	0.226	0.574	0.495	1.07	0.898	1.05	0.448	0.442	0.618
LOC100499405	100499405	uncharacterized LOC100499405	miscRNA		0.454	0.351	0.242	0.339	0.236	0.374	0.334	0.327	0.234	0.0766	0.102	0.0987	0.39	0.549	0.579	0.393	0.358	0.31	0.279	0.334	0.356	0.128	0.138	0.107
LOC100499466	100499466	uncharacterized LOC100499466	miscRNA		2.95	2.91	2.58	3.34	3.27	2.88	4.71	4.66	5.12	10.8	11.2	10.6	2.8	2.8	2.99	3.37	3.46	2.89	4.75	4.89	4.8	10.2	9.5	11.1
LOC100499467	100499467	uncharacterized LOC100499467	miscRNA		5.33	6.08	5.37	4.99	5.17	5.11	3.24	3.76	4.23	2.55	2.68	2.67	5.67	5.13	4.89	5.45	5.96	5.96	3.5	3.21	3.07	2.07	1.86	2.44
C9orf174	100499483	chromosome 9 open reading frame 174	protein_coding		0.116	0.219	0.12	0.203	0.194	0.169	0.3	0.284	0.277	0.674	0.619	0.608	0.152	0.134	0.106	0.17	0.194	0.189	0.29	0.205	0.296	0.898	0.865	0.73
LOC100499484	100499484	SUGT1-1300002K09Rik pseudogene	pseudo		1.18	1.71	1.09	2.95	2.79	2.87	2.52	2.28	2.26	2.09	1.97	2.02	1.49	1.47	1.08	2.83	3.13	3.1	2.54	2.87	2.54	2.49	2.21	2.52
LOC100499489	100499489	uncharacterized LOC100499489	miscRNA		0.381	0.258	0.282	0.346	0.385	0.275	0.409	0.333	0.446	0.17	0.166	0.246	0.273	0.261	0.192	0.411	0.259	0.394	0.432	0.436	0.447	0.189	0.295	0.316
CDH7	1005	cadherin 7, type 2	protein_coding		0.0622	0.109	0.138	0.0314	0.0395	0.0326	0.0585	0.0364	0.114	0.0266	0.01	0.00969	0.121	0.0849	0.114	0.123	0.0947	0.0395	0.0832	0.148	0.0751	0.068	0.12	0.0105
SLC17A4	10050	solute carrier family 17 (sodium phosphate), member 4	protein_coding		0	0	0	0	0	0.00382	0	0	0	0.0219	0	0	0	0	0	0	0.00819	0	0	0	0	0	0	0
LOC100500773	100500773	serine/arginine-rich splicing factor 3 pseudogene	pseudo		0	0.108	0.0115	0	0.0214	0.0303	0.00976	0	0.00881	0.0346	0.0435	0	0.0682	0	0	0	0.0216	0	0	0	0	0.0211	0.052	0.0227
MIR3659	100500801	microRNA 3659	miscRNA		0	0	0	0	0	0	0	0	0	0	0	0	0	0	0	0	0	0	0	0	0	0	0	0
MIR3685	100500802	microRNA 3685	miscRNA		6.21	5.45	0.507	0.999	2.83	2.66	2.36	1.74	0.97	1.52	2.87	2.77	1.5	1.62	2.59	2.1	1.9	1.89	2.38	2.58	0.652	4.64	1.83	0
MIR3919	100500803	microRNA 3919	miscRNA		0	0	0	0	0	0	0	0	0	0	0	0	0	0	0	0	0	0	0	0	0	0	0	0
MIR3654	100500804	microRNA 3654	miscRNA		625	836	428	368	406	758	802	729	693	889	841	571	858	702	751	585	807	878	884	734	848	646	771	576
MIR3607	100500805	microRNA 3607	miscRNA		0.636	2.23	0	3.72	2.59	0.349	2.02	1.36	1.37	2.19	1.13	3.81	1.38	2.54	2.64	2.02	2.05	2.14	1.09	1.68	1.66	6.19	2.16	5.11
MIR374C	100500807	microRNA 374c	miscRNA		2.87	1.05	0.225	1.33	1.88	2.95	6.28	1.73	0.172	2.25	2.76	3.07	0.443	0.717	0.23	2.07	3.58	4.64	1.93	4.56	2.6	12.9	3.86	9.98
MIR3917	100500808	microRNA 3917	miscRNA		59.4	131	48	61.9	61.7	108	86.2	77.7	78.5	37.9	49.3	36.5	158	49.8	42.5	43	128	104	65.2	65.3	73.4	30	26.7	26
MIR23C	100500809	microRNA 23c	miscRNA		0	0.294	0.314	0.464	0.876	0.275	1.6	0.404	0.24	1.42	1.34	0.43	0	0	0	2.46	1.47	0.39	1.48	2.26	1.51	0	0	0
MIR3620	100500810	microRNA 3620	miscRNA		11.4	28.6	15.5	19.2	19.6	33.3	35.2	28.8	34.1	19.9	23.9	31.8	28.1	12.3	11.4	19.6	34.9	44.7	40.6	30.2	35.4	24.9	30.4	22.8
MIR3621	100500811	microRNA 3621	miscRNA		0	0	0	0	0	0	0	0	0	0	0	0	0	0	0	0	0	0	0	0	0.238	0	0	0
MIR3677	100500812	microRNA 3677	miscRNA		0	0	0	0	0.487	0.459	0.666	0.224	0	0	0	0	0	0	0	1.21	0.246	0.217	0.205	0.444	0.505	0	0	0
MIR3646	100500813	microRNA 3646	miscRNA		0	0	0	0	0	0	0	0	0	0	0	0	0	0	0	0	0	0	0	0	0	0	0	0
MIR3616	100500814	microRNA 3616	miscRNA		0	0	0	0	0	0	0	0	0	0	0	0	0	0	0	0	0	0	0	0	0	0	0	0
MIR3687	100500815	microRNA 3687	miscRNA		0	0	0	0	0	0	0	0	0	0	0	0	0	0	0	0	0	0	0	0	0	0	0	0
MIR3649	100500816	microRNA 3649	miscRNA		0	0	0	0	0	0	0	0	0	0	0	0	0	0	0	0	0	0	0	0	0	0	0	0
MIR3612	100500817	microRNA 3612	miscRNA		0	0	0	0	0	0	0	0	0	0	0	0	0	0	0	0	0	0	0	0	0	0	0	0
MIR3945	100500818	microRNA 3945	miscRNA		0	0	0	0	0	0	0	0	0	0	0	0	0	0	0	0	0	0	0	0	0	0	0	0
MIR3609	100500819	microRNA 3609	miscRNA		0.418	0	0.196	0	0	0	0	0	0	0.984	0.742	1.08	0.194	0	0	0	0	0.162	0	0	0	5.75	4.26	5.43
MIR3655	100500820	microRNA 3655	miscRNA		70.8	135	63.3	90.5	89.5	149	117	95.3	102	100	90.8	108	171	83.3	48.2	76.5	164	132	111	102	101	75.2	94.8	107
MIR3910-1	100500821	microRNA 3910-1	miscRNA		0	0	0	0	0	0	0	0	0	0	0	0	0	0	0	0	0	0	0	0	0	0	0	0
MIR3937	100500822	microRNA 3937	miscRNA		0	0	0	0	0	0	0	0	0	0	0	0	0	0	0	0	0	0	0	0	0	0	0	0
MIR3920	100500823	microRNA 3920	miscRNA		0	0	0	0	0	0	0	0	0	0	0	0	0	0	0	0	0	0	0	0	0	0	0	0
MIR3650	100500824	microRNA 3650	miscRNA		0	2.45	0.262	1.55	0	0.918	0.666	1.57	2.2	1.31	3.71	2.87	2.07	1.12	1.61	1.69	0.737	1.73	4.31	2.22	1.85	0	4.26	4.66
MIR3660	100500825	microRNA 3660	miscRNA		0	0	0	0	0	0	0	0	0	0	0	0	0	0	0	0	0	0	0	0	0	0	0	0
MIR3909	100500826	microRNA 3909	miscRNA		0	0.123	0	0	0	0	0.336	0	0	0	0	0	0	0	0	0	0	0.109	0	0	0.0849	0.242	0.119	0.13
MIR3614	100500827	microRNA 3614	miscRNA		50.8	79.8	54.1	126	127	143	155	116	136	239	238	212	72.2	32.5	43.2	115	186	150	177	167	159	164	157	184
MIR3619	100500828	microRNA 3619	miscRNA		0	0	0	0	0.176	0	0.321	0	0	0	0	0	0	1.01	0	0	0.178	0	0.148	0.16	0.243	0	0	0
MIR3943	100500829	microRNA 3943	miscRNA		0	0	0	0	0	0	0	0	0	0	0	0	0	0	0	0	0	0	0	0	0	0	0	0
MIR550B2	100500830	microRNA 550b-2	miscRNA		0.173	0	0	0	0	0	0	0	0	0.65	0.765	0.148	0	0	0	0	0.152	0	0	0	0	0	0	0
MIR3912	100500831	microRNA 3912	miscRNA		0	0	0	0	0	0	0	0.128	0	0	0	0	0	0	0	0	0	0	0	0	0	0	0	0
MIR3658	100500832	microRNA 3658	miscRNA		393	212	347	237	292	154	160	223	199	114	92.2	115	209	355	367	292	172	171	169	194	184	86.2	76.3	109
MIR3653	100500833	microRNA 3653	miscRNA		1.06	2.54	2.57	2.67	2.12	3.25	1.82	2.69	0.765	0.573	0	0	3.53	3.04	1.75	1.71	2.15	4.13	1.57	1.69	2.48	1.7	1.03	0.988
MIR3924	100500834	microRNA 3924	miscRNA		0	0	0	0	0	0	0	0	0	0	0	0	0	0	0	0	0	0	0	0	0	0	0	0
MIR3907	100500835	microRNA 3907	miscRNA		0	0	0	0	0	0	0	0	0.0796	0	0	0	0	0	0	0	0	0	0	0.0881	0	0	0	0
MIR3914-1	100500836	microRNA 3914-1	miscRNA		0	0	0	0	0	0	0	0	0	0	0	0	0	0	0	0	0	0	0	0	0	0	0	0
MIR3606	100500837	microRNA 3606	miscRNA		53.9	45.2	48.2	37.1	39.2	85.2	41.2	25.4	35.7	2.75	1.41	1.82	45.6	40.6	50	41.2	43.8	89.1	59.8	48.6	45.5	4.11	3.83	0.986
MIR3926-2	100500838	microRNA 3926-2	miscRNA		0	0	0	0.246	0	0	0	0	0	0	0	0	0	0	0	0	0	0.206	0	0	0	0	0	0
MIR3686	100500839	microRNA 3686	miscRNA		0	0	0	0	0	0	0	0	0	0	0	0	0	0	0	0	0	0	0	0	0	0	0	0
MIR3656	100500840	microRNA 3656	miscRNA		12.1	19.6	14.8	19.7	22.2	59.5	47.3	33.5	40.9	10.5	12.9	8.73	25.6	16.7	13	20.4	35.7	58	44.9	30.5	41.4	13.5	15.2	8.55
MIR3678	100500841	microRNA 3678	miscRNA		0	0	0	0	0	0	0	0	0	0.503	0	0	0	0	0	0	0	0.138	0	0	0	0	0	0
MIR3652	100500842	microRNA 3652	miscRNA		70.8	91.1	87	493	531	1010	1700	1340	1200	294	260	278	113	76.9	93.6	452	574	1080	2240	1670	1490	504	529	370
MIR3922	100500843	microRNA 3922	miscRNA		0	0	0	0	0	0	0	0	0	0	0	0	0	0	0	0	0	0	0	0	0	0	0	0
MIR3664	100500844	microRNA 3664	miscRNA		0	0	0	0	0	0	0	0	0	0	0	0	0	0	0	0	0	0	0	0	0	0	0	0
MIR642B	100500845	microRNA 642b	miscRNA		0	0	0	0	0	0	0	0	0	0	0	0	0.403	0	0	0	0.192	0	0	0	0	0.373	0	0
MIR3689A	100500846	microRNA 3689a	miscRNA		0	0	0.202	0	0	0.53	0	0	0	0	0	0	0	0	0	0	0	0.167	0	0	0	0	0	0
MIR3615	100500847	microRNA 3615	miscRNA		3.46	0.507	3.43	2.85	3.19	5.06	6.28	2.17	1.11	0.181	0	0.165	0.357	4.04	4.25	2.5	0.17	7.77	6.93	5.35	3.37	0	0	0
MIR3916	100500849	microRNA 3916	miscRNA		15.3	18.3	14.9	16.6	17.5	18.3	24.2	17.2	23.8	28.7	28.1	27.6	23.6	9.61	18.5	15.6	18	17.1	26	23.6	25.5	28	29.3	37.2
MIR3682	100500850	microRNA 3682	miscRNA		2.99	6.65	11.4	5.34	2.78	1.97	4.76	6.25	2.29	3.75	7.78	2.56	4.25	12.2	5.74	7.42	1.76	2.17	4.39	4.91	2.64	3.25	4.73	4.07
MIR3918	100500851	microRNA 3918	miscRNA		0	0.474	0	0.499	0	0	0.286	0.145	0	0.169	0.16	0.771	0.334	0.54	0.518	0.623	0.159	0.559	0.265	0	0.217	1.08	0.764	0
MIR3180-4	100500852	microRNA 3180-4	miscRNA		0	0	0	0	0	0	0	0	0	0	0	0	0	0	0	0	0	0	0	0	0	0	0	0
MIR3605	100500853	microRNA 3605	miscRNA		12.6	21.5	10.5	20.3	19.9	29.1	13.3	14.3	12.7	9.92	12.2	12.3	23.4	10.5	10.1	22	33.5	35.2	13.4	15.4	16.3	13.2	15.2	8.54
MIR3671	100500854	microRNA 3671	miscRNA		0.571	0.167	0	0.528	1.16	0.469	0	0.306	1.5	3.04	0.337	1.95	0.176	0	0	0.165	0	0	0.419	0.454	0.574	1.63	1.45	2.65
MIR3713	100500855	microRNA 3713	miscRNA		0	0	0	0	0	0	0	0	0	0	0	0	0	0	0	0	0	0	0	0	0	0	0	0
MIR548Z	100500856	microRNA 548z	miscRNA		0.69	0	0	0.319	0.301	0	0	0	0	0.65	0	0	0	0.518	0	0	0	0	0	0	0	0	0	0
MIR3939	100500857	microRNA 3939	miscRNA		0.158	0.139	0	0	0	0.39	0.126	0.254	0	0.149	0	0	0.146	0	0.303	0.137	0.278	0	0.232	0.377	0.572	0	0	0
MIR3622A	100500858	microRNA 3622a	miscRNA		0	0	0	0	0	0	0	0	0.145	0	0	0	0	0	0	0	0.178	0	0	0	0	0	0	0
MIR3921	100500859	microRNA 3921	miscRNA		0	0	0	0	0.172	0	0	0	0	0	0	0	0	0	0	0	0	0	0	0	0	0	0.167	0
MIR3618	100500860	microRNA 3618	miscRNA		7.23	4.84	8.22	5.98	7.13	10.5	7.11	7.8	5.33	2.33	5.57	5.05	4.94	3.42	5.11	7.58	9.22	8.86	7.83	10.4	8.95	4.41	2.91	1.94
MIR3665	100500861	microRNA 3665	miscRNA		0	0.14	0	0.442	0.417	0.131	0	0	0	0	0	0	0	0	0.459	0.276	0	0.247	0.234	0	0.385	0	0	0
MIR3648	100500862	microRNA 3648	miscRNA		0	0	0	0	0	0	0	0	0	0	0	0	0	0	0	0	0	0	0	0	0	0	0	0
MIR548AA1	100500863	microRNA 548aa-1	miscRNA		1.55	5.6	1.3	2.87	4.51	1.14	1.92	1.53	1.98	1.3	2.75	1.18	2.24	0.863	2.65	2.09	1.67	2.14	2.16	1.23	0.625	0	0.293	1.12
MIR3929	100500864	microRNA 3929	miscRNA		0	0	0	0.563	2.92	0.751	3.87	2.69	3.93	0.573	4.32	0.521	0	0	0	3.16	1.61	1.42	0.895	0.968	1.47	3.4	1.81	7.06
MIR3936	100500865	microRNA 3936	miscRNA		6.39	7.88	3.86	6.19	6.5	6.26	14.2	11.1	11.9	4.15	3.24	5.08	6.77	4.26	6.72	5.27	10.2	10.2	10.4	17.4	15.4	10.8	14.5	13.6
MIR3941	100500866	microRNA 3941	miscRNA		0	0	0	0	0.992	0	0	0	0	0	1.59	0.418	0	0	0.156	0	0.143	0	0	0	0	0	1.1	0
MIR3684	100500867	microRNA 3684	miscRNA		0	0	0	0	0	0	0	0.182	0	0.213	0	0	0	0	0	0	0	0	0	0	0	0	0	0
MIR3913-2	100500868	microRNA 3913-2	miscRNA		0	0	0	0	0	0	0	0	0	0	0	0.143	0	0	0	0	0	0	0	0	0	0	0	0
MIR3672	100500869	microRNA 3672	miscRNA		0	0	0	0	0	0	0	0	0	0	0	0	0	0	0	0	0	0	0	0	0	0	0	0
MIR3926-1	100500870	microRNA 3926-1	miscRNA		0	0	0	0.212	0	0	0	0	0	0	0	0	0	0	0	0	0	0.178	0	0	0	0	0	0
MIR3622B	100500871	microRNA 3622b	miscRNA		0	0	0	0	0	0	0	0	0.127	0	0	0	0	0	0	0	0.155	0	0	0	0	0	0	0
MIR3911	100500872	microRNA 3911	miscRNA		15.7	10.5	14.9	8.95	11.2	14.9	22.2	25.3	16.2	15.2	21.7	21.7	14.4	11.7	11.5	9.71	8.66	13	26.4	22.8	18.3	20.8	21.8	16.8
MIR3934	100500873	microRNA 3934	miscRNA		1.25	0.824	1.32	0.579	2.18	1.93	2.74	2.39	1.69	1.91	0.139	0.67	1.6	0.156	1.2	0.948	1.79	1.82	1.72	2.99	1.98	2.55	0.929	1.02
MIR3938	100500875	microRNA 3938	miscRNA		0	0	0	0	0	0	0	0	0	0	0	0	0	0	0	0	0	0	0	0	0	0	0	0
MIR3675	100500876	microRNA 3675	miscRNA		0	0	0	0	0	0	0	0	0	0	0	0	0	0	0	0	0	0	0	0	0	0	0	0
MIR3923	100500877	microRNA 3923	miscRNA		0	0	0	0	0	0	0	0	0	0	0	0	0	0	0	0	0	0	0	0	0	0	0	0
MIR3679	100500878	microRNA 3679	miscRNA		0	0	0	0	0	0.202	0	0	0	0	0	0	0	0	0	0	0	0	0	0	0	0	0	0
MIR3668	100500879	microRNA 3668	miscRNA		0	0	0	0	0	0	0	0	0	0	0	0	0	0	0	0	0	0	0	0	0	0	0	0
MIR3662	100500880	microRNA 3662	miscRNA		0.528	0.464	0.331	0.489	1.69	2.03	0.28	1.56	1.01	0.332	1.09	1.06	0.654	0.705	0.338	1.07	1.09	1.09	0.906	1.26	0.319	0	1.79	0.327
MIR3688-1	100500881	microRNA 3688-1	miscRNA		0	0	0	0	0	0.148	0	0	0	0	0.16	0.308	0	0	0	0	0	0	0	0	0	0	0	0
MIR3667	100500882	microRNA 3667	miscRNA		0	0	0	0	0	0	0	0	0	0	0	0	0	0	0	0	0	0	0	0	0	0	0	0
MIR550B1	100500883	microRNA 550b-1	miscRNA		0.173	0	0	0	0.301	0	0	0	0	0	0	0	0	0	0.166	0	0	0	0	0.412	0	0	0	0
MIR3681	100500884	microRNA 3681	miscRNA		0	0	0	0	0	0	0	0	0	0	0	0	0	0	0	0	0	0	0	0	0	0	0	0
MIR3925	100500885	microRNA 3925	miscRNA		0	0	0	0	0	0	0	0	0	0	0	0	0	0	0	0	0	0	0	0	0	0	0	0
MIR3683	100500886	microRNA 3683	miscRNA		0	0	0	0	0	0	0	0	0	0	0	0	0	0	0	0	0	0	0	0	0	0	0	0
MIR676	100500887	microRNA 676	miscRNA		0	0	0	0	0	0	0	0	0	0	0	0	0	0	0	0	0	0	0	0	0	0	0	0
MIR3940	100500888	microRNA 3940	miscRNA		55.8	82.8	51	60.1	64	95.6	69.5	50.7	63.2	45.4	45.3	43.6	95.6	71.2	46.8	58.7	79.7	94.4	72	58.2	63.4	37.1	38	23.9
MIR3657	100500889	microRNA 3657	miscRNA		0.143	0	1.34	0	0.374	0.235	0.797	0	0.103	0.673	0.381	0.368	0.265	0	0.275	0.248	0.252	0.888	0.21	0.455	0.0863	0.491	0.607	0
MIR3611	100500890	microRNA 3611	miscRNA		0	0.177	0	0	0.528	0	0	0	0	0	0	0	0	0	0	0	0	0	0	0	0	0	0	0.374
MIR3935	100500891	microRNA 3935	miscRNA		0	0	0	0	0	0	0	0	0	0	0	0	0.149	0	0	0	0	0	0	0	0	0	0	0
MIR3676	100500892	microRNA 3676	miscRNA		0	0	0	0	0	0	0	0	0	0	0	0	0.183	0	0	0	0	0	0	0	0	0.338	0.835	0
MIR3663	100500893	microRNA 3663	miscRNA		0	0	0	0	0	0	0	0	0	0	0	0	0	0	0	0	0	0	0	0	0	0	0	0
MIR3690	100500894	microRNA 3690	miscRNA		0	0	0	0	0	0	0	0	0	0	0	0	0	0	0	0	0	0	0	0	0	0	0	0
MIR548AA2	100500895	microRNA 548aa-2	miscRNA		0	0	0.162	0	0	0	0	0	0	0	0	0	0	0	0	0.448	0	0	0.634	0	0	0	0	0
MIR3666	100500896	microRNA 3666	miscRNA		0	0	0	0	0	0	0	0	0	0	0	0	0	0	0	0	0	0	0	0	0	0	0	0
MIR3617	100500897	microRNA 3617	miscRNA		0	0	0	0	0	0	0	0	0	0.399	0	0	0	0	0	0	0	0	0	0	0	0	0	0
MIR3927	100500898	microRNA 3927	miscRNA		0	0	0	0	0	0	0	0	0	0	0	0	0	0	0	0	0	0	0	0	0	0	0	0
MIR3692	100500899	microRNA 3692	miscRNA		0	0	0	0	0	0	0	0	0	0	0	0	0	0	0	0	0	0	0	0	0	0	0	0
MIR3691	100500900	microRNA 3691	miscRNA		0	0	0	0	0	0	0.148	0	0	0	0	0	0	0	0	0	0	0	0	0.739	0.112	0.639	0	0
MIR3928	100500901	microRNA 3928	miscRNA		0	0	1.08	0	0	0.712	0	0	0	0.272	0	0	0	0	0	0.25	0	0	0	0	0	0.991	0	0.268
MIR3910-2	100500902	microRNA 3910-2	miscRNA		0	0	0	0	0	0	0	0	0	0	0	0	0	0	0	0	0	0	0	0	0	0	0	0
MIR3913-1	100500903	microRNA 3913-1	miscRNA		0	0	0	0	0	0	0	0	0	0	0	0.141	0	0	0	0	0	0	0	0	0	0	0	0
MIR3942	100500904	microRNA 3942	miscRNA		0.307	2.02	0	0.71	0.268	0.632	1.96	1.36	1.1	2.02	1.23	1.18	0.427	1.54	0.295	0.399	0.677	0.238	1.92	0.855	0.834	0.923	0.521	1.42
MIR3661	100500905	microRNA 3661	miscRNA		244	250	223	187	214	235	196	179	217	146	158	145	281	223	211	185	251	224	185	196	193	138	177	141
MIR3689B	100500906	microRNA 3689b	miscRNA		0	0.0993	0	0	0	0	0	0	0	0	0	0	0.21	0.565	0	0	0	0.176	0	0	0	0	0	0
MIR3150B	100500907	microRNA 3150b	miscRNA		0	0	0	0	0	0	0	0	0	0	0	0	0	0	0	0	0	0	0	0	0	0	0	0
MIR3613	100500908	microRNA 3613	miscRNA		0	0.844	0.903	0.89	0.839	0.791	0.612	0.619	0.553	0.724	1.19	0.165	0.178	0.192	0.185	1	0	1.05	0.99	0.918	0.348	0.991	0	0
MIR3908	100500909	microRNA 3908	miscRNA		0	0	0	0	0	0	0	0	0	0	0	0	0.123	0.133	0	0	0	0	0	0	0	0	0	0
MIR3670-1	100500910	microRNA 3670-1	miscRNA		0	0	0	0	0	0	0	0	0	0	0	0	0	0	0	0	0	0	0	0	0	0	0	0
MIR3944	100500911	microRNA 3944	miscRNA		0	0.136	0.146	0.43	0	0	0	0.125	0.445	0	0	0	0.287	0	0.149	0.537	0	0.12	0.342	0	0	0	0	0
MIR3674	100500912	microRNA 3674	miscRNA		0.492	0.864	0	0.455	0	0.81	0.979	0.396	1.06	0	0	0.211	0.685	0.246	0	0.64	0.651	0.955	0.362	0.979	0.149	1.06	0.627	1.37
MIR3714	100500913	microRNA 3714	miscRNA		0	0	0	0	0	0	0	0	0	0	0	0	0	0	0	0	0	0	0	0	0	0	0	0
MIR3610	100500914	microRNA 3610	miscRNA		0.229	0.604	1.29	0.424	2.6	0.943	2.01	1.29	0.659	0	0	0.393	1.7	1.15	0.661	2.58	1.21	2.85	0.843	2.19	0.553	0.788	0.389	0.213
MIR3915	100500915	microRNA 3915	miscRNA		0	0	0	0	0	0	0	0	0	0	0	0	0	0	0	0	0	0	0	0	0	0	0	0
MIR3180-5	100500916	microRNA 3180-5	miscRNA		0	0	0	0	0	0	0	0	0	0	0	0	0	0	0	0	0	0	0	0	0	0	0	0
MIR3680-1	100500917	microRNA 3680-1	miscRNA		0.192	0.338	0	0.356	0.336	0.475	0.459	0	1.11	3.26	1.02	0.33	0.535	0	0	0.333	1.53	1.19	0.424	1.99	0.232	1.49	1.47	0.535
MIR3651	100500918	microRNA 3651	miscRNA		2.6	1.8	1.4	2.41	2.43	5.05	3.7	4.79	4.41	1.4	0.33	2.71	2.41	2.42	3.39	0.966	2.62	4.04	2.73	1.63	2.24	5.59	0.947	0.345
MIR548Y	100500919	microRNA 548y	miscRNA		0	0	0	0	0	0	0	0	0	0	0	0	0	0	0	0	0	0	0	0	0	0	0	0
MIR3914-2	100500920	microRNA 3914-2	miscRNA		0	0	0	0	0	0	0	0	0	0	0	0	0	0	0	0	0	0	0	0	0	0	0	0
LOC100500938	100500938	uncharacterized LOC100500938	protein_coding		0	0	0	0.0387	0	0.0344	0	0	0	0	0	0	0	0	0	0	0	0	0	0	0	0	0	0
IQCJ-SCHIP1	100505385	IQCJ-SCHIP1 readthrough	protein_coding		27.3	28.1	29.8	18.1	16.9	15	7.11	8.39	7.89	8.33	8.51	8.15	25.5	29.2	27.5	19.1	17.6	15.5	8.21	7.89	8.68	5.72	6.47	5.54
LOC100505471	100505471	putative uncharacterized protein encoded by NCRNA00269-like	pseudo		0.0492	0.0576	0.0154	0.0455	0	0	0	0	0	0	0	0	0.0304	0	0.063	0	0.0144	0	0.0361	0.013	0	0	0.0139	0.0456
LOC100505473	100505473	uncharacterized LOC100505473	miscRNA		0	0.11	0	0.0289	0	0	0.0996	0	0	0.0589	0	0	0	0.25	0.12	0.0542	0.0276	0	0.023	0.0995	0.0755	0.0269	0.0265	0.406
LOC100505474	100505474	uncharacterized LOC100505474	miscRNA		0	0	0	0	0	0	0	0	0	0	0.0434	0.012	0	0	0	0	0	0	0	0	0	0.03	0.00594	0.026
LOC100505475	100505475	SYNE1 antisense RNA 1 (non-protein coding)	miscRNA		1.19	1.92	1.05	2.82	2.46	3.05	2.17	1.35	1.42	3.8	3.87	4.09	1.71	0.606	0.739	2	6.04	3.42	2.45	2.54	1.86	3.2	3.58	3.07
LOC100505478	100505478	uncharacterized LOC100505478	protein_coding		0	0	0	0	0.02	0.0753	0.164	0.0736	0	0.0431	0.0203	0.0196	0	0	0	0.0198	0.0202	0	0.0505	0.0182	0.0829	0.0983	0.214	0.212
LOC100505481	100505481	uncharacterized LOC100505481	miscRNA		1.49	1.91	1.5	1.62	1.73	1.85	1.33	3.34	2.27	1.54	0.947	1.08	2.4	1.75	2.89	2.77	1.98	1.83	2.69	2.33	2.48	2.55	1.84	4.49
LOC100505483	100505483	uncharacterized LOC100505483	miscRNA		0.444	0.502	0.477	0.47	0.775	0.348	1.63	1.68	1.76	0.896	1.07	0.816	0.471	0.275	0.569	0.495	0.336	0.526	1.71	2.05	1.74	0.672	0.269	0.707
LOC100505484	100505484	uncharacterized LOC100505484	miscRNA		4.73	4.78	4.87	3.82	5.15	5.35	2.09	2.11	1.41	4.63	3.55	3.6	4.44	2.63	5.74	3.24	5.61	5.09	1.98	1.98	1.62	1.97	1.34	2.56
LOC100505485	100505485	uncharacterized LOC100505485	miscRNA		0.0596	0.157	0.336	0.441	0.364	0.22	0.213	0.311	0.214	0.0841	0.264	0.357	0.221	0.0596	0.0572	0.464	0.341	0.162	0.153	0	0.198	0.281	0	0
LOC100505487	100505487	uncharacterized LOC100505487	miscRNA		10.2	7.8	8.9	11.7	11.4	9.83	9.31	9.35	8.98	10.8	11.9	10.7	7.06	8.83	9.56	11.7	9.59	10.1	9.11	9.64	9.33	9.45	8.83	10.1
LOC100505488	100505488	uncharacterized LOC100505488	miscRNA		2.71	4.28	3.2	3.07	2.96	2.94	3.09	2.46	2.63	3	1.64	2.14	4.13	3.54	2.82	3.4	3.73	3.17	3.03	2.64	2.34	1.79	3	2.6
LOC100505490	100505490	uncharacterized LOC100505490	miscRNA		0.835	0.845	0.927	1.05	0.663	0.729	1.47	1.3	1.44	3.36	2.34	3.82	1.2	0.886	0.365	0.921	0.87	0.767	1.01	1.53	0.963	1.83	2.66	2.98
LOC100505491	100505491	uncharacterized LOC100505491	miscRNA		1.23	0.822	1.21	0.747	0.848	0.966	0.467	0.635	0.514	0.225	0.0977	0.141	0.8	0.991	1.06	1.06	0.76	0.798	0.391	0.379	0.421	0.52	0.81	0.289
LOC100505492	100505492	uncharacterized LOC100505492	miscRNA		92.4	82.5	89.5	94.3	92.5	73.2	71.5	76	78.7	129	143	132	76.1	85.6	85.4	91.8	84.4	69.2	73	76.5	76.3	110	112	106
ANKRD10-IT1	100505494	ANKRD10 intronic transcript 1 (non-protein coding)	miscRNA		8.14	7.8	6.72	5.89	7.67	4.02	11.4	7.29	7.73	20.5	19	18.9	7.38	4.64	6.39	6.53	6.22	5.33	8.88	11.5	9.98	19	12.5	15.9
LOC100505495	100505495	uncharacterized LOC100505495	miscRNA		0.0145	0	0	0	0	0	0	0.00775	0	0.0181	0	0.0578	0.00447	0	0	0.00835	0	0	0.00709	0.0115	0	0.0124	0	0
LOC100505498	100505498	uncharacterized LOC100505498	miscRNA		0	0	0	0	0	0	0	0	0	0	0	0	0	0	0	0	0	0	0	0	0	0	0.153	0
LOC100505500	100505500	uncharacterized LOC100505500	miscRNA		0.0128	0.0224	0	0.0473	0	0	0.0102	0.0103	0	0.024	0.0113	0.0219	0.0474	0	0	0	0.045	0	0.00939	0.0102	0	0	0.0108	0
LOC100505501	100505501	uncharacterized LOC100505501	unknown		1.97	2.05	2.03	2.12	2.19	1.58	1.19	1.17	1.34	0.925	0.889	0.638	1.84	2.53	2.2	1.94	1.49	1.56	1.03	1.11	1.29	0.895	0.969	0.912
LOC100505502	100505502	putative UPF0607 protein FLJ37424-like	unknown		0	0	0	0	0.0142	0	0	0	0	0	0	0.0279	0	0	0.047	0	0	0	0	0	0	0	0	0
RPS17L	100505503	ribosomal protein S17-like	protein_coding		0.483	2.45	0.843	0.798	0.752	0.71	2.47	1.39	1.34	4.06	3.64	1.71	0.928	0.897	1.03	0.329	1.13	0.241	0.609	0.439	0.479	1.01	1.41	2.34
LOC100505504	100505504	uncharacterized LOC100505504	miscRNA		6.58	9.8	7.46	3.67	4.03	5.23	0.955	1.02	1.19	0.465	0.83	0.499	9.81	8.51	7.71	4.3	5.31	5.4	1.36	1.22	1.48	0.334	0.225	0.0983
LOC100505505	100505505	uncharacterized LOC100505505	miscRNA		0.0212	0.0186	0.0598	0.118	0.0371	0.227	0.811	0.82	0.412	6.04	5.67	7.57	0.0591	0.191	0.0612	0	0.15	0.231	0.796	0.794	0.731	6.27	4.27	5.48
LOC100505507	100505507	uncharacterized LOC100505507	miscRNA		3.6	1.25	4.95	2.95	3.49	4.56	6.13	4.44	3.36	0.238	0.138	0.416	1.71	4.72	5.17	3.75	1.06	6.08	8.7	5.55	4.18	0.0668	0.346	0.198
LOC100505508	100505508	uncharacterized LOC100505508	miscRNA		0	0.0119	0	0	0	0	0	0	0	0	0	0.0116	0	0	0	0	0	0.0105	0	0	0	0	0	0.0126
LOC100505515	100505515	uncharacterized LOC100505515	miscRNA		0	0	0	0	0	0	0	0	0	0	0	0	0	0	0	0	0	0	0	0	0	0	0	0
LOC100505516	100505516	uncharacterized LOC100505516	miscRNA		1.01	0.809	0.383	0.852	0.572	0.408	0.338	0.128	0.28	0.583	0.487	0.652	0.542	0.283	0.731	0.905	0.827	0.33	0.365	0.521	0.267	0.624	0.782	0.493
LOC100505518	100505518	uncharacterized LOC100505518	miscRNA		0	0.00547	0	0.00576	0.00543	0.00513	0.00992	0.01	0	0.0293	0	0.0374	0.00578	0	0	0.0216	0	0	0	0.0198	0.0263	0	0.00529	0
LOC100505519	100505519	uncharacterized LOC100505519	miscRNA		1.44	1.16	1.5	1.14	1.14	0.788	1.19	1.72	1.44	2.34	1.76	2.75	1.12	1.63	1.49	1.21	0.837	0.711	1.32	1.39	1.14	2.43	2.99	3.32
LOC100505525	100505525	uncharacterized LOC100505525	miscRNA		0	0.0135	0.029	0.0285	0	0	0.0982	0.0372	0.0111	0	0	0.0396	0.0143	0	0	0.0534	0.0408	0	0.0227	0	0.0279	0	0.0393	0.0143
LOC100505528	100505528	uncharacterized LOC100505528	miscRNA		0.202	0.281	0.283	0.162	0.183	0.251	0.128	0.101	0.121	0.0287	0.0744	0.0588	0.354	0.172	0.253	0.0892	0.134	0.258	0.205	0.179	0.182	0.0983	0.0648	0.0212
LOC100505529	100505529	uncharacterized LOC100505529	miscRNA		0	0	0	0	0	0	0.0915	0.0231	0	0	0	0	0	0	0	0	0	0	0	0	0	0	0	0
LOC100505530	100505530	uncharacterized LOC100505530	unknown		0	0	0	0	0	0	0	0	0	0	0	0	0	0	0	0	0	0	0	0	0	0	0	0
LOC100505531	100505531	uncharacterized LOC100505531	miscRNA		0.332	0.595	0.377	0.435	0.374	0.523	1.03	0.712	0.656	2.49	2.45	2.38	0.577	0.346	0.452	0.563	0.378	0.451	0.732	0.891	1.02	2.58	2.68	2.72
LOC100505532	100505532	uncharacterized LOC100505532	miscRNA		0.00685	0.0361	0	0.00633	0	0.00563	0.0218	0.0496	0	0.0193	0.0121	0.0411	0.00635	0	0	0.0356	0.0302	0.0159	0.0151	0.0327	0.0165	0.00588	0	0
LOC100505533	100505533	uncharacterized LOC100505533	miscRNA		0.0206	0.0217	0.00386	0.00761	0.00717	0.0237	0.036	0.0132	0.0325	0.089	0.0401	0.0423	0.0153	0.0288	0.0316	0.0142	0.00725	0.0351	0.0272	0.0294	0.0248	0	0	0
LOC100505534	100505534	uncharacterized LOC100505534	miscRNA		0	0.00532	0.0341	0.0448	0.0211	0.0399	0.0772	0.0487	0.0566	0.0684	0.0215	0.13	0.0281	0.0242	0.00582	0.0315	0.0587	0.0517	0.0757	0.0289	0.0439	0.026	0.00514	0.0675
LOC100505535	100505535	uncharacterized LOC100505535	miscRNA		0	0	0	0	0	0	0	0	0	0	0.0355	0	0	0	0	0	0	0	0	0	0	0	0	0
LOC100505536	100505536	uncharacterized LOC100505536	miscRNA		0	0.014	0.0301	0.0148	0.0279	0.0263	0.0127	0.0515	0	0.0151	0.0426	0.123	0.0148	0.048	0.108	0	0.0141	0	0.0118	0.14	0.0386	0.055	0	0
RBM26-AS1	100505538	RBM26 antisense RNA 1 (non-protein coding)	miscRNA		0.575	0.618	0.527	0.551	0.708	0.512	1.24	1.03	1.02	0.802	1.24	1.11	0.483	0.237	0.435	0.527	0.65	0.494	1.14	1.16	1.11	1.71	1.5	2.01
LOC100505540	100505540	uncharacterized LOC100505540	miscRNA		0	0	0	0	0	0	0	0	0	0	0	0	0	0	0	0	0	0	0	0	0	0	0	0
LOC100505543	100505543	uncharacterized LOC100505543	miscRNA		0.412	0.828	0.398	0.752	0.884	0.698	0.844	0.635	0.449	0.366	0.47	0.474	0.853	0.589	0.566	0.623	0.872	0.823	0.866	0.525	0.818	0.607	0.27	0.306
LOC100505545	100505545	uncharacterized LOC100505545	miscRNA		0	0	0	0	0	0	0	0	0	0	0	0	0	0	0	0	0	0	0	0	0	0	0.012	0
LOC100505547	100505547	uncharacterized LOC100505547	miscRNA		0	0	0	0	0.0541	0	0	0	0	0.0583	0.0183	0	0	0.0413	0	0.0358	0	0.016	0	0	0	0.071	0	0
LOC100505549	100505549	uncharacterized LOC100505549	protein_coding		3.36	2.71	2.63	2.35	2.39	1.54	1.11	1.57	1.66	1.04	1.03	0.926	2.34	3.22	2.5	1.89	2.28	1.66	1.09	1.32	1.33	0.718	1	1.24
LOC100505550	100505550	uncharacterized LOC100505550	miscRNA		0	0	0	0.0209	0	0	0	0	0	0.0212	0.04	0	0	0	0	0	0	0	0	0	0	0	0	0
LOC100505551	100505551	uncharacterized LOC100505551	miscRNA		0.094	0.138	0.0981	0.0966	0.0456	0.18	0.175	0.235	0.188	0.6	0.778	0.537	0.136	0.104	0.0201	0.0905	0.184	0.122	0.169	0.341	0.183	0.574	0.346	0.252
LOC100505554	100505554	uncharacterized LOC100505554	miscRNA		0.285	0.312	0.468	0.477	0.372	0.512	1.03	0.672	0.703	0.77	0.931	0.548	0.363	0.124	0.102	0.323	0.266	0.635	0.641	0.622	0.558	1.51	1.36	0.941
LOC100505555	100505555	uncharacterized LOC100505555	miscRNA		0	0.0256	0	0	0	0.0239	0.0463	0.0234	0	0.712	0.31	0.249	0.108	0	0	0.0756	0	0	0	0	0	0.025	0.148	0
LOC100505559	100505559	uncharacterized LOC100505559	protein_coding		0	0	0	0	0	0	0	0	0	0	0	0	0	0	0	0	0	0	0	0	0	0	0	0
LOC100505561	100505561	uncharacterized LOC100505561	miscRNA		0	0	0	0	0	0	0	0	0	0	0	0	0	0	0	0	0	0	0	0	0	0	0	0
LOC100505562	100505562	uncharacterized LOC100505562	miscRNA		0.938	0.524	0.577	1.06	1.06	1.28	0.122	0.178	0.233	0.257	0.318	0.409	0.981	0.614	0.557	1.2	1.17	1.43	0.276	0.203	0.103	0.103	0.116	0.19
LOC100505564	100505564	uncharacterized LOC100505564	unknown		0.686	0.773	0.63	0.945	0.843	1.65	1.95	1.77	1.14	0.293	0.463	0.681	0.824	1.01	0.973	0.803	0.783	1.79	2.36	1.81	1.32	0.623	0.509	0.224
LOC100505565	100505565	uncharacterized LOC100505565	miscRNA		0.0137	0.012	0.129	0.0127	0	0.0113	0.0218	0.121	0.0591	0.193	0.219	0.164	0	0	0.079	0	0.0121	0.0638	0.0907	0.0872	0.0827	0.129	0.14	0.102
LINC00578	100505566	long intergenic non-protein coding RNA 578	miscRNA		0.0137	0.0721	0	0.076	0.0119	0.0113	0.0109	0	0	0	0	0	0.0127	0.0822	0.0132	0.119	0	0	0	0	0.00826	0	0	0
BTBD9-AS1	100505567	BTBD9 antisense RNA 1 (non-protein coding)	miscRNA		0	0	0.0241	0.0475	0.0448	0	0.0204	0.0413	0.0553	0	0	0	0	0.0257	0	0	0	0	0.0189	0	0	0.22	0	0
LOC100505568	100505568	uncharacterized LOC100505568	miscRNA		0	0	0.0481	0.0237	0	0	0	0	0.0368	0	0	0	0	0.0512	0	0.0222	0.0226	0.0397	0.0376	0.0203	0	0	0	0
LOC100505570	100505570	uncharacterized LOC100505570	miscRNA		0	0	0	0	0	0	0	0	0	0	0	0	0	0	0	0	0	0	0	0	0	0	0	0
LOC100505572	100505572	uncharacterized LOC100505572	protein_coding		0	0	0	0	0	0	0	0	0	0.0323	0.0305	0	0	0	0	0	0	0	0	0	0	0	0	0
LOC100505573	100505573	uncharacterized LOC100505573	miscRNA		7.5	7.36	7.9	11.7	11.9	8.68	10.2	12	10.6	11	11.4	11.4	6.9	6.89	6.48	11.6	9.99	8.54	11.6	10.9	12	8.4	8.32	9.83
LOC100505574	100505574	uncharacterized LOC100505574	miscRNA		0	0	0	0	0	0	0	0	0	0	0	0	0	0	0	0	0	0	0	0	0	0	0	0
LOC100505576	100505576	uncharacterized LOC100505576	miscRNA		0.0499	0.0756	0.153	0.0335	0.0316	0.0186	0.0722	0.0219	0.0326	0.478	0.583	0.61	0.042	0.0136	0.0131	0.0353	0.02	0.0528	0.0267	0.0216	0.0328	0.0428	0.00385	0.172
LOC100505577	100505577	uncharacterized LOC100505577	miscRNA		141	191	143	112	111	121	57.5	62.9	62.6	51.7	56.5	52.8	174	151	129	114	142	121	66.3	59.5	70.2	62	62.9	84.9
LOC100505583	100505583	uncharacterized LOC100505583	miscRNA		0	0	0	0	0	0	0	0	0	0	0	0	0	0	0	0	0	0	0	0	0	0	0	0
LOC100505584	100505584	metallothionein-2-like	protein_coding		0.9	0.395	0.676	1.08	0.785	0.296	0.43	0.579	1.03	0.169	0.559	0.0771	0.835	0.63	0.173	1.48	0.555	0.349	0.331	0.143	0.543	0.0773	0.0764	0.167
LOC100505585	100505585	uncharacterized LOC100505585	miscRNA		0.0793	0	0	0.0245	0	0	0.0421	0	0	0.498	0.141	0.204	0	0	0	0	0	0	0.0194	0.021	0	0.114	0	0
LOC100505586	100505586	uncharacterized LOC100505586	protein_coding		0	0	0	0	0	0	0	0	0	0	0	0	0	0	0	0	0	0	0	0	0	0	0	0
LOC100505588	100505588	uncharacterized LOC100505588	miscRNA		0.0078	0	0	0	0.0136	0.00642	0.0186	0	0	0.00734	0	0.00668	0.00723	0	0	0	0	0	0	0.0062	0.00471	0.0536	0	0
LRRC3C	100505591	leucine rich repeat containing 3C	protein_coding		0	0	0	0	0	0	0	0	0	0	0	0	0	0	0	0.0165	0	0	0	0	0	0	0	0
LOC100505592	100505592	uncharacterized LOC100505592	miscRNA		0.688	0.335	0.108	0.106	0.133	0.314	0.152	0.0615	0.22	0.647	0.678	0.229	0	0.344	0.0367	0.0331	0.303	0.089	0.169	0.152	0.0922	0	0.422	0.674
LOC100505594	100505594	uncharacterized LOC100505594	miscRNA		0	0	0	0	0	0	0	0	0	0.00751	0	0.0205	0	0	0	0	0	0.0062	0	0.019	0	0.00685	0.00677	0.0814
LOC100505596	100505596	uncharacterized LOC100505596	miscRNA		0	0.0284	0	0	0	0	0	0	0	0	0	0	0	0	0	0	0	0	0	0	0	0	0	0
PEX5L-AS2	100505598	PEX5L antisense RNA 2 (non-protein coding)	miscRNA		0	0	0	0	0	0	0	0	0	0	0	0.0683	0	0	0	0	0	0	0	0	0	0	0	0
LOC100505601	100505601	uncharacterized LOC100505601	miscRNA		0	0.0869	0.093	0.137	0	0	0.118	0.319	0.107	0.14	0.0878	0.297	0.0459	0.149	0.0951	0.0858	0	0.154	0.182	0	0	0.085	0.168	0
	100505603		unknown		0.0517	0.0283	0.00606	0.0119	0.0169	0.00531	0.0206	0.0312	0.00928	0.0304	0.0229	0.0111	0.0599	0	0	0.00559	0.0285	0.01	0	0	0.0156	0.00555	0.0274	0.024
LOC100505605	100505605	uncharacterized LOC100505605	miscRNA		1.54	1.24	1.39	1.18	1.2	1.31	2.15	1.24	1.43	1.32	1.35	1.41	1.66	0.842	1	1.19	1.2	1.23	2.01	1.68	1.57	1.32	1.56	0.995
LOC100505606	100505606	uncharacterized LOC100505606	miscRNA		0.324	0.633	0.389	0.483	0.739	0.459	0.387	0.42	0.285	0.695	0.495	0.617	0.301	0.27	0.346	0.343	0.429	0.462	0.437	0.487	0.435	1.33	1.41	1.39
LOC100505607	100505607	uncharacterized LOC100505607	miscRNA		0	0.167	0.051	0.151	0.142	0.112	0.151	0.24	0.175	0.357	0.289	0.441	0.126	0.0542	0.0782	0.0235	0.0956	0.168	0.219	0.129	0.18	0.21	0.414	0.0503
LOC100505609	100505609	uncharacterized LOC100505609	miscRNA		0	0	0	0	0	0	0	0	0	0	0	0	0	0	0	0	0	0	0	0	0	0	0	0
LINC00422	100505610	long intergenic non-protein coding RNA 422	miscRNA		0	0.0221	0	0	0.022	0	0.0401	0	0.0362	0	0.0671	0	0.0234	0	0	0	0.0222	0	0.0556	0	0	0.0649	0	0
LOC100505611	100505611	uncharacterized LOC100505611	protein_coding		0	0	0	0	0	0	0	0	0	0	0	0	0	0	0	0	0	0	0	0	0	0	0	0
LOC100505613	100505613	uncharacterized LOC100505613	miscRNA		0	0	0	0	0	0	0	0	0	0	0	0	0	0	0	0	0	0	0	0	0	0	0	0
LOC100505616	100505616	uncharacterized LOC100505616	miscRNA		6.94	6.22	5.91	6.23	7.92	6	9.8	10.5	9.07	8.98	9.71	10.9	6.89	8.83	8.98	8.05	6.34	6.53	8.66	9.59	9.95	8.45	9.45	7.45
LOC100505619	100505619	uncharacterized LOC100505619	miscRNA		0	0	0	0	0	0	0	0	0	0	0	0	0.00936	0	0	0	0	0	0	0	0	0	0	0
LOC100505620	100505620	uncharacterized LOC100505620	unknown		0.4	0.409	0.42	0.422	0.315	0.438	0.469	0.214	0.499	0.421	0.675	0.546	0.485	0.362	0.283	0.363	0.369	0.451	0.357	0.477	0.356	0.817	0.202	0.556
LOC100505622	100505622	uncharacterized LOC100505622	miscRNA		0	0	0	0	0	0	0	0	0	0	0	0	0	0	0	0	0	0	0	0	0	0	0	0
LOC100505623	100505623	uncharacterized LOC100505623	miscRNA		3.54	6	5.47	1.38	1.01	2.31	3.47	2.82	1.82	5.74	5.43	5.72	5.8	3.99	3.19	1.93	2.96	3.29	1.39	1.72	1.95	3.09	3.47	2.97
LOC100505624	100505624	uncharacterized LOC100505624	miscRNA		9.83	14.5	11	8.25	8.37	14.9	14.6	11.6	13.1	6.69	8.31	6.9	17.3	10.7	10.6	7.88	13.3	14.8	15	13.2	14.4	7.4	9.41	8.42
LOC100505626	100505626	uncharacterized LOC100505626	miscRNA		0	0	0	0	0	0	0	0	0	0	0	0	0	0	0	0	0	0	0	0	0	0	0	0
LOC100505630	100505630	uncharacterized LOC100505630	miscRNA		0.0213	0.0187	0.02	0.0394	0	0.0175	0.0169	0.0514	0.0306	0	0.0189	0	0	0	0.0204	0.0184	0	0.0165	0	0	0	0	0	0.0198
LOC100505633	100505633	uncharacterized LOC100505633	miscRNA		31.4	29.2	28.6	49.1	54.7	42.3	69.3	94.1	91	36.5	38.3	42.2	27.5	32.5	28.9	58.2	48.1	44.3	67.7	69.2	72.4	62.5	65	74
LOC100505634	100505634	uncharacterized LOC100505634	miscRNA		7.4	7.43	6.97	11.7	11.3	8.65	5.93	5.75	5.42	6.96	7.02	6.57	7.27	5.97	6.93	12.4	12.5	9.31	6.29	5.95	6.51	10.4	8.15	8.84
LOC100505635	100505635	uncharacterized LOC100505635	miscRNA		0	0	0	0	0.00369	0	0.00337	0	0	0	0	0	0.00785	0	0	0	0	0	0	0	0	0	0	0
LOC100505636	100505636	uncharacterized LOC100505636	miscRNA		0.844	0.682	0.773	0.781	0.975	0.579	0.647	0.483	0.547	1.13	0.914	0.825	0.509	0.626	0.497	0.565	0.707	0.587	0.658	0.757	0.643	0.8	1.02	0.869
	100505637		unknown		0.589	0.336	0.332	0.354	0.257	0.558	0.563	0.213	0.275	0.36	0.758	0.48	0.383	0.118	0.453	0.434	0.571	0.229	0.455	0.773	0.498	0.278	0.375	0.82
LOC100505639	100505639	uncharacterized LOC100505639	miscRNA		0	0	0	0	0	0	0	0	0	0.0242	0.0304	0.0147	0	0	0	0	0	0.00665	0	0	0	0.0221	0	0
FGD5-AS1	100505641	FGD5 antisense RNA 1 (non-protein coding)	miscRNA		40.4	37.9	39	29	28.6	23.2	29.9	31.7	34.6	46.8	49.4	48.2	36.7	40.1	38.3	28.3	26.8	22.8	30.7	32.4	33.9	34.2	33.8	36.5
LOC100505644	100505644	uncharacterized LOC100505644	miscRNA		3.68	2.01	4.06	5.13	4.23	7.13	8.41	8.54	7.32	0.626	0.424	0.997	2.37	3.51	3.83	4.56	2.88	7.17	10.4	8.66	6.79	1.21	1.8	0.791
LOC100505645	100505645	uncharacterized LOC100505645	miscRNA		0	0	0	0	0	0	0	0	0	0	0.223	0	0	0	0	0	0	0	0	0	0	0	0	0
LOC100505648	100505648	uncharacterized LOC100505648	miscRNA		0.318	0.496	0.666	0.509	0.518	0.536	2.19	1.15	1.68	1.7	1.8	2.51	0.591	0.333	0.612	0.69	0.842	0.843	1.65	1.92	1.87	3.03	2.91	2.79
LOC100505649	100505649	uncharacterized LOC100505649	miscRNA		0	0	0	0	0	0	0	0	0	0	0	0	0	0	0	0	0	0	0	0	0	0	0	0
LOC100505650	100505650	uncharacterized LOC100505650	miscRNA		0	0	0	0	0	0	0	0	0	0.0151	0	0	0	0	0	0	0	0	0	0	0	0	0	0
LOC100505651	100505651	uncharacterized LOC100505651	miscRNA		0	0	0	0	0	0	0	0	0	0.0204	0	0	0	0	0	0	0	0	0	0	0	0	0	0
LOC100505657	100505657	uncharacterized LOC100505657	protein_coding		0.344	0.0863	0.115	0.182	0.0857	0.0809	0.0782	0.158	0.0883	0.162	0.305	0.295	0	0	0.212	0.149	0.0217	0.0763	0	0.117	0.0741	0.148	0.0209	0.274
LOC100505658	100505658	uncharacterized LOC100505658	miscRNA		0.0541	0.0119	0	0.0188	0.0118	0.0167	0.0323	0.0217	0.00971	0	0.0719	0.0231	0.0125	0	0	0.0117	0.0536	0.0157	0.0447	0.102	0.00815	0.0928	0	0
LOC100505659	100505659	uncharacterized LOC100505659	miscRNA		0	0	0	0	0	0	0	0	0	0	0	0	0	0	0	0	0	0	0	0	0	0	0	0
LOC100505661	100505661	uncharacterized LOC100505661	miscRNA		0.499	0.507	0.579	0.34	0.366	0.605	0.522	0.296	0.321	0.309	0.768	0.394	0.597	0.368	0.151	0.261	0.648	0.55	0.511	0.501	0.325	0.271	0.167	0.426
LOC100505663	100505663	uncharacterized LOC100505663	miscRNA		0	0	0	0	0	0	0	0	0	0	0	0	0	0	0	0	0	0	0	0	0	0	0	0
LOC100505664	100505664	uncharacterized LOC100505664	miscRNA		0.0472	0.0207	0.111	0	0	0.0194	0.376	0.133	0.271	0.0444	0.126	0.0202	0.0438	0.118	0.227	0.0204	0.0208	0.0183	0.347	0.338	0.171	0.547	0.26	0.0876
LOC100505666	100505666	uncharacterized LOC100505666	miscRNA		0.501	0.416	0.616	0.514	0.62	0.899	1.47	1.06	1.23	0.763	0.865	0.757	0.558	0.41	0.394	0.458	0.377	0.785	1.52	1.27	1.32	0.908	0.642	0.989
LOC100505668	100505668	uncharacterized LOC100505668	miscRNA		0.329	0.487	0.629	2.1	1.74	1.91	2.28	2.24	2.56	2.73	3.23	2.51	0.458	0.347	0.474	2.35	2.26	1.99	2.44	2.36	2.44	7.89	7.27	8.67
LOC100505669	100505669	uncharacterized LOC100505669	miscRNA		0	0	0.00298	0	0	0	0.00505	0.00766	0	0.00299	0	0.00272	0	0	0	0	0	0	0.00233	0	0	0.00273	0.00269	0
LOC100505672	100505672	uncharacterized LOC100505672	miscRNA		11.3	14	10.5	13.6	17	12.5	11.6	10	14.2	16.9	18.3	18.5	14.4	15	11.6	11.9	18	12.6	14.8	12.7	13.7	22	25.1	26.2
LOC100505675	100505675	uncharacterized LOC100505675	miscRNA		0.298	0.262	0.187	0.166	0.365	0.147	0.649	0.064	0.343	0.824	0.918	0.699	0.258	0.298	0.268	0.31	0.246	0.278	0.395	0.38	0.264	0.837	0.642	0.388
LOC100505676	100505676	uncharacterized LOC100505676	miscRNA		0.0307	0.0235	0.0324	0.0461	0.0234	0.0347	0.0122	0.0308	0.0523	0.0361	0.0408	0.0722	0.0213	0.0115	0.0515	0.0166	0.0169	0.0506	0.00845	0.0152	0.0139	0.0494	0.00325	0.0213
LOC100505678	100505678	uncharacterized LOC100505678	miscRNA		3.75	3.94	3.81	1.52	1.3	1.19	1.71	1.33	1.46	1.41	1.28	1.37	4	4.02	4.01	1.38	1.35	1.41	1.53	1.8	1.55	1.69	1.66	1.8
LOC100505679	100505679	uncharacterized LOC100505679	protein_coding		0.0672	0.059	0.0316	0.0622	0.0293	0	0	0.054	0.121	0.127	0.0894	0.0864	0.0623	0	0	0	0.148	0.235	0	0	0.122	0.115	0.057	0
LOC100505681	100505681	uncharacterized LOC100505681	miscRNA		12.6	18.3	12.2	12	12.3	17.3	15.3	16	14.4	24.4	24.5	20.1	18.4	13.6	10.7	12.9	15.7	16	16.7	15.8	14.9	18.9	23.6	16.4
LOC100505683	100505683	uncharacterized LOC100505683	miscRNA		0.166	0.0833	0.0891	0.132	0.0207	0.039	0.132	0.0953	0.0851	0.0892	0.252	0.467	0.132	0.0237	0.0683	0.0205	0.167	0.0552	0.0174	0.113	0.0143	0.468	0.241	0.066
LOC100505685	100505685	uncharacterized LOC100505685	miscRNA		0	0.0166	0	0	0	0	0	0	0	0	0	0	0	0.00631	0	0	0	0	0	0	0	0	0.0214	0
LOC100505686	100505686	uncharacterized LOC100505686	miscRNA		3.26	5.18	4.21	4.59	4.62	4.19	6.69	4.31	5.59	13	13.1	13.3	4.08	3.34	3.84	4.44	4.27	4.64	6.95	7.8	7.02	17.2	15.2	18.3
LOC100505687	100505687	uncharacterized LOC100505687	miscRNA		2.73	2.48	3.08	4.92	4.84	4.4	3.23	3.38	3.85	4.8	5.57	4.9	2.57	2.96	3.46	5.06	4.09	3.75	2.92	3.61	3.97	5.5	5.62	5.94
LOC100505688	100505688	uncharacterized LOC100505688	miscRNA		0.153	0.0672	0.0479	0.0944	0	0.021	0.0406	0.144	0.0367	0	0.0226	0.0219	0.0237	0.051	0.0245	0	0	0.0396	0	0.0609	0.0462	0.0876	0	0
FTO-IT1	100505692	FTO intronic transcript 1 (non-protein coding)	miscRNA		0.88	0.772	0.304	0.6	0.727	0.286	0.424	0.391	0.283	0.654	0.616	0.595	0.73	0.856	0.734	0.481	0.388	0.377	0.545	0.644	0.629	1.41	0.314	0.301
LOC100505695	100505695	uncharacterized LOC100505695	miscRNA		0.0771	0.0948	0.0145	0.457	0.552	0.381	1.53	2.05	1.83	4.25	3.87	4.68	0.0429	0	0	0.468	0.326	0.431	1.64	1.99	2.12	5.63	4.86	5.25
LOC100505696	100505696	uncharacterized LOC100505696	miscRNA		14.1	12	12.9	11.7	11.3	11	12	10.9	10.8	13.3	13.4	14.4	11.7	12.6	12.6	11.8	10.7	10.8	10.8	11.5	11.5	12.6	10.2	11.4
LOC100505697	100505697	uncharacterized LOC100505697	miscRNA		0	0	0	0	0	0	0	0	0	0	0	0	0	0	0	0	0	0	0	0	0	0	0	0
LOC100505701	100505701	uncharacterized LOC100505701	miscRNA		0	0.122	0.0325	0.0641	0.0604	0.0855	0	0	0	0.0978	0.707	0.297	0	0	0	0.18	0.0916	0.0807	0.0764	0.0276	0	0	0	0
LOC100505702	100505702	uncharacterized LOC100505702	miscRNA		0.554	0.459	0.411	0.372	0.487	0.392	0.221	0.323	0.398	0.404	0.402	0.365	0.308	0.429	0.469	0.582	0.416	0.443	0.402	0.441	0.304	0.808	0.689	0.804
LOC100505703	100505703	uncharacterized LOC100505703	miscRNA		0.252	0.0442	0.0473	0.0311	0	0.0138	0.2	0.121	0.229	0.126	0.313	0.115	0.0311	0.0336	0.0806	0.131	0.104	0.0391	0.259	0.0801	0.0608	0.0432	0.228	0
SDIM1	100505705	stress responsive DNAJB4 interacting membrane protein 1	unknown		0.21	0.196	0.184	0.123	0.201	0.178	0.278	0.101	0.0853	0.092	0.161	0.0299	0.24	0.21	0.168	0.133	0.135	0.152	0.149	0.139	0.232	0.21	0.196	0.175
LOC100505709	100505709	uncharacterized LOC100505709	miscRNA		0	0	0	0	0	0	0	0	0	0	0.0588	0	0	0	0	0	0	0	0	0	0	0	0	0
LOC100505710	100505710	uncharacterized LOC100505710	miscRNA		0.024	0.0211	0	0	0.0419	0.0593	0.0191	0.0386	0.0862	0.136	0.426	0.0411	0	0	0	0.0208	0.0635	0	0.053	0.115	0.0869	0.495	0.245	0.913
LOC100505711	100505711	uncharacterized LOC100505711	miscRNA		0	0	0	0	0	0	0	0	0	0	0	0	0	0	0	0	0	0	0	0	0	0	0	0
LOC100505715	100505715	uncharacterized LOC100505715	miscRNA		0.0458	0.0201	0.00717	0.00707	0.0333	0.0377	0.0547	0	0.011	0.0575	0.163	0.0589	0	0.00764	0.0147	0.0794	0.0337	0.0178	0.0281	0.0121	0.0461	0.0197	0	0
LOC100505716	100505716	uncharacterized LOC100505716	miscRNA		0	0.0557	0.0447	0.0367	0.0969	0.0848	0.114	0.0319	0.0114	0.194	0.113	0.129	0.0589	0.0397	0.0762	0.0687	0.0909	0.0369	0.0816	0.107	0.0909	0.177	0.155	0.0809
LOC100505718	100505718	uncharacterized LOC100505718	miscRNA		0.156	0.261	0.305	0.0392	0.0678	0.0698	0	0	0.0102	0	0	0	0.203	0.247	0.211	0.0612	0.0623	0.0714	0.0052	0	0.0213	0	0.012	0
LOC100505719	100505719	uncharacterized LOC100505719	miscRNA		26.4	26.8	25.2	42.5	44.9	33.3	33.5	35.5	35.3	52.8	55.9	50.2	24.8	25.5	23	41.6	46.6	34.9	40.3	40.6	40.3	54.4	46.6	60.2
LOC100505722	100505722	uncharacterized LOC100505722	miscRNA		0	0.0165	0	0.00868	0.0164	0.0232	0.0224	0.0151	0	0.0353	0.00832	0	0.00871	0	0.018	0.00813	0.00827	0.0437	0	0.0224	0.0113	0	0	0.0784
KRTAP9-7	100505724	keratin associated protein 9-7	protein_coding		0	0	0	0	0	0	0	0	0	0	0	0	0	0	0	0	0	0	0	0	0	0	0	0
LOC100505725	100505725	uncharacterized LOC100505725	miscRNA		14.1	17.3	14.7	18.5	19.1	15.9	9.07	8.86	10.2	13.4	14	14.5	18.6	15.6	16.1	18.2	19.9	16.1	10.2	10.6	10.2	10.3	11.5	12.9
LOC100505727	100505727	uncharacterized LOC100505727	miscRNA		0.0356	0.0313	0.123	0.0549	0.0414	0.0293	0.0851	0.0955	0	0.0447	0.242	0.0712	0.0881	0	0	0.0514	0.0209	0.0184	0.0524	0	0.043	0.0816	0.151	0
LOC100505729	100505729	uncharacterized LOC100505729	miscRNA		1.5	0.62	0.898	0.463	0.417	0.375	0.272	0.604	0.507	1.07	0.929	0.624	0.338	0.82	1.77	1.14	0.522	0.318	0.67	0.742	0.453	0.43	0.696	1.96
LOC100505730	100505730	uncharacterized LOC100505730	miscRNA		0.93	0.463	0.873	0.163	0.855	0.331	0.74	0.586	1.01	0.544	0.223	0.409	0.816	0.879	0.241	0.522	0.31	0.449	0.924	0.5	0.728	0.755	0.363	1
LOC100505734	100505734	uncharacterized LOC100505734	miscRNA		0.946	1.27	0.872	0.973	0.985	0.943	0.757	0.68	0.68	0.936	0.882	0.778	1.2	1.03	0.919	0.931	1.16	0.899	0.716	0.748	0.931	0.837	1.02	0.989
LOC100505735	100505735	uncharacterized LOC100505735	miscRNA		0	0	0	0	0	0	0	0	0	0	0.0966	0	0	0	0	0	0	0	0	0	0	0	0	0
LOC100505736	100505736	uncharacterized LOC100505736	miscRNA		0.0222	0	0	0	0	0	0.0177	0	0	0.0209	0.00657	0.00635	0.0206	0.0296	0	0	0.0196	0.023	0	0.0118	0	0.0255	0.00629	0.0275
LOC100505737	100505737	uncharacterized LOC100505737	miscRNA		6.49	8.79	6.86	5.77	6.04	8.74	7.29	5.97	5.61	3.72	2.9	3.5	9.9	7.91	6.55	5.32	7.26	7.05	5.37	5.08	5.54	2.46	3.72	2.78
LOC100505738	100505738	uncharacterized LOC100505738	miscRNA		9.85	7.63	10.2	8.75	9.42	7.27	8.14	9.85	9.35	9.48	9.85	11.7	6.58	9.86	9.77	9.76	6.11	6.66	8.15	8.66	8.7	10.9	11.3	10.6
LOC100505739	100505739	uncharacterized LOC100505739	miscRNA		0	0.0154	0	0	0	0	0.0139	0.0422	0	0	0	0	0	0	0	0	0	0	0.0129	0	0	0	0.0743	0
SPATA1	100505741	spermatogenesis associated 1	protein_coding		0.255	0.324	0.108	0.236	0.133	0.22	0.223	0.174	0.165	0.563	0.542	0.6	0.224	0.178	0.11	0.419	0.101	0.237	0.131	0.122	0.0615	0.252	0.173	0.225
LOC100505743	100505743	uncharacterized LOC100505743	miscRNA		2.11	2.37	2.03	2.12	2.28	2.28	2.21	2.16	1.88	4.42	4.41	4.76	1.89	1.63	1.4	2.11	2.54	2	2.01	2.02	2.24	2.76	2.57	2.66
LOC100505746	100505746	uncharacterized LOC100505746	miscRNA		0.0419	0.0245	0.00656	0.0323	0.0122	0.046	0.0445	0.0393	0.0502	0.0592	0.0434	0.0299	0.0194	0.0559	0	0.00605	0.0616	0.13	0.00514	0.0445	0.0548	0.036	0.00593	0.0648
LOC100505750	100505750	uncharacterized LOC100505750	miscRNA		0	0	0	0	0	0	0.0252	0	0.00758	0	0	0	0.0293	0	0	0	0	0.0246	0	0	0	0	0	0
KRTAP16-1	100505753	keratin associated protein 16-1	protein_coding		0	0	0	0	0	0	0	0	0	0	0	0	0	0	0	0	0	0	0	0	0	0	0	0
LOC100505754	100505754	uncharacterized LOC100505754	miscRNA		0	0	0	0	0.0531	0.0334	0.0162	0.098	0.0146	0.421	0.306	0.261	0.0188	0	0	0	0	0	0	0	0.0245	0.802	0.293	0.301
LOC100505756	100505756	uncharacterized LOC100505756	miscRNA		0	0	0	0	0	0	0	0	0	0.0282	0	0	0	0	0	0	0	0.0232	0	0	0	0	0	0
PRMT5-AS1	100505758	PRMT5 antisense RNA 1 (non-protein coding)	miscRNA		17.6	23.6	18.6	19.2	20.3	28.8	22.8	23.3	22.2	14.1	13.8	14.2	24.2	20.9	16.6	18.6	25.6	25.7	21.7	20.8	20.6	13.4	14.5	13.1
LOC100505760	100505760	uncharacterized LOC100505760	miscRNA		0.0133	0	0	0	0.0116	0.011	0.0212	0	0	0.0878	0.0236	0.0342	0.0124	0	0	0	0.0117	0	0	0	0.00804	0	0.0792	0.0124
LOC100505761	100505761	uncharacterized LOC100505761	miscRNA		1.07	1.3	1.34	2.09	2.26	2.48	5.75	5.69	5.13	3.63	3.27	4.02	1.37	1.34	1.06	2.18	1.95	2.17	5.18	5.22	5.29	3.84	3.49	4.52
LOC100505763	100505763	uncharacterized LOC100505763	miscRNA		1.01	0.43	0.402	0.396	0.56	0.579	1.51	1.13	0.791	1.21	1.11	1.18	0.397	0.704	0.118	0.451	0.377	0.784	0.562	0.998	0.794	1.34	0.779	0.568
LOC100505767	100505767	putative speedy protein-like protein 2-like	protein_coding		0	0.0278	0.0148	0	0	0	0	0.0127	0.0341	0	0.014	0.0406	0	0	0	0.0411	0.0279	0.0123	0.0349	0.0126	0.0286	0.0543	0.0805	0.0147
LOC100505768	100505768	uncharacterized LOC100505768	miscRNA		0.113	0	0.0177	0	0.0493	0.0155	0.015	0	0.027	0.0532	0.15	0.0484	0.0698	0	0.0904	0.114	0	0	0	0	0	0.129	0	0.0175
LOC100505769	100505769	uncharacterized LOC100505769	miscRNA		0.606	0.319	0.193	0.46	0.518	0.419	0.395	0.244	0.331	0.24	0.183	0.26	0.191	0.533	0.268	0.703	0.278	0.357	0.249	0.212	0.11	0.458	0.175	0.304
LOC100505771	100505771	uncharacterized LOC100505771	miscRNA		1.46	1.99	1.6	2.58	2.02	3.19	5.4	4.05	4.27	3.74	2.74	4.31	2.59	1.78	2.13	2.31	2.68	3.85	4.86	4.73	4.51	5	5.95	2.91
LOC100505774	100505774	uncharacterized LOC100505774	miscRNA		0	0	0	0	0	0.0234	0	0	0.123	0	0	0	0	0	0	0	0	0	0	0.0453	0.0343	0.0489	0.0966	0.0792
LOC100505775	100505775	uncharacterized LOC100505775	miscRNA		0	0	0	0	0	0	0	0	0	0	0	0	0	0	0	0	0	0	0	0	0	0	0	0
LOC100505776	100505776	uncharacterized LOC100505776	miscRNA		0	0	0	0	0	0	0	0	0	0	0.0302	0	0	0	0	0	0.00499	0	0	0	0	0	0	0
LOC100505781	100505781	protein FAM27D1-like	protein_coding		0	0	0	0	0.0293	0.0276	0	0.027	0	0	0	0	0	0	0	0	0.0296	0.0522	0	0	0	0.0289	0	0.0312
LOC100505782	100505782	uncharacterized LOC100505782	miscRNA		0	0.0136	0	0	0	0	0	0	0	0	0	0	0	0	0	0	0.0137	0	0	0	0	0	0	0
LOC100505783	100505783	uncharacterized LOC100505783	miscRNA		0.307	0.318	0.348	1.1	0.883	1.08	2.68	2.36	2.68	5.67	6.13	5.72	0.436	0.407	0.373	0.869	0.956	0.997	2.8	2.6	2.85	7.49	8.15	7.18
LOC100505784	100505784	uncharacterized LOC100505784	miscRNA		0	0	0	0	0	0	0	0	0	0	0	0	0	0	0	0	0	0	0	0	0	0	0	0
KIRREL-IT1	100505785	KIRREL intronic transcript 1 (non-protein coding)	unknown		0.0676	0.0238	0.102	0	0.106	0.0445	0.0215	0.0544	0.0389	0.0127	0.012	0.0116	0.0125	0	0.013	0.0352	0.0835	0.0735	0.00995	0.0323	0	0.0581	0.023	0
LOC100505786	100505786	uncharacterized LOC100505786	miscRNA		0.112	0	0	0	0.0973	0.0306	0.0296	0	0.0534	0	0.066	0.255	0	0	0	0	0	0	0.0273	0	0.0224	0	0.126	0.138
LOC100505787	100505787	uncharacterized LOC100505787	miscRNA		0.32	0.0201	0.279	0.211	0.16	0.113	0.091	0.202	0.148	0.215	0.0608	0.0783	0.0424	0.229	0.198	0.673	0.0604	0.124	0.0504	0.0909	0.11	0.353	0.0388	0.339
LOC100505792	100505792	uncharacterized LOC100505792	miscRNA		33.3	23.8	31.5	29.2	27.8	24.2	20.7	24.5	20.8	25.7	30.7	26.3	19.3	25.7	33.2	29.5	21.4	23.3	18.1	20.9	18	21.1	17.4	22.1
LOC100505794	100505794	uncharacterized LOC100505794	miscRNA		0.498	0.43	0.606	0.476	0.463	0.396	0.689	0.401	0.546	0.961	0.688	0.784	0.417	0.261	0.345	0.446	0.554	0.399	0.696	0.812	0.591	1.33	1.33	2.04
LOC100505795	100505795	uncharacterized LOC100505795	miscRNA		0	0.00749	0	0	0	0.0281	0.00679	0	0.0184	0.0241	0.0378	0	0	0	0	0	0.015	0	0	0.0407	0.0206	0	0.0145	0.111
LOC100505797	100505797	uncharacterized LOC100505797	miscRNA		0	0	0	0	0	0	0	0	0	0	0	0	0	0	0	0	0	0	0	0	0	0	0	0
[truncated: 24,471 more rows]
