# Supplementary material for: Uncovering a Dual Regulatory Role for Caspases During Endoplasmic Reticulum Stress-induced Cell Death
Source: Mol Cell Proteomics. 2016 Apr 28;15(7):2293–307. doi: 10.1074/mcp.M115.055376 (PMC4937505; doi:10.1074/mcp.M115.055376)
Supplement: Supplemental Data [file 10.1074_M115.055376_mcp.M115.055376-13.xlsx]

## Sheet: DE24h
Symbol	Description	Type	medianRPKM	adjusted p	p	rpkm (TM)	rpkm (TMZ)
RPL18A	ribosomal protein L18a	protein_coding	6.18369	0.000444592	2.88166e-08	2.58416	9.54786
RPL10L	ribosomal protein L10-like	protein_coding	0.171746	0.000661792	1.20435e-07	0	0.376815
RPL19P12	ribosomal protein L19 pseudogene 12	pseudo	2.69148	0.00159643	4.84207e-07	0.935079	5.23701
ID2	inhibitor of DNA binding 2, dominant negative helix-loop-helix protein	protein_coding	1.23108	0.00165907	7.04486e-07	0.478089	1.90375
TRNS1	tRNA	tRNA	109.838	0.00165907	6.54191e-07	59.5686	162.207
MTRNR2L2	MT-RNR2-like 2	protein_coding	0.641902	0.00176701	8.57514e-07	0.146219	1.19512
HSP90AB2P	heat shock protein 90kDa alpha (cytosolic), class B member 2, pseudogene	pseudo	0.164781	0.00235486	1.28564e-06	0.0599032	0.32704
IL8	interleukin 8	protein_coding	0.680755	0.00758181	4.59921e-06	0.252541	1.1211
HSP90AA4P	heat shock protein 90kDa alpha (cytosolic), class A member 4, pseudogene	pseudo	0.137345	0.0107646	7.43185e-06	0.0160682	0.307294
ARC	activity-regulated cytoskeleton-associated protein	protein_coding	0.287801	0.0279385	2.20329e-05	0.158272	0.484727
LOC100652939	MT-ND2 pseudogene 28	pseudo	2.28183	0.0279385	2.59641e-05	1.43002	2.96767
LOC100653240	NADH-ubiquinone oxidoreductase chain 2-like	pseudo	2.28769	0.0279385	2.59641e-05	1.43369	2.9753
MIR4485	microRNA 4485	miscRNA	1.75052	0.0299655	3.28039e-05	0.354346	3.73883
MTRNR2L1	MT-RNR2-like 1	protein_coding	0.169867	0.0299655	3.72226e-05	0.0342339	0.274101
LOC100509156	uncharacterized LOC100509156	protein_coding	1.32769	0.0299655	3.81726e-05	0.554518	2.06593
ANXA2P1	annexin A2 pseudogene 1	pseudo	0.58078	0.0299655	3.28921e-05	0.307194	0.931942
MTRNR2L8	MT-RNR2-like 8	protein_coding	0.305363	0.0325087	4.33843e-05	0.103166	0.505938
FAM46C	family with sequence similarity 46, member C	protein_coding	0.098443	0.033825	4.71929e-05	0.0494349	0.218578
LOC100652914	uncharacterized LOC100652914	miscRNA	1.55044	0.0338289	5.1053e-05	0.67045	2.40685
FOSB	FBJ murine osteosarcoma viral oncogene homolog B	protein_coding	0.43362	0.0338289	5.13026e-05	0.274909	0.709974
HSP90AA6P	heat shock protein 90kDa alpha (cytosolic), class A member 6, pseudogene	pseudo	0.370702	0.0399394	6.82565e-05	0.0402037	0.615727
FOS	FBJ murine osteosarcoma viral oncogene homolog	protein_coding	2.16751	0.0434558	7.90824e-05	0.720678	2.84668
FTH1P3	ferritin, heavy polypeptide 1 pseudogene 3	pseudo	0.723999	0.0438023	8.50272e-05	0.349331	1.04592
THOC3	THO complex 3	protein_coding	0.596723	0.0439085	9.30594e-05	0.381193	0.830653
PTTG3P	pituitary tumor-transforming 3, pseudogene	pseudo	0.251474	0.0489059	0.000112734	0.0994961	0.707155
LOC100507026	uncharacterized LOC100507026	pseudo	0.895572	0.0490186	0.000115968	0.275173	1.34285

## Sheet: DE72h
Symbol	Description	Type	medianRPKM	adjusted p	p	rpkm (TM)	rpkm (TMZ)
HBEGF	heparin-binding EGF-like growth factor	protein_coding	78.8814	1.60243e-10	1.86913e-14	7.25343	163.423
CTGF	connective tissue growth factor	protein_coding	72.915	1.60243e-10	1.88854e-14	12.3675	137.602
ID2	inhibitor of DNA binding 2, dominant negative helix-loop-helix protein	protein_coding	150.488	2.2123e-10	3.91097e-14	15.574	309.894
FOS	FBJ murine osteosarcoma viral oncogene homolog	protein_coding	42.4466	9.09944e-10	2.14483e-13	4.54801	84.3724
SGK1	serum/glucocorticoid regulated kinase 1	protein_coding	33.1958	1.41684e-09	5.00947e-13	9.71476	59.602
HSPA1B	heat shock 70kDa protein 1B	protein_coding	105.162	1.54723e-09	6.38219e-13	29.8394	178.53
		unknown	140.094	2.16993e-09	1.02295e-12	24.7472	262.669
NFKBIA	nuclear factor of kappa light polypeptide gene enhancer in B-cells inhibitor, alpha	protein_coding	74.2007	2.33444e-09	1.23806e-12	27.5357	121.02
KLF4	Kruppel-like factor 4 (gut)	protein_coding	80.0967	2.94913e-09	1.73785e-12	34.2976	126.573
SOD2	superoxide dismutase 2, mitochondrial	protein_coding	96.0912	5.21511e-09	3.38045e-12	37.3643	164.165
FAM46C	family with sequence similarity 46, member C	protein_coding	6.78959	7.26269e-09	5.99161e-12	0.484955	12.9611
FOSB	FBJ murine osteosarcoma viral oncogene homolog B	protein_coding	8.48355	7.26269e-09	5.77698e-12	1.12469	17.2438
IFIT2	interferon-induced protein with tetratricopeptide repeats 2	protein_coding	51.1346	7.26269e-09	5.74319e-12	12.6456	92.9616
OASL	2'-5'-oligoadenylate synthetase-like	protein_coding	29.4384	8.01227e-09	7.86237e-12	4.5165	57.6932
CXCR4	chemokine (C-X-C motif) receptor 4	protein_coding	45.3278	8.01227e-09	8.02643e-12	17.8234	76.3722
GFPT2	glutamine-fructose-6-phosphate transaminase 2	protein_coding	30.0733	8.01227e-09	7.13397e-12	13.2987	47.7934
NXF1	nuclear RNA export factor 1	protein_coding	53.2214	8.05938e-09	8.81494e-12	23.6668	87.569
CYR61	cysteine-rich, angiogenic inducer, 61	protein_coding	96.7069	8.05938e-09	9.02347e-12	46.7137	150.802
ADAMTS1	ADAM metallopeptidase with thrombospondin type 1 motif, 1	protein_coding	14.9625	9.7793e-09	1.21017e-11	5.9823	23.8628
HSPH1	heat shock 105kDa/110kDa protein 1	protein_coding	183.923	9.7793e-09	1.1995e-11	79.6106	286.334
GADD45B	growth arrest and DNA-damage-inducible, beta	protein_coding	51.1756	1.07014e-08	1.57651e-11	7.16889	101.937
PNP	purine nucleoside phosphorylase	protein_coding	38.2045	1.07014e-08	1.40196e-11	17.0562	63.685
KLF6	Kruppel-like factor 6	protein_coding	26.8099	1.07014e-08	1.53875e-11	11.361	41.8873
KLF10	Kruppel-like factor 10	protein_coding	31.1519	1.07014e-08	1.52618e-11	13.8755	50.0426
NR4A2	nuclear receptor subfamily 4, group A, member 2	protein_coding	13.3258	1.08276e-08	1.65891e-11	3.95241	22.1247
IFI44	interferon-induced protein 44	protein_coding	26.8771	1.19565e-08	1.97279e-11	8.76855	46.8317
DDX58	DEAD (Asp-Glu-Ala-Asp) box polypeptide 58	protein_coding	25.0172	1.28167e-08	2.32747e-11	7.12896	43.496
DNAJB1	DnaJ (Hsp40) homolog, subfamily B, member 1	protein_coding	249.915	1.28167e-08	2.34129e-11	124.797	373.469
JUN	jun proto-oncogene	protein_coding	33.7884	1.45903e-08	2.85358e-11	9.60007	62.1867
IER2	immediate early response 2	protein_coding	32.8556	1.45903e-08	2.95673e-11	10.3554	58.9145
PDK4	pyruvate dehydrogenase kinase, isozyme 4	protein_coding	24.3877	1.45903e-08	3.0092e-11	11.2108	37.6716
VIM	vimentin	protein_coding	226.627	1.45903e-08	2.99347e-11	122.306	346.511
TNFAIP3	tumor necrosis factor, alpha-induced protein 3	protein_coding	18.0647	1.53337e-08	3.25288e-11	8.26778	27.858
ANKRD10	ankyrin repeat domain 10	protein_coding	44.7135	1.56503e-08	3.50295e-11	20.6109	70.2048
HSP90AB1	heat shock protein 90kDa alpha (cytosolic), class B member 1	protein_coding	677.868	2.09667e-08	4.8185e-11	406.974	1003.31
IFIT3	interferon-induced protein with tetratricopeptide repeats 3	protein_coding	22.8422	2.23473e-08	5.43445e-11	5.54295	39.3059
HEXIM1	hexamethylene bis-acetamide inducible 1	protein_coding	21.7217	2.23473e-08	5.68728e-11	9.17634	36.9124
EFNB2	ephrin-B2	protein_coding	12.8695	2.23473e-08	5.79424e-11	6.11997	19.6919
SNHG12	small nucleolar RNA host gene 12 (non-protein coding)	miscRNA	113.258	2.23473e-08	5.47584e-11	54.0097	168.302
BRD2	bromodomain containing 2	protein_coding	81.3485	2.23473e-08	5.66674e-11	46.7304	117.176
GEM	GTP binding protein overexpressed in skeletal muscle	protein_coding	11.5895	2.34923e-08	6.36798e-11	3.20052	21.0806
BAG3	BCL2-associated athanogene 3	protein_coding	52.2307	2.34923e-08	6.32509e-11	20.7849	84.0954
MYLIP	myosin regulatory light chain interacting protein	protein_coding	7.93408	2.39493e-08	6.63299e-11	2.28957	13.9529
KLHL15	kelch-like 15 (Drosophila)	protein_coding	11.9366	2.51897e-08	7.12496e-11	5.94246	18.687
PTGS2	prostaglandin-endoperoxide synthase 2 (prostaglandin G/H synthase and cyclooxygenase)	protein_coding	12.1222	2.53546e-08	7.42093e-11	4.79839	19.6544
CITED2	Cbp/p300-interacting transactivator, with Glu/Asp-rich carboxy-terminal domain, 2	protein_coding	52.637	2.53546e-08	7.47041e-11	28.2118	76.221
DSP	desmoplakin	protein_coding	29.5077	2.605e-08	7.98232e-11	14.8381	45.8901
ABL2	v-abl Abelson murine leukemia viral oncogene homolog 2	protein_coding	21.0849	3.21086e-08	1.02172e-10	11.6946	30.4754
ZC3HAV1	zinc finger CCCH-type, antiviral 1	protein_coding	27.9137	3.6203e-08	1.17334e-10	13.507	41.9472
ATF3	activating transcription factor 3	protein_coding	231.672	4.15041e-08	1.36961e-10	151.693	313.648
SOX9	SRY (sex determining region Y)-box 9	protein_coding	13.4256	5.44721e-08	1.82965e-10	6.86313	20.7818
IFFO2	intermediate filament family orphan 2	protein_coding	4.39142	5.57067e-08	1.93046e-10	1.34854	7.66284
CREBRF	CREB3 regulatory factor	protein_coding	19.344	5.57067e-08	1.93677e-10	11.3451	27.7545
ACTG1	actin, gamma 1	protein_coding	344.079	5.89396e-08	2.0839e-10	199.362	472.706
C1orf63	chromosome 1 open reading frame 63	protein_coding	66.7805	6.00856e-08	2.15982e-10	39.2245	98.3039
HSPA6	heat shock 70kDa protein 6 (HSP70B')	protein_coding	9.32065	6.32751e-08	2.34905e-10	1.54246	18.2211
CCL5	chemokine (C-C motif) ligand 5	protein_coding	11.8602	6.44927e-08	2.47013e-10	2.06701	21.4616
IFIT1	interferon-induced protein with tetratricopeptide repeats 1	protein_coding	36.3339	6.44927e-08	2.58128e-10	10.3187	60.7168
ZFP36	zinc finger protein 36, C3H type, homolog (mouse)	protein_coding	11.4031	6.44927e-08	2.58427e-10	3.26548	19.1985
IRS2	insulin receptor substrate 2	protein_coding	30.9154	6.44927e-08	2.51956e-10	16.5335	44.3096
FAM46A	family with sequence similarity 46, member A	protein_coding	25.2585	6.44927e-08	2.50566e-10	14.0972	37.3976
HSPA8	heat shock 70kDa protein 8	protein_coding	824.997	6.99454e-08	2.86077e-10	518.996	1173.69
NOP56	NOP56 ribonucleoprotein homolog (yeast)	protein_coding	48.614	7.84343e-08	3.3278e-10	29.3865	67.3469
EIF4A2	eukaryotic translation initiation factor 4A2	protein_coding	259.352	8.28235e-08	3.56283e-10	140.801	369.791
CPEB2	cytoplasmic polyadenylation element binding protein 2	protein_coding	18.8686	8.70897e-08	3.84898e-10	10.1344	27.7948
SNAI1	snail homolog 1 (Drosophila)	protein_coding	20.4963	9.02029e-08	4.1709e-10	2.77587	45.0672
WDR47	WD repeat domain 47	protein_coding	17.9866	9.02029e-08	4.09529e-10	9.72855	26.1225
RPL13A	ribosomal protein L13a	protein_coding	140.475	9.02029e-08	4.08762e-10	89.0403	192.416
RHOB	ras homolog family member B	protein_coding	88.3114	1.02213e-07	4.87877e-10	58.0198	121.876
HSP90AB3P	heat shock protein 90kDa alpha (cytosolic), class B member 3, pseudogene	pseudo	25.9069	1.07487e-07	5.19385e-10	13.4915	38.428
TUFT1	tuftelin 1	protein_coding	29.2084	1.18691e-07	5.85207e-10	17.9394	43.0366
HSP90AA1	heat shock protein 90kDa alpha (cytosolic), class A member 1	protein_coding	795.211	1.23911e-07	6.2065e-10	444.649	1195.88
LOC100652940	uncharacterized LOC100652940	miscRNA	14.6095	1.55001e-07	8.03647e-10	4.58708	24.323
LOC100653322	uncharacterized LOC100653322	miscRNA	14.6095	1.55001e-07	8.03647e-10	4.58708	24.323
ZNFX1	zinc finger, NFX1-type containing 1	protein_coding	17.2343	1.55001e-07	8.03779e-10	10.473	24.0804
DNAJA1	DnaJ (Hsp40) homolog, subfamily A, member 1	protein_coding	741.569	1.57296e-07	8.24948e-10	452.2	995.271
FBXO32	F-box protein 32	protein_coding	17.1828	1.66838e-07	9.04482e-10	9.11696	25.6529
LOC100294307	uncharacterized LOC100294307	miscRNA	117.198	1.77593e-07	9.83722e-10	51.6116	206.541
TRIB1	tribbles homolog 1 (Drosophila)	protein_coding	5.56615	1.82994e-07	1.02442e-09	1.8594	9.14787
SLC38A2	solute carrier family 38, member 2	protein_coding	653.778	1.85686e-07	1.05043e-09	444.449	873.571
MIR22HG	MIR22 host gene (non-protein coding)	miscRNA	64.7307	1.98944e-07	1.14888e-09	41.5219	86.032
CRISPLD2	cysteine-rich secretory protein LCCL domain containing 2	protein_coding	2.58182	2.03162e-07	1.19942e-09	0.321427	4.92014
TMEM2	transmembrane protein 2	protein_coding	10.6971	2.03162e-07	1.20916e-09	6.20918	15.6014
HERC5	HECT and RLD domain containing E3 ubiquitin protein ligase 5	protein_coding	28.5717	2.15556e-07	1.32103e-09	13.1045	45.5298
HIVEP2	human immunodeficiency virus type I enhancer binding protein 2	protein_coding	4.64571	2.18038e-07	1.34909e-09	2.47493	6.77381
MAFB	v-maf musculoaponeurotic fibrosarcoma oncogene homolog B (avian)	protein_coding	7.24955	2.41014e-07	1.54231e-09	2.69114	12.1865
JMJD6	jumonji domain containing 6	protein_coding	12.9174	2.41014e-07	1.53788e-09	8.23529	18.6909
IFIH1	interferon induced with helicase C domain 1	protein_coding	14.4887	2.41344e-07	1.59067e-09	5.26007	23.9687
CD83	CD83 molecule	protein_coding	11.0766	2.41344e-07	1.59284e-09	4.93133	16.5561
RYBP	RING1 and YY1 binding protein	protein_coding	21.4703	2.41344e-07	1.57307e-09	12.8124	30.4566
EGR1	early growth response 1	protein_coding	4.70544	2.67718e-07	1.81424e-09	1.07794	8.72404
NFKBIZ	nuclear factor of kappa light polypeptide gene enhancer in B-cells inhibitor, zeta	protein_coding	8.32117	2.67718e-07	1.78431e-09	4.30986	12.3169
SOCS3	suppressor of cytokine signaling 3	protein_coding	6.09571	2.73168e-07	1.86726e-09	2.21832	11.1993
ENC1	ectodermal-neural cortex 1 (with BTB-like domain)	protein_coding	4.40312	3.06697e-07	2.15067e-09	1.52309	6.95506
IER3	immediate early response 3	protein_coding	87.4308	3.23061e-07	2.3035e-09	37.4445	154.837
LRRFIP1	leucine rich repeat (in FLII) interacting protein 1	protein_coding	23.9799	3.29067e-07	2.3851e-09	15.7	31.8502
RSAD2	radical S-adenosyl methionine domain containing 2	protein_coding	5.76431	3.30106e-07	2.41209e-09	0.459786	12.4004
BHLHE40	basic helix-loop-helix family, member e40	protein_coding	56.5229	3.38917e-07	2.49644e-09	35.4455	78.3424
RDH10	retinol dehydrogenase 10 (all-trans)	protein_coding	14.3974	3.49662e-07	2.5962e-09	7.7827	20.6285
DUSP5	dual specificity phosphatase 5	protein_coding	10.7033	3.61012e-07	2.70174e-09	5.32156	15.7533
ZNF267	zinc finger protein 267	protein_coding	9.1344	3.61752e-07	2.74991e-09	4.56497	14.3405
LMO7	LIM domain 7	protein_coding	25.0417	3.61752e-07	2.74025e-09	15.8806	34.8349
GLUL	glutamate-ammonia ligase	protein_coding	18.1367	3.69155e-07	2.84969e-09	10.4732	25.1524
HES1	hairy and enhancer of split 1, (Drosophila)	protein_coding	16.6773	3.73155e-07	2.90256e-09	7.28159	26.7302
ADM	adrenomedullin	protein_coding	17.8618	3.76342e-07	2.9941e-09	6.71455	27.4637
IER5	immediate early response 5	protein_coding	56.1819	3.76342e-07	3.01909e-09	33.0646	75.1342
EIF4A3	eukaryotic translation initiation factor 4A3	protein_coding	46.9099	3.76342e-07	3.01008e-09	31.0527	63.5263
RASD1	RAS, dexamethasone-induced 1	protein_coding	6.92304	3.89102e-07	3.24354e-09	1.0482	15.0927
LOC100652745	uncharacterized LOC100652745	miscRNA	636.605	3.89102e-07	3.27882e-09	421.905	853.505
LOC100653258	uncharacterized LOC100653258	miscRNA	636.605	3.89102e-07	3.27882e-09	421.905	853.505
MEX3B	mex-3 homolog B (C. elegans)	protein_coding	4.7294	4.17083e-07	3.66207e-09	1.52568	7.84975
TBX3	T-box 3	protein_coding	3.89648	4.26479e-07	3.79483e-09	1.90053	6.01237
TOB1	transducer of ERBB2, 1	protein_coding	55.8626	4.38384e-07	3.97826e-09	35.3087	78.9679
RBM27	RNA binding motif protein 27	protein_coding	18.8	4.69414e-07	4.34284e-09	12.2109	24.5141
SYF2	SYF2 homolog, RNA splicing factor (S. cerevisiae)	protein_coding	72.5729	4.99385e-07	4.67898e-09	46.9683	100.575
CA2	carbonic anhydrase II	protein_coding	9.27073	5.65739e-07	5.46737e-09	3.00098	15.4403
CYLD	cylindromatosis (turban tumor syndrome)	protein_coding	18.3124	5.65739e-07	5.45576e-09	12.1038	25.1918
SAMD9	sterile alpha motif domain containing 9	protein_coding	15.7188	5.72036e-07	5.59564e-09	7.94608	23.1122
RORA	RAR-related orphan receptor A	protein_coding	1.67437	6.09105e-07	6.12493e-09	0.580144	2.86199
KLF2	Kruppel-like factor 2 (lung)	protein_coding	14.3376	6.09105e-07	6.2196e-09	6.84335	22.1839
DUSP1	dual specificity phosphatase 1	protein_coding	51.9068	6.09105e-07	6.18134e-09	28.6175	73.0139
HECA	headcase homolog (Drosophila)	protein_coding	10.6968	6.09105e-07	6.24539e-09	5.90917	15.4563
MCL1	myeloid cell leukemia sequence 1 (BCL2-related)	protein_coding	117.723	6.09105e-07	6.19159e-09	73.799	157.204
OTUD1	OTU domain containing 1	protein_coding	21.5423	6.17017e-07	6.36288e-09	12.2644	29.6795
EPB41L4A-AS1	EPB41L4A antisense RNA 1 (non-protein coding)	miscRNA	46.1456	6.18404e-07	6.41361e-09	29.2516	62.5771
SNHG1	small nucleolar RNA host gene 1 (non-protein coding)	miscRNA	345.551	6.9046e-07	7.28299e-09	217.25	460.413
ZBTB34	zinc finger and BTB domain containing 34	protein_coding	11.3406	6.91142e-07	7.33091e-09	7.66153	16.0288
SFPQ	splicing factor proline/glutamine-rich	protein_coding	73.4215	7.06049e-07	7.53064e-09	44.7181	96.6966
SIRT1	sirtuin 1	protein_coding	21.4967	7.07428e-07	7.58703e-09	13.4364	28.136
BCL6	B-cell CLL/lymphoma 6	protein_coding	4.47024	7.56989e-07	8.20777e-09	2.03115	6.58895
SDC4	syndecan 4	protein_coding	44.7986	7.60906e-07	8.29509e-09	27.3454	59.0321
ZNF92	zinc finger protein 92	protein_coding	5.24546	7.65984e-07	8.48773e-09	2.69109	7.94579
FZD7	frizzled family receptor 7	protein_coding	11.1213	7.65984e-07	8.531e-09	6.54666	15.2981
SPINK1	serine peptidase inhibitor, Kazal type 1	protein_coding	19.3038	8.11218e-07	9.32998e-09	5.86176	32.2469
FAM69B	family with sequence similarity 69, member B	protein_coding	11.1821	8.30218e-07	9.73562e-09	6.60882	16.5223
DNAJA4	DnaJ (Hsp40) homolog, subfamily A, member 4	protein_coding	30.4367	8.50924e-07	1.00286e-08	19.7858	41.8705
IL8	interleukin 8	protein_coding	35.1642	8.75002e-07	1.04155e-08	23.2671	46.3831
CCRN4L	CCR4 carbon catabolite repression 4-like (S. cerevisiae)	protein_coding	11.0967	8.99466e-07	1.08127e-08	6.0114	16.1119
RGS16	regulator of G-protein signaling 16	protein_coding	13.6487	9.20833e-07	1.11837e-08	8.01282	19.1035
MAP3K8	mitogen-activated protein kinase kinase kinase 8	protein_coding	9.9731	9.20833e-07	1.12585e-08	5.90582	13.9375
GATA2	GATA binding protein 2	protein_coding	2.65077	1.0261e-06	1.28792e-08	1.02335	4.34942
ZNF432	zinc finger protein 432	protein_coding	13.2985	1.02853e-06	1.29703e-08	6.79537	18.8051
GPBP1	GC-rich promoter binding protein 1	protein_coding	73.4144	1.03504e-06	1.31744e-08	45.5833	95.7442
ZBED6	zinc finger, BED-type containing 6	protein_coding	22.0741	1.04089e-06	1.33101e-08	14.1039	29.0045
LOC100289251	uncharacterized LOC100289251	miscRNA	39.0174	1.10255e-06	1.44514e-08	14.7702	61.5263
PMAIP1	phorbol-12-myristate-13-acetate-induced protein 1	protein_coding	93.2062	1.10998e-06	1.47169e-08	62.2576	124.755
ING1	inhibitor of growth family, member 1	protein_coding	6.83871	1.15572e-06	1.53914e-08	4.16698	9.58908
DUSP10	dual specificity phosphatase 10	protein_coding	4.47289	1.15891e-06	1.55022e-08	1.92743	7.08075
PPIF	peptidylprolyl isomerase F	protein_coding	37.2495	1.31859e-06	1.80661e-08	24.4357	49.4733
DDX60	DEAD (Asp-Glu-Ala-Asp) box polypeptide 60	protein_coding	10.0198	1.34158e-06	1.85554e-08	4.08353	14.5197
JUNB	jun B proto-oncogene	protein_coding	7.77203	1.36345e-06	1.89614e-08	1.9628	14.6143
BIRC3	baculoviral IAP repeat containing 3	protein_coding	15.0324	1.37901e-06	1.9584e-08	9.7715	20.4826
YPEL2	yippee-like 2 (Drosophila)	protein_coding	5.34655	1.41029e-06	2.02888e-08	3.14816	7.67956
TAF1D	TATA box binding protein (TBP)-associated factor, RNA polymerase I, D, 41kDa	protein_coding	350.416	1.4485e-06	2.09977e-08	191.425	473.314
IRF1	interferon regulatory factor 1	protein_coding	8.3082	1.45811e-06	2.12229e-08	5.30732	11.4353
DBR1	debranching enzyme homolog 1 (S. cerevisiae)	protein_coding	9.6274	1.47454e-06	2.16359e-08	5.96283	13.2266
IER5L	immediate early response 5-like	protein_coding	3.32375	1.50104e-06	2.2467e-08	1.00837	6.8451
PPTC7	PTC7 protein phosphatase homolog (S. cerevisiae)	protein_coding	19.9724	1.54174e-06	2.32578e-08	13.3281	26.1976
PRRG4	proline rich Gla (G-carboxyglutamic acid) 4 (transmembrane)	protein_coding	2.03724	1.55381e-06	2.37147e-08	0.752637	3.22796
SNHG7	small nucleolar RNA host gene 7 (non-protein coding)	miscRNA	18.0218	1.55381e-06	2.35874e-08	11.3185	25.0141
MTUS1	microtubule associated tumor suppressor 1	protein_coding	11.2035	1.59448e-06	2.44293e-08	6.90615	15.05
ARC	activity-regulated cytoskeleton-associated protein	protein_coding	5.09518	1.63798e-06	2.52888e-08	0.598448	11.7366
CCNE1	cyclin E1	protein_coding	8.43764	1.64697e-06	2.55246e-08	4.05605	12.3351
PFKFB3	6-phosphofructo-2-kinase/fructose-2,6-biphosphatase 3	protein_coding	5.35875	1.6548e-06	2.57435e-08	3.13241	7.38094
ANKRD33B	ankyrin repeat domain 33B	protein_coding	7.8227	1.73095e-06	2.71322e-08	4.48339	10.9999
		unknown	8.4126	1.84573e-06	2.94936e-08	1.03588	16.3464
HSPA1A	heat shock 70kDa protein 1A	protein_coding	131.188	1.84573e-06	2.95839e-08	37.1314	225.208
IL7R	interleukin 7 receptor	protein_coding	5.55526	1.84573e-06	2.94244e-08	2.21364	9.26704
TUBA1A	tubulin, alpha 1a	protein_coding	22.6193	1.94557e-06	3.16428e-08	13.8211	29.941
LOC100289104	uncharacterized LOC100289104	miscRNA	28.293	2.01504e-06	3.31288e-08	17.7186	37.7664
HERC6	HECT and RLD domain containing E3 ubiquitin protein ligase family member 6	protein_coding	4.79422	2.02271e-06	3.33874e-08	1.46721	7.51681
GBP1	guanylate binding protein 1, interferon-inducible	protein_coding	5.5638	2.02271e-06	3.34933e-08	2.88727	8.08902
MAN1A1	mannosidase, alpha, class 1A, member 1	protein_coding	8.96864	2.02476e-06	3.36465e-08	5.71654	12.1898
MIDN	midnolin	protein_coding	3.84663	2.03188e-06	3.40038e-08	1.84538	5.80106
ZFP36L2	zinc finger protein 36, C3H type-like 2	protein_coding	13.6953	2.26006e-06	3.91549e-08	7.96903	18.3144
ZBTB10	zinc finger and BTB domain containing 10	protein_coding	6.70393	2.27639e-06	3.98308e-08	4.60991	9.58646
MYC	v-myc myelocytomatosis viral oncogene homolog (avian)	protein_coding	40.7566	2.27639e-06	4.00144e-08	28.7011	58.342
KBTBD8	kelch repeat and BTB (POZ) domain containing 8	protein_coding	1.22378	2.3026e-06	4.08416e-08	0.447998	2.09491
MARCKSL1	MARCKS-like 1	protein_coding	4.62856	2.44139e-06	4.44544e-08	1.97091	7.52015
CIR1	corepressor interacting with RBPJ, 1	protein_coding	36.4932	3.17202e-06	6.22442e-08	23.7275	47.717
NR4A1	nuclear receptor subfamily 4, group A, member 1	protein_coding	6.44611	3.27129e-06	6.53487e-08	1.93812	13.334
NAA16	N(alpha)-acetyltransferase 16, NatA auxiliary subunit	protein_coding	6.51357	3.43701e-06	6.88618e-08	4.33135	8.89052
CDK5R1	cyclin-dependent kinase 5, regulatory subunit 1 (p35)	protein_coding	1.39758	3.46404e-06	6.96075e-08	0.405393	2.55016
IGFL2	IGF-like family member 2	protein_coding	7.58595	3.58415e-06	7.24434e-08	3.31668	11.8125
IRAK2	interleukin-1 receptor-associated kinase 2	protein_coding	6.92649	3.58849e-06	7.31654e-08	4.44448	9.41379
C3orf58	chromosome 3 open reading frame 58	protein_coding	5.79479	3.65803e-06	7.54456e-08	3.40475	7.96269
SLC1A3	solute carrier family 1 (glial high affinity glutamate transporter), member 3	protein_coding	2.81769	3.68477e-06	7.66484e-08	1.3324	4.49957
MXD1	MAX dimerization protein 1	protein_coding	19.8709	3.68545e-06	7.68798e-08	12.8375	25.5395
RHOV	ras homolog family member V	protein_coding	4.21366	3.77165e-06	7.97892e-08	1.01157	7.70434
ZNF503	zinc finger protein 503	protein_coding	4.34021	3.77165e-06	7.95786e-08	2.30362	6.46498
MED26	mediator complex subunit 26	protein_coding	3.875	3.94269e-06	8.45691e-08	2.23341	5.96579
PARD6G	par-6 partitioning defective 6 homolog gamma (C. elegans)	protein_coding	2.31712	4.13095e-06	8.90942e-08	1.19226	3.55773
RGAG4	retrotransposon gag domain containing 4	protein_coding	1.41461	4.22578e-06	9.18863e-08	0.368573	2.70589
MSX1	msh homeobox 1	protein_coding	6.5625	4.41728e-06	9.76122e-08	3.5117	9.8945
DNAJB6	DnaJ (Hsp40) homolog, subfamily B, member 6	protein_coding	17.8708	4.48287e-06	1.00382e-07	11.9492	23.6603
CMYA5	cardiomyopathy associated 5	protein_coding	1.84528	4.77793e-06	1.08774e-07	1.15165	3.00233
CDKN1C	cyclin-dependent kinase inhibitor 1C (p57, Kip2)	protein_coding	12.8444	5.1851e-06	1.21607e-07	8.12532	17.3908
PELI1	pellino E3 ubiquitin protein ligase 1	protein_coding	7.40858	5.39936e-06	1.27905e-07	4.44542	10.3233
CSRNP1	cysteine-serine-rich nuclear protein 1	protein_coding	4.88863	5.40137e-06	1.28271e-07	2.0227	8.41376
RGS2	regulator of G-protein signaling 2, 24kDa	protein_coding	21.8981	5.96947e-06	1.47038e-07	6.49152	33.2393
PTGER4	prostaglandin E receptor 4 (subtype EP4)	protein_coding	3.18617	6.25767e-06	1.5702e-07	1.61328	4.75894
LOC100653197	uncharacterized LOC100653197	miscRNA	11.916	6.46726e-06	1.6273e-07	3.54945	19.2567
EPHA4	EPH receptor A4	protein_coding	1.16633	6.52888e-06	1.66757e-07	0.525281	1.71697
ALOXE3	arachidonate lipoxygenase 3	protein_coding	1.5154	6.61437e-06	1.69549e-07	0.411218	2.84304
LOC100652898	uncharacterized LOC100652898	miscRNA	8.2302	7.2277e-06	1.92086e-07	2.82181	14.8617
LOC100653132	uncharacterized LOC100653132	miscRNA	8.2302	7.2277e-06	1.92086e-07	2.82181	14.8617
IL16	interleukin 16	protein_coding	0.819563	7.36347e-06	1.96996e-07	0.310204	1.28058
INA	internexin neuronal intermediate filament protein, alpha	protein_coding	12.2454	7.75922e-06	2.11241e-07	7.20944	15.7759
IL1R1	interleukin 1 receptor, type I	protein_coding	1.70242	8.21334e-06	2.30229e-07	0.68979	2.73156
SERPINE1	serpin peptidase inhibitor, clade E (nexin, plasminogen activator inhibitor type 1), member 1	protein_coding	11.993	8.51438e-06	2.40317e-07	7.37841	16.8249
JHDM1D	jumonji C domain containing histone demethylase 1 homolog D (S. cerevisiae)	protein_coding	5.71475	8.51438e-06	2.40329e-07	3.44677	7.42905
OAS1	2'-5'-oligoadenylate synthetase 1, 40/46kDa	protein_coding	4.886	8.59641e-06	2.45636e-07	2.19943	7.33584
NRARP	NOTCH-regulated ankyrin repeat protein	protein_coding	5.26053	8.96466e-06	2.59378e-07	2.84055	7.51768
LOC100132272	uncharacterized LOC100132272	unknown	1.68556	9.48708e-06	2.78966e-07	0.501314	3.68872
SCG2	secretogranin II	protein_coding	5.96046	9.49231e-06	2.79679e-07	3.66132	8.09302
H2AFX	H2A histone family, member X	protein_coding	4.60395	9.69292e-06	2.87303e-07	2.20983	8.55704
SP8	Sp8 transcription factor	protein_coding	0.520464	9.76671e-06	2.90066e-07	0.0418982	1.12353
TRAF1	TNF receptor-associated factor 1	protein_coding	2.61665	9.87727e-06	2.93932e-07	1.63363	3.65962
SERTAD1	SERTA domain containing 1	protein_coding	5.03024	9.88848e-06	2.94848e-07	2.12168	8.20855
LOC100130522	uncharacterized LOC100130522	miscRNA	0.803042	9.9791e-06	2.99314e-07	0.0912185	1.52922
CYTH1	cytohesin 1	protein_coding	12.3816	1.05976e-05	3.20364e-07	8.16893	16.6496
DLX2	distal-less homeobox 2	protein_coding	2.40621	1.09848e-05	3.34657e-07	0.774982	3.9492
CFB	complement factor B	protein_coding	4.15199	1.09848e-05	3.34089e-07	2.16911	6.76305
KHDRBS3	KH domain containing, RNA binding, signal transduction associated 3	protein_coding	6.07817	1.12158e-05	3.45662e-07	3.41842	9.74262
B3GNT5	UDP-GlcNAc:betaGal beta-1,3-N-acetylglucosaminyltransferase 5	protein_coding	3.83958	1.12802e-05	3.4831e-07	2.11864	5.60034
TRIM69	tripartite motif containing 69	protein_coding	1.75753	1.16701e-05	3.64601e-07	0.605198	3.07676
HIST2H2BE	histone cluster 2, H2be	protein_coding	10.1088	1.21295e-05	3.86687e-07	7.05384	14.9435
NR4A3	nuclear receptor subfamily 4, group A, member 3	protein_coding	1.71096	1.23301e-05	3.97095e-07	1.04653	2.45552
VPS37B	vacuolar protein sorting 37 homolog B (S. cerevisiae)	protein_coding	5.28201	1.23301e-05	3.97439e-07	3.49255	7.20202
ABTB2	ankyrin repeat and BTB (POZ) domain containing 2	protein_coding	4.15368	1.3409e-05	4.46176e-07	2.63907	5.94709
NOD2	nucleotide-binding oligomerization domain containing 2	protein_coding	1.09843	1.35581e-05	4.54278e-07	0.354691	1.87882
SLC25A25	solute carrier family 25 (mitochondrial carrier; phosphate carrier), member 25	protein_coding	6.73629	1.39144e-05	4.71467e-07	4.19935	9.7684
ITGAM	integrin, alpha M (complement component 3 receptor 3 subunit)	protein_coding	0.43944	1.47504e-05	5.10225e-07	0.0752607	0.779469
GAS1	growth arrest-specific 1	protein_coding	8.30154	1.49814e-05	5.22626e-07	5.8612	11.8853
C11orf96	chromosome 11 open reading frame 96	protein_coding	1.88186	1.65593e-05	5.89382e-07	0.192517	3.39205
AQPEP	laeverin	protein_coding	1.77025	1.65805e-05	5.91115e-07	0.6936	2.5802
HSPA7	heat shock 70kDa protein 7 (HSP70B)	pseudo	1.09204	1.75163e-05	6.33766e-07	0.0854602	2.02172
GAS2L3	growth arrest-specific 2 like 3	protein_coding	4.56289	1.84654e-05	6.84428e-07	2.40479	6.24301
SLC6A12	solute carrier family 6 (neurotransmitter transporter, betaine/GABA), member 12	protein_coding	0.482833	1.91775e-05	7.21244e-07	0.0965737	0.971862
HUNK	hormonally up-regulated Neu-associated kinase	protein_coding	0.762435	2.03582e-05	7.82176e-07	0.400044	1.25833
C7orf53	chromosome 7 open reading frame 53	protein_coding	10.7857	2.11413e-05	8.20984e-07	7.2023	14.8844
SMAD7	SMAD family member 7	protein_coding	3.26613	2.16814e-05	8.49626e-07	2.05381	4.42197
RAI2	retinoic acid induced 2	protein_coding	0.826563	2.1974e-05	8.6528e-07	0.129499	1.49348
LOC100506089	uncharacterized LOC100506089	miscRNA	1.20974	2.22468e-05	8.78336e-07	0.304488	2.52484
GLTSCR2	glioma tumor suppressor candidate region gene 2	protein_coding	25.6617	2.2254e-05	8.79932e-07	18.1136	35.2173
FGFR3	fibroblast growth factor receptor 3	protein_coding	0.395356	2.26283e-05	8.98732e-07	0.0518171	0.766585
TUBB2A	tubulin, beta 2A class IIa	protein_coding	4.04431	2.31879e-05	9.23691e-07	1.36971	9.12381
GBP2	guanylate binding protein 2, interferon-inducible	protein_coding	4.30011	2.32374e-05	9.27032e-07	2.39735	5.80577
TUBB2B	tubulin, beta 2B class IIb	protein_coding	1.1886	2.39911e-05	9.69823e-07	0.38692	2.11411
TEX14	testis expressed 14	protein_coding	0.445629	2.42763e-05	9.84212e-07	0.126355	0.869525
DLL1	delta-like 1 (Drosophila)	protein_coding	0.722709	2.46157e-05	1.00377e-06	0.0217111	1.60836
TULP2	tubby like protein 2	protein_coding	1.32051	2.52403e-05	1.03371e-06	0.258245	2.3784
RASEF	RAS and EF-hand domain containing	protein_coding	5.04898	2.54279e-05	1.04289e-06	3.38887	6.88549
TNF	tumor necrosis factor	protein_coding	1.61909	2.61836e-05	1.08623e-06	0.353076	2.76589
NCCRP1	non-specific cytotoxic cell receptor protein 1 homolog (zebrafish)	protein_coding	1.10614	2.68267e-05	1.11923e-06	0.275434	1.98358
PYGM	phosphorylase, glycogen, muscle	protein_coding	0.470029	2.71106e-05	1.13587e-06	0.0675711	0.943547
MAFK	v-maf musculoaponeurotic fibrosarcoma oncogene homolog K (avian)	protein_coding	5.04317	2.76581e-05	1.16695e-06	3.05046	6.65752
TAC3	tachykinin 3	protein_coding	0.300221	2.81535e-05	1.19449e-06	0	0.668338
DKK1	dickkopf 1 homolog (Xenopus laevis)	protein_coding	4.70721	2.82332e-05	1.20453e-06	2.572	7.59164
PLCXD3	phosphatidylinositol-specific phospholipase C, X domain containing 3	protein_coding	0.606725	2.8753e-05	1.23009e-06	0.264829	0.963238
ELF3	E74-like factor 3 (ets domain transcription factor, epithelial-specific )	protein_coding	17.3355	3.20645e-05	1.42467e-06	11.4835	22.7092
FOSL1	FOS-like antigen 1	protein_coding	7.04691	3.32119e-05	1.48739e-06	4.60997	9.84926
BAMBI	BMP and activin membrane-bound inhibitor homolog (Xenopus laevis)	protein_coding	11.6048	3.35897e-05	1.51744e-06	7.52914	15.8406
KCNK10	potassium channel, subfamily K, member 10	protein_coding	0.0317783	3.39299e-05	1.53754e-06	0	0.0671562
HHEX	hematopoietically expressed homeobox	protein_coding	8.2609	3.50144e-05	1.61528e-06	5.44238	10.8097
NAALAD2	N-acetylated alpha-linked acidic dipeptidase 2	protein_coding	0.894349	3.51022e-05	1.6358e-06	0.36436	1.49548
RGCC	regulator of cell cycle	protein_coding	2.53344	3.54924e-05	1.65645e-06	0.462435	5.17435
OSR2	odd-skipped related 2 (Drosophila)	protein_coding	1.67259	3.56851e-05	1.67596e-06	0.754362	2.85296
FGF18	fibroblast growth factor 18	protein_coding	1.48589	3.82728e-05	1.84034e-06	0.536622	2.45641
PAPLN	papilin, proteoglycan-like sulfated glycoprotein	protein_coding	1.53392	4.0364e-05	1.98609e-06	0.955885	2.07883
ETV3	ets variant 3	protein_coding	4.73195	4.06925e-05	2.01185e-06	3.04914	6.16479
FOXQ1	forkhead box Q1	protein_coding	4.95033	4.28543e-05	2.1566e-06	2.98279	6.4795
PTGER3	prostaglandin E receptor 3 (subtype EP3)	protein_coding	0.181445	4.34304e-05	2.19061e-06	0.028697	0.32771
DIO3	deiodinase, iodothyronine, type III	protein_coding	0.875024	4.48954e-05	2.29353e-06	0.0810855	2.06645
BACH2	BTB and CNC homology 1, basic leucine zipper transcription factor 2	protein_coding	0.36594	4.5874e-05	2.35993e-06	0.163966	0.577748
LOC100652935	uncharacterized LOC100652935	miscRNA	26.3501	4.91548e-05	2.57795e-06	16.8103	38.1121
LOC100653167	uncharacterized LOC100653167	miscRNA	26.3501	4.91548e-05	2.57795e-06	16.8103	38.1121
TUBB4B	tubulin, beta 4B class IVb	protein_coding	114.995	4.94317e-05	2.59917e-06	78.6753	168.979
DUSP2	dual specificity phosphatase 2	protein_coding	0.973481	5.10957e-05	2.72227e-06	0.23958	2.0284
NPTX1	neuronal pentraxin I	protein_coding	0.557085	5.10957e-05	2.7249e-06	0.264351	1.01512
MX1	myxovirus (influenza virus) resistance 1, interferon-inducible protein p78 (mouse)	protein_coding	1.86543	5.58021e-05	3.06139e-06	1.17215	2.76125
TMPRSS12	transmembrane (C-terminal) protease, serine 12	protein_coding	0.132103	5.58102e-05	3.06512e-06	0	0.322535
BMF	Bcl2 modifying factor	protein_coding	3.26084	5.74293e-05	3.19804e-06	2.33249	4.41128
FZD10	frizzled family receptor 10	protein_coding	0.837105	5.91353e-05	3.31046e-06	0.302938	1.47636
FNDC7	fibronectin type III domain containing 7	protein_coding	0.485119	5.93311e-05	3.32492e-06	0.0891262	0.9451
GDF9	growth differentiation factor 9	protein_coding	1.72121	5.97847e-05	3.35386e-06	0.647486	2.73228
LOC284023	uncharacterized LOC284023	miscRNA	2.99178	6.03077e-05	3.39387e-06	1.54827	4.40891
OVGP1	oviductal glycoprotein 1, 120kDa	protein_coding	2.14644	6.09327e-05	3.43622e-06	1.03188	3.1395
FAM166A	family with sequence similarity 166, member A	protein_coding	30.0337	6.17542e-05	3.48982e-06	18.1706	43.3699
RND1	Rho family GTPase 1	protein_coding	1.2683	6.23307e-05	3.54811e-06	0.195831	3.0307
KRT16	keratin 16	protein_coding	2.67017	6.23307e-05	3.54106e-06	1.28836	5.31739
SORBS1	sorbin and SH3 domain containing 1	protein_coding	0.595201	6.24986e-05	3.56872e-06	0.163022	0.92051
LOC100506085	uncharacterized LOC100506085	miscRNA	0.0459789	6.59056e-05	3.8487e-06	0	0.0952149
LOC649352	ubiquitin carboxyl-terminal hydrolase 17-like protein 2-like	pseudo	0.368955	6.62483e-05	3.87262e-06	0	0.904539
ZIC2	Zic family member 2	protein_coding	2.51395	6.72012e-05	3.9996e-06	1.54687	3.52246
MACROD2	MACRO domain containing 2	protein_coding	1.04928	6.76804e-05	4.04306e-06	0.452999	1.56659
ZNF581	zinc finger protein 581	protein_coding	8.69113	6.84501e-05	4.11427e-06	5.95481	13.605
ARID3B	AT rich interactive domain 3B (BRIGHT-like)	protein_coding	1.32378	7.16135e-05	4.37615e-06	0.639676	1.86589
SHOX2	short stature homeobox 2	protein_coding	1.87582	7.20426e-05	4.41086e-06	1.16582	2.70339
NFATC1	nuclear factor of activated T-cells, cytoplasmic, calcineurin-dependent 1	protein_coding	0.649351	7.30334e-05	4.50263e-06	0.355589	0.967374
RHEBL1	Ras homolog enriched in brain like 1	protein_coding	5.20103	7.40964e-05	4.6021e-06	3.35812	7.41357
LAG3	lymphocyte-activation gene 3	protein_coding	1.0635	8.08363e-05	5.20649e-06	0.185387	2.15857
RBM44	RNA binding motif protein 44	protein_coding	0.544572	8.13856e-05	5.25625e-06	0.126017	1.02968
C9orf47	chromosome 9 open reading frame 47	protein_coding	0.435287	8.1845e-05	5.30297e-06	0.173201	0.746645
LOC100216545	uncharacterized LOC100216545	miscRNA	1.36926	8.76763e-05	5.8072e-06	0.698697	1.97911
PKD1L3	polycystic kidney disease 1-like 3	protein_coding	0.388949	8.80379e-05	5.84197e-06	0.135566	0.700358
DEDD2	death effector domain containing 2	protein_coding	10.3995	8.80683e-05	5.85392e-06	6.91733	13.5553
FOXF1	forkhead box F1	protein_coding	1.36629	8.91312e-05	5.98001e-06	0.576566	2.0104
PER1	period homolog 1 (Drosophila)	protein_coding	2.55728	8.91312e-05	5.96412e-06	1.58353	3.61903
CCL2	chemokine (C-C motif) ligand 2	protein_coding	13.9636	8.9715e-05	6.04796e-06	9.24548	18.2916
CHERP	calcium homeostasis endoplasmic reticulum protein	protein_coding	5.23792	9.16385e-05	6.21003e-06	3.49579	7.66314
FA2H	fatty acid 2-hydroxylase	protein_coding	1.02113	9.3371e-05	6.36596e-06	0.332257	1.54565
FAM49A	family with sequence similarity 49, member A	protein_coding	3.47823	0.000100168	6.95331e-06	2.03368	4.50285
SNORD56	small nucleolar RNA, C/D box 56	snoRNA	27.4984	0.000103259	7.23871e-06	10.6026	43.2584
CNR1	cannabinoid receptor 1 (brain)	protein_coding	0.574383	0.000105473	7.50403e-06	0.211122	0.851377
SOX7	SRY (sex determining region Y)-box 7	protein_coding	2.1393	0.000112305	8.19982e-06	1.35665	3.09524
AXIN2	axin 2	protein_coding	0.688282	0.000112619	8.24901e-06	0.254596	1.20948
GAL	galanin prepropeptide	protein_coding	6.16657	0.00011294	8.27982e-06	3.1133	8.98871
CACHD1	cache domain containing 1	protein_coding	1.75107	0.000113883	8.37514e-06	1.15004	2.60716
TUBB3	tubulin, beta 3 class III	protein_coding	1.96251	0.000130286	1.00805e-05	0.924271	2.98364
BCL3	B-cell CLL/lymphoma 3	protein_coding	3.23126	0.00013428	1.05099e-05	2.0896	4.3877
C9orf152	chromosome 9 open reading frame 152	protein_coding	0.517417	0.000140098	1.11863e-05	0.165467	0.937121
KCNB1	potassium voltage-gated channel, Shab-related subfamily, member 1	protein_coding	0.0316152	0.00014547	1.1761e-05	0	0.0964486
EEF2	eukaryotic translation elongation factor 2	protein_coding	161.226	0.000145901	1.18131e-05	120.703	229.185
TPPP	tubulin polymerization promoting protein	protein_coding	1.54242	0.000152451	1.24962e-05	0.812169	2.17819
BAIAP2	BAI1-associated protein 2	protein_coding	2.3346	0.000154822	1.28186e-05	1.41174	3.19062
GRASP	GRP1 (general receptor for phosphoinositides 1)-associated scaffold protein	protein_coding	0.34105	0.000157957	1.32081e-05	0.0321462	0.676651
C2	complement component 2	protein_coding	0.538419	0.000158378	1.32619e-05	0.195483	1.031
HES7	hairy and enhancer of split 7 (Drosophila)	protein_coding	1.74271	0.000163667	1.38399e-05	0.720021	2.68751
GBP4	guanylate binding protein 4	protein_coding	0.162395	0.000165671	1.40679e-05	0.0392936	0.275368
SNORA44	small nucleolar RNA, H/ACA box 44	snoRNA	24.0504	0.000169834	1.45506e-05	11.1906	34.7529
CLDN6	claudin 6	protein_coding	0.0784794	0.000174067	1.49962e-05	0	0.227525
SEMA4A	sema domain, immunoglobulin domain (Ig), transmembrane domain (TM) and short cytoplasmic domain, (semaphorin) 4A	protein_coding	0.650593	0.000177908	1.54844e-05	0.174821	1.11766
MIR17HG	miR-17-92 cluster host gene (non-protein coding)	miscRNA	1.39854	0.000181224	1.5837e-05	1.00251	2.29838
RARRES3	retinoic acid receptor responder (tazarotene induced) 3	protein_coding	1.98453	0.000182743	1.59913e-05	0.771256	3.31686
DUSP8	dual specificity phosphatase 8	protein_coding	0.681683	0.000189922	1.66906e-05	0.390572	1.06403
ADRA2A	adrenoceptor alpha 2A	protein_coding	0.879135	0.000191393	1.6904e-05	0.524764	1.4131
LOC100287628	uncharacterized LOC100287628	miscRNA	5.74608	0.000196183	1.74449e-05	3.29323	8.19903
DEPDC7	DEP domain containing 7	protein_coding	5.67412	0.000204685	1.83698e-05	3.342	7.38281
PGF	placental growth factor	protein_coding	0.9345	0.000209134	1.89245e-05	0.330927	1.75538
VEGFC	vascular endothelial growth factor C	protein_coding	4.55192	0.000209203	1.89602e-05	2.9105	6.26861
ZC3H12A	zinc finger CCCH-type containing 12A	protein_coding	3.87497	0.000219535	2.03493e-05	2.29139	5.64257
LOC100505812	uncharacterized LOC100505812	miscRNA	3.5371	0.000220241	2.04278e-05	2.03657	4.58356
MIR3153	microRNA 3153	miscRNA	18.5917	0.000224579	2.09625e-05	5.68046	28.6198
TRIM28	tripartite motif containing 28	protein_coding	24.3316	0.000232431	2.20378e-05	17.9477	33.6088
C7orf61	chromosome 7 open reading frame 61	protein_coding	1.90372	0.000238317	2.29049e-05	1.00443	3.28405
MIR22	microRNA 22	miscRNA	102.581	0.000244079	2.36744e-05	64.0856	131.669
OR4D1	olfactory receptor, family 4, subfamily D, member 1	protein_coding	0.107555	0.000248367	2.43019e-05	0	0.270105
HIC2	hypermethylated in cancer 2	protein_coding	0.611088	0.000251525	2.47227e-05	0.395367	0.838458
COL2A1	collagen, type II, alpha 1	protein_coding	0.146653	0.000268057	2.68847e-05	0.0254285	0.259693
HYMAI	hydatidiform mole associated and imprinted (non-protein coding)	miscRNA	0.478459	0.000269853	2.70807e-05	0.187299	0.718927
S100A14	S100 calcium binding protein A14	protein_coding	3.89189	0.000273345	2.75806e-05	2.30143	5.31914
CA9	carbonic anhydrase IX	protein_coding	0.438924	0.000274094	2.77002e-05	0.0798283	0.875244
LOC100130476	uncharacterized LOC100130476	miscRNA	0.332074	0.000274438	2.77673e-05	0.0289129	0.604308
ERF	Ets2 repressor factor	protein_coding	3.20426	0.000274591	2.77996e-05	2.08817	4.5592
MAP2K3	mitogen-activated protein kinase kinase 3	protein_coding	8.22538	0.000283265	2.8894e-05	5.31338	11.565
LOC100271836	smg-1 homolog, phosphatidylinositol 3-kinase-related kinase (C. elegans) pseudogene	pseudo	1.24695	0.000285639	2.92547e-05	0.865929	1.69405
TTYH2	tweety homolog 2 (Drosophila)	protein_coding	0.314545	0.000285664	2.93071e-05	0.0702481	0.518491
KRT14	keratin 14	protein_coding	5.92787	0.000285849	2.93429e-05	4.32237	8.41438
VGF	VGF nerve growth factor inducible	protein_coding	0.395006	0.000286079	2.94178e-05	0.106965	0.744201
FAM110B	family with sequence similarity 110, member B	protein_coding	1.56905	0.000293847	3.04236e-05	1.0438	2.46282
MMP10	matrix metallopeptidase 10 (stromelysin 2)	protein_coding	0.317415	0.000305807	3.20583e-05	0.0403737	0.627538
EGR3	early growth response 3	protein_coding	0.442794	0.000305853	3.21353e-05	0.102116	0.90922
AMPD1	adenosine monophosphate deaminase 1	protein_coding	0.398077	0.000312304	3.30379e-05	0.0826127	0.702783
FRG2B	FSHD region gene 2 family, member B	protein_coding	0.451839	0.000324439	3.47763e-05	0	0.950336
TICAM1	toll-like receptor adaptor molecule 1	protein_coding	2.27673	0.000324541	3.48419e-05	1.57393	3.03127
SNORD16	small nucleolar RNA, C/D box 16	snoRNA	43.5348	0.000327073	3.52707e-05	29.1767	64.577
RASL11A	RAS-like, family 11, member A	protein_coding	0.838899	0.000331896	3.59414e-05	0.19119	1.38525
HIST2H2BF	histone cluster 2, H2bf	protein_coding	1.02733	0.000335873	3.65449e-05	0.596355	1.53148
GDNF	glial cell derived neurotrophic factor	protein_coding	0.0343273	0.000339341	3.70336e-05	0	0.0873907
NDRG4	NDRG family member 4	protein_coding	1.14771	0.000344662	3.76955e-05	0.586458	1.53219
LOC100506358	uncharacterized LOC100506358	unknown	1.32092	0.000344709	3.7721e-05	0.169272	2.27159
ID2B	inhibitor of DNA binding 2B, dominant negative helix-loop-helix protein (pseudogene)	pseudo	0.275759	0.000347083	3.80421e-05	0.0122426	0.809176
RAB39B	RAB39B, member RAS oncogene family	protein_coding	0.0248716	0.000348042	3.82112e-05	0	0.0535063
SNORD99	small nucleolar RNA, C/D box 99	snoRNA	27.8629	0.000348042	3.82908e-05	16.1565	46.5709
PLCG2	phospholipase C, gamma 2 (phosphatidylinositol-specific)	protein_coding	0.740496	0.000351314	3.88164e-05	0.450738	1.10249
NUP210L	nucleoporin 210kDa-like	protein_coding	0.317779	0.00035676	3.94811e-05	0.163605	0.470219
CACNA1H	calcium channel, voltage-dependent, T type, alpha 1H subunit	protein_coding	0.249245	0.000358359	3.97637e-05	0.0632203	0.505148
		protein_coding	4.74462	0.000364771	4.05181e-05	3.26865	6.38911
FAM71A	family with sequence similarity 71, member A	protein_coding	0.394387	0.000377074	4.21704e-05	0.0599226	0.749701
LOC100507494	uncharacterized LOC100507494	protein_coding	0.120946	0.000383245	4.29768e-05	0	0.280009
DHX58	DEXH (Asp-Glu-X-His) box polypeptide 58	protein_coding	0.80893	0.000386217	4.35149e-05	0.217096	1.17963
SHISA2	shisa homolog 2 (Xenopus laevis)	protein_coding	0.405611	0.000396564	4.50722e-05	0.098328	0.7251
GADD45G	growth arrest and DNA-damage-inducible, gamma	protein_coding	0.917864	0.000404093	4.63147e-05	0.215726	2.1572
C10orf140	SKI/DACH domain containing 1	protein_coding	0.219585	0.000416661	4.8148e-05	0.0776566	0.330702
SNORA48	small nucleolar RNA, H/ACA box 48	snoRNA	20.7894	0.00041969	4.86217e-05	12.8357	29.5767
WIPF3	WAS/WASL interacting protein family, member 3	protein_coding	0.325719	0.000426336	4.96286e-05	0.133594	0.610194
BTK	Bruton agammaglobulinemia tyrosine kinase	protein_coding	0.330331	0.000427102	4.98138e-05	0.081598	0.579106
RBM24	RNA binding motif protein 24	protein_coding	0.687179	0.000438646	5.1464e-05	0.213547	1.06715
CRABP2	cellular retinoic acid binding protein 2	protein_coding	3.60277	0.000442289	5.21496e-05	2.13174	4.94245
SNORA14B	small nucleolar RNA, H/ACA box 14B	snoRNA	9.88938	0.000446748	5.29159e-05	2.98102	15.8672
MTSS1	metastasis suppressor 1	protein_coding	1.0436	0.0004485	5.3228e-05	0.626541	1.42508
CXCL1	chemokine (C-X-C motif) ligand 1 (melanoma growth stimulating activity, alpha)	protein_coding	5.14141	0.000449949	5.3506e-05	3.67324	7.28063
CSPG5	chondroitin sulfate proteoglycan 5 (neuroglycan C)	protein_coding	0.550696	0.000456617	5.47833e-05	0.279683	0.900027
PLAUR	plasminogen activator, urokinase receptor	protein_coding	3.2805	0.000463809	5.58101e-05	1.79749	4.04549
LOC100653112	heparan-sulfate 6-O-sulfotransferase 3-like	protein_coding	0.353704	0.000465248	5.61203e-05	0.221012	0.581705
HS6ST3	heparan sulfate 6-O-sulfotransferase 3	protein_coding	0.353613	0.000465248	5.61203e-05	0.220956	0.581556
FAM54A	family with sequence similarity 54, member A	protein_coding	4.27126	0.00046529	5.61528e-05	2.53307	5.50784
LOC100505533	uncharacterized LOC100505533	miscRNA	0.0200536	0.000467779	5.65359e-05	0	0.0422567
DNALI1	dynein, axonemal, light intermediate chain 1	protein_coding	0.769449	0.000471443	5.71177e-05	0.428946	1.26092
GCM1	glial cells missing homolog 1 (Drosophila)	protein_coding	0.207472	0.000474435	5.7564e-05	0.0359582	0.370412
GRIP1	glutamate receptor interacting protein 1	protein_coding	0.253165	0.000500121	6.12405e-05	0.110466	0.38598
LOC644656	uncharacterized LOC644656	miscRNA	3.91302	0.000500563	6.13831e-05	2.64067	6.02019
LOC729974	ret finger protein-like 4A-like	protein_coding	0.368276	0.000540826	6.74359e-05	0.0179706	0.947946
FAM83B	family with sequence similarity 83, member B	protein_coding	1.30486	0.000554253	6.95021e-05	0.811756	1.7154
SOCS1	suppressor of cytokine signaling 1	protein_coding	1.04411	0.000563607	7.11677e-05	0.224574	1.63204
HIST1H2BM	histone cluster 1, H2bm	protein_coding	0.280975	0.000569021	7.22929e-05	0	0.565777
ABCC9	ATP-binding cassette, sub-family C (CFTR/MRP), member 9	protein_coding	0.0127065	0.00057669	7.3607e-05	0	0.037222
HOXD13	homeobox D13	protein_coding	0.0308027	0.00057717	7.37023e-05	0	0.0701661
RPLP0P2	ribosomal protein, large, P0 pseudogene 2	pseudo	2.45087	0.000580682	7.42534e-05	1.5513	3.37351
MIR1244-1	microRNA 1244-1	miscRNA	67.1014	0.00058393	7.47719e-05	46.7879	87.8321
RHOH	ras homolog family member H	protein_coding	0.0537946	0.000604245	7.79786e-05	0	0.141825
EFNA2	ephrin-A2	protein_coding	0.415752	0.000604636	7.80647e-05	0.0737753	0.85195
CRABP1	cellular retinoic acid binding protein 1	protein_coding	0.157754	0.000604796	7.8121e-05	0	0.307634
LOC401317	uncharacterized LOC401317	unknown	2.56067	0.000615284	7.96933e-05	1.45867	3.71487
C11orf91	chromosome 11 open reading frame 91	protein_coding	0.705289	0.000622641	8.0903e-05	0.175084	1.24927
ATP1B2	ATPase, Na+/K+ transporting, beta 2 polypeptide	protein_coding	0.132631	0.000625484	8.15672e-05	0.0186394	0.334108
CR2	complement component (3d/Epstein Barr virus) receptor 2	protein_coding	0.143259	0.000638433	8.38578e-05	0.0260638	0.281899
OAS2	2'-5'-oligoadenylate synthetase 2, 69/71kDa	protein_coding	0.313786	0.000640086	8.41504e-05	0.112817	0.543824
CCNA1	cyclin A1	protein_coding	0.698348	0.000652232	8.62482e-05	0.349642	1.20578
LOC100507199	uncharacterized LOC100507199	miscRNA	0.265536	0.000654684	8.68026e-05	0	0.79964
ISG15	ISG15 ubiquitin-like modifier	protein_coding	11.8322	0.000665314	8.85255e-05	5.53793	22.4096
CD68	CD68 molecule	protein_coding	1.7371	0.000667023	8.87923e-05	1.13836	2.35926
LOC286178	uncharacterized LOC286178	unknown	0.851275	0.000683847	9.18729e-05	0.473442	1.20727
LOC339524	uncharacterized LOC339524	miscRNA	0.313604	0.000694405	9.37876e-05	0.113699	0.575447
IRF4	interferon regulatory factor 4	protein_coding	0.232664	0.00070299	9.54028e-05	0.0208072	0.470224
SRSF12	serine/arginine-rich splicing factor 12	protein_coding	0.409744	0.000725562	9.92166e-05	0.151755	0.614519
CDKN2D	cyclin-dependent kinase inhibitor 2D (p19, inhibits CDK4)	protein_coding	0.92755	0.000725562	9.92356e-05	0.469181	1.43891
CD80	CD80 molecule	protein_coding	0.365764	0.000726024	9.9404e-05	0.166822	0.639845
SNORA21	small nucleolar RNA, H/ACA box 21	snoRNA	12.0218	0.000726179	9.94912e-05	5.94363	17.5269
POU3F1	POU class 3 homeobox 1	protein_coding	0.294473	0.000734334	0.000100911	0.0477252	0.467996
MYO1A	myosin IA	protein_coding	0.128648	0.00074372	0.000102333	0.0235555	0.246693
MMP3	matrix metallopeptidase 3 (stromelysin 1, progelatinase)	protein_coding	0.082271	0.000765944	0.000106113	0	0.172325
PKDCC	protein kinase domain containing, cytoplasmic homolog (mouse)	protein_coding	1.31669	0.00076927	0.0001068	0.653099	1.80743
HBA1	hemoglobin, alpha 1	protein_coding	0.958816	0.000788989	0.000110793	0.124764	2.29695
SNORD101	small nucleolar RNA, C/D box 101	snoRNA	25.8324	0.000800558	0.000112842	11.6981	36.7226
MIR4639	microRNA 4639	miscRNA	11.3199	0.000834268	0.000118749	1.36883	26.2508
IL36RN	interleukin 36 receptor antagonist	protein_coding	0.0486171	0.000846052	0.000121	0	0.112423
CDO1	cysteine dioxygenase, type I	protein_coding	0.25798	0.000874231	0.000126235	0	0.612859
LOC256021	uncharacterized LOC256021	protein_coding	0.855141	0.000877295	0.000126812	0.489177	1.40775
OR2B6	olfactory receptor, family 2, subfamily B, member 6	protein_coding	2.11221	0.00088766	0.000128572	0.934837	3.02539
TAGLN3	transgelin 3	protein_coding	0.054476	0.000889183	0.00012895	0	0.178949
LDHC	lactate dehydrogenase C	protein_coding	0.35681	0.000893299	0.000129652	0.0783562	0.67467
NPTX2	neuronal pentraxin II	protein_coding	0.0345794	0.000971696	0.000144109	0	0.0820678
CCL8	chemokine (C-C motif) ligand 8	protein_coding	0.457946	0.000979659	0.000145939	0.149477	0.783728
DHDH	dihydrodiol dehydrogenase (dimeric)	protein_coding	0.646013	0.00098431	0.000146689	0.186721	1.03439
SNAP25	synaptosomal-associated protein, 25kDa	protein_coding	1.7174	0.000987931	0.000147404	1.13208	2.29131
RPL18A	ribosomal protein L18a	protein_coding	5.9465	0.000999242	0.000149346	3.39173	9.2515
KRT75	keratin 75	protein_coding	0.066137	0.00101596	0.000152136	0	0.121431
DNAJB8-AS1	DNAJB8 antisense RNA 1 (non-protein coding)	miscRNA	0.0877244	0.00101682	0.000152373	0.00863549	0.264175
MEOX1	mesenchyme homeobox 1	protein_coding	1.26953	0.00103615	0.000155819	0.663642	1.85854
SNX32	sorting nexin 32	protein_coding	0.401556	0.001042	0.000157007	0.0252893	0.687755
C2orf80	chromosome 2 open reading frame 80	protein_coding	0.0831504	0.00107018	0.000162682	0	0.194611
		unknown	0.0259361	0.00107552	0.000163578	0	0.0639706
KIAA1462	KIAA1462	protein_coding	0.122244	0.00108033	0.000164819	0.0565085	0.223512
RRAD	Ras-related associated with diabetes	protein_coding	1.02173	0.00109888	0.00016875	0.49662	2.44367
NR1D1	nuclear receptor subfamily 1, group D, member 1	protein_coding	3.08064	0.00112967	0.000174743	2.20002	4.61711
CNTNAP4	contactin associated protein-like 4	protein_coding	0.135543	0.00113587	0.00017597	0.0440471	0.217866
GATM	glycine amidinotransferase (L-arginine:glycine amidinotransferase)	protein_coding	0.298003	0.00115799	0.000179941	0.100042	0.482287
KRT17	keratin 17	protein_coding	390.679	0.00116455	0.00018103	302.144	549.526
CD14	CD14 molecule	protein_coding	1.04466	0.00117546	0.000183155	0.300903	1.63958
BCAR4	breast cancer anti-estrogen resistance 4 (non-protein coding)	miscRNA	0.120051	0.00119164	0.000186435	0	0.248518
PLAC2	placenta-specific 2 (non-protein coding)	miscRNA	0.240839	0.00120452	0.000189173	0.0966997	0.442528
MAP1A	microtubule-associated protein 1A	protein_coding	0.184337	0.00128041	0.000205228	0.0831108	0.251134
FAM41C	family with sequence similarity 41, member C	miscRNA	0.0476661	0.00128338	0.000205869	0	0.117642
PLA2G10	phospholipase A2, group X	protein_coding	0.64988	0.00128356	0.000206072	0.142462	1.12165
FAM177B	family with sequence similarity 177, member B	protein_coding	0.367879	0.00131285	0.000212117	0.137283	0.735431
MTUS2	microtubule associated tumor suppressor candidate 2	protein_coding	0.117373	0.00131697	0.000213105	0.0479359	0.187263
INSM2	insulinoma-associated 2	protein_coding	0.141424	0.0013298	0.000215809	0.00471407	0.256148
KCNS1	potassium voltage-gated channel, delayed-rectifier, subfamily S, member 1	protein_coding	0.0268165	0.00136658	0.000223871	0	0.0589906
NR2F1	nuclear receptor subfamily 2, group F, member 1	protein_coding	2.84801	0.00144621	0.000240239	1.54829	3.85583
SNORD35B	small nucleolar RNA, C/D box 35B	snoRNA	30.0669	0.00146354	0.000243549	19.6912	41.703
AOC3	amine oxidase, copper containing 3 (vascular adhesion protein 1)	protein_coding	0.343059	0.00150738	0.000253065	0.173546	0.491383
STARD5	StAR-related lipid transfer (START) domain containing 5	protein_coding	2.64449	0.00151113	0.000253849	1.50717	3.38781
HBA2	hemoglobin, alpha 2	protein_coding	0.951916	0.00153667	0.000259342	0.261323	1.66617
STX1A	syntaxin 1A (brain)	protein_coding	1.51363	0.00159016	0.000270711	0.982547	2.26066
ASB5	ankyrin repeat and SOCS box containing 5	protein_coding	0.0728243	0.00167447	0.000288814	0	0.150697
MTUS2-AS1	MTUS2 antisense RNA 1 (non-protein coding)	miscRNA	0.410098	0.00167447	0.000288795	0.125439	0.876598
HAVCR2	hepatitis A virus cellular receptor 2	protein_coding	0.392073	0.00167594	0.000289166	0.104077	0.563023
KRT4	keratin 4	protein_coding	0.412559	0.00170125	0.000294536	0.152157	0.622217
RXFP4	relaxin/insulin-like family peptide receptor 4	protein_coding	0.244015	0.0017068	0.000295637	0.037625	0.700517
MAFA	v-maf musculoaponeurotic fibrosarcoma oncogene homolog A (avian)	protein_coding	0.575139	0.00173409	0.000302162	0.236215	1.05115
LOC647086	chromosome 20 open reading frame 27 pseudogene	pseudo	0.187418	0.00173686	0.00030292	0.0144299	0.452983
RASGEF1B	RasGEF domain family, member 1B	protein_coding	0.831329	0.00181703	0.000319506	0.487749	1.14536
CXCL11	chemokine (C-X-C motif) ligand 11	protein_coding	0.14733	0.00189068	0.000335911	0.026532	0.294218
C9	complement component 9	protein_coding	0.0641692	0.00193369	0.000346	0	0.115748
THEMIS	thymocyte selection associated	protein_coding	0.0535584	0.00193944	0.000348002	0	0.0924434
C11orf41	chromosome 11 open reading frame 41	protein_coding	0.0702023	0.00195662	0.000352238	0.0296805	0.125816
LOC100505576	uncharacterized LOC100505576	miscRNA	0.325114	0.00205397	0.000374604	0.0428224	0.582958
ZCCHC12	zinc finger, CCHC domain containing 12	protein_coding	0.0678728	0.00210511	0.000386413	0.006542	0.137026
BBC3	BCL2 binding component 3	protein_coding	2.69246	0.0021083	0.000387338	2.03071	3.76658
TLR10	toll-like receptor 10	protein_coding	0.0222029	0.00211618	0.000389192	0	0.0682646
APOL1	apolipoprotein L, 1	protein_coding	1.02368	0.00213444	0.000393557	0.609683	1.34003
RFPL4A	ret finger protein-like 4A	protein_coding	0.517949	0.0021508	0.000398222	0.0949742	0.994649
LOC100128822	uncharacterized LOC100128822	miscRNA	1.22902	0.00215203	0.000398576	0.779094	1.7239
SERTM1	serine-rich and transmembrane domain containing 1	protein_coding	0.0771334	0.00215313	0.000399032	0.00968295	0.169863
PHLDA2	pleckstrin homology-like domain, family A, member 2	protein_coding	4.85338	0.00223879	0.000418339	2.87455	6.49776
DLL4	delta-like 4 (Drosophila)	protein_coding	0.349939	0.00228101	0.000427572	0.177058	0.538832
CCDC168	coiled-coil domain containing 168	protein_coding	0.0108774	0.00239662	0.000455315	0	0.0414811
TYW1B	tRNA-yW synthesizing protein 1 homolog B (S. cerevisiae)	protein_coding	0.889218	0.00240914	0.000458261	0.564352	1.35367
SNORD86	small nucleolar RNA, C/D box 86	snoRNA	20.5345	0.00241457	0.00045964	11.8659	37.0058
KRTAP21-2	keratin associated protein 21-2	protein_coding	0.918394	0.00245965	0.000472363	0	1.59036
KIAA1683	KIAA1683	protein_coding	0.174773	0.00246805	0.00047514	0.0863142	0.287312
ACVR1C	activin A receptor, type IC	protein_coding	0.0727167	0.00248354	0.000479292	0.0273687	0.12428
SNORD57	small nucleolar RNA, C/D box 57	snoRNA	31.914	0.00248745	0.000480461	18.7407	44.1888
TMEM171	transmembrane protein 171	protein_coding	0.107632	0.00248926	0.000480983	0	0.293115
LOC100507018	uncharacterized LOC100507018	miscRNA	0.352308	0.00250683	0.000485413	0.19443	0.522452
RPS6KL1	ribosomal protein S6 kinase-like 1	protein_coding	0.141062	0.0025403	0.000493091	0.0663997	0.262865
ERBB3	v-erb-b2 erythroblastic leukemia viral oncogene homolog 3 (avian)	protein_coding	0.274565	0.00257182	0.000501634	0.153663	0.409467
FMN2	formin 2	protein_coding	0.352114	0.00261243	0.000511403	0.220928	0.472724
LOC100653137	cadherin-23-like	protein_coding	0.0230106	0.00261734	0.000512981	0	0.0411072
CDH23	cadherin-related 23	protein_coding	0.020592	0.00261734	0.000512981	0	0.0367864
SLC5A5	solute carrier family 5 (sodium iodide symporter), member 5	protein_coding	0.158432	0.00275182	0.000543716	0.0158876	0.26427
MUC13	mucin 13, cell surface associated	protein_coding	0.114257	0.00279954	0.000555289	0.0249874	0.249228
C1orf126	chromosome 1 open reading frame 126	miscRNA	0.0616398	0.00282156	0.00056096	0.0205943	0.112976
ABCA13	ATP-binding cassette, sub-family A (ABC1), member 13	protein_coding	0.00599066	0.0028421	0.00056574	0	0.0183533
TNS1	tensin 1	protein_coding	0.370094	0.00284804	0.000567259	0.20001	0.442963
BEST2	bestrophin 2	protein_coding	0.135097	0.00286938	0.000573208	0.00812486	0.240787
USP44	ubiquitin specific peptidase 44	protein_coding	0.0666773	0.00291758	0.000584891	0	0.17143
EN2	engrailed homeobox 2	protein_coding	0.0948324	0.00298001	0.00060092	0.016934	0.16614
BTLA	B and T lymphocyte associated	protein_coding	0.0958159	0.00300373	0.000606763	0.0178821	0.161591
SNORD110	small nucleolar RNA, C/D box 110	snoRNA	15.5551	0.00300766	0.000607735	8.33271	25.4218
LYPD3	LY6/PLAUR domain containing 3	protein_coding	0.431171	0.00303317	0.000613963	0.145619	0.710895
HAO2	hydroxyacid oxidase 2 (long chain)	protein_coding	0.0507374	0.00304751	0.000618302	0	0.120729
LOC100652952	uncharacterized LOC100652952	miscRNA	3.67672	0.00305146	0.000619756	2.73764	5.63531
LOC100653305	uncharacterized LOC100653305	miscRNA	3.67672	0.00305146	0.000619756	2.73764	5.63531
CXCL10	chemokine (C-X-C motif) ligand 10	protein_coding	0.358208	0.00310755	0.000634328	0.106377	0.67198
C1orf115	chromosome 1 open reading frame 115	protein_coding	0.771568	0.00312118	0.000638582	0.517205	1.17694
TARM1	T cell-interacting, activating receptor on myeloid cells 1	protein_coding	0.1599	0.00314279	0.000644115	0	0.280945
NPC1L1	NPC1 (Niemann-Pick disease, type C1, gene)-like 1	protein_coding	0.0782096	0.00314804	0.000645747	0.0113889	0.184088
ZNF703	zinc finger protein 703	protein_coding	1.36974	0.00316602	0.000650059	0.764189	2.19851
TCHH	trichohyalin	protein_coding	0.014716	0.0032013	0.00065988	0	0.0258145
MIA2	melanoma inhibitory activity 2	protein_coding	0.0440179	0.00322481	0.000665294	0	0.130148
SNORA16A	small nucleolar RNA, H/ACA box 16A	snoRNA	14.5007	0.00322674	0.000666103	10.0824	20.6872
CNTF	ciliary neurotrophic factor	protein_coding	1.52907	0.00322865	0.000666849	0.982395	2.02848
SNORA75	small nucleolar RNA, H/ACA box 75	snoRNA	3.7828	0.00326183	0.000675624	1.57366	6.43815
NMB	neuromedin B	protein_coding	2.44962	0.00327861	0.000680066	1.59077	3.50181
MUC17	mucin 17, cell surface associated	protein_coding	0.0283142	0.00328899	0.000683382	0.00649196	0.0499497
TAF7L	TAF7-like RNA polymerase II, TATA box binding protein (TBP)-associated factor, 50kDa	protein_coding	0.819567	0.00330146	0.000687528	0.58795	1.32689
BAAT	bile acid CoA: amino acid N-acyltransferase (glycine N-choloyltransferase)	protein_coding	0.13178	0.00336249	0.000703013	0.0176039	0.256645
DDN	dendrin	protein_coding	0.211761	0.00339263	0.000710774	0.0531113	0.306316
PRKCG	protein kinase C, gamma	protein_coding	0.07447	0.00340677	0.00071488	0.0136223	0.15185
C5orf47	chromosome 5 open reading frame 47	protein_coding	0.0641812	0.00342872	0.000720698	0	0.156131
IL11	interleukin 11	protein_coding	0.742679	0.00343083	0.000721443	0.368687	0.992468
APOL4	apolipoprotein L, 4	protein_coding	0.0475215	0.00344467	0.000725065	0.00454659	0.109143
ZNF286B	zinc finger protein 286B	protein_coding	0.211013	0.00347408	0.000732484	0.0944157	0.363609
LOC646626	uncharacterized LOC646626	miscRNA	0.523565	0.00349	0.00073728	0.178041	0.83364
TMPRSS2	transmembrane protease, serine 2	protein_coding	0.079158	0.00349461	0.000739546	0	0.138597
SNORA33	small nucleolar RNA, H/ACA box 33	snoRNA	20.6084	0.00349487	0.000740162	12.4913	25.5573
EGOT	eosinophil granule ontogeny transcript (non-protein coding)	miscRNA	1.00957	0.00358279	0.000764061	0.446284	1.38785
LOC100506700	uncharacterized LOC100506700	miscRNA	0.20266	0.00364012	0.000780159	0	0.372831
C17orf104	chromosome 17 open reading frame 104	protein_coding	0.430635	0.00365653	0.000785389	0.209321	0.56516
TFAP2C	transcription factor AP-2 gamma (activating enhancer binding protein 2 gamma)	protein_coding	0.441882	0.00376177	0.00081176	0.270806	0.700272
LOC51145	erythrocyte transmembrane protein	unknown	0.0395767	0.00376606	0.00081291	0	0.0752427
NPM2	nucleophosmin/nucleoplasmin 2	protein_coding	0.161533	0.00376689	0.00081331	0.0141151	0.312776
HGD	homogentisate 1,2-dioxygenase	protein_coding	0.203069	0.00380657	0.000823672	0.0918633	0.349474
PLXNA4	plexin A4	protein_coding	0.0110299	0.00388989	0.000844224	0.00276476	0.0235051
KCNE1L	KCNE1-like	protein_coding	0.91554	0.00391696	0.000851944	0.494456	1.25636
HSP90AB2P	heat shock protein 90kDa alpha (cytosolic), class B member 2, pseudogene	pseudo	0.420941	0.00397254	0.000867077	0.171406	0.639222
C15orf26	chromosome 15 open reading frame 26	protein_coding	0.243205	0.00398173	0.000870021	0.0456278	0.409588
SNORA10	small nucleolar RNA, H/ACA box 10	snoRNA	17.4123	0.0039887	0.000872334	11.854	22.7375
NGFR	nerve growth factor receptor	protein_coding	0.174187	0.00402865	0.000883158	0.062296	0.308151
HIST2H2AC	histone cluster 2, H2ac	protein_coding	1.7305	0.00404919	0.000888578	0.552538	2.59156
DNAH2	dynein, axonemal, heavy chain 2	protein_coding	0.0364171	0.00406256	0.000892231	0.014946	0.0594798
RNF122	ring finger protein 122	protein_coding	0.783928	0.00406958	0.000894251	0.465466	1.08769
OVOL1	ovo-like 1(Drosophila)	protein_coding	0.17586	0.00407758	0.000897452	0.0672298	0.468357
MOBP	myelin-associated oligodendrocyte basic protein	protein_coding	0.0563789	0.00412838	0.00091204	0.0141297	0.112745
TGM4	transglutaminase 4 (prostate)	protein_coding	0.0619874	0.00413771	0.00091483	0	0.105038
LDHAL6B	lactate dehydrogenase A-like 6B	protein_coding	0.145549	0.0041408	0.00091591	0.0464035	0.263606
LOC100506235	uncharacterized LOC100506235	miscRNA	1.13187	0.00414995	0.000919493	0.700789	1.52648
ID3	inhibitor of DNA binding 3, dominant negative helix-loop-helix protein	protein_coding	5.82683	0.0041562	0.000921614	4.24041	9.32703
CRYM	crystallin, mu	protein_coding	0.287569	0.00424378	0.000947536	0.133611	0.491549
LOC729626	uncharacterized LOC729626	protein_coding	1.46952	0.00424378	0.000947442	0.867991	2.45007
C12orf28	chromosome 12 open reading frame 28	protein_coding	0.11863	0.00429571	0.000962421	0	0.478817
ZNF296	zinc finger protein 296	protein_coding	0.405619	0.00430161	0.00096501	0.125378	0.776794
SPANXN3	SPANX family, member N3	protein_coding	0.484508	0.00435162	0.000979051	0.119558	1.06189
CKB	creatine kinase, brain	protein_coding	2.86959	0.0043828	0.000987616	2.41191	4.95298
MEP1B	meprin A, beta	protein_coding	0.133424	0.00440002	0.000992014	0	0.224812
C19orf29	cactin, spliceosome C complex subunit	protein_coding	1.35699	0.00448478	0.00101562	0.911927	1.61198
LTA	lymphotoxin alpha (TNF superfamily, member 1)	protein_coding	0.456924	0.00454056	0.00102917	0.0535981	0.762759
PSG9	pregnancy specific beta-1-glycoprotein 9	protein_coding	0.207096	0.00463659	0.00105382	0.0910117	0.436958
EGR2	early growth response 2	protein_coding	0.144492	0.00466769	0.00106309	0.0365255	0.209478
FRZB	frizzled-related protein	protein_coding	0.31082	0.00469509	0.00107127	0.174339	0.543406
POF1B	premature ovarian failure, 1B	protein_coding	0.0317741	0.0046952	0.00107157	0	0.101512
RNF138P1	ring finger protein 138, E3 ubiquitin protein ligase pseudogene 1	pseudo	0.265158	0.00471061	0.00107572	0.136139	0.422448
AKNAD1	AKNA domain containing 1	protein_coding	0.207339	0.00478525	0.00109917	0.102092	0.320887
ATP6V1G2	ATPase, H+ transporting, lysosomal 13kDa, V1 subunit G2	protein_coding	0.8556	0.00482582	0.00111162	0.448308	1.1482
LOC100128416	RAB28, member RAS oncogene family pseudogene	pseudo	1.09406	0.00485644	0.00111924	0.709112	1.99135
AURKC	aurora kinase C	protein_coding	0.530446	0.00491302	0.0011346	0.309329	0.89253
LOC100507336	uncharacterized LOC100507336	miscRNA	0.474236	0.00499006	0.00115739	0.179003	0.694758
SLC35F1	solute carrier family 35, member F1	protein_coding	0.0839739	0.00501873	0.00116463	0.0148112	0.15602
HAPLN3	hyaluronan and proteoglycan link protein 3	protein_coding	0.151537	0.00503547	0.00116967	0.0600253	0.2666
IL20	interleukin 20	protein_coding	0.178615	0.00505143	0.00117728	0.0251647	0.360132
ACHE	acetylcholinesterase	protein_coding	0.148311	0.00508604	0.00118744	0.0528368	0.230907
P2RY1	purinergic receptor P2Y, G-protein coupled, 1	protein_coding	0.62035	0.00511245	0.00119574	0.351232	0.854326
HMP19	HMP19 protein	protein_coding	0.193528	0.00517127	0.00121495	0.0930931	0.344015
SLC17A8	solute carrier family 17 (sodium-dependent inorganic phosphate cotransporter), member 8	protein_coding	0.043124	0.00521479	0.00122779	0.0108256	0.0931667
INSM1	insulinoma-associated 1	protein_coding	0.124834	0.00521479	0.00122795	0.0451861	0.207762
ANKRD26P1	ankyrin repeat domain 26 pseudogene 1	pseudo	0.140586	0.0052742	0.0012438	0.0208772	0.218649
HOXD1	homeobox D1	protein_coding	0.0651929	0.00544416	0.00129191	0.00786157	0.142797
SNORA68	small nucleolar RNA, H/ACA box 68	snoRNA	2.19191	0.00547173	0.00129942	0.756461	4.12935
LRCH2	leucine-rich repeats and calponin homology (CH) domain containing 2	protein_coding	0.0640304	0.00558219	0.00132899	0.0063001	0.120457
LOC339666	uncharacterized LOC339666	miscRNA	0.261911	0.00565158	0.00135178	0.119927	0.423258
ATP2B2	ATPase, Ca++ transporting, plasma membrane 2	protein_coding	0.0106942	0.00580549	0.00139715	0.00173249	0.0207947
CCDC85B	coiled-coil domain containing 85B	protein_coding	0.381386	0.00582613	0.0014028	0.174993	0.861065
CALR3	calreticulin 3	protein_coding	0.0855244	0.00585579	0.0014127	0	0.18482
FLJ44635	TPT1-like protein	protein_coding	1.46193	0.00592874	0.00143536	0.728457	2.44663
ADAM30	ADAM metallopeptidase domain 30	protein_coding	0.0441169	0.0059366	0.00143815	0	0.078963
C2orf61	chromosome 2 open reading frame 61	protein_coding	0.0844429	0.00597052	0.00144707	0.0178735	0.156344
RARB	retinoic acid receptor, beta	protein_coding	0.385587	0.00599689	0.00145629	0.247806	0.533062
SLC45A2	solute carrier family 45, member 2	protein_coding	0.166194	0.00600927	0.00146142	0.0424125	0.313546
C14orf49	spectrin repeat containing, nuclear envelope family member 3	protein_coding	0.165682	0.00602089	0.00146495	0.0474095	0.240213
C17orf67	chromosome 17 open reading frame 67	protein_coding	1.78736	0.00604392	0.00147376	0.874599	2.59922
C1orf189	chromosome 1 open reading frame 189	protein_coding	0.598024	0.00604989	0.00147603	0.256911	1.44467
HLA-DOA	major histocompatibility complex, class II, DO alpha	protein_coding	0.109592	0.00614256	0.00150143	0.020378	0.203378
ADAP2	ArfGAP with dual PH domains 2	protein_coding	0.274608	0.00619443	0.00151703	0.151622	0.385898
ZDHHC11	zinc finger, DHHC-type containing 11	protein_coding	1.28926	0.00621225	0.00152249	0.887745	1.86823
ICOSLG	inducible T-cell co-stimulator ligand	protein_coding	0.941571	0.00621638	0.00152387	0.46019	1.13192
LILRA6	leukocyte immunoglobulin-like receptor, subfamily A (with TM domain), member 6	protein_coding	0.149387	0.0062759	0.00153994	0.0722824	0.229807
DNAJB13	DnaJ (Hsp40) homolog, subfamily B, member 13	protein_coding	0.105122	0.00642247	0.00158461	0.015331	0.182078
SPINK7	serine peptidase inhibitor, Kazal type 7 (putative)	protein_coding	0.908937	0.00642477	0.00158594	0.444249	1.71823
DDX43	DEAD (Asp-Glu-Ala-Asp) box polypeptide 43	protein_coding	0.0667018	0.00645237	0.00159389	0.0159934	0.146054
ADRA2B	adrenoceptor alpha 2B	protein_coding	0.0407861	0.00649305	0.00160471	0	0.0999857
LOC400604	uncharacterized LOC400604	miscRNA	0.741387	0.00649383	0.00160681	0.50189	1.40252
SLC13A5	solute carrier family 13 (sodium-dependent citrate transporter), member 5	protein_coding	0.0426597	0.00655772	0.00162803	0.00945879	0.0959518
FLJ46300	FLJ46300 protein	miscRNA	0.0319701	0.00661307	0.00164372	0.00839449	0.0931982
HIST1H2BF	histone cluster 1, H2bf	protein_coding	0.765351	0.00665422	0.00165473	0.367675	1.68494
NNAT	neuronatin	protein_coding	0.670951	0.00679248	0.00169781	0.451904	1.24409
LOC100505870	uncharacterized LOC100505870	unknown	0.905784	0.00679248	0.0016984	0.319578	1.19113
BDKRB1	bradykinin receptor B1	protein_coding	0.917089	0.0068094	0.00170496	0.535216	1.24366
IL12RB2	interleukin 12 receptor, beta 2	protein_coding	0.226075	0.00682718	0.00171223	0.0846036	0.309711
CCDC19	coiled-coil domain containing 19	protein_coding	0.386286	0.00693336	0.00174703	0.174082	0.544028
C12orf63	chromosome 12 open reading frame 63	protein_coding	0.0608852	0.00698863	0.00176301	0.00646672	0.105096
LOC100507133	uncharacterized LOC100507133	miscRNA	0.0668544	0.0070948	0.00179816	0.00302309	0.0982619
C4orf49	mitochondria-localized glutamic acid-rich protein	protein_coding	0.410485	0.00711311	0.00180447	0.139541	0.685196
MGC16275	uncharacterized protein MGC16275	miscRNA	0.32266	0.00715719	0.00181861	0.142788	0.475751
LOC100506374	uncharacterized LOC100506374	miscRNA	0.175404	0.00716207	0.00182202	0.0165529	0.28484
FLJ31356	uncharacterized protein FLJ31356	miscRNA	0.036697	0.0073531	0.00188095	0.00996736	0.0754504
CDH16	cadherin 16, KSP-cadherin	protein_coding	0.0646059	0.00741056	0.00189871	0	0.0906426
LOC100652740	uncharacterized LOC100652740	protein_coding	0.120909	0.00760273	0.0019596	0	0.202486
LOC100653249	uncharacterized LOC100653249	protein_coding	0.120909	0.00760273	0.0019596	0	0.202486
COX6B2	cytochrome c oxidase subunit VIb polypeptide 2 (testis)	protein_coding	0.242613	0.00761007	0.00196328	0.0864267	0.383802
FAM71E2	family with sequence similarity 71, member E2	protein_coding	0.0643721	0.00763561	0.00197437	0	0.0945797
FAM209A	family with sequence similarity 209, member A	protein_coding	0.614889	0.00769059	0.00199131	0.114503	0.963284
DLX3	distal-less homeobox 3	protein_coding	0.334259	0.00771796	0.00200021	0.193331	0.484258
CAHM	colon adenocarcinoma hypermethylated (non-protein coding)	miscRNA	0.356655	0.00771931	0.00200102	0.16031	0.582484
DCDC2	doublecortin domain containing 2	protein_coding	0.0243922	0.00778	0.00202408	0	0.0392128
PRKAR2B	protein kinase, cAMP-dependent, regulatory, type II, beta	protein_coding	0.225344	0.00791986	0.00207008	0.139956	0.305459
HIST1H2BO	histone cluster 1, H2bo	protein_coding	2.1356	0.00798681	0.00209107	0.631703	2.6307
C12orf34	family with sequence similarity 222, member A	protein_coding	0.436452	0.00805616	0.00211501	0.197791	0.529443
PLA2G12B	phospholipase A2, group XIIB	protein_coding	0.110307	0.00808076	0.00212423	0	0.210045
SOX15	SRY (sex determining region Y)-box 15	protein_coding	1.06049	0.00811247	0.00213448	0.505212	1.32035
RPS28	ribosomal protein S28	protein_coding	4.32734	0.00823574	0.00217371	1.42259	5.06624
SEMA7A	semaphorin 7A, GPI membrane anchor (John Milton Hagen blood group)	protein_coding	0.192682	0.00828821	0.00218902	0.103601	0.356408
HSPA2	heat shock 70kDa protein 2	protein_coding	0.465187	0.00845841	0.00224522	0.246632	0.676645
METTL12	methyltransferase like 12	protein_coding	1.72302	0.00845841	0.00224544	1.3258	2.40474
TSC22D1-AS1	TSC22D1 antisense RNA 1 (non-protein coding)	miscRNA	0.321031	0.00852286	0.00226556	0.207348	0.51541
CEBPA	CCAAT/enhancer binding protein (C/EBP), alpha	protein_coding	0.500671	0.00857351	0.00228459	0.169937	0.607892
LOC100130705	uncharacterized LOC100130705	protein_coding	0.200159	0.00857922	0.00228762	0.120938	0.289912
CTSL2	cathepsin L2	protein_coding	0.509403	0.00862106	0.00230081	0.277126	0.669035
LOC100509156	uncharacterized LOC100509156	protein_coding	1.93496	0.00866612	0.00231539	0.93444	2.556
C10orf111	chromosome 10 open reading frame 111	protein_coding	0.144685	0.00884653	0.0023735	0.0503131	0.303247
MT1X	metallothionein 1X	protein_coding	3.87578	0.00885502	0.0023763	2.7071	5.0335
LOC100130275	uncharacterized LOC100130275	miscRNA	1.94864	0.00886969	0.00238128	1.25651	2.3335
SYNGR3	synaptogyrin 3	protein_coding	0.675572	0.0088831	0.00238645	0.499637	0.998722
HLX	H2.0-like homeobox	protein_coding	0.226987	0.00890275	0.00239435	0.138745	0.488482
SLC9A11	solute carrier family 9, member C2 (putative)	protein_coding	0.0361341	0.0089186	0.00239967	0.00324662	0.0637053
LOC100652914	uncharacterized LOC100652914	miscRNA	2.30074	0.00896632	0.00241472	1.07331	3.13423
LOC100506312	uncharacterized LOC100506312	miscRNA	2.25566	0.00896632	0.00241515	1.1411	2.70119
HIST1H2BG	histone cluster 1, H2bg	protein_coding	3.81217	0.0089834	0.00242187	1.91508	6.21745
FAM20A	family with sequence similarity 20, member A	protein_coding	0.117322	0.00899477	0.00242758	0.030697	0.1766
CD200R1	CD200 receptor 1	protein_coding	0.130718	0.00899857	0.00242914	0.0179884	0.227264
ZNF300P1	zinc finger protein 300 pseudogene 1	pseudo	0.190565	0.0090092	0.00243466	0.0712699	0.266571
CCL20	chemokine (C-C motif) ligand 20	protein_coding	1.2527	0.0090449	0.00244644	0.742225	1.60872
ZDHHC11B	zinc finger, DHHC-type containing 11B	protein_coding	0.503517	0.00921328	0.0025015	0.201264	0.765206
BCL2L10	BCL2-like 10 (apoptosis facilitator)	protein_coding	0.661945	0.00921328	0.00250176	0.280074	0.921226
GJB2	gap junction protein, beta 2, 26kDa	protein_coding	0.147537	0.00929299	0.00252624	0.0243419	0.305261
HIST1H3C	histone cluster 1, H3c	protein_coding	0.465319	0.00929299	0.00252643	0.216611	1.02944
WISP1	WNT1 inducible signaling pathway protein 1	protein_coding	0.0770201	0.00929299	0.00252723	0.0410505	0.149156
ABCA9	ATP-binding cassette, sub-family A (ABC1), member 9	protein_coding	0.18275	0.00968004	0.00266027	0.0591396	0.218412
TIGD3	tigger transposable element derived 3	protein_coding	0.389376	0.00972488	0.00267792	0.262916	0.656184
RAET1L	retinoic acid early transcript 1L	protein_coding	0.52777	0.00975313	0.002688	0.159391	0.824838
KCNK5	potassium channel, subfamily K, member 5	protein_coding	0.843914	0.00983479	0.00271816	0.501508	1.08758
RFPL3	ret finger protein-like 3	protein_coding	0.17588	0.00986668	0.0027286	0.0383018	0.262333
CA8	carbonic anhydrase VIII	protein_coding	0.205618	0.00988103	0.00273315	0.00623507	0.30836
RSPH9	radial spoke head 9 homolog (Chlamydomonas)	protein_coding	0.139053	0.00995538	0.00275841	0.0402365	0.342078
ZNF280A	zinc finger protein 280A	protein_coding	0.0634715	0.00999406	0.00277148	0	0.172758
ODZ1	odz, odd Oz/ten-m homolog 1 (Drosophila)	protein_coding	0.124495	0.0100379	0.00278777	0.0635273	0.148958
PTPN6	protein tyrosine phosphatase, non-receptor type 6	protein_coding	0.48855	0.0100986	0.0028088	0.281598	0.629525
TMEM88	transmembrane protein 88	protein_coding	0.225082	0.010107	0.00281174	0	0.426459
FOXD3	forkhead box D3	protein_coding	0.275441	0.0102589	0.00286536	0.0764509	0.380814
BCAM	basal cell adhesion molecule (Lutheran blood group)	protein_coding	0.0962323	0.0103323	0.00289087	0.0510917	0.18027
LGI4	leucine-rich repeat LGI family, member 4	protein_coding	0.0362142	0.0104268	0.00292158	0.00995344	0.0654452
GAST	gastrin	protein_coding	0.523752	0.0104362	0.00292547	0.198245	0.977616
PTGER2	prostaglandin E receptor 2 (subtype EP2), 53kDa	protein_coding	0.202098	0.0104883	0.00294501	0.0939109	0.329487
HIST1H4E	histone cluster 1, H4e	protein_coding	1.42719	0.0105424	0.00296331	0.6028	1.92181
ZNF521	zinc finger protein 521	protein_coding	0.0891142	0.0105878	0.00298179	0.0562219	0.184566
LOC285556	uncharacterized LOC285556	protein_coding	0.0771152	0.0105878	0.00298271	0.0335381	0.128354
MAPK8IP2	mitogen-activated protein kinase 8 interacting protein 2	protein_coding	0.225104	0.0105878	0.00298167	0.127515	0.342104
LHX6	LIM homeobox 6	protein_coding	0.170827	0.0106456	0.0030098	0.0815542	0.263401
MAP6	microtubule-associated protein 6	protein_coding	0.0742067	0.0107475	0.00303932	0.0308208	0.148582
TFCP2L1	transcription factor CP2-like 1	protein_coding	0.0598207	0.0107939	0.0030569	0.0325001	0.0895043
LOC595101	smg-1 homolog, phosphatidylinositol 3-kinase-related kinase (C. elegans) pseudogene	pseudo	0.206908	0.0109409	0.00310691	0.0835432	0.310602
CATSPERD	catsper channel auxiliary subunit delta	protein_coding	0.117909	0.0109483	0.00311095	0.0556066	0.271704
FAM107A	family with sequence similarity 107, member A	protein_coding	0.265447	0.0112185	0.00319963	0.165796	0.386375
C5orf27	chromosome 5 open reading frame 27	miscRNA	0.175511	0.0112673	0.00321753	0.0524827	0.306603
CRYBA1	crystallin, beta A1	protein_coding	0.169458	0.0112788	0.00322213	0	0.333975
GABRR2	gamma-aminobutyric acid (GABA) A receptor, rho 2	protein_coding	0.687119	0.0113101	0.00323442	0.409297	0.946381
ARSD	arylsulfatase D	protein_coding	0.0227437	0.0116315	0.00334757	0	0.0361238
SYT4	synaptotagmin IV	protein_coding	0.18067	0.0116549	0.00335569	0.0701795	0.307627
NCAN	neurocan	protein_coding	0.114408	0.0117204	0.00338335	0.0221722	0.152928
C10orf10	chromosome 10 open reading frame 10	protein_coding	0.188056	0.0117361	0.00339067	0.0620541	0.273809
ZNF724P	zinc finger protein 724, pseudogene	pseudo	0.176802	0.011825	0.00342277	0.0273356	0.360486
FAM26F	family with sequence similarity 26, member F	protein_coding	0.93871	0.011879	0.00344189	0.691603	1.37763
IGBP1P1	immunoglobulin (CD79A) binding protein 1 pseudogene 1	pseudo	2.12781	0.0118907	0.0034481	1.25979	2.71182
LOC440354	smg-1 homolog, phosphatidylinositol 3-kinase-related kinase (C. elegans) pseudogene	pseudo	0.331556	0.0119264	0.00346169	0.240474	0.703364
SLC9A10	solute carrier family 9, subfamily C (Na+-transporting carboxylic acid decarboxylase), member 1	protein_coding	0.0285425	0.0119479	0.0034703	0.003486	0.057602
SNORA26	small nucleolar RNA, H/ACA box 26	snoRNA	6.61115	0.011992	0.00348904	2.59181	8.88166
CH25H	cholesterol 25-hydroxylase	protein_coding	0.127635	0.0120103	0.00349552	0.0417207	0.262889
LINC00536	long intergenic non-protein coding RNA 536	miscRNA	0.277505	0.0120104	0.00349697	0.165511	0.427112
C1orf51	chromosome 1 open reading frame 51	protein_coding	0.63096	0.012061	0.00351525	0.392176	0.92169
UBE2L6	ubiquitin-conjugating enzyme E2L 6	protein_coding	0.678204	0.0123094	0.00360433	0.521528	1.15968
ACTA1	actin, alpha 1, skeletal muscle	protein_coding	0.113047	0.0123626	0.00362499	0.0288803	0.189892
ETV7	ets variant 7	protein_coding	0.140643	0.0125652	0.00370441	0.0345958	0.217206
RUNDC3A	RUN domain containing 3A	protein_coding	0.134937	0.0125698	0.00370649	0.0233514	0.195227
VANGL2	vang-like 2 (van gogh, Drosophila)	protein_coding	0.0627607	0.0126815	0.00374393	0.021484	0.0859759
SERPINB7	serpin peptidase inhibitor, clade B (ovalbumin), member 7	protein_coding	0.158959	0.0126882	0.00374678	0.047924	0.356727
C6orf25	chromosome 6 open reading frame 25	protein_coding	0.180635	0.0128481	0.00380407	0.0677428	0.2722
LOC100128653	uncharacterized LOC100128653	unknown	0.668285	0.0128652	0.00381029	0.473411	0.886808
MYB	v-myb myeloblastosis viral oncogene homolog (avian)	protein_coding	0.107065	0.0130025	0.00385938	0.00781553	0.149882
PTPRD	protein tyrosine phosphatase, receptor type, D	protein_coding	0.149583	0.0131006	0.00390393	0.0854956	0.194116
TFAP2E	transcription factor AP-2 epsilon (activating enhancer binding protein 2 epsilon)	protein_coding	0.301981	0.0131036	0.0039056	0.177325	0.48462
LOC152225	uncharacterized LOC152225	miscRNA	0.111161	0.013104	0.00390649	0.0138503	0.202697
ALDH8A1	aldehyde dehydrogenase 8 family, member A1	protein_coding	0.521765	0.013378	0.00400395	0.199893	0.70793
TCAP	titin-cap (telethonin)	protein_coding	0.144768	0.0134777	0.00404013	0.044775	0.278046
HIST2H2AB	histone cluster 2, H2ab	protein_coding	1.40675	0.0134954	0.00404782	0.831782	2.36793
C6orf52	chromosome 6 open reading frame 52	protein_coding	0.298548	0.0135025	0.00405074	0.123367	0.679362
UCP1	uncoupling protein 1 (mitochondrial, proton carrier)	protein_coding	0.234133	0.0135865	0.00408155	0.0862366	0.460143
CAMSAP3	calmodulin regulated spectrin-associated protein family, member 3	protein_coding	0.0936074	0.0136746	0.00411205	0.0377779	0.147295
DNAH6	dynein, axonemal, heavy chain 6	protein_coding	0.032116	0.0137623	0.0041454	0.0190963	0.0492395
LOC144486	uncharacterized LOC144486	miscRNA	0.130576	0.0137886	0.00415446	0.0120924	0.190134
FLJ32154	uncharacterized protein FLJ32154	unknown	0.261524	0.0138576	0.00417852	0.157504	0.440891
TFAMP1	transcription factor A, mitochondrial pseudogene 1	pseudo	0.186601	0.0139421	0.00421419	0.0255573	0.245053
LOC100508950	uncharacterized LOC100508950	miscRNA	1.77405	0.0139749	0.00422707	0.804582	2.26616
KLF17	Kruppel-like factor 17	protein_coding	0.0466924	0.0140114	0.00424056	0.00459047	0.0778361
EPHB3	EPH receptor B3	protein_coding	0.123373	0.0140407	0.00425173	0.0437548	0.171688
MGC45800	uncharacterized LOC90768	miscRNA	0.0476209	0.0142783	0.00433903	0.00313479	0.0689272
SPRR2D	small proline-rich protein 2D	protein_coding	1.99902	0.0148227	0.00452805	1.43428	2.84063
HTR6	5-hydroxytryptamine (serotonin) receptor 6, G protein-coupled	protein_coding	0.141012	0.014982	0.0045979	0.0715901	0.269335
FXYD3	FXYD domain containing ion transport regulator 3	protein_coding	0.461296	0.0151893	0.00467633	0.308959	0.606241
SLC26A4	solute carrier family 26, member 4	protein_coding	0.0908629	0.0152052	0.00468431	0.0495613	0.130988
FLJ46010	FLJ46010 protein	unknown	0.151524	0.0153437	0.00473733	0.0716846	0.222575
ABAT	4-aminobutyrate aminotransferase	protein_coding	0.10302	0.0153437	0.00473784	0.055746	0.155192
SLC30A2	solute carrier family 30 (zinc transporter), member 2	protein_coding	0.0978712	0.0153983	0.00476287	0.046495	0.197438
SPATA1	spermatogenesis associated 1	protein_coding	0.3969	0.0154696	0.00479038	0.224509	0.563373
FGF7	fibroblast growth factor 7	protein_coding	0.0769339	0.0157473	0.00489029	0.018043	0.140058
GIPC2	GIPC PDZ domain containing family, member 2	protein_coding	0.151783	0.0157653	0.00489775	0.0605004	0.252384
PRKD1	protein kinase D1	protein_coding	0.121142	0.0158324	0.00492325	0.0742274	0.205497
IFNA1	interferon, alpha 1	protein_coding	0.114221	0.0158369	0.00492653	0.0177244	0.203333
LOC100507219	zinc finger protein 799-like	pseudo	0.136713	0.0159895	0.00498906	0.0067573	0.202194
TPSG1	tryptase gamma 1	protein_coding	0.105404	0.0160329	0.00500506	0.0390211	0.174627
RNF152	ring finger protein 152	protein_coding	0.182814	0.016162	0.00505146	0.0944276	0.261781
SPINT1	serine peptidase inhibitor, Kunitz type 1	protein_coding	0.340174	0.0161801	0.00506094	0.171172	0.462698
SNORA64	small nucleolar RNA, H/ACA box 64	snoRNA	7.34335	0.0161919	0.00506556	4.93393	10.4611
GOLGA6L5	golgin A6 family-like 5 (pseudogene)	pseudo	0.076205	0.0162559	0.00509149	0.0446956	0.103572
IL1RL2	interleukin 1 receptor-like 2	protein_coding	0.51447	0.0162559	0.00508893	0.285406	0.665078
POU2F2	POU class 2 homeobox 2	protein_coding	0.1532	0.0163684	0.00513139	0.0280054	0.185554
PHACTR1	phosphatase and actin regulator 1	protein_coding	0.0462754	0.0164977	0.00518165	0.00498881	0.0796144
TXNDC2	thioredoxin domain containing 2 (spermatozoa)	protein_coding	0.0963147	0.0165601	0.00520907	0.00729291	0.121203
FREM1	FRAS1 related extracellular matrix 1	protein_coding	0.0161431	0.0166243	0.00523513	0	0.0275817
RNF144A	ring finger protein 144A	protein_coding	0.225027	0.0166577	0.00524957	0.140222	0.274724
CHRM1	cholinergic receptor, muscarinic 1	protein_coding	0.0960228	0.0166805	0.00525776	0.0330002	0.223174
NIM1	serine/threonine-protein kinase NIM1	protein_coding	0.101482	0.0168008	0.00531051	0.0497113	0.173268
ABCC8	ATP-binding cassette, sub-family C (CFTR/MRP), member 8	protein_coding	0.157135	0.0170911	0.00542363	0.045652	0.208725
ZCCHC18	zinc finger, CCHC domain containing 18	protein_coding	0.056241	0.0175544	0.00560666	0	0.0723685
FAM100A	family with sequence similarity 100, member A	protein_coding	1.59477	0.0177614	0.00568951	1.26655	2.29625
PPP1R37	protein phosphatase 1, regulatory subunit 37	protein_coding	1.0395	0.0179377	0.00575866	0.788749	1.48861
AGBL2	ATP/GTP binding protein-like 2	protein_coding	0.259648	0.0179548	0.00576625	0.16603	0.372611
COL23A1	collagen, type XXIII, alpha 1	protein_coding	0.0486314	0.0180165	0.00579139	0.0140771	0.0842443
ACSM1	acyl-CoA synthetase medium-chain family member 1	protein_coding	0.0591725	0.0181898	0.00586104	0.00757026	0.104843
TG	thyroglobulin	protein_coding	0.0437557	0.0182679	0.00589159	0	0.0474856
MICALCL	MICAL C-terminal like	protein_coding	0.0721088	0.0183408	0.00591725	0.0236084	0.112154
SP6	Sp6 transcription factor	protein_coding	0.0817857	0.018477	0.00596766	0.0246956	0.170916
ITIH3	inter-alpha-trypsin inhibitor heavy chain 3	protein_coding	0.0335997	0.0185455	0.00599313	0.00935363	0.0519234
RFPL3-AS1	RFPL3 antisense RNA 1 (non-protein coding)	miscRNA	0.300251	0.0185855	0.00600824	0.144283	0.547314
ARL9	ADP-ribosylation factor-like 9	protein_coding	0.486337	0.0186056	0.00601586	0.275077	0.771652
PKP1	plakophilin 1 (ectodermal dysplasia/skin fragility syndrome)	protein_coding	0.0955729	0.018735	0.00607646	0.0627107	0.156146
STON1-GTF2A1L	STON1-GTF2A1L readthrough	protein_coding	0.278535	0.0188739	0.00613153	0.144372	0.391559
RPL19P12	ribosomal protein L19 pseudogene 12	pseudo	0.85549	0.018917	0.00614774	0.629827	1.23615
TCAM1P	testicular cell adhesion molecule 1 homolog (mouse), pseudogene	pseudo	0.0357924	0.0189732	0.00617497	0.0129476	0.0631439
CCL18	chemokine (C-C motif) ligand 18 (pulmonary and activation-regulated)	protein_coding	0.14275	0.0191944	0.00626503	0.0553383	0.289156
IL1RL1	interleukin 1 receptor-like 1	protein_coding	0.0725247	0.019205	0.00627189	0	0.103971
MYH15	myosin, heavy chain 15	protein_coding	0.0273764	0.01922	0.00628073	0.0120471	0.0445306
ZNF610	zinc finger protein 610	protein_coding	0.0481462	0.019236	0.0062911	0.0130366	0.112166
DGCR9	DiGeorge syndrome critical region gene 9	miscRNA	0.0514428	0.0193477	0.00633217	0.0235254	0.123917
TLL2	tolloid-like 2	protein_coding	0.01584	0.0193985	0.00635566	0.0022931	0.0241141
SCUBE2	signal peptide, CUB domain, EGF-like 2	protein_coding	0.12036	0.0196402	0.00644992	0.0671767	0.18404
RAG1	recombination activating gene 1	protein_coding	0.0761666	0.0197766	0.00650402	0.0436729	0.110502
LOC341056	SUMO1 activating enzyme subunit 1 pseudogene	pseudo	0.149458	0.0197866	0.00650849	0.0763628	0.210199
CDKL2	cyclin-dependent kinase-like 2 (CDC2-related kinase)	protein_coding	0.200963	0.0198951	0.00655472	0.131077	0.307326
LOC100134229	uncharacterized LOC100134229	miscRNA	0.61205	0.0200044	0.00659897	0.352284	0.748403
LOC100652861	uncharacterized LOC100652861	miscRNA	0.0607732	0.020108	0.00664262	0.00857698	0.0952242
TBX21	T-box 21	protein_coding	0.0485342	0.0202139	0.00668833	0.00558817	0.0750246
RSPO2	R-spondin 2	protein_coding	0.0748633	0.0205146	0.00682048	0.0197226	0.127269
TNFSF13B	tumor necrosis factor (ligand) superfamily, member 13b	protein_coding	0.591462	0.020518	0.00682281	0.424351	0.772453
SEMA3G	sema domain, immunoglobulin domain (Ig), short basic domain, secreted, (semaphorin) 3G	protein_coding	0.0483537	0.0206594	0.00687958	0.0183482	0.0823533
LOC100505555	uncharacterized LOC100505555	miscRNA	0.198762	0.0208086	0.0069403	0.0249961	0.309774
H19	H19, imprinted maternally expressed transcript (non-protein coding)	miscRNA	0.0729776	0.0208277	0.0069491	0.0311368	0.122837
LOC284344	uncharacterized LOC284344	miscRNA	0.188677	0.0208932	0.00697341	0.0501084	0.293244
MSH4	mutS homolog 4 (E. coli)	protein_coding	0.0342821	0.020945	0.00699895	0.0134618	0.174551
CTTNBP2	cortactin binding protein 2	protein_coding	0.0672978	0.020945	0.00699937	0.0428246	0.119343
ARHGAP24	Rho GTPase activating protein 24	protein_coding	0.157282	0.0209507	0.00700249	0.122967	0.238392
MGC13053	uncharacterized MGC13053	unknown	0.0729023	0.0212569	0.0071299	0	0.100584
MUC3A	mucin 3A, cell surface associated	protein_coding	0.0709251	0.0213472	0.00717119	0.0430846	0.120991
ASGR1	asialoglycoprotein receptor 1	protein_coding	0.122114	0.0215782	0.00725928	0.0377752	0.188503
PURG	purine-rich element binding protein G	protein_coding	0.0368615	0.0215961	0.00726785	0	0.0501608
LSAMP	limbic system-associated membrane protein	protein_coding	0.0498455	0.0216222	0.00727791	0.0272958	0.0797661
SLC8A3	solute carrier family 8 (sodium/calcium exchanger), member 3	protein_coding	0.0457746	0.0216791	0.00730218	0.0165853	0.0792771
C19orf76	chromosome 19 open reading frame 76	protein_coding	0.138744	0.0217847	0.007348	0.0735161	0.210418
NEUROG2	neurogenin 2	protein_coding	0.09969	0.0218297	0.00736489	0.0372632	0.175238
DBIL5P	diazepam binding inhibitor-like 5, pseudogene	pseudo	0.306136	0.0220246	0.00744451	0.196313	0.410312
PRX	periaxin	protein_coding	0.181717	0.0223478	0.0075748	0.056752	0.243151
TPRX1	tetra-peptide repeat homeobox 1	protein_coding	0.0853534	0.0223529	0.00757786	0	0.12847
HIST1H2AD	histone cluster 1, H2ad	protein_coding	2.42076	0.0227806	0.00774701	1.40603	3.35588
THSD1	thrombospondin, type I, domain containing 1	protein_coding	0.145069	0.0227938	0.00775696	0.0815659	0.184119
SLC8A2	solute carrier family 8 (sodium/calcium exchanger), member 2	protein_coding	0.0642345	0.0228653	0.00778526	0.019453	0.0900299
COLQ	collagen-like tail subunit (single strand of homotrimer) of asymmetric acetylcholinesterase	protein_coding	0.208664	0.0231299	0.00789466	0.101481	0.315161
SCARNA13	small Cajal body-specific RNA 13	miscRNA	3.10508	0.0232049	0.0079255	2.11761	4.75378
SAMSN1	SAM domain, SH3 domain and nuclear localization signals 1	protein_coding	0.161644	0.0232996	0.0079606	0.037107	0.217157
LOC339894	uncharacterized LOC339894	miscRNA	0.105173	0.0235904	0.00808359	0.0641641	0.226569
SERPINI2	serpin peptidase inhibitor, clade I (pancpin), member 2	protein_coding	0.111495	0.0236835	0.00812106	0	0.154201
CES3	carboxylesterase 3	protein_coding	0.0912136	0.0238025	0.00816746	0.0465784	0.129418
LOC100506377	uncharacterized LOC100506377	miscRNA	0.111744	0.0238883	0.00820536	0.0484198	0.200585
APOE	apolipoprotein E	protein_coding	0.267061	0.0239395	0.00823	0.144442	0.558844
LOC643201	centrosomal protein 192kDa pseudogene	pseudo	0.0541775	0.0243022	0.00838333	0.0167437	0.134876
PNLDC1	poly(A)-specific ribonuclease (PARN)-like domain containing 1	protein_coding	0.160511	0.0244914	0.00846789	0.072781	0.216527
LOC100287808	uncharacterized LOC100287808	unknown	0.210258	0.0245001	0.0084747	0.140629	0.320098
AKIRIN2-AS1	AKIRIN2 antisense RNA 1 (non-protein coding)	miscRNA	4.71289	0.024627	0.00852729	2.28014	4.97197
HIST1H2BH	histone cluster 1, H2bh	protein_coding	1.57345	0.0246488	0.0085363	0.91333	3.26128
TMEM106A-AS1	TMEM106A antisense RNA 1 (non-protein coding)	miscRNA	0.727821	0.0253723	0.00884989	0.498266	0.983409
CLK2P	CDC-like kinase 2, pseudogene	pseudo	0.285118	0.0254052	0.00887462	0.150708	0.368626
IFIT1B	interferon-induced protein with tetratricopeptide repeats 1B	protein_coding	0.107144	0.0256203	0.00896785	0.0145768	0.130852
MT1F	metallothionein 1F	protein_coding	0.398096	0.0256928	0.00899688	0.0977739	0.552619
TRO	trophinin	protein_coding	0.0314937	0.0256928	0.00899797	0.0100344	0.0586764
RNU1-2	RNA, U1 small nuclear 2	snRNA	3.9166	0.0258076	0.00904408	2.19097	5.24947
WNT11	wingless-type MMTV integration site family, member 11	protein_coding	0.282443	0.0258159	0.0090485	0.179007	0.498588
LY96	lymphocyte antigen 96	protein_coding	0.265256	0.025822	0.00905216	0.149774	0.548869
CXorf36	chromosome X open reading frame 36	protein_coding	0.0320727	0.0259692	0.00912037	0.0117697	0.076512
LOC377711	HEAT repeat-containing protein 7A-like	protein_coding	0.25096	0.0264111	0.00931161	0.122837	0.423414
SLC7A9	solute carrier family 7 (glycoprotein-associated amino acid transporter light chain, bo,+ system), member 9	protein_coding	0.151861	0.0266897	0.00943182	0.0434919	0.1853
ACE2	angiotensin I converting enzyme (peptidyl-dipeptidase A) 2	protein_coding	0.0450284	0.026817	0.0094942	0	0.058385
TMEM74	transmembrane protein 74	protein_coding	0.398869	0.0269307	0.00954479	0.217782	0.515174
CFP	complement factor properdin	protein_coding	0.176548	0.0270617	0.00959996	0.0349895	0.226139
NDNF	neuron-derived neurotrophic factor	protein_coding	0.107534	0.0272636	0.00967962	0.0550681	0.15361
ADAMTSL4	ADAMTS-like 4	protein_coding	0.203946	0.0272666	0.00968265	0.153755	0.267392
CPNE9	copine family member IX	protein_coding	0.232866	0.0275439	0.00979211	0.138638	0.552714
AKR7L	aldo-keto reductase family 7-like	pseudo	0.291105	0.0277838	0.00989051	0.214832	0.544528
C22orf24	chromosome 22 open reading frame 24	protein_coding	0.458	0.0279375	0.00996002	0.159462	0.618904
CHST8	carbohydrate (N-acetylgalactosamine 4-0) sulfotransferase 8	protein_coding	0.0526856	0.0280814	0.0100279	0.0160731	0.0840941
USP17L7	ubiquitin specific peptidase 17-like 7	protein_coding	0.110305	0.0280869	0.0100315	0.0487338	0.167721
IL19	interleukin 19	protein_coding	0.185826	0.0281434	0.01006	0.0788553	0.286463
ECT2L	epithelial cell transforming sequence 2 oncogene-like	protein_coding	0.116602	0.0281434	0.0100594	0.0538611	0.158929
WDR96	WD repeat domain 96	protein_coding	0.201573	0.0281688	0.0100713	0.0884066	0.235141
SLC17A7	solute carrier family 17 (sodium-dependent inorganic phosphate cotransporter), member 7	protein_coding	0.101551	0.0287035	0.0103042	0.0627843	0.189532
HRK	harakiri, BCL2 interacting protein (contains only BH3 domain)	protein_coding	1.72096	0.0288675	0.0103809	1.38571	2.62131
PPEF2	protein phosphatase, EF-hand calcium binding domain 2	protein_coding	0.0641955	0.0292572	0.0105581	0.0249622	0.121738
GOLGA7B	golgin A7 family, member B	protein_coding	0.137656	0.0295119	0.0106674	0.0794624	0.220547
CCDC144C	coiled-coil domain containing 144C	pseudo	0.303475	0.0295243	0.0106736	0.166198	0.337588
MLC1	megalencephalic leukoencephalopathy with subcortical cysts 1	protein_coding	0.0429668	0.0295898	0.0107036	0.0136114	0.0641491
ARL17B	ADP-ribosylation factor-like 17B	protein_coding	0.892725	0.0298835	0.0108369	0.540886	1.33833
CLEC2B	C-type lectin domain family 2, member B	protein_coding	0.275771	0.0302199	0.0109785	0.126943	0.347778
ADCY4	adenylate cyclase 4	protein_coding	0.0276159	0.0302613	0.0109971	0.0114544	0.055862
PPP1R32	protein phosphatase 1, regulatory subunit 32	protein_coding	0.241787	0.0304255	0.011073	0.131154	0.356857
TTC24	tetratricopeptide repeat domain 24	protein_coding	0.140675	0.0304915	0.0111006	0.0708403	0.193048
BUTR1	butyrophilin-like 10	protein_coding	0.289399	0.0305774	0.0111408	0.0417382	0.48691
FCGR1A	Fc fragment of IgG, high affinity Ia, receptor (CD64)	protein_coding	0.122382	0.0307085	0.0111995	0.0660513	0.191053
KLB	klotho beta	protein_coding	0.0561002	0.0308186	0.0112596	0.0233648	0.0803199
FBXL7	F-box and leucine-rich repeat protein 7	protein_coding	0.0267511	0.0311129	0.0113946	0	0.0488053
MIR5188	microRNA 5188	miscRNA	2.28598	0.0313037	0.0114774	0.628473	2.791
TUBB4A	tubulin, beta 4A class IVa	protein_coding	0.438212	0.0314072	0.0115246	0.320512	0.64254
PP12719	uncharacterized LOC100653022	unknown	0.459855	0.0314403	0.0115405	0.183015	0.574933
LOC100653271	uncharacterized LOC100653271	protein_coding	0.459855	0.0314403	0.0115405	0.183015	0.574933
KCNS3	potassium voltage-gated channel, delayed-rectifier, subfamily S, member 3	protein_coding	0.339519	0.0316643	0.0116301	0.207261	0.579718
MARVELD3	MARVEL domain containing 3	protein_coding	0.0991427	0.0318736	0.0117239	0.0127418	0.114044
HPX	hemopexin	protein_coding	0.251543	0.0327367	0.0121224	0.194825	0.494932
PTTG3P	pituitary tumor-transforming 3, pseudogene	pseudo	0.28422	0.0327412	0.0121299	0.0944024	0.413806
EPHA1	EPH receptor A1	protein_coding	0.0454859	0.0329109	0.0122063	0	0.0468346
FOLR2	folate receptor 2 (fetal)	protein_coding	0.34929	0.03292	0.0122116	0.175817	0.507005
KIRREL2	kin of IRRE like 2 (Drosophila)	protein_coding	0.0805809	0.0337105	0.0125625	0.0240106	0.109106
C2orf66	chromosome 2 open reading frame 66	protein_coding	0.256399	0.0343342	0.0128617	0.174213	0.659111
LOC645954	supervillin pseudogene	pseudo	0.11439	0.0343597	0.0128732	0.0500445	0.142588
TACR2	tachykinin receptor 2	protein_coding	0.0940656	0.0348493	0.0130895	0.0594899	0.142406
DAPP1	dual adaptor of phosphotyrosine and 3-phosphoinositides	protein_coding	0.138851	0.034977	0.0131581	0.102733	0.214438
RTBDN	retbindin	protein_coding	0.104608	0.035398	0.0133589	0.0539118	0.15313
S100A7	S100 calcium binding protein A7	protein_coding	0.308869	0.0354127	0.0133679	0.0353681	0.430537
FAM124A	family with sequence similarity 124A	protein_coding	0.0812679	0.035572	0.0134449	0.0463598	0.10598
UBE2S	ubiquitin-conjugating enzyme E2S	protein_coding	0.878257	0.0356305	0.0134754	0.679764	1.17699
PCSK5	proprotein convertase subtilisin/kexin type 5	protein_coding	0.047145	0.0357231	0.0135167	0.0102047	0.0624629
RAB33A	RAB33A, member RAS oncogene family	protein_coding	0.911618	0.0358042	0.0135549	0.679409	1.19408
MYOZ3	myozenin 3	protein_coding	0.0979818	0.0360812	0.0136883	0.0037517	0.0986718
ADAMTS9	ADAM metallopeptidase with thrombospondin type 1 motif, 9	protein_coding	0.0206161	0.0367206	0.013972	0	0.0344602
ANKRD19P	ankyrin repeat domain 19, pseudogene	pseudo	0.407481	0.0367889	0.0140066	0.221641	0.488987
AMH	anti-Mullerian hormone	protein_coding	0.336276	0.0372179	0.0142073	0.200045	0.454647
FPR2	formyl peptide receptor 2	protein_coding	0.161191	0.0372273	0.0142131	0.00703857	0.188994
RBM11	RNA binding motif protein 11	protein_coding	0.0881523	0.0375166	0.0143409	0.0219208	0.109321
GBGT1	globoside alpha-1,3-N-acetylgalactosaminyltransferase 1	protein_coding	0.109223	0.038594	0.0148463	0.0477987	0.147107
ZNF560	zinc finger protein 560	protein_coding	0.058896	0.038617	0.014859	0.0332475	0.137732
GPR98	G protein-coupled receptor 98	protein_coding	0.0193271	0.0386207	0.0148678	0.00446059	0.0230331
LOC401980	4933406M09Rik pseudogene	pseudo	0.233989	0.038892	0.0149953	0.138126	0.313806
C1orf98	chromosome 1 open reading frame 98	miscRNA	0.134575	0.0390883	0.0151032	0.0767016	0.222571
PLEKHG4B	pleckstrin homology domain containing, family G (with RhoGef domain) member 4B	protein_coding	0.0178076	0.0392891	0.0151947	0.00493391	0.023654
MIR5087	microRNA 5087	miscRNA	2.78986	0.0393874	0.0152397	1.63438	3.93762
HSP90AA6P	heat shock protein 90kDa alpha (cytosolic), class A member 6, pseudogene	pseudo	1.09106	0.0396444	0.0153672	0.696249	2.61941
PROCA1	protein interacting with cyclin A1	protein_coding	0.204715	0.0401854	0.0156171	0.092207	0.275905
HULC	highly up-regulated in liver cancer (non-protein coding)	miscRNA	0.501631	0.0402821	0.0156618	0.148479	0.651617
SNORA14A	small nucleolar RNA, H/ACA box 14A	snoRNA	1.13428	0.040336	0.0156852	0.529981	2.21542
IL17RE	interleukin 17 receptor E	protein_coding	0.104942	0.0404281	0.0157281	0.0488941	0.176583
LOC100505484	uncharacterized LOC100505484	miscRNA	3.05404	0.0404808	0.0157582	1.97273	3.59795
GJC2	gap junction protein, gamma 2, 47kDa	protein_coding	0.105324	0.0405564	0.0158019	0.0536881	0.1445
C19orf29-AS1	C19orf29 antisense RNA 1 (non-protein coding)	miscRNA	0.745575	0.0408467	0.0159391	0.6608	1.02094
MAPK4	mitogen-activated protein kinase 4	protein_coding	0.172122	0.0416389	0.016312	0.0873535	0.208548
FAM209B	family with sequence similarity 209, member B	protein_coding	0.206806	0.0416716	0.0163273	0.0818645	0.705807
EMX2	empty spiracles homeobox 2	protein_coding	0.0601905	0.0416953	0.0163415	0	0.0742519
SLC2A14	solute carrier family 2 (facilitated glucose transporter), member 14	protein_coding	0.186319	0.0418012	0.0163904	0.0711792	0.251147
LOC100134216	uncharacterized LOC100134216	miscRNA	0.361844	0.0418373	0.0164119	0.119357	0.529428
MUC3B	mucin 3B, cell surface associated	protein_coding	0.169303	0.0418373	0.0164119	0.0558459	0.247714
CA14	carbonic anhydrase XIV	protein_coding	0.130557	0.0420427	0.0165024	0.0816762	0.222576
MYO1D	myosin ID	protein_coding	0.103728	0.0422104	0.0165906	0.0575595	0.194779
LOC285965	uncharacterized LOC285965	miscRNA	0.0543317	0.0422104	0.0165892	0.0371302	0.106719
MIR4653	microRNA 4653	miscRNA	2.33143	0.0422151	0.0165956	0.346332	2.86136
PPP1R27	protein phosphatase 1, regulatory subunit 27	protein_coding	0.155846	0.0422476	0.0166152	0.0533297	0.322954
C17orf66	chromosome 17 open reading frame 66	protein_coding	0.137339	0.0425314	0.0167594	0.0315421	0.203858
IRF5	interferon regulatory factor 5	protein_coding	0.353293	0.0432408	0.0171154	0.276219	0.478661
COL17A1	collagen, type XVII, alpha 1	protein_coding	0.119781	0.0432868	0.0171387	0.0774946	0.199318
CHRNA6	cholinergic receptor, nicotinic, alpha 6 (neuronal)	protein_coding	0.0623879	0.0438706	0.0174112	0	0.0721897
HSP90AB4P	heat shock protein 90kDa alpha (cytosolic), class B member 4, pseudogene	pseudo	0.404253	0.0439157	0.0174369	0.317078	0.954575
NOXO1	NADPH oxidase organizer 1	protein_coding	0.343699	0.0446586	0.0178008	0.156273	0.473179
CDH17	cadherin 17, LI cadherin (liver-intestine)	protein_coding	0.0373428	0.0448694	0.0179134	0	0.0429223
SCARA5	scavenger receptor class A, member 5 (putative)	protein_coding	0.15518	0.0450915	0.018018	0.0380873	0.218126
RGS9	regulator of G-protein signaling 9	protein_coding	0.0498093	0.0452692	0.018097	0.0278434	0.0976396
LOC100505504	uncharacterized LOC100505504	miscRNA	0.399375	0.0457522	0.0183521	0.224739	0.499023
LOC100506766	uncharacterized LOC100506766	unknown	0.264274	0.0458273	0.0183903	0.124203	0.370851
PDE6G	phosphodiesterase 6G, cGMP-specific, rod, gamma	protein_coding	0.117747	0.0458632	0.0184101	0.0561985	0.182173
LOC100507257	maternally expressed 9 (non-protein coding)	miscRNA	0.0478234	0.046163	0.0185631	0	0.065137
TSNARE1	t-SNARE domain containing 1	protein_coding	0.185706	0.0464981	0.0187219	0.100899	0.267667
DHRS2	dehydrogenase/reductase (SDR family) member 2	protein_coding	0.208859	0.0465076	0.0187291	0.0937169	0.316751
GYS2	glycogen synthase 2 (liver)	protein_coding	0.0434168	0.0474954	0.0192305	0.0226748	0.0823884
SLC16A10	solute carrier family 16, member 10 (aromatic amino acid transporter)	protein_coding	0.0807079	0.0475377	0.019256	0.0392768	0.119776
GPR83	G protein-coupled receptor 83	protein_coding	0.105865	0.0475813	0.0192821	0.0570614	0.136097
PGBD5	piggyBac transposable element derived 5	protein_coding	0.137039	0.0477294	0.0193618	0.077979	0.192396
ACBD7	acyl-CoA binding domain containing 7	protein_coding	0.162328	0.0477325	0.0193686	0.0639737	0.198205
STMN3	stathmin-like 3	protein_coding	0.495663	0.0478645	0.0194363	0.401545	0.677988
SERPINC1	serpin peptidase inhibitor, clade C (antithrombin), member 1	protein_coding	0.215094	0.0480728	0.0195294	0.0799446	0.331718
REM2	RAS (RAD and GEM)-like GTP binding 2	protein_coding	0.409187	0.0481275	0.0195573	0.259773	0.508353
LOC729950	uncharacterized LOC729950	miscRNA	0.111295	0.048184	0.0195831	0.0743099	0.179117
HIST1H1E	histone cluster 1, H1e	protein_coding	0.52195	0.04837	0.0196872	0.271404	0.67569
HIST1H4D	histone cluster 1, H4d	protein_coding	0.846254	0.0487434	0.0198765	0.348314	1.07292
LOC100129924	uncharacterized LOC100129924	protein_coding	0.123462	0.0490762	0.0200324	0.0731066	0.247919
HSP90AA4P	heat shock protein 90kDa alpha (cytosolic), class A member 4, pseudogene	pseudo	0.737405	0.0494696	0.0202368	0.457367	2.38074
