# Supplementary material for: Uncovering a Dual Regulatory Role for Caspases During Endoplasmic Reticulum Stress-induced Cell Death
Source: Mol Cell Proteomics. 2016 Apr 28;15(7):2293–307. doi: 10.1074/mcp.M115.055376 (PMC4937505; doi:10.1074/mcp.M115.055376)
Supplement: Supplemental Data [file 10.1074_M115.055376_mcp.M115.055376-14.xls]

## Sheet: GSEA
Gene Set	Number of Genes	Direction	p-value (GSEA)	Corresponding Transcription Factor	Gene Expression Fold Change of Transcription Factor (at 72h)
V$SP1_Q6	255	Up	3.39115e-05	SP1	1.15209
V$OLF1_01	272	Up	0.000129459	OR5I1	Not expressed
V$P53_02	253	Up	0.000584708	TP53	0.681021
V$OCT1_B	263	Up	0.00249362	POU2F1	1.56371
V$AHRARNT_01	140	Up	0.0027189	AHR	1.64068
V$EGR3_01	86	Up	0.00279129	EGR3	10.8266
V$EGR2_01	199	Up	0.0030427	EGR2	4.68972
V$IK1_01	276	Up	0.00310933	Unknown	-
V$PAX5_01	153	Up	0.00324497	PAX5	Not/Low expressed
V$VDR_Q3	225	Up	0.0032954	VDR	1.19791
V$FXR_IR1_Q6	111	Up	0.00350435	RXRA	0.892695
V$ZID_01	258	Up	0.00386385	Unknown	-
V$MYOGNF1_01	48	Up	0.00503618	NF1	1.02381
V$NFKAPPAB_01	251	Up	0.0050544	NFKB1	1.60531
GGGNNTTTCC_V$NFKB_Q6_01	134	Up	0.00666676	Unknown	-
V$ATF4_Q2	258	Up	0.00678089	ATF4	1.80522
V$NGFIC_01	255	Up	0.00690188	EGFR4	Not/Low expressed
V$TAXCREB_01	137	Up	0.00690829	Unknown	-
V$SP1_Q4_01	257	Up	0.00736009	SP1	1.15209
V$AHRARNT_02	15	Up	0.00795925	AHR	1.64068
V$EGR_Q6	275	Up	0.00827145	EGR1	7.51755
V$NF1_Q6_01	268	Up	0.00854451	NF1	1.02381
V$SREBP1_02	88	Up	0.00856599	SREBF1	0.882787
V$POU3F2_02	260	Up	0.00863765	POU3F2	1.96288
V$MEF2_04	25	Up	0.00877241	Unknown	-
V$CREBP1_Q2	254	Up	0.00894496	ATF2	1.09254
V$YY1_Q6	245	Up	0.00937413	YY1	1.47814
V$AP2REP_01	178	Up	0.00939249	KLF12	0.813173
V$NFKB_C	263	Up	0.0102035	Unknown	-
V$NRSF_01	96	Up	0.0113506	REST	1.37964
YATGNWAAT_V$OCT_C	358	Up	0.0117838	Unknown	-
V$CREL_01	256	Up	0.0120948	REL	1.48746
V$LMO2COM_02	244	Up	0.0134028	LMO2	1.838
V$POU6F1_01	238	Up	0.0150012	POU6F1	1.12964
V$PPARA_01	37	Up	0.0154724	PPARA	1.17186
V$LEF1_Q6	258	Up	0.015787	LEF1	1.42676
V$NFKB_Q6	254	Up	0.0158337	Unknown	-
V$NFKAPPAB65_01	237	Up	0.0159344	RELA	1.40142
GGGTGGRR_V$PAX4_03	1291	Up	0.0163079	PAX4	Not/Low expressed
V$CDP_02	108	Up	0.016815	CUX1	0.891818
V$AP2_Q6	258	Up	0.017393	GTF3A	0.634921
V$ATF3_Q6	247	Up	0.0176938	ATF3	2.06244
V$STAT6_02	258	Up	0.018317	STAT6	0.977209
V$EGR1_01	269	Up	0.0185176	EGR1	7.51755
GGGAGGRR_V$MAZ_Q6	2271	Up	0.0193162	MAZ	1.04831
V$STAT3_02	146	Up	0.0219918	STAT3	1.33067
V$NFKB_Q6_01	232	Up	0.0224954	Unknown	-
V$AML_Q6	266	Up	0.0246879	RUNX1	1.51126
V$E2A_Q2	242	Up	0.0247814	TCF3	1.1646
V$ATF6_01	123	Up	0.0253867	ATF6	1.08771
V$BACH2_01	270	Up	0.0258604	BACH2	3.39573
V$CRX_Q4	269	Up	0.0262821	CRX	Not/Low expressed
V$SP3_Q3	245	Up	0.0269025	SP3	1.21055
V$MYOD_Q6_01	255	Up	0.0272165	MYOD1	Not/Low expressed
V$VDR_Q6	266	Up	0.0274124	VDR	1.19791
V$SF1_Q6	255	Up	0.028234	SF1	1.39531
V$ATF1_Q6	231	Up	0.0287048	ATF1	1.11134
V$CREB_Q2	263	Up	0.0288532	CREB1	1.1689
V$DR4_Q2	259	Up	0.0313291	RXRB	1.1642
V$MZF1_02	232	Up	0.0313542	MZF1	1.16016
V$ELK1_01	268	Up	0.0325648	ELK1	1.01975
V$HNF4_01	269	Up	0.0326812	HNF4A	0.544991
V$IK2_01	266	Up	0.0338021	Unknown	-
V$TBP_01	245	Up	0.0343256	TBP	1.24932
V$AREB6_01	271	Up	0.0344334	ZEB1	1.1858
V$AP2_Q6_01	269	Up	0.0349474	GTF3A	0.634921
V$ARP1_01	163	Up	0.0351324	PITX2	1.19722
V$DR3_Q4	144	Up	0.0353396	VDR	1.19791
V$SP1_Q2_01	244	Up	0.036758	SP1	1.15209
V$MTF1_Q4	252	Up	0.0385685	MTF1	1.3835
V$SRF_Q5_01	220	Up	0.0389732	SRF	1.46898
TTCNRGNNNNTTC_V$HSF_Q6	152	Up	0.0394548	Unknown	-
V$HNF4ALPHA_Q6	271	Up	0.0398624	HNF4A	0.544991
V$CREB_Q4	268	Up	0.0426347	CREB1	1.1689
V$HSF_Q6	201	Up	0.0440994	Unknown	-
V$NFAT_Q4_01	265	Up	0.045016	NFATC1	2.85914
CAGGTG_V$E12_Q6	2478	Up	0.0457447	TCF3	1.1646
V$SRF_Q6	241	Up	0.0463647	SRF	1.46898
V$ZF5_01	237	Up	0.0473747	ZFP161	0.724677
V$NF1_Q6	260	Up	0.047789	NF1	1.02381
V$OCT_C	264	Up	0.0484253	Unknown	-
