# Supplementary material for: Uncovering a Dual Regulatory Role for Caspases During Endoplasmic Reticulum Stress-induced Cell Death
Source: Mol Cell Proteomics. 2016 Apr 28;15(7):2293–307. doi: 10.1074/mcp.M115.055376 (PMC4937505; doi:10.1074/mcp.M115.055376)
Supplement: Supplemental Data [file 10.1074_M115.055376_mcp.M115.055376-15.xls]

## Sheet: Supplemental_Table8.csv
search_id	scanf	charge	ppm	peptide_score1	reference	peptide	TM_0	TM_4	TM_8	TM_24	TM_48	TM_72
41865	11121	3	0.0636	97.78	1C03_HUMAN	K.GGSC*SQAASSNSAQGSDESLIAC*K.A	34103.8	25652.5	31062.5	31538.1	45995.9	53844.6
41865	11133	4	0.1412	61.02	1C03_HUMAN	K.GGSC*SQAASSNSAQGSDESLIAC*K.A	22819.2	19744.1	22070.1	24075.1	37354.8	37332.2
41865	15890	3	1.689	36.87	SPCS1_HUMAN	K.WLPVQESSTDDK.K	39915.5	44755.4	45503.3	33282.9	39671.1	40799.4
41865	15911	2	0.5043	73.97	SPCS1_HUMAN	K.WLPVQESSTDDK.K	34663.8	39757.1	33237.8	33734.2	35559	39709.5
41865	20156	3	0.0216	100.52	TI23B_HUMAN	K.TRGAEDDLNTVAAGTMTGMLYK.C	11186.7	9929.5	7728	6825.1	8707.6	7255.2
41865	20653	3	1.1435	88.15	IR3IP_HUMAN	K.NIGWGTDQGIGGFGEEPGIK.S	60333	64817.6	69364	64193.1	70860.3	57468.3
41865	21502	3	1.4771	87.35	Q5HY90_HUMAN	K.FADQHVPEISIQDMTAQVTSPSGK.T	13161.7	13752.7	17848	15679.6	11469.4	12018.5
41866	6229	2	0.6019	49.27	H33_HUMAN	K.SAPSTGGVK.K	72707.6	48507.1	48881.2	44855.5	37329.2	39140
41866	6243	3	0.3989	34.1	B2RCX0_HUMAN	K.ELNSNHDGADETSEK.E	56643.5	58249.4	68095.6	52519.3	55384.4	43550.3
41866	13484	3	0.5563	76.99	KTI12_HUMAN	K.ELEREESGAAESPALVTPDSEK.S	34238.5	39445.6	41252.6	32551.9	35657	32490.5
41866	14449	2	0.4337	53.41	THOC6_HUMAN	K.EVQTIEVYK.H	31120.6	35062.2	39120.5	33688.7	36380.2	25274
41866	26600	3	1.9067	41.32	H2A1D_HUMAN	K.VTIAQGGVLPNIQAVLLPK.K	415497	445757	530596	412016	575859	380120
41866	26604	4	1.6886	57.65	H2A1D_HUMAN	K.VTIAQGGVLPNIQAVLLPK.K	303723	302028	338625	296694	322287	283016
41866	26634	2	0.1506	96.41	H2A1D_HUMAN	K.VTIAQGGVLPNIQAVLLPK.K	0	0	0	0	0	0
41866	26735	3	2.0543	70.82	Q6MZS5_HUMAN	K.VTGLTEGLVDVILYHQPDDK.K	60892.9	79146.3	75133.3	68129.5	60102.3	70102.8
41866	26739	4	2.1395	77.87	Q6MZS5_HUMAN	K.VTGLTEGLVDVILYHQPDDK.K	19339.2	20512.8	28925.7	22612.4	24098	19594.8
41866	26900	3	1.0324	72.48	B2RE88_HUMAN	K.YYALC*GFGGVLSC*GLTHTAVVPLDLVK.C	0	0	0	0	0	0
41867	14999	3	1.3834	32.6	SPCS1_HUMAN	K.WLPVQESSTDDK.K	14155.7	10308.9	13566.6	13413.4	7343.2	11399.8
41867	18452	3	3.6801	104.96	MEP50_HUMAN	K.YEHDDIVSTVSVLSSGTQAVSGSK.D	3129.7	3894.5	2889.9	2480.6	2597.2	3725.5
41868	2059	3	1.8985	60.3	ZF64B_HUMAN	K.QHSDQSENK.N	4779.6	5251	4639.2	4244	5280.2	4210.6
41868	6249	2	1.7897	64.43	H33_HUMAN	K.SAPSTGGVK.K	120532	71662.4	70273.1	56081.2	49654.1	47994.4
41868	13933	2	1.5424	65.92	SRSF7_HUMAN	K.VYVGNLGTGAGK.G	171357	168940	195402	153360	174821	139260
41868	13950	3	2.4813	30.96	SRSF7_HUMAN	K.VYVGNLGTGAGK.G	458128	428483	515233	447879	534582	421839
41868	14300	2	2.5894	56.06	THOC6_HUMAN	K.EVQTIEVYK.H	41454.1	37905.1	44157	40283.4	38229.9	32126.4
41868	14755	2	2.1755	56.83	SELH_HUMAN	K.AEAAVVAVAEK.R	42394.2	48538.7	50496.2	47206.1	39653.3	27338.8
41868	15727	3	1.1754	75.95	FBX3_HUMAN	K.EGAREEDLDAVEAQIGC*K.L	37110.7	33713.7	29730.5	31146	26133.5	30596.8
41868	21720	3	2.3659	70.16	B8ZZA8_HUMAN	K.VSPESNEDISTTVVYRMESLGEK.S	32699.2	33685.4	37770.6	27003.4	18366.4	19301.7
41868	21732	4	3.7076	25.01	B8ZZA8_HUMAN	K.VSPESNEDISTTVVYRMESLGEK.S	43315.8	41925	50560.1	45958	29670.5	29852.7
41868	21819	3	2.6134	40.73	B8ZZA8_HUMAN	K.VSPESNEDISTTVVYRMESLGEK.S	0	0	0	0	0	0
41868	22337	3	1.5723	79.87	CQ101_HUMAN	K.GLSLGGSDGGASILDLHSGALSVGK.H	9448.6	10519.2	11194.7	9404.4	14406.1	12642.1
41868	25984	3	4.1542	69.08	TR10A_HUMAN	K.NEIDVVRAGTAGPGDALYAMLMK.W	6978.7	7217.4	8676.8	6568.8	7418.2	10748.9
41868	26466	3	3.3995	39.02	H2A1D_HUMAN	K.VTIAQGGVLPNIQAVLLPK.K	181154	203003	217169	190580	204395	150576
41868	26470	4	3.8119	51.64	H2A1D_HUMAN	K.VTIAQGGVLPNIQAVLLPK.K	75488.6	75231	81467.2	75840.2	65059.5	56402.7
41869	12216	3	2.6181	34.92	A8K3Q9_HUMAN	K.GTAAAAAAAAAAAK.V	151387	162632	173526	163994	223048	110627
41869	12224	2	1.5783	117.24	A8K3Q9_HUMAN	K.GTAAAAAAAAAAAK.V	310207	276364	349597	281048	305003	215064
41869	12321	3	2.6957	39.17	A8K3Q9_HUMAN	K.GTAAAAAAAAAAAK.V	57347.2	69856.1	66207.3	65567.8	59654.2	57477.6
41869	12327	2	1.6689	117.8	A8K3Q9_HUMAN	K.GTAAAAAAAAAAAK.V	37320.3	59282	62622.5	56516.7	58066.9	44139.1
41869	19381	4	3.4568	69.66	MEP50_HUMAN	K.YEHDDIVSTVSVLSSGTQAVSGSK.D	17294	15070.3	19332.3	12893.9	17509.1	15019
41869	19383	3	2.532	109.83	MEP50_HUMAN	K.YEHDDIVSTVSVLSSGTQAVSGSK.D	11081.1	8269.2	13099.1	8703.5	10895.2	11929.5
41869	23384	3	3.8451	60.68	CX7A2_HUMAN	K.LFQEDDEIPLYLK.G	17240.2	18874.8	22294.3	18223.5	23912.9	18951.4
41869	23411	2	2.6319	71	CX7A2_HUMAN	K.LFQEDDEIPLYLK.G	31086.1	29338.5	33442.8	30814.4	38385.2	36085.2
41869	23467	3	4.0179	56.83	CX7A2_HUMAN	K.LFQEDDEIPLYLK.G	40684	34431.2	50084.2	39085.3	47581.4	49820
41869	23504	2	2.8144	89.85	CX7A2_HUMAN	K.LFQEDDEIPLYLK.G	5918.5	6231.3	7226.4	6265.6	7054.3	7515.3
41869	23549	3	3.9459	44.94	CX7A2_HUMAN	K.LFQEDDEIPLYLK.G	12614.3	12565.9	11990.8	11518.2	11969.5	13409.6
41870	9982	2	0.7007	73.38	EXOS6_HUMAN	K.GSAYLEAGGTK.V	88553.8	95058.6	110772	83937.3	91703.3	59954.8
41870	14391	3	1.1756	62.76	B2R5V9_HUMAN	K.AAC*LESAQEPAGAWGNK.I	87450.3	76387.1	88516.5	62284.5	76653.6	50174.1
41870	15733	3	0.5833	63.47	GSKIP_HUMAN	K.SLRC*ADDVAYINVETK.E	36075.7	33480.9	30805.5	31565	25258	21678.5
41870	21663	4	2.375	38.34	B8ZZA8_HUMAN	K.VSPESNEDISTTVVYRMESLGEK.S	15948.3	13872.4	17146.2	8045.5	10038.3	9288.4
41870	21677	3	1.4552	74.11	B8ZZA8_HUMAN	K.VSPESNEDISTTVVYRMESLGEK.S	43257.4	38212.1	44886.9	32592.1	29017.2	31276
41870	21818	3	1.8016	32.86	B8ZZA8_HUMAN	K.VSPESNEDISTTVVYRMESLGEK.S	0	0	0	0	0	0
41870	22486	3	2.4893	39.33	HSB11_HUMAN	K.EPVDFEQWIEK.D	48902.6	66597.3	57483.9	48049.9	42578.5	40093
41870	22509	2	1.7562	68.22	HSB11_HUMAN	K.EPVDFEQWIEK.D	33037.9	34388.5	37792.8	31287.5	30961.4	27978.8
41870	23357	3	2.9041	21.55	UBQL2_HUMAN	K.SQTDQLVLIFAGK.I	55739.8	46433.1	46885.6	43166.2	43974.2	49838.1
41870	23367	2	1.7136	95.21	UBQL2_HUMAN	K.SQTDQLVLIFAGK.I	23979.6	22057.4	23885.1	20929.9	21330.1	23778.4
41870	23468	3	2.3296	25.25	UBQL2_HUMAN	K.SQTDQLVLIFAGK.I	7367.6	8067.1	7254.1	7173.5	8095.2	8785.3
41870	26179	3	1.7938	29.84	H2A1D_HUMAN	K.VTIAQGGVLPNIQAVLLPK.K	73147.7	66073.4	83166.9	70997.7	80923.8	71903.9
41870	26188	4	2.3908	16.24	H2A1D_HUMAN	K.VTIAQGGVLPNIQAVLLPK.K	29853.3	29868.4	36630.5	31034.4	30080.7	30930.6
41870	26428	4	3.0317	21.27	NPM3_HUMAN	K.VEEEDDAEHVLALTMLC*LTEGAK.D	29787.1	31986.8	37169.1	31073.7	39423	29938.8
41870	26433	3	1.5724	74.03	NPM3_HUMAN	K.VEEEDDAEHVLALTMLC*LTEGAK.D	16657	13741	17045	12800.4	10329.2	16101.6
41870	26787	3	3.5635	89.9	XPF_HUMAN	K.NIAELAALSQDELTSILGNAANAK.Q	7649.7	8970.2	8642	7939	10303.8	11635
41870	26812	4	4.0988	19.65	XPF_HUMAN	K.NIAELAALSQDELTSILGNAANAK.Q	1458.5	1255.1	1517	1526.5	1283.9	1672.3
41871	12803	3	2.7538	21.86	A8K3Q9_HUMAN	K.GTAAAAAAAAAAAK.V	37806.3	35149.5	50206.9	38801.1	39745.5	26322.7
41871	12807	2	0.9703	117.83	A8K3Q9_HUMAN	K.GTAAAAAAAAAAAK.V	35443.3	38053.6	41638	42268.7	45346.1	27692
41871	12849	2	1.022	10.33	A8K3Q9_HUMAN	K.GTAAAAAAAAAAAK.V	29168.4	27442.6	28155.5	38583.4	28718	18896
41872	12560	3	0.3232	74.03	DYLT1_HUMAN	K.EAIESAIGGNAYQHSK.V	81056.3	66300.2	95190	85601.1	81426.7	88107.7
41872	22809	3	1.2446	18.45	UBQL2_HUMAN	K.SQTDQLVLIFAGK.I	6858.4	6546.8	6798	5638.8	6769.5	5064.2
41872	25434	3	2.4963	25.12	H2A1D_HUMAN	K.VTIAQGGVLPNIQAVLLPK.K	16057.3	13571.7	19916.5	12056.9	16602.4	16496.9
41872	25821	3	3.1448	51.27	EIF1_HUMAN	K.NIC*QFLVEIGLAK.D	42807.6	38487.7	52467.4	46166.8	37240.9	37044.4
41872	25831	2	2.1994	89.95	EIF1_HUMAN	K.NIC*QFLVEIGLAK.D	4918.3	6103.6	6020.8	5677	3949	3952.9
41872	26021	3	2.5725	71.83	B4DNA3_HUMAN	K.GAAPYVQAFDSLLAGPVAEYLK.I	22328.1	23833.9	27124.5	15539	14811.1	11541.2
41873	18561	3	2.1473	26.74	MGST1_HUMAN	K.VFANPEDC*VAFGK.G	127146	141814	141809	117413	150810	139497
41873	18582	2	1.3905	62.85	MGST1_HUMAN	K.VFANPEDC*VAFGK.G	89124.9	81840.6	83589.6	67659.9	112094	91459.1
41873	18692	2	1.15	72.29	MGST1_HUMAN	K.VFANPEDC*VAFGK.G	16823.8	15929.5	16224.9	18853.6	18694.1	20007.6
41873	23274	2	2.659	75.55	NT5C_HUMAN	K.TVVLGDLLIDDK.D	9502.4	11502	14843.3	11324.6	11107.4	11024.3
41874	14371	3	1.8678	63.92	B7Z6I4_HUMAN	K.TPTDLLQSSTLDRH.-	24131.3	24353.4	24560.6	13432.2	8107.5	6879.5
41874	24661	3	3.2802	92.6	RB11B_HUMAN	K.NNLSFIETSALDSTNVEEAFK.N	10958.8	11299.2	11470.4	7482.1	8492.5	10354.8
41874	24686	4	3.3686	57.03	RB11B_HUMAN	K.NNLSFIETSALDSTNVEEAFK.N	8151.3	7069.1	8042.3	3581.5	6689.4	6319.1
41874	24771	3	3.42	79.87	RB11B_HUMAN	K.NNLSFIETSALDSTNVEEAFK.N	0	0	0	0	0	0
41874	25907	3	2.1451	31.33	H2A1D_HUMAN	K.VTIAQGGVLPNIQAVLLPK.K	37894.3	28728.8	38931	30201.7	40235.4	31263.9
41874	26321	3	2.9921	43.5	EIF1_HUMAN	K.NIC*QFLVEIGLAK.D	11478.3	13818.6	8822.6	10979.2	8293	8691
41874	26524	3	3.4263	60.81	B4DNA3_HUMAN	K.GAAPYVQAFDSLLAGPVAEYLK.I	14476.3	14986.7	19913.1	15978	14864.8	8611.4
41875	7500	3	1.0417	82.13	LRC41_HUMAN	K.RSPSAPAATSSASSSTSSYK.R	19252.3	17859.3	17756.3	18174	15315.3	15279.3
41875	19117	3	1.5613	31.14	GNA12_HUMAN	K.ILLLGAGESGK.S	32436.7	27332.3	32086.7	30328.4	36110.4	34671.1
41875	19401	3	2.4986	16.75	PCBP3_HUMAN	K.QIC*VVMLESPPK.G	71748.2	83514.6	91525.4	69137.3	66550.5	57937.7
41875	19660	2	1.3184	55.34	GNA12_HUMAN	K.ILLLGAGESGK.S	295280	322861	338759	298288	302220	289092
41875	19666	3	2.3321	30.88	GNA12_HUMAN	K.ILLLGAGESGK.S	95929.6	103089	114328	99312.7	102950	100341
41875	24757	3	2.8546	17.53	AKTS1_HUMAN	K.SLPVSVPVWGFK.E	49232.3	37279.5	43730.7	37156.2	31416	28699.2
41875	24763	2	0.8	62.11	AKTS1_HUMAN	K.SLPVSVPVWGFK.E	33288.5	32072.7	29168.1	28271.3	21315.5	18354.8
41875	26129	2	2.8959	81.67	SUFU_HUMAN	K.VSILPDVVFDSPLH.-	2455.4	2169.2	2629.9	1552.5	1619.4	1669.7
41875	26781	3	1.5263	56.91	B4DMT9_HUMAN	K.SLSQSFENLLDEPAYGLIQK.I	52177.2	64138.6	76769.1	58114.4	58299.2	71427.2
41876	25884	4	0.7887	43.9	CN142_HUMAN	K.LRVSC*EAPGDGDPFQGLLSGVAQMK.D	8085.1	8761.5	11228.7	8101.1	7919.7	6034.8
41876	25903	3	2.3766	101.93	CN142_HUMAN	K.LRVSC*EAPGDGDPFQGLLSGVAQMK.D	8484.7	7042.2	8257.7	6506.6	6115.4	5846.7
41884	6383	3	1.0114	39.45	B2RCX0_HUMAN	K.ELNSNHDGADETSEK.E	35493.1	51791.3	36638	59836.6	30410	29458.2
41884	12598	3	1.6852	36.14	SRSF3_HUMAN	K.VYVGNLGNNGNK.T	71881	77084.9	73772.2	81707.6	77363	50885.9
41884	12619	2	0.9602	51.43	SRSF3_HUMAN	K.VYVGNLGNNGNK.T	48628.3	42276.7	45985.5	60698.8	46348.4	30794.3
41884	19039	3	3.1159	41.34	B4DMY3_HUMAN	K.IFVGGLNPEATEEK.I	157347	167428	178673	168347	150473	99327.2
41884	19060	2	0.9373	77.84	B4DMY3_HUMAN	K.IFVGGLNPEATEEK.I	92626.7	92296.1	97856.4	92014.6	74718	50363.5
41884	19139	3	2.9632	28.67	B4DMY3_HUMAN	K.IFVGGLNPEATEEK.I	158583	199454	249433	221532	167276	155722
41884	19472	3	2.7242	31.71	PCBP3_HUMAN	K.QIC*VVMLESPPK.G	45685.8	43319.5	49399.2	37065.9	37400	38818.5
41884	19521	2	0.8387	73.89	PCBP3_HUMAN	K.QIC*VVMLESPPK.G	52490.8	49170.2	55655.2	44781.3	43704.6	48249.9
41884	19559	3	2.3212	45.09	PCBP3_HUMAN	K.QIC*VVMLESPPK.G	65259.2	74554.2	89796.7	61519.6	53839.5	74476.3
41884	19771	2	2.0436	54.5	GNA12_HUMAN	K.ILLLGAGESGK.S	136150	125131	149085	120762	148132	130606
41884	19775	3	2.5692	37.67	GNA12_HUMAN	K.ILLLGAGESGK.S	110119	95253.9	113088	71862.4	101013	90348.3
41884	19874	2	1.8062	61.86	GNA12_HUMAN	K.ILLLGAGESGK.S	154067	148390	176277	164131	169438	145450
41884	19877	3	2.3518	35.51	GNA12_HUMAN	K.ILLLGAGESGK.S	59954.1	69522	85642.2	54633.5	68800.5	74992.1
41884	19995	3	2.4946	61.78	HN1_HUMAN	K.MASNIFGTPEENQASWAK.S	198294	182994	180303	159596	64187.9	76862.2
41884	24748	3	3.6823	21.31	AKTS1_HUMAN	K.SLPVSVPVWGFK.E	13305.3	11909.4	13314	10332	8864.4	5986.5
41884	24771	2	2.5126	55.08	AKTS1_HUMAN	K.SLPVSVPVWGFK.E	19290.5	16037.4	16908.4	15313.5	13417.8	9031.5
41884	25501	3	3.0463	86.75	TSR3_HUMAN	K.YAAC*GSPEEVLQAEQEFLANAK.E	5563.6	5186.2	4375.1	3728.3	4503.1	2923.9
41884	25525	4	4.0603	46.61	TSR3_HUMAN	K.YAAC*GSPEEVLQAEQEFLANAK.E	6319.3	7389.4	6135.1	4887.5	5559.8	6193.4
41884	26397	3	2.4712	33.48	H2A1D_HUMAN	K.VTIAQGGVLPNIQAVLLPK.K	1.35054e+06	1534495	1.36193e+06	1.30774e+06	1.42122e+06	1.23823e+06
41884	26415	4	2.7252	53.59	H2A1D_HUMAN	K.VTIAQGGVLPNIQAVLLPK.K	600707	655005	634348	628597	684101	761037
41884	26430	2	1.1127	82	H2A1D_HUMAN	K.VTIAQGGVLPNIQAVLLPK.K	0	0	0	0	0	0
41884	26486	3	2.3668	78.19	B4DMT9_HUMAN	K.SLSQSFENLLDEPAYGLIQK.I	25207.9	28570.4	29624.1	23146.4	29922.3	28150.7
41884	26682	3	2.8291	76.3	MYOV2_HUMAN	K.AVHADFFNDFEDLFDDDDIQ.-	11065.8	12887.6	14085.6	10966.4	9030.7	11345.1
41885	10489	3	1.3577	60.73	GNAI3_HUMAN	K.IIHEDGYSEDEC*K.Q	97933.5	123596	101749	102004	96755.5	96161.4
41885	17472	2	3.1612	68.5	E9PQQ4_HUMAN	K.DAGTIAGLNVLR.-	25946.1	40826.4	25147.8	22438.2	22353.9	14456.4
41886	6497	3	0.8547	66.52	B2RCX0_HUMAN	K.ELNSNHDGADETSEK.E	436673	403719	436731	362796	343333	248281
41886	6601	3	0.7835	45.92	B2RCX0_HUMAN	K.ELNSNHDGADETSEK.E	790689	745812	845391	755410	482645	466268
41886	12633	3	1.9134	36.39	SRSF3_HUMAN	K.VYVGNLGNNGNK.T	67714.7	58956.9	69225.5	58872.6	68848	45010.4
41886	12704	2	0.9836	64.93	SRSF3_HUMAN	K.VYVGNLGNNGNK.T	186066	126852	187688	143185	150723	109168
41886	12746	3	1.5097	42.36	SRSF3_HUMAN	K.VYVGNLGNNGNK.T	665550	591461	897062	658788	749487	515882
41886	19192	3	3.2534	41.37	B4DMY3_HUMAN	K.IFVGGLNPEATEEK.I	99570.5	104308	119355	98330.9	89030.1	63601.7
41886	19215	2	1.7727	78.01	B4DMY3_HUMAN	K.IFVGGLNPEATEEK.I	139890	122421	149045	124799	106710	82469.8
41886	19299	3	3.2687	46.85	B4DMY3_HUMAN	K.IFVGGLNPEATEEK.I	199641	259835	304097	232719	267609	160449
41886	19485	3	1.7362	62.51	VATL_HUMAN	K.SGTGIAAMSVMRPEQIMK.S	33983.3	34818.7	24499.1	33996.8	34375.9	37663.2
41886	20146	3	0.9585	39.7	HN1_HUMAN	K.MASNIFGTPEENQASWAK.S	17418.2	18602.4	21271.2	16322.9	13072.7	5360.3
41886	26273	3	4.1522	45.96	H2A1D_HUMAN	K.VTIAQGGVLPNIQAVLLPK.K	9.78581e+06	9.55572e+06	1.0743e+07	8.66001e+06	1.1932e+07	1.00644e+07
41886	26275	4	3.5444	76.96	H2A1D_HUMAN	K.VTIAQGGVLPNIQAVLLPK.K	4.53565e+06	4.83642e+06	5.77068e+06	3.90431e+06	4.65322e+06	4.43105e+06
41886	26279	2	1.6566	114.96	H2A1D_HUMAN	K.VTIAQGGVLPNIQAVLLPK.K	425098	422185	397837	377538	430949	344838
41886	26383	3	3.7633	32.57	H2A1D_HUMAN	K.VTIAQGGVLPNIQAVLLPK.K	372702	427360	426553	365400	336435	349984
41886	26448	4	3.1264	53.89	H2A1D_HUMAN	K.VTIAQGGVLPNIQAVLLPK.K	30398.1	27973.2	26609.7	32397.5	29937.3	28307.5
41886	26511	3	3.0985	30.6	H2A1D_HUMAN	K.VTIAQGGVLPNIQAVLLPK.K	19439.4	19360.7	19258.3	19234.7	17506.4	19671.3
41886	26592	4	2.9183	22.25	B2RE88_HUMAN	K.YYALC*GFGGVLSC*GLTHTAVVPLDLVK.C	61355.4	57761	61067.9	48398.2	76094.6	70157.5
41886	26594	3	2.4119	102.7	B2RE88_HUMAN	K.YYALC*GFGGVLSC*GLTHTAVVPLDLVK.C	58417.9	42764.3	69739.3	38886.5	67511.8	67245.2
41886	26697	3	3.2364	19.47	H2A1D_HUMAN	K.VTIAQGGVLPNIQAVLLPK.K	3456.8	2922.2	4794.1	4703	4938.5	2974.7
41886	27019	3	3.4748	18.48	H2A1D_HUMAN	K.VTIAQGGVLPNIQAVLLPK.K	2089.2	1408.5	1695.6	1466.9	1592.2	1652.4
41886	27261	3	2.7472	24.07	H2A1D_HUMAN	K.VTIAQGGVLPNIQAVLLPK.K	1054.1	889.1	926.9	831.1	1226.7	1051.4
41886	27399	3	2.5967	22.45	H2A1D_HUMAN	K.VTIAQGGVLPNIQAVLLPK.K	0	0	0	0	0	0
41886	27464	3	2.7096	26.84	H2A1D_HUMAN	K.VTIAQGGVLPNIQAVLLPK.K	0	0	0	0	0	0
41886	27530	3	2.9981	19.72	H2A1D_HUMAN	K.VTIAQGGVLPNIQAVLLPK.K	0	0	0	0	0	0
41886	27801	3	2.1325	18.52	H2A1D_HUMAN	K.VTIAQGGVLPNIQAVLLPK.K	0	0	0	0	0	0
41886	27818	3	2.8727	18.51	H2A1D_HUMAN	K.VTIAQGGVLPNIQAVLLPK.K	0	0	0	0	0	0
41886	27859	3	1.8817	12.15	H2A1D_HUMAN	K.VTIAQGGVLPNIQAVLLPK.K	0	0	0	0	0	0
41886	28304	3	1.1541	24.72	H2A1D_HUMAN	K.VTIAQGGVLPNIQAVLLPK.K	0	0	0	0	0	0
41886	28417	3	3.525	15.75	H2A1D_HUMAN	K.VTIAQGGVLPNIQAVLLPK.K	0	0	0	0	0	0
41886	28774	3	3.5375	7.6	H2A1D_HUMAN	K.VTIAQGGVLPNIQAVLLPK.K	0	0	0	0	0	0
41887	10197	3	1.2263	64.05	GNAI3_HUMAN	K.IIHEDGYSEDEC*K.Q	683170	685285	641379	625748	710155	552262
41887	14457	4	1.61	77.09	MOFA1_HUMAN	K.TQVEASEESALNHLQNPGDAAEGRAAK.R	89133.3	61147.9	48026.6	35332.9	30396.2	32388.1
41887	14480	5	2.2576	43.62	MOFA1_HUMAN	K.TQVEASEESALNHLQNPGDAAEGRAAK.R	33799.3	21557.4	23086.2	21148	19471.9	16347.1
41887	18129	2	1.9825	72.07	LYRM4_HUMAN	K.DPVEIQTLVNK.A	24732.9	19980.8	24561	18967	21215.7	19206.9
41887	20718	3	1.5167	81.6	IR3IP_HUMAN	K.NIGWGTDQGIGGFGEEPGIK.S	54836	64072	66987.8	63930.6	59051.1	56719.2
